# Supplementary material for: Comparative transcriptome analysis of T lymphocyte subpopulations and identification of critical regulators defining porcine thymocyte identity
Source: Front Immunol. 2024 Feb 7;15:1339787. doi: 10.3389/fimmu.2024.1339787 (PMC10879363; doi:10.3389/fimmu.2024.1339787)
Supplement: Supplementary file 1 [file DataSheet_1.zip]

Archive with 23 entries (21 files):
- Supplemental Figures/
- Supplemental Figures.docx
- Supplemental Figures/Supplementary  Figure5.jpg
- Supplemental Figures/Supplementary  Figure8.jpg
- Supplemental Figures/Supplementary Figure1.jpg
- Supplemental Figures/Supplementary Figure2.jpg
- Supplemental Figures/Supplementary Figure3.jpg
- Supplemental Figures/Supplementary Figure4.jpg
- Supplemental Figures/Supplementary Figure6.jpg
- Supplemental Figures/Supplementary Figure7.jpg
- Supplementary Tables/
- Supplementary Tables/Supplementary Table1.xlsx
- Supplementary Tables/Supplementary Table10.xlsx
- Supplementary Tables/Supplementary Table11.xlsx
- Supplementary Tables/Supplementary Table12.xlsx
- Supplementary Tables/Supplementary Table2.xlsx
- Supplementary Tables/Supplementary Table3.xlsx
- Supplementary Tables/Supplementary Table4.xlsx
- Supplementary Tables/Supplementary Table5.xlsx
- Supplementary Tables/Supplementary Table6.xlsx
- Supplementary Tables/Supplementary Table7.xlsx
- Supplementary Tables/Supplementary Table8.xlsx
- Supplementary Tables/Supplementary Table9.xlsx
