# Supplementary material for: Comparative transcriptome analysis of T lymphocyte subpopulations and identification of critical regulators defining porcine thymocyte identity
Source: Front Immunol. 2024 Feb 7;15:1339787. doi: 10.3389/fimmu.2024.1339787 (PMC10879363; doi:10.3389/fimmu.2024.1339787)
Supplement: Supplementary file 1 [file DataSheet_1.zip › Supplementary Tables/Supplementary Table1.xlsx]

## Sheet: UpdatedGeneNameListForSus98GTF
EnsemblID	Symbol.v98	Symbol.v109	NCBI	new_FinalAnnot
ENSSSCG00000000002	ENSSSCG00000000002	GTSE1		GTSE1
ENSSSCG00000000003	TTC38	TTC38		TTC38
ENSSSCG00000000005	CDPF1	CDPF1		CDPF1
ENSSSCG00000000006	PPARA	PPARA		PPARA
ENSSSCG00000000007	TRMU	TRMU		TRMU
ENSSSCG00000000010	FBLN1	FBLN1		FBLN1
ENSSSCG00000000014	FAM118A	FAM118A		FAM118A
ENSSSCG00000000018	KIAA0930	KIAA0930		KIAA0930
ENSSSCG00000000019	NUP50	NUP50		NUP50
ENSSSCG00000000020	PHF21B	PHF21B		PHF21B
ENSSSCG00000000021	ENSSSCG00000000021	ARHGAP8		ARHGAP8
ENSSSCG00000000022	RTL6	RTL6		RTL6
ENSSSCG00000000024	PARVB	PARVB		PARVB
ENSSSCG00000000025	ENSSSCG00000000025	PARVG		PARVG
ENSSSCG00000000026	SULT4A1	SULT4A1		SULT4A1
ENSSSCG00000000028	ENSSSCG00000000028	ENSSSCG00000000028		ENSSSCG00000000028
ENSSSCG00000000029	SCUBE1	SCUBE1		SCUBE1
ENSSSCG00000000031	MCAT	MCAT		MCAT
ENSSSCG00000000033	TSPO	TSPO		TSPO
ENSSSCG00000000034	TTLL12	TTLL12		TTLL12
ENSSSCG00000000035	TTLL1	TTLL1		TTLL1
ENSSSCG00000000036	PACSIN2	PACSIN2		PACSIN2
ENSSSCG00000000037	ARFGAP3	ARFGAP3		ARFGAP3
ENSSSCG00000000038	CYB5R3	CYB5R3		CYB5R3
ENSSSCG00000000039	POLDIP3	POLDIP3		POLDIP3
ENSSSCG00000000040	SEPTIN3	SEPTIN3		SEPTIN3
ENSSSCG00000000045	NDUFA6	NDUFA6		NDUFA6
ENSSSCG00000000046	CYP2D25	CYP2D6		CYP2D25
ENSSSCG00000000050	NAGA	NAGA		NAGA
ENSSSCG00000000057	ENSSSCG00000000057	ENSSSCG00000000057		ENSSSCG00000000057
ENSSSCG00000000058	SNU13	SNU13		SNU13
ENSSSCG00000000059	XRCC6	XRCC6		XRCC6
ENSSSCG00000000061	PMM1	PMM1		PMM1
ENSSSCG00000000062	CSDC2	CSDC2		CSDC2
ENSSSCG00000000063	POLR3H	POLR3H		POLR3H
ENSSSCG00000000064	ACO2	ACO2		ACO2
ENSSSCG00000000066	L3MBTL2	L3MBTL2		L3MBTL2
ENSSSCG00000000067	CHADL	CHADL		CHADL
ENSSSCG00000000068	EP300	EP300		EP300
ENSSSCG00000000071	ST13	ST13		ST13
ENSSSCG00000000072	SLC25A17	SLC25A17		SLC25A17
ENSSSCG00000000073	ENSSSCG00000000073	ENSSSCG00000000073		ENSSSCG00000000073
ENSSSCG00000000074	MCHR1	MCHR1		MCHR1
ENSSSCG00000000075	MRTFA	MRTFA		MRTFA
ENSSSCG00000000076	SGSM3	SGSM3		SGSM3
ENSSSCG00000000077	ADSL	ADSL		ADSL
ENSSSCG00000000078	TNRC6B	TNRC6B		TNRC6B
ENSSSCG00000000079	FAM83F	FAM83F		FAM83F
ENSSSCG00000000080	GRAP2	GRAP2		GRAP2
ENSSSCG00000000081	ENTHD1	ENTHD1		ENTHD1
ENSSSCG00000000082	CACNA1I	CACNA1I		CACNA1I
ENSSSCG00000000084	ATF4	ENSSSCG00000000084		ATF4
ENSSSCG00000000087	TAB1	TAB1		TAB1
ENSSSCG00000000091	APOBEC3B	ENSSSCG00000000091		APOBEC3B
ENSSSCG00000000092	NPTXR	NPTXR		NPTXR
ENSSSCG00000000093	DNAL4	DNAL4		DNAL4
ENSSSCG00000000094	SUN2	SUN2		SUN2
ENSSSCG00000000095	GTPBP1	GTPBP1		GTPBP1
ENSSSCG00000000097	ENSSSCG00000000097	TOMM22		TOMM22
ENSSSCG00000000103	DMC1	DMC1		DMC1
ENSSSCG00000000104	DDX17	ENSSSCG00000000104		DDX17
ENSSSCG00000000105	KDELR3	KDELR3		KDELR3
ENSSSCG00000000106	KCNJ4	KCNJ4		KCNJ4
ENSSSCG00000000107	ENSSSCG00000000107	CSNK1E		CSNK1E
ENSSSCG00000000108	TMEM184B	TMEM184B		TMEM184B
ENSSSCG00000000110	PLA2G6	PLA2G6		PLA2G6
ENSSSCG00000000111	BAIAP2L2	BAIAP2L2		BAIAP2L2
ENSSSCG00000000113	SLC16A8	SLC16A8		SLC16A8
ENSSSCG00000000114	PICK1	PICK1		PICK1
ENSSSCG00000000116	POLR2F	POLR2F		POLR2F
ENSSSCG00000000117	C22orf23	C22orf23		C22orf23
ENSSSCG00000000118	MICALL1	MICALL1		MICALL1
ENSSSCG00000000119	EIF3L	EIF3L		EIF3L
ENSSSCG00000000120	ANKRD54	ANKRD54		ANKRD54
ENSSSCG00000000121	GALR3	GALR3		GALR3
ENSSSCG00000000130	CYTH4	CYTH4		CYTH4
ENSSSCG00000000131	ELFN2	ELFN2		ELFN2
ENSSSCG00000000132	TEX33	TEX33		TEX33
ENSSSCG00000000133	TST	TST		TST
ENSSSCG00000000135	KCTD17	KCTD17		KCTD17
ENSSSCG00000000136	CSF2RB	CSF2RB		CSF2RB
ENSSSCG00000000137	NCF4	NCF4		NCF4
ENSSSCG00000000138	PVALB	PVALB		PVALB
ENSSSCG00000000139	IFT27	IFT27		IFT27
ENSSSCG00000000141	EIF3D	EIF3D		EIF3D
ENSSSCG00000000142	FOXRED2	FOXRED2		FOXRED2
ENSSSCG00000000144	TXN2	TXN2		TXN2
ENSSSCG00000000145	ENSSSCG00000000145	MYH9		MYH9
ENSSSCG00000000146	MYH11	MYH11		MYH11
ENSSSCG00000000148	ENSSSCG00000000148	ENSSSCG00000000148		ENSSSCG00000000148
ENSSSCG00000000151	ENSSSCG00000000151	ENSSSCG00000000151		ENSSSCG00000000151
ENSSSCG00000000152	RBFOX2	RBFOX2		RBFOX2
ENSSSCG00000000156	FBXO7	FBXO7		FBXO7
ENSSSCG00000000157	BPIFC	BPIFC		BPIFC
ENSSSCG00000000158	RTCB	RTCB		RTCB
ENSSSCG00000000159	ASCL4	ASCL4		ASCL4
ENSSSCG00000000160	PRDM4	PRDM4		PRDM4
ENSSSCG00000000161	PWP1	PWP1		PWP1
ENSSSCG00000000162	BTBD11	ABTB3		BTBD11
ENSSSCG00000000164	CRY1	CRY1		CRY1
ENSSSCG00000000167	RIC8B	RIC8B		RIC8B
ENSSSCG00000000169	POLR3B	ENSSSCG00000000169		POLR3B
ENSSSCG00000000171	CKAP4	CKAP4		CKAP4
ENSSSCG00000000174	TEX49	TEX49		TEX49
ENSSSCG00000000175	ADCY6	ADCY6		ADCY6
ENSSSCG00000000176	DDX23	DDX23		DDX23
ENSSSCG00000000179	CCDC65	CCDC65		CCDC65
ENSSSCG00000000182	WNT10B	WNT10B		WNT10B
ENSSSCG00000000183	WNT1	WNT1		WNT1
ENSSSCG00000000184	DDN	DDN		DDN
ENSSSCG00000000185	PRKAG1	PRKAG1		PRKAG1
ENSSSCG00000000186	RHEBL1	RHEBL1		RHEBL1
ENSSSCG00000000188	DHH	DHH		DHH
ENSSSCG00000000189	LMBR1L	LMBR1L		LMBR1L
ENSSSCG00000000190	TUBA1B	TUBA1B		TUBA1B
ENSSSCG00000000194	ENSSSCG00000000194	ENSSSCG00000000194		ENSSSCG00000000194
ENSSSCG00000000195	PRPH	PRPH		PRPH
ENSSSCG00000000197	C1QL4	C1QL4		C1QL4
ENSSSCG00000000198	DNAJC22	DNAJC22		DNAJC22
ENSSSCG00000000199	SPATS2	SPATS2		SPATS2
ENSSSCG00000000202	MCRS1	MCRS1		MCRS1
ENSSSCG00000000203	KCNH3	KCNH3		KCNH3
ENSSSCG00000000204	PRPF40B	PRPF40B		PRPF40B
ENSSSCG00000000205	FAM186B	FAM186B		FAM186B
ENSSSCG00000000206	FAIM2	FAIM2		FAIM2
ENSSSCG00000000207	ENSSSCG00000000207	ENSSSCG00000000207		ENSSSCG00000000207
ENSSSCG00000000209	NCKAP5L	NCKAP5L		NCKAP5L
ENSSSCG00000000211	AQP5	AQP5		AQP5
ENSSSCG00000000212	AQP6	AQP6		AQP6
ENSSSCG00000000214	GPD1	GPD1		GPD1
ENSSSCG00000000215	SMARCD1	SMARCD1		SMARCD1
ENSSSCG00000000216	ASIC1	ASIC1		ASIC1
ENSSSCG00000000217	RACGAP1	RACGAP1		RACGAP1
ENSSSCG00000000220	POU6F1	POU6F1		POU6F1
ENSSSCG00000000223	BIN2	BIN2		BIN2
ENSSSCG00000000228	SCN8A	SCN8A		SCN8A
ENSSSCG00000000231	ENSSSCG00000000231	ENSSSCG00000000231	ANKRD33	ANKRD33
ENSSSCG00000000232	ACVRL1	ACVRL1		ACVRL1
ENSSSCG00000000233	ACVR1B	ACVR1B		ACVR1B
ENSSSCG00000000234	GRASP	TAMALIN		GRASP
ENSSSCG00000000235	KRT82	KRT82		KRT82
ENSSSCG00000000236	KRT75	KRT75		KRT75
ENSSSCG00000000238	ENSSSCG00000000238	ENSSSCG00000000238		ENSSSCG00000000238
ENSSSCG00000000239	ENSSSCG00000000239	ENSSSCG00000000239		ENSSSCG00000000239
ENSSSCG00000000240	KRT85	KRT85		KRT85
ENSSSCG00000000241	KRT84	KRT84		KRT84
ENSSSCG00000000247	KRT71	KRT71		KRT71
ENSSSCG00000000248	KRT5	ENSSSCG00000000248		KRT5
ENSSSCG00000000249	KRT72	KRT72		KRT72
ENSSSCG00000000250	KRT73	KRT73		KRT73
ENSSSCG00000000251	KRT1	KRT1		KRT1
ENSSSCG00000000252	KRT8	KRT8		KRT8
ENSSSCG00000000253	KRT18	KRT18		KRT18
ENSSSCG00000000257	ITGB7	ITGB7		ITGB7
ENSSSCG00000000258	RARG	RARG		RARG
ENSSSCG00000000259	CSAD	CSAD		CSAD
ENSSSCG00000000260	SOAT2	SOAT2		SOAT2
ENSSSCG00000000261	ENSSSCG00000000261	IGFBP6		IGFBP6
ENSSSCG00000000262	SPRYD3	SPRYD3		SPRYD3
ENSSSCG00000000263	TNS2	TNS2		TNS2
ENSSSCG00000000264	MFSD5	MFSD5		MFSD5
ENSSSCG00000000265	ESPL1	ESPL1		ESPL1
ENSSSCG00000000267	C12orf10	PFDN5		C12orf10
ENSSSCG00000000268	AAAS	AAAS		AAAS
ENSSSCG00000000271	AMHR2	AMHR2		AMHR2
ENSSSCG00000000272	SP1	SP1		SP1
ENSSSCG00000000273	PRR13	PRR13		PRR13
ENSSSCG00000000274	PCBP2	PCBP2		PCBP2
ENSSSCG00000000275	MAP3K12	MAP3K12		MAP3K12
ENSSSCG00000000276	TARBP2	TARBP2		TARBP2
ENSSSCG00000000277	NPFF	NPFF		NPFF
ENSSSCG00000000278	ENSSSCG00000000278	ATF7		ATF7
ENSSSCG00000000279	HOXC13	HOXC13		HOXC13
ENSSSCG00000000281	HOXC12	HOXC12		HOXC12
ENSSSCG00000000288	HNRNPA1	HNRNPA1		HNRNPA1
ENSSSCG00000000289	NFE2	NFE2		NFE2
ENSSSCG00000000290	COPZ1	COPZ1		COPZ1
ENSSSCG00000000291	ENSSSCG00000000291	GPR84		GPR84
ENSSSCG00000000292	ZNF385A	ZNF385A		ZNF385A
ENSSSCG00000000293	ITGA5	ITGA5		ITGA5
ENSSSCG00000000295	NCKAP1L	NCKAP1L		NCKAP1L
ENSSSCG00000000296	ENSSSCG00000000296	ENSSSCG00000000296	GTSF2	GTSF2
ENSSSCG00000000297	PDE1B	PDE1B		PDE1B
ENSSSCG00000000298	PPP1R1A	ENSSSCG00000000298		PPP1R1A
ENSSSCG00000000299	TESPA1	TESPA1		TESPA1
ENSSSCG00000000312	ENSSSCG00000000312	ENSSSCG00000000312		ENSSSCG00000000312
ENSSSCG00000000318	ENSSSCG00000000318	ENSSSCG00000000318		ENSSSCG00000000318
ENSSSCG00000000327	ENSSSCG00000000327	ENSSSCG00000000327		ENSSSCG00000000327
ENSSSCG00000000332	ENSSSCG00000000332	ENSSSCG00000000332		ENSSSCG00000000332
ENSSSCG00000000333	ENSSSCG00000000333	ENSSSCG00000000333		ENSSSCG00000000333
ENSSSCG00000000352	ENSSSCG00000000352	ENSSSCG00000000352		ENSSSCG00000000352
ENSSSCG00000000353	ENSSSCG00000000353	ENSSSCG00000000353		ENSSSCG00000000353
ENSSSCG00000000359	ENSSSCG00000000359	BLOC1S1		BLOC1S1
ENSSSCG00000000361	CD63	CD63		CD63
ENSSSCG00000000362	RDH5	RDH5		RDH5
ENSSSCG00000000363	GDF11	GDF11		GDF11
ENSSSCG00000000364	SARNP	SARNP		SARNP
ENSSSCG00000000365	ORMDL2	ORMDL2		ORMDL2
ENSSSCG00000000366	DNAJC14	DNAJC14		DNAJC14
ENSSSCG00000000367	ENSSSCG00000000367	ENSSSCG00000000367		ENSSSCG00000000367
ENSSSCG00000000368	MMP19	MMP19		MMP19
ENSSSCG00000000370	DGKA	DGKA		DGKA
ENSSSCG00000000371	PMEL	PMEL		PMEL
ENSSSCG00000000376	SUOX	SUOX		SUOX
ENSSSCG00000000377	PA2G4	ENSSSCG00000000377		PA2G4
ENSSSCG00000000379	ESYT1	ESYT1		ESYT1
ENSSSCG00000000382	SMARCC2	SMARCC2		SMARCC2
ENSSSCG00000000383	RNF41	RNF41		RNF41
ENSSSCG00000000384	NABP2	NABP2		NABP2
ENSSSCG00000000385	SLC39A5	SLC39A5		SLC39A5
ENSSSCG00000000386	ANKRD52	ANKRD52		ANKRD52
ENSSSCG00000000393	PAN2	PAN2		PAN2
ENSSSCG00000000394	ENSSSCG00000000394	CNPY2		CNPY2
ENSSSCG00000000396	STAT2	STAT2		STAT2
ENSSSCG00000000398	APOF	APOF		APOF
ENSSSCG00000000399	TIMELESS	TIMELESS		TIMELESS
ENSSSCG00000000400	MIP	MIP		MIP
ENSSSCG00000000401	GLS2	GLS2		GLS2
ENSSSCG00000000402	RBMS2	RBMS2		RBMS2
ENSSSCG00000000403	BAZ2A	BAZ2A		BAZ2A
ENSSSCG00000000405	ENSSSCG00000000405	ENSSSCG00000000405	ATP5F1B	ATP5F1B
ENSSSCG00000000406	PTGES3	PTGES3		PTGES3
ENSSSCG00000000411	NAB2	NAB2		NAB2
ENSSSCG00000000413	MYO1A	MYO1A		MYO1A
ENSSSCG00000000415	SDR9C7	SDR9C7		SDR9C7
ENSSSCG00000000418	TAC3	ENSSSCG00000000418		TAC3
ENSSSCG00000000419	RDH16	ENSSSCG00000000419		RDH16
ENSSSCG00000000431	MBD6	MBD6		MBD6
ENSSSCG00000000433	B4GALNT1	B4GALNT1		B4GALNT1
ENSSSCG00000000435	ENSSSCG00000000435	ARHGEF25		ARHGEF25
ENSSSCG00000000436	PIP4K2C	PIP4K2C		PIP4K2C
ENSSSCG00000000437	ARHGAP9	ARHGAP9		ARHGAP9
ENSSSCG00000000439	KIF5A	KIF5A		KIF5A
ENSSSCG00000000442	INHBE	INHBE		INHBE
ENSSSCG00000000443	GLI1	GLI1		GLI1
ENSSSCG00000000444	DCTN2	DCTN2		DCTN2
ENSSSCG00000000449	DTX3	DTX3		DTX3
ENSSSCG00000000453	ATP23	ATP23		ATP23
ENSSSCG00000000455	LRIG3	LRIG3		LRIG3
ENSSSCG00000000456	SLC16A7	SLC16A7		SLC16A7
ENSSSCG00000000457	USP15	USP15		USP15
ENSSSCG00000000458	MON2	MON2		MON2
ENSSSCG00000000462	RXYLT1	RXYLT1		RXYLT1
ENSSSCG00000000464	C12orf56	C12orf56		C12orf56
ENSSSCG00000000466	XPOT	XPOT		XPOT
ENSSSCG00000000469	LEMD3	LEMD3		LEMD3
ENSSSCG00000000473	ENSSSCG00000000473	TMBIM4		TMBIM4
ENSSSCG00000000475	IRAK3	IRAK3		IRAK3
ENSSSCG00000000477	HELB	HELB		HELB
ENSSSCG00000000478	GRIP1	GRIP1		GRIP1
ENSSSCG00000000482	IL22	IL22		IL22
ENSSSCG00000000483	MDM1	MDM1		MDM1
ENSSSCG00000000486	NUP107	NUP107		NUP107
ENSSSCG00000000487	SLC35E3	SLC35E3		SLC35E3
ENSSSCG00000000488	MDM2	MDM2		MDM2
ENSSSCG00000000492	LYZ	LYZ		LYZ
ENSSSCG00000000493	FRS2	FRS2		FRS2
ENSSSCG00000000496	CCT2	CCT2		CCT2
ENSSSCG00000000499	BEST3	BEST3		BEST3
ENSSSCG00000000500	ENSSSCG00000000500	RAB3IP		RAB3IP
ENSSSCG00000000502	CNOT2	CNOT2		CNOT2
ENSSSCG00000000504	PTPRB	PTPRB		PTPRB
ENSSSCG00000000509	ZFC3H1	ZFC3H1		ZFC3H1
ENSSSCG00000000510	TMEM19	TMEM19		TMEM19
ENSSSCG00000000512	TBC1D15	TBC1D15		TBC1D15
ENSSSCG00000000515	TRHDE	TRHDE		TRHDE
ENSSSCG00000000516	KCNC2	KCNC2		KCNC2
ENSSSCG00000000517	CAPS2	CAPS2		CAPS2
ENSSSCG00000000519	GLIPR1	GLIPR1		GLIPR1
ENSSSCG00000000521	PHLDA1	ENSSSCG00000000521		PHLDA1
ENSSSCG00000000522	NAP1L1	NAP1L1		NAP1L1
ENSSSCG00000000523	BBS10	BBS10		BBS10
ENSSSCG00000000527	SYT10	SYT10		SYT10
ENSSSCG00000000528	PKP2	PKP2		PKP2
ENSSSCG00000000530	ENSSSCG00000000530	FGD4		FGD4
ENSSSCG00000000531	BICD1	BICD1		BICD1
ENSSSCG00000000534	IPO8	IPO8		IPO8
ENSSSCG00000000536	ERGIC2	ERGIC2		ERGIC2
ENSSSCG00000000540	OVCH1	ENSSSCG00000000540		OVCH1
ENSSSCG00000000541	FAR2	FAR2		FAR2
ENSSSCG00000000545	KLHL42	KLHL42		KLHL42
ENSSSCG00000000546	MANSC4	ENSSSCG00000000546		MANSC4
ENSSSCG00000000547	MRPS35	ENSSSCG00000000547		MRPS35
ENSSSCG00000000549	PPFIBP1	PPFIBP1		PPFIBP1
ENSSSCG00000000550	SMCO2	SMCO2		SMCO2
ENSSSCG00000000551	ARNTL2	BMAL2		ARNTL2
ENSSSCG00000000553	TM7SF3	TM7SF3		TM7SF3
ENSSSCG00000000554	FGFR1OP2	FGFR1OP2		FGFR1OP2
ENSSSCG00000000555	ITPR2	ITPR2		ITPR2
ENSSSCG00000000559	RASSF8	RASSF8		RASSF8
ENSSSCG00000000563	ENSSSCG00000000563	ENSSSCG00000000563	IRAG2	IRAG2
ENSSSCG00000000567	SOX5	SOX5		SOX5
ENSSSCG00000000570	C2CD5	C2CD5		C2CD5
ENSSSCG00000000571	ABCC9	ABCC9		ABCC9
ENSSSCG00000000573	KCNJ8	KCNJ8		KCNJ8
ENSSSCG00000000576	ENSSSCG00000000576	ENSSSCG00000000576	LDHB	LDHB_00576
ENSSSCG00000000577	GYS2	GYS2		GYS2
ENSSSCG00000000579	GOLT1B	GOLT1B		GOLT1B
ENSSSCG00000000580	RECQL	RECQL		RECQL
ENSSSCG00000000582	IAPP	ENSSSCG00000000582		IAPP
ENSSSCG00000000583	PYROXD1	PYROXD1		PYROXD1
ENSSSCG00000000584	SLCO1A2	SLCO1A2		SLCO1A2
ENSSSCG00000000585	SLCO1C1	SLCO1C1		SLCO1C1
ENSSSCG00000000587	AEBP2	AEBP2		AEBP2
ENSSSCG00000000588	PLEKHA5	PLEKHA5		PLEKHA5
ENSSSCG00000000589	ENSSSCG00000000589	CAPZA3		CAPZA3
ENSSSCG00000000590	PLCZ1	PLCZ1		PLCZ1
ENSSSCG00000000591	PIK3C2G	PIK3C2G		PIK3C2G
ENSSSCG00000000598	SLC15A5	SLC15A5		SLC15A5
ENSSSCG00000000599	DERA	DERA		DERA
ENSSSCG00000000600	EPS8	EPS8		EPS8
ENSSSCG00000000601	PTPRO	PTPRO		PTPRO
ENSSSCG00000000602	RERG	RERG		RERG
ENSSSCG00000000605	ERP27	ERP27		ERP27
ENSSSCG00000000607	ART4	ART4		ART4
ENSSSCG00000000610	SMCO3	SMCO3		SMCO3
ENSSSCG00000000611	ENSSSCG00000000611	ENSSSCG00000000611	WBP11	WBP11
ENSSSCG00000000612	ATF7IP	ATF7IP		ATF7IP
ENSSSCG00000000614	GRIN2B	GRIN2B		GRIN2B
ENSSSCG00000000619	FAM234B	FAM234B		FAM234B
ENSSSCG00000000623	BCL2L14	BCL2L14		BCL2L14
ENSSSCG00000000625	LRP6	LRP6		LRP6
ENSSSCG00000000629	TP23	TP23		TP23
ENSSSCG00000000631	TAS2R9	TAS2R9		TAS2R9
ENSSSCG00000000633	YBX3	YBX3		YBX3
ENSSSCG00000000634	STYK1	STYK1		STYK1
ENSSSCG00000000635	MAGOHB	ENSSSCG00000000635		MAGOHB
ENSSSCG00000000636	ENSSSCG00000000636	ENSSSCG00000000636	LY49	LY49
ENSSSCG00000000638	ENSSSCG00000000638	ENSSSCG00000000638		ENSSSCG00000000638
ENSSSCG00000000639	ENSSSCG00000000639	ENSSSCG00000000639		ENSSSCG00000000639
ENSSSCG00000000640	ENSSSCG00000000640	ENSSSCG00000000640		ENSSSCG00000000640
ENSSSCG00000000642	KLRD1	KLRD1		KLRD1
ENSSSCG00000000645	GABARAPL1	GABARAPL1		GABARAPL1
ENSSSCG00000000647	OLR1	OLR1		OLR1
ENSSSCG00000000648	CLEC7A	CLEC7A		CLEC7A
ENSSSCG00000000649	CLEC1A	ENSSSCG00000000649		CLEC1A
ENSSSCG00000000650	CLEC1B	CLEC1B		CLEC1B
ENSSSCG00000000651	CLEC12B	CLEC12B		CLEC12B
ENSSSCG00000000653	CD69	CD69		CD69
ENSSSCG00000000656	CLEC2B	CLEC2B		CLEC2B
ENSSSCG00000000657	ENSSSCG00000000657	ENSSSCG00000000657	CLEC2D	CLEC2D
ENSSSCG00000000659	ENSSSCG00000000659	ENSSSCG00000000659		ENSSSCG00000000659
ENSSSCG00000000660	A2M	A2M		A2M
ENSSSCG00000000661	PHC1	PHC1		PHC1
ENSSSCG00000000663	KLRG1	KLRG1		KLRG1
ENSSSCG00000000664	A2ML1	A2ML1		A2ML1
ENSSSCG00000000665	RIMKLB	RIMKLB		RIMKLB
ENSSSCG00000000667	AICDA	AICDA		AICDA
ENSSSCG00000000668	APOBEC1	APOBEC1		APOBEC1
ENSSSCG00000000669	GDF3	GDF3		GDF3
ENSSSCG00000000672	CLSTN3	CLSTN3		CLSTN3
ENSSSCG00000000679	LRRC23	LRRC23		LRRC23
ENSSSCG00000000680	GPR162	GPR162		GPR162
ENSSSCG00000000681	P3H3	P3H3		P3H3
ENSSSCG00000000682	GNB3	GNB3		GNB3
ENSSSCG00000000683	CDCA3	CDCA3		CDCA3
ENSSSCG00000000684	USP5	USP5		USP5
ENSSSCG00000000685	TPI1	TPI1		TPI1
ENSSSCG00000000687	CD4	CD4		CD4
ENSSSCG00000000688	LAG3	LAG3		LAG3
ENSSSCG00000000690	MLF2	MLF2		MLF2
ENSSSCG00000000691	COPS7A	COPS7A		COPS7A
ENSSSCG00000000692	PIANP	PIANP		PIANP
ENSSSCG00000000693	NCAPD2	NCAPD2		NCAPD2
ENSSSCG00000000694	GAPDH	GAPDH		GAPDH
ENSSSCG00000000695	IFFO1	IFFO1		IFFO1
ENSSSCG00000000696	ENSSSCG00000000696	NOP2		NOP2
ENSSSCG00000000697	ENSSSCG00000000697	CHD4		CHD4
ENSSSCG00000000699	LPAR5	LPAR5		LPAR5
ENSSSCG00000000700	ACRBP	ACRBP		ACRBP
ENSSSCG00000000702	ZNF384	ZNF384		ZNF384
ENSSSCG00000000703	ENSSSCG00000000703	ENSSSCG00000000703	VAMP1	VAMP1
ENSSSCG00000000704	TAPBPL	TAPBPL		TAPBPL
ENSSSCG00000000705	CD27	ENSSSCG00000000705		CD27
ENSSSCG00000000706	LTBR	LTBR		LTBR
ENSSSCG00000000707	SCNN1A	SCNN1A		SCNN1A
ENSSSCG00000000708	TNFRSF1A	TNFRSF1A		TNFRSF1A
ENSSSCG00000000709	PLEKHG6	PLEKHG6		PLEKHG6
ENSSSCG00000000712	VWF	VWF		VWF
ENSSSCG00000000716	KCNA1	KCNA1		KCNA1
ENSSSCG00000000718	ENSSSCG00000000718	GALNT8		GALNT8
ENSSSCG00000000719	NDUFA9	NDUFA9		NDUFA9
ENSSSCG00000000720	AKAP3	AKAP3		AKAP3
ENSSSCG00000000721	DYRK4	DYRK4		DYRK4
ENSSSCG00000000722	RAD51AP1	RAD51AP1		RAD51AP1
ENSSSCG00000000723	C12orf4	C12orf4		C12orf4
ENSSSCG00000000728	PARP11	PARP11		PARP11
ENSSSCG00000000730	PRMT8	PRMT8		PRMT8
ENSSSCG00000000732	CRACR2A	CRACR2A		CRACR2A
ENSSSCG00000000734	TSPAN11	TSPAN11		TSPAN11
ENSSSCG00000000735	TSPAN9	TSPAN9		TSPAN9
ENSSSCG00000000736	TEAD4	TEAD4		TEAD4
ENSSSCG00000000737	TULP3	TULP3		TULP3
ENSSSCG00000000738	RHNO1	RHNO1		RHNO1
ENSSSCG00000000739	FOXM1	FOXM1		FOXM1
ENSSSCG00000000740	TEX52	TEX52		TEX52
ENSSSCG00000000741	NRIP2	NRIP2		NRIP2
ENSSSCG00000000742	ITFG2	ITFG2		ITFG2
ENSSSCG00000000743	FKBP4	FKBP4		FKBP4
ENSSSCG00000000744	ENSSSCG00000000744	ENSSSCG00000000744		ENSSSCG00000000744
ENSSSCG00000000745	DDX11	DDX11		DDX11
ENSSSCG00000000746	WASHC1	ENSSSCG00000000746		WASHC1
ENSSSCG00000000748	IQSEC3	IQSEC3		IQSEC3
ENSSSCG00000000749	SLC6A12	SLC6A12		SLC6A12
ENSSSCG00000000751	CCDC77	CCDC77		CCDC77
ENSSSCG00000000753	WNK1	WNK1		WNK1
ENSSSCG00000000754	RAD52	RAD52		RAD52
ENSSSCG00000000755	ERC1	ERC1		ERC1
ENSSSCG00000000757	ADIPOR2	ADIPOR2		ADIPOR2
ENSSSCG00000000759	WNT5B	WNT5B		WNT5B
ENSSSCG00000000760	LRTM2	LRTM2		LRTM2
ENSSSCG00000000764	HDHD5	HDHD5		HDHD5
ENSSSCG00000000765	IL17RA	IL17RA		IL17RA
ENSSSCG00000000766	CECR2	CECR2		CECR2
ENSSSCG00000000767	ATP6V1E1	ENSSSCG00000000767		ATP6V1E1
ENSSSCG00000000769	ENSSSCG00000000769	BID		BID
ENSSSCG00000000770	MICAL3	MICAL3		MICAL3
ENSSSCG00000000774	USP18	USP18		USP18
ENSSSCG00000000777	ENSSSCG00000000777	ENSSSCG00000000777		ENSSSCG00000000777
ENSSSCG00000000778	CPNE8	CPNE8		CPNE8
ENSSSCG00000000779	KIF21A	KIF21A		KIF21A
ENSSSCG00000000781	ABCD2	ABCD2		ABCD2
ENSSSCG00000000782	C12orf40	C12orf40		C12orf40
ENSSSCG00000000783	SLC2A13	SLC2A13		SLC2A13
ENSSSCG00000000784	LRRK2	LRRK2		LRRK2
ENSSSCG00000000789	CNTN1	CNTN1		CNTN1
ENSSSCG00000000791	PDZRN4	PDZRN4		PDZRN4
ENSSSCG00000000793	PPHLN1	PPHLN1		PPHLN1
ENSSSCG00000000795	ADAMTS20	ADAMTS20		ADAMTS20
ENSSSCG00000000798	TWF1	TWF1		TWF1
ENSSSCG00000000799	IRAK4	IRAK4		IRAK4
ENSSSCG00000000800	PUS7L	PUS7L		PUS7L
ENSSSCG00000000801	TMEM117	TMEM117		TMEM117
ENSSSCG00000000802	NELL2	NELL2		NELL2
ENSSSCG00000000804	ANO6	ANO6		ANO6
ENSSSCG00000000806	SCAF11	SCAF11		SCAF11
ENSSSCG00000000807	ENSSSCG00000000807	SLC38A1		SLC38A1
ENSSSCG00000000808	SLC38A2	SLC38A2		SLC38A2
ENSSSCG00000000810	AMIGO2	AMIGO2		AMIGO2
ENSSSCG00000000811	PCED1B	PCED1B		PCED1B
ENSSSCG00000000816	SENP1	SENP1		SENP1
ENSSSCG00000000820	H1FNT	H1-7		H1FNT
ENSSSCG00000000837	CHST11	CHST11		CHST11
ENSSSCG00000000838	SLC41A2	SLC41A2		SLC41A2
ENSSSCG00000000839	ALDH1L2	ALDH1L2		ALDH1L2
ENSSSCG00000000840	WASHC4	WASHC4		WASHC4
ENSSSCG00000000841	APPL2	APPL2		APPL2
ENSSSCG00000000842	KANSL2	KANSL2		KANSL2
ENSSSCG00000000843	TXNRD1	TXNRD1		TXNRD1
ENSSSCG00000000844	NFYB	NFYB		NFYB
ENSSSCG00000000846	HCFC2	HCFC2		HCFC2
ENSSSCG00000000847	TDG	TDG		TDG
ENSSSCG00000000848	GLT8D2	GLT8D2		GLT8D2
ENSSSCG00000000849	HSP90B1	HSP90B1		HSP90B1
ENSSSCG00000000853	NT5DC3	NT5DC3		NT5DC3
ENSSSCG00000000854	ENSSSCG00000000854	ENSSSCG00000000854	STAB2	STAB2
ENSSSCG00000000856	PAH	PAH		PAH
ENSSSCG00000000857	IGF1	IGF1		IGF1
ENSSSCG00000000858	PMCH	PMCH		PMCH
ENSSSCG00000000859	PARPBP	PARPBP		PARPBP
ENSSSCG00000000860	NUP37	NUP37		NUP37
ENSSSCG00000000862	GNPTAB	GNPTAB		GNPTAB
ENSSSCG00000000863	SYCP3	SYCP3		SYCP3
ENSSSCG00000000864	CHPT1	CHPT1		CHPT1
ENSSSCG00000000866	MYBPC1	MYBPC1		MYBPC1
ENSSSCG00000000867	SPIC	SPIC		SPIC
ENSSSCG00000000869	UTP20	UTP20		UTP20
ENSSSCG00000000870	ARL1	ARL1		ARL1
ENSSSCG00000000871	SLC5A8	SLC5A8		SLC5A8
ENSSSCG00000000873	ANO4	ANO4		ANO4
ENSSSCG00000000874	GAS2L3	GAS2L3		GAS2L3
ENSSSCG00000000875	NR1H4	NR1H4		NR1H4
ENSSSCG00000000877	SCYL2	SCYL2		SCYL2
ENSSSCG00000000883	ENSSSCG00000000883	ENSSSCG00000000883		ENSSSCG00000000883
ENSSSCG00000000884	APAF1	APAF1		APAF1
ENSSSCG00000000886	SLC25A3	SLC25A3		SLC25A3
ENSSSCG00000000887	ENSSSCG00000000887	ENSSSCG00000000887		ENSSSCG00000000887
ENSSSCG00000000890	NEDD1	NEDD1		NEDD1
ENSSSCG00000000891	LTA4H	LTA4H		LTA4H
ENSSSCG00000000892	HAL	HAL		HAL
ENSSSCG00000000893	AMDHD1	AMDHD1		AMDHD1
ENSSSCG00000000894	CCDC38	CCDC38		CCDC38
ENSSSCG00000000895	SNRPF	SNRPF		SNRPF
ENSSSCG00000000896	NTN4	NTN4		NTN4
ENSSSCG00000000900	VEZT	VEZT		VEZT
ENSSSCG00000000901	FGD6	FGD6		FGD6
ENSSSCG00000000902	NR2C1	NR2C1		NR2C1
ENSSSCG00000000905	ENSSSCG00000000905	ENSSSCG00000000905	NDUFA12	NDUFA12
ENSSSCG00000000906	TMCC3	TMCC3		TMCC3
ENSSSCG00000000907	PLXNC1	PLXNC1		PLXNC1
ENSSSCG00000000908	UBE2NL	ENSSSCG00000000908		UBE2NL
ENSSSCG00000000910	CRADD	CRADD		CRADD
ENSSSCG00000000915	DCN	DCN		DCN
ENSSSCG00000000916	LUM	LUM		LUM
ENSSSCG00000000917	KERA	KERA		KERA
ENSSSCG00000000918	EPYC	EPYC		EPYC
ENSSSCG00000000920	POC1B	POC1B		POC1B
ENSSSCG00000000924	C12orf50	C12orf50		C12orf50
ENSSSCG00000000925	C12orf29	C12orf29		C12orf29
ENSSSCG00000000926	CEP290	CEP290		CEP290
ENSSSCG00000000927	TMTC3	TMTC3		TMTC3
ENSSSCG00000000932	NTS	NTS		NTS
ENSSSCG00000000934	LRRIQ1	LRRIQ1		LRRIQ1
ENSSSCG00000000936	SLC6A15	SLC6A15		SLC6A15
ENSSSCG00000000937	MYF5	MYF5		MYF5
ENSSSCG00000000939	ACSS3	ACSS3		ACSS3
ENSSSCG00000000940	PPFIA2	PPFIA2		PPFIA2
ENSSSCG00000000941	METTL25	METTL25		METTL25
ENSSSCG00000000943	OTOGL	OTOGL		OTOGL
ENSSSCG00000000948	SYT1	SYT1		SYT1
ENSSSCG00000000950	E2F7	E2F7		E2F7
ENSSSCG00000000951	CSRP2	CSRP2		CSRP2
ENSSSCG00000000952	ZDHHC17	ZDHHC17		ZDHHC17
ENSSSCG00000000955	TBC1D22A	TBC1D22A		TBC1D22A
ENSSSCG00000000958	DYRK2	DYRK2		DYRK2
ENSSSCG00000000959	LARGE1	LARGE1		LARGE1
ENSSSCG00000000960	KLHDC7B	ENSSSCG00000000960		KLHDC7B
ENSSSCG00000000963	SYCE3	SYCE3		SYCE3
ENSSSCG00000000964	LMF2	LMF2		LMF2
ENSSSCG00000000965	NCAPH2	NCAPH2		NCAPH2
ENSSSCG00000000967	ENSSSCG00000000967	ODF3B		ODF3B
ENSSSCG00000000968	SBF1	SBF1		SBF1
ENSSSCG00000000970	PPP6R2	PPP6R2		PPP6R2
ENSSSCG00000000971	HDAC10	HDAC10		HDAC10
ENSSSCG00000000972	TUBGCP6	TUBGCP6		TUBGCP6
ENSSSCG00000000973	SELENOO	SELENOO		SELENOO
ENSSSCG00000000974	TRABD	TRABD		TRABD
ENSSSCG00000000975	PANX2	PANX2		PANX2
ENSSSCG00000000978	MLC1	MLC1		MLC1
ENSSSCG00000000980	ALG12	ALG12		ALG12
ENSSSCG00000000981	CRELD2	CRELD2		CRELD2
ENSSSCG00000000982	TTLL8	TTLL8		TTLL8
ENSSSCG00000000983	ENSSSCG00000000983	ENSSSCG00000000983	IL17REL	IL17REL
ENSSSCG00000000985	EXOC2	EXOC2		EXOC2
ENSSSCG00000000991	FOXQ1	FOXQ1		FOXQ1
ENSSSCG00000000994	GMDS	GMDS		GMDS
ENSSSCG00000000997	PPP1R3G	PPP1R3G		PPP1R3G
ENSSSCG00000000998	RPP40	RPP40		RPP40
ENSSSCG00000000999	CDYL	CDYL		CDYL
ENSSSCG00000001000	ECI2	ECI2		ECI2
ENSSSCG00000001001	ENSSSCG00000001001	ENSSSCG00000001001		ENSSSCG00000001001
ENSSSCG00000001002	PRPF4B	PRPF4B		PRPF4B
ENSSSCG00000001004	SLC22A23	SLC22A23		SLC22A23
ENSSSCG00000001005	ENSSSCG00000001005	ENSSSCG00000001005		ENSSSCG00000001005
ENSSSCG00000001008	BPHL	BPHL		BPHL
ENSSSCG00000001009	RIPK1	RIPK1		RIPK1
ENSSSCG00000001010	WRNIP1	WRNIP1		WRNIP1
ENSSSCG00000001011	SERPINB1	SERPINB1		SERPINB1
ENSSSCG00000001021	ENSSSCG00000001021	ENSSSCG00000001021		ENSSSCG00000001021
ENSSSCG00000001022	SSR1	SSR1		SSR1
ENSSSCG00000001024	RIOK1	RIOK1		RIOK1
ENSSSCG00000001025	DSP	DSP		DSP
ENSSSCG00000001027	BMP6	BMP6		BMP6
ENSSSCG00000001033	SLC35B3	SLC35B3		SLC35B3
ENSSSCG00000001036	TFAP2A	TFAP2A		TFAP2A
ENSSSCG00000001038	ENSSSCG00000001038	ENSSSCG00000001038		ENSSSCG00000001038
ENSSSCG00000001040	C6orf52	C6orf52		C6orf52
ENSSSCG00000001041	PAK1IP1	PAK1IP1		PAK1IP1
ENSSSCG00000001042	MAK	MAK		MAK
ENSSSCG00000001045	ELOVL2	ELOVL2		ELOVL2
ENSSSCG00000001048	ADTRP	ADTRP		ADTRP
ENSSSCG00000001049	HIVEP1	HIVEP1		HIVEP1
ENSSSCG00000001052	PHACTR1	PHACTR1		PHACTR1
ENSSSCG00000001053	TBC1D7	TBC1D7		TBC1D7
ENSSSCG00000001056	RANBP9	RANBP9		RANBP9
ENSSSCG00000001057	MCUR1	ENSSSCG00000001057		MCUR1
ENSSSCG00000001060	ENSSSCG00000001060	ENSSSCG00000001060		ENSSSCG00000001060
ENSSSCG00000001061	JARID2	JARID2		JARID2
ENSSSCG00000001062	DTNBP1	DTNBP1		DTNBP1
ENSSSCG00000001063	MYLIP	MYLIP		MYLIP
ENSSSCG00000001064	ENSSSCG00000001064	ENSSSCG00000001064	GMPR	GMPR
ENSSSCG00000001065	ATXN1	ATXN1		ATXN1
ENSSSCG00000001067	STMND1	STMND1		STMND1
ENSSSCG00000001068	CAP2	CAP2		CAP2
ENSSSCG00000001070	FAM8A1	FAM8A1		FAM8A1
ENSSSCG00000001072	NHLRC1	ENSSSCG00000001072		NHLRC1
ENSSSCG00000001073	TPMT	TPMT		TPMT
ENSSSCG00000001074	KDM1B	KDM1B		KDM1B
ENSSSCG00000001075	DEK	ENSSSCG00000001075		DEK
ENSSSCG00000001076	RNF144B	RNF144B		RNF144B
ENSSSCG00000001078	MBOAT1	MBOAT1		MBOAT1
ENSSSCG00000001080	CDKAL1	CDKAL1		CDKAL1
ENSSSCG00000001083	ENSSSCG00000001083	ENSSSCG00000001083	HDGFL1	HDGFL1
ENSSSCG00000001085	DCDC2	DCDC2		DCDC2
ENSSSCG00000001087	MRS2	MRS2		MRS2
ENSSSCG00000001088	ENSSSCG00000001088	ENSSSCG00000001088		ENSSSCG00000001088
ENSSSCG00000001089	GPLD1	GPLD1		GPLD1
ENSSSCG00000001090	ALDH5A1	ALDH5A1		ALDH5A1
ENSSSCG00000001091	KIAA0319	KIAA0319		KIAA0319
ENSSSCG00000001092	TDP2	TDP2		TDP2
ENSSSCG00000001095	GMNN	GMNN		GMNN
ENSSSCG00000001096	ARMH2	ARMH2		ARMH2
ENSSSCG00000001097	ENSSSCG00000001097	RIPOR2		RIPOR2
ENSSSCG00000001098	ENSSSCG00000001098	ENSSSCG00000001098		ENSSSCG00000001098
ENSSSCG00000001099	CMAH	ENSSSCG00000001099		CMAH
ENSSSCG00000001100	CARMIL1	CARMIL1		CARMIL1
ENSSSCG00000001101	SCGN	SCGN		SCGN
ENSSSCG00000001105	ENSSSCG00000001105	ENSSSCG00000001105		ENSSSCG00000001105
ENSSSCG00000001107	SLC17A1	SLC17A1		SLC17A1
ENSSSCG00000001131	BTN2A2	ENSSSCG00000001131		BTN2A2
ENSSSCG00000001132	BTN1A1	BTN1A1		BTN1A1
ENSSSCG00000001137	HIST1H1D	H1-3		HIST1H1D
ENSSSCG00000001156	ZNF322	ZNF322		ZNF322
ENSSSCG00000001164	ZNF184	ZNF184		ZNF184
ENSSSCG00000001197	ZNF165	ENSSSCG00000001197		ZNF165
ENSSSCG00000001201	ZKSCAN8	ZKSCAN8		ZKSCAN8
ENSSSCG00000001202	ENSSSCG00000001202	ZNF389		ZNF389
ENSSSCG00000001203	ZSCAN9	ZSCAN9		ZSCAN9
ENSSSCG00000001204	ZKSCAN4	ZKSCAN4		ZKSCAN4
ENSSSCG00000001205	NKAPL	NKAPL		NKAPL
ENSSSCG00000001206	ZSCAN26	ZSCAN26		ZSCAN26
ENSSSCG00000001207	PGBD1	PGBD1		PGBD1
ENSSSCG00000001209	ZSCAN12	ZSCAN12		ZSCAN12
ENSSSCG00000001211	ENSSSCG00000001211	ENSSSCG00000001211		ENSSSCG00000001211
ENSSSCG00000001213	GPX6	GPX6		GPX6
ENSSSCG00000001214	GPX5	GPX5		GPX5
ENSSSCG00000001216	ZBED9	ZBED9		ZBED9
ENSSSCG00000001219	TRIM27	TRIM27		TRIM27
ENSSSCG00000001229	ENSSSCG00000001229	ENSSSCG00000001229	SLA-2	SLA-2
ENSSSCG00000001232	ENSSSCG00000001232	ENSSSCG00000001232		ENSSSCG00000001232
ENSSSCG00000001233	TRIM26	TRIM26		TRIM26
ENSSSCG00000001234	TRIM10	TRIM10		TRIM10
ENSSSCG00000001235	TRIM15	TRIM15		TRIM15
ENSSSCG00000001236	TRIM40	TRIM40		TRIM40
ENSSSCG00000001242	GABBR1	GABBR1		GABBR1
ENSSSCG00000001245	ZNRD1	POLR1H		ZNRD1
ENSSSCG00000001247	ZFP57	ZFP57		ZFP57
ENSSSCG00000001248	MOG	MOG		MOG
ENSSSCG00000001252	UBD	UBD		UBD
ENSSSCG00000001253	OR2I1P	OR2I1P		OR2I1P
ENSSSCG00000001254	ENSSSCG00000001254	ENSSSCG00000001254		ENSSSCG00000001254
ENSSSCG00000001256	ENSSSCG00000001256	ENSSSCG00000001256		ENSSSCG00000001256
ENSSSCG00000001297	ENSSSCG00000001297	ENSSSCG00000001297		ENSSSCG00000001297
ENSSSCG00000001304	ENSSSCG00000001304	ENSSSCG00000001304		ENSSSCG00000001304
ENSSSCG00000001341	ENSSSCG00000001341	ENSSSCG00000001341		ENSSSCG00000001341
ENSSSCG00000001342	TRIM39	TRIM39		TRIM39
ENSSSCG00000001346	ABCF1	ABCF1		ABCF1
ENSSSCG00000001347	PPP1R10	PPP1R10		PPP1R10
ENSSSCG00000001362	MDC1	MDC1		MDC1
ENSSSCG00000001372	GNL1	GNL1		GNL1
ENSSSCG00000001376	DHX16	DHX16		DHX16
ENSSSCG00000001379	TUBB	TUBB		TUBB
ENSSSCG00000001382	DDR1	DDR1		DDR1
ENSSSCG00000001384	VARS2	VARS2		VARS2
ENSSSCG00000001388	C6orf15	C6orf15		C6orf15
ENSSSCG00000001391	CCHCR1	CCHCR1		CCHCR1
ENSSSCG00000001392	TCF19	TCF19		TCF19
ENSSSCG00000001393	ENSSSCG00000001393	ENSSSCG00000001393	POU5F1	POU5F1
ENSSSCG00000001394	ENSSSCG00000001394	ENSSSCG00000001394		ENSSSCG00000001394
ENSSSCG00000001395	ENSSSCG00000001395	ENSSSCG00000001395		ENSSSCG00000001395
ENSSSCG00000001396	ENSSSCG00000001396	ENSSSCG00000001396	SLA-8	SLA-8
ENSSSCG00000001398	ENSSSCG00000001398	ENSSSCG00000001398		ENSSSCG00000001398
ENSSSCG00000001400	DDX39B	DDX39B		DDX39B
ENSSSCG00000001401	ATP6V1G2-DDX39B	ATP6V1G2		ATP6V1G2-DDX39B
ENSSSCG00000001402	NFKBIL1	NFKBIL1		NFKBIL1
ENSSSCG00000001403	LTA	LTA		LTA
ENSSSCG00000001404	TNF	ENSSSCG00000001404		TNF
ENSSSCG00000001407	ENSSSCG00000001407	ENSSSCG00000001407	NCR3	NCR3
ENSSSCG00000001409	PRRC2A	PRRC2A		PRRC2A
ENSSSCG00000001410	BAG6	BAG6		BAG6
ENSSSCG00000001411	APOM	APOM		APOM
ENSSSCG00000001413	GPANK1	GPANK1		GPANK1
ENSSSCG00000001414	ENSSSCG00000001414	CSNK2B		CSNK2B
ENSSSCG00000001416	LY6G5C	LY6G5C		LY6G5C
ENSSSCG00000001418	NEU1	NEU1		NEU1
ENSSSCG00000001419	SLC44A4	SLC44A4		SLC44A4
ENSSSCG00000001420	EHMT2	EHMT2		EHMT2
ENSSSCG00000001421	ZBTB12	ZBTB12		ZBTB12
ENSSSCG00000001422	C2	C2		C2
ENSSSCG00000001423	NELFE	NELFE		NELFE
ENSSSCG00000001424	SKIV2L	SKIC2		SKIV2L
ENSSSCG00000001425	DXO	DXO		DXO
ENSSSCG00000001426	STK19	STK19		STK19
ENSSSCG00000001427	C4A	ENSSSCG00000001427		C4A
ENSSSCG00000001428	CYP21A2	CYP21A2		CYP21A2
ENSSSCG00000001430	ATF6B	ATF6B		ATF6B
ENSSSCG00000001431	FKBPL	FKBPL		FKBPL
ENSSSCG00000001433	PPT2	PPT2		PPT2
ENSSSCG00000001434	EGFL8	EGFL8		EGFL8
ENSSSCG00000001435	AGPAT1	AGPAT1		AGPAT1
ENSSSCG00000001436	RNF5	RNF5		RNF5
ENSSSCG00000001437	AGER	AGER		AGER
ENSSSCG00000001438	PBX2	PBX2		PBX2
ENSSSCG00000001439	GPSM3	GPSM3		GPSM3
ENSSSCG00000001440	NOTCH4	NOTCH4		NOTCH4
ENSSSCG00000001441	ENSSSCG00000001441	ENSSSCG00000001441		ENSSSCG00000001441
ENSSSCG00000001444	ENSSSCG00000001444	ENSSSCG00000001444		ENSSSCG00000001444
ENSSSCG00000001447	ENSSSCG00000001447	ENSSSCG00000001447		ENSSSCG00000001447
ENSSSCG00000001453	HLA-DRA	HLA-DRA		SLA-DRA
ENSSSCG00000001455	ENSSSCG00000001455	ENSSSCG00000001455		SLA-DRB1
ENSSSCG00000001456	ENSSSCG00000001456	ENSSSCG00000001456		SLA-DQA1
ENSSSCG00000001457	SLA-DQB1	SLA-DQB1		SLA-DQB1
ENSSSCG00000001458	ENSSSCG00000001458	ENSSSCG00000001458		ENSSSCG00000001458
ENSSSCG00000001459	HLA-DOB	HLA-DOB		SLA-DOB
ENSSSCG00000001463	PSMB9	PSMB9		PSMB9
ENSSSCG00000001469	SLA-DMB	SLA-DMB		SLA-DMB
ENSSSCG00000001470	SLA-DMA	SLA-DMA		SLA-DMA
ENSSSCG00000001471	BRD2	BRD2		BRD2
ENSSSCG00000001472	SLA-DOA	SLA-DOA		SLA-DOA
ENSSSCG00000001473	COL11A2	COL11A2		COL11A2
ENSSSCG00000001474	RXRB	RXRB		RXRB
ENSSSCG00000001475	SLC39A7	SLC39A7		SLC39A7
ENSSSCG00000001476	HSD17B8	HSD17B8		HSD17B8
ENSSSCG00000001477	RING1	RING1		RING1
ENSSSCG00000001478	BMP5	BMP5		BMP5
ENSSSCG00000001479	HMGCLL1	HMGCLL1		HMGCLL1
ENSSSCG00000001480	GFRAL	GFRAL		GFRAL
ENSSSCG00000001481	HCRTR2	HCRTR2		HCRTR2
ENSSSCG00000001483	FAM83B	FAM83B		FAM83B
ENSSSCG00000001484	TINAG	TINAG		TINAG
ENSSSCG00000001485	MLIP	MLIP		MLIP
ENSSSCG00000001486	LRRC1	LRRC1		LRRC1
ENSSSCG00000001487	KLHL31	KLHL31		KLHL31
ENSSSCG00000001488	GCLC	GCLC		GCLC
ENSSSCG00000001490	KHDRBS2	KHDRBS2		KHDRBS2
ENSSSCG00000001493	PRIM2	PRIM2		PRIM2
ENSSSCG00000001497	ZNF451	ZNF451		ZNF451
ENSSSCG00000001498	BEND6	BEND6		BEND6
ENSSSCG00000001499	DST	DST		DST
ENSSSCG00000001500	COL21A1	COL21A1		COL21A1
ENSSSCG00000001501	VPS52	VPS52		VPS52
ENSSSCG00000001502	RPS18	RPS18		RPS18
ENSSSCG00000001503	B3GALT4	B3GALT4		B3GALT4
ENSSSCG00000001504	WDR46	WDR46		WDR46
ENSSSCG00000001505	PFDN6	PFDN6		PFDN6
ENSSSCG00000001506	RGL2	RGL2		RGL2
ENSSSCG00000001507	ZBTB22	TAPBP		ZBTB22
ENSSSCG00000001509	DAXX	DAXX		DAXX
ENSSSCG00000001510	KIFC1	KIFC1		KIFC1
ENSSSCG00000001511	PHF1	PHF1		PHF1
ENSSSCG00000001512	CUTA	CUTA		CUTA
ENSSSCG00000001513	SYNGAP1	SYNGAP1		SYNGAP1
ENSSSCG00000001516	ENSSSCG00000001516	ENSSSCG00000001516	BAK1	BAK1
ENSSSCG00000001517	ENSSSCG00000001517	ENSSSCG00000001517		ENSSSCG00000001517
ENSSSCG00000001518	ITPR3	ITPR3		ITPR3
ENSSSCG00000001520	LEMD2	LEMD2		LEMD2
ENSSSCG00000001521	ENSSSCG00000001521	MLN		MLN
ENSSSCG00000001523	GRM4	GRM4		GRM4
ENSSSCG00000001527	ILRUN	ILRUN		ILRUN
ENSSSCG00000001531	SNRPC	SNRPC		SNRPC
ENSSSCG00000001532	UHRF1BP1	BLTP3A		UHRF1BP1
ENSSSCG00000001533	TAF11	TAF11		TAF11
ENSSSCG00000001534	ANKS1A	ANKS1A		ANKS1A
ENSSSCG00000001535	TCP11	TCP11		TCP11
ENSSSCG00000001536	SCUBE3	SCUBE3		SCUBE3
ENSSSCG00000001537	ZNF76	ZNF76		ZNF76
ENSSSCG00000001538	DEF6	DEF6		DEF6
ENSSSCG00000001539	PPARD	PPARD		PPARD
ENSSSCG00000001543	ENSSSCG00000001543	RPL10A		RPL10A
ENSSSCG00000001544	TEAD3	TEAD3		TEAD3
ENSSSCG00000001546	FANCE	FANCE		FANCE
ENSSSCG00000001549	FKBP5	FKBP5		FKBP5
ENSSSCG00000001550	ARMC12	ARMC12		ARMC12
ENSSSCG00000001551	ENSSSCG00000001551	CLPSL2		CLPSL2
ENSSSCG00000001552	CLPS	CLPS		CLPS
ENSSSCG00000001553	LHFPL5	LHFPL5		LHFPL5
ENSSSCG00000001554	SRPK1	SRPK1		SRPK1
ENSSSCG00000001555	SLC26A8	SLC26A8		SLC26A8
ENSSSCG00000001556	MAPK14	MAPK14		MAPK14
ENSSSCG00000001559	PNPLA1	PNPLA1		PNPLA1
ENSSSCG00000001560	BNIP5	BNIP5		BNIP5
ENSSSCG00000001561	ETV7	ETV7		ETV7
ENSSSCG00000001562	KCTD20	KCTD20		KCTD20
ENSSSCG00000001563	STK38	STK38		STK38
ENSSSCG00000001564	SRSF3	SRSF3		SRSF3
ENSSSCG00000001565	CDKN1A	CDKN1A		CDKN1A
ENSSSCG00000001566	RAB44	RAB44		RAB44
ENSSSCG00000001567	CPNE5	CPNE5		CPNE5
ENSSSCG00000001570	PI16	PI16		PI16
ENSSSCG00000001571	MTCH1	MTCH1		MTCH1
ENSSSCG00000001572	FGD2	FGD2		FGD2
ENSSSCG00000001573	PIM1	PIM1		PIM1
ENSSSCG00000001574	ENSSSCG00000001574	TMEM217B		TMEM217B
ENSSSCG00000001576	TMEM217	TMEM217		TMEM217
ENSSSCG00000001577	TBC1D22B	TBC1D22B		TBC1D22B
ENSSSCG00000001578	CMTR1	RNF8		CMTR1
ENSSSCG00000001582	MDGA1	MDGA1		MDGA1
ENSSSCG00000001589	GLP1R	GLP1R		GLP1R
ENSSSCG00000001592	KCNK17	KCNK17		KCNK17
ENSSSCG00000001594	KIF6	ENSSSCG00000001594		KIF6
ENSSSCG00000001595	DAAM2	DAAM2		DAAM2
ENSSSCG00000001596	MOCS1	MOCS1		MOCS1
ENSSSCG00000001597	LRFN2	LRFN2		LRFN2
ENSSSCG00000001611	NFYA	NFYA		NFYA
ENSSSCG00000001612	ENSSSCG00000001612	ENSSSCG00000001612		ENSSSCG00000001612
ENSSSCG00000001613	TREML1	TREML1		TREML1
ENSSSCG00000001616	TREML2	ENSSSCG00000001616		TREML2
ENSSSCG00000001618	ENSSSCG00000001618	ENSSSCG00000001618	NCR2	NCR2
ENSSSCG00000001619	FOXP4	FOXP4		FOXP4
ENSSSCG00000001620	MDFI	MDFI		MDFI
ENSSSCG00000001621	TFEB	TFEB		TFEB
ENSSSCG00000001624	FRS3	FRS3		FRS3
ENSSSCG00000001625	PGC	PGC		PGC
ENSSSCG00000001629	USP49	USP49		USP49
ENSSSCG00000001636	ENSSSCG00000001636	GUCA1A		GUCA1A
ENSSSCG00000001637	GUCA1B	GUCA1B		GUCA1B
ENSSSCG00000001638	MRPS10	MRPS10		MRPS10
ENSSSCG00000001639	TRERF1	TRERF1		TRERF1
ENSSSCG00000001641	UBR2	UBR2		UBR2
ENSSSCG00000001646	BICRAL	BICRAL		BICRAL
ENSSSCG00000001650	PTCRA	PTCRA		PTCRA
ENSSSCG00000001651	CNPY3	CNPY3		CNPY3
ENSSSCG00000001653	PEX6	PEX6		PEX6
ENSSSCG00000001654	PPP2R5D	PPP2R5D		PPP2R5D
ENSSSCG00000001655	MEA1	MEA1		MEA1
ENSSSCG00000001656	RRP36	RRP36		RRP36
ENSSSCG00000001657	CUL7	CUL7		CUL7
ENSSSCG00000001658	MRPL2	MRPL2		MRPL2
ENSSSCG00000001659	KLC4	KLC4		KLC4
ENSSSCG00000001660	PTK7	PTK7		PTK7
ENSSSCG00000001661	SRF	SRF		SRF
ENSSSCG00000001664	TTBK1	TTBK1		TTBK1
ENSSSCG00000001667	ZNF318	ZNF318		ZNF318
ENSSSCG00000001672	CRIP3	CRIP3		CRIP3
ENSSSCG00000001676	LRRC73	LRRC73		LRRC73
ENSSSCG00000001679	XPO5	XPO5		XPO5
ENSSSCG00000001680	ABCC10	ABCC10		ABCC10
ENSSSCG00000001682	DLK2	DLK2		DLK2
ENSSSCG00000001683	POLH	POLH		POLH
ENSSSCG00000001688	TJAP1	TJAP1		TJAP1
ENSSSCG00000001689	GTPBP2	GTPBP2		GTPBP2
ENSSSCG00000001691	RSPH9	RSPH9		RSPH9
ENSSSCG00000001692	MRPS18A	MRPS18A		MRPS18A
ENSSSCG00000001695	VEGFA	VEGFA		VEGFA
ENSSSCG00000001696	ENSSSCG00000001696	ENSSSCG00000001696	MRPL14	MRPL14
ENSSSCG00000001697	TMEM63B	TMEM63B		TMEM63B
ENSSSCG00000001698	CAPN11	CAPN11		CAPN11
ENSSSCG00000001700	SLC29A1	SLC29A1		SLC29A1
ENSSSCG00000001701	HSP90AB1	HSP90AB1		HSP90AB1
ENSSSCG00000001702	SLC35B2	SLC35B2		SLC35B2
ENSSSCG00000001703	NFKBIE	NFKBIE		NFKBIE
ENSSSCG00000001705	TCTE1	TCTE1		TCTE1
ENSSSCG00000001706	AARS2	AARS2		AARS2
ENSSSCG00000001708	CDC5L	CDC5L		CDC5L
ENSSSCG00000001709	SUPT3H	SUPT3H		SUPT3H
ENSSSCG00000001710	RUNX2	RUNX2		RUNX2
ENSSSCG00000001715	ENPP5	ENPP5		ENPP5
ENSSSCG00000001716	RCAN2	RCAN2		RCAN2
ENSSSCG00000001718	CYP39A1	CYP39A1		CYP39A1
ENSSSCG00000001720	SLC25A27	SLC25A27		SLC25A27
ENSSSCG00000001723	PLA2G7	PLA2G7		PLA2G7
ENSSSCG00000001724	ENSSSCG00000001724	ENSSSCG00000001724	MEP1A	MEP1A
ENSSSCG00000001725	ADGRF5	ADGRF5		ADGRF5
ENSSSCG00000001726	ADGRF1	ADGRF1		ADGRF1
ENSSSCG00000001727	TNFRSF21	TNFRSF21		TNFRSF21
ENSSSCG00000001729	PTCHD4	PTCHD4		PTCHD4
ENSSSCG00000001731	CENPQ	CENPQ		CENPQ
ENSSSCG00000001732	MMUT	MMUT		MMUT
ENSSSCG00000001734	ENSSSCG00000001734	ENSSSCG00000001734		ENSSSCG00000001734
ENSSSCG00000001735	RHAG	RHAG		RHAG
ENSSSCG00000001736	CRISP2	CRISP2		CRISP2
ENSSSCG00000001738	PGK2	PGK2		PGK2
ENSSSCG00000001739	CRISP1	CRISP1		CRISP1
ENSSSCG00000001741	DEFB114	DEFB114		DEFB114
ENSSSCG00000001743	DEFB110	DEFB110		DEFB110
ENSSSCG00000001744	TFAP2D	TFAP2D		TFAP2D
ENSSSCG00000001746	PKHD1	PKHD1		PKHD1
ENSSSCG00000001748	IL17A	IL17A		IL17A
ENSSSCG00000001749	IL17F	ENSSSCG00000001749		IL17F
ENSSSCG00000001750	PAQR8	PAQR8		PAQR8
ENSSSCG00000001751	CHRNA5	CHRNA5		CHRNA5
ENSSSCG00000001752	CHRNA3	CHRNA3		CHRNA3
ENSSSCG00000001755	HYKK	HYKK		HYKK
ENSSSCG00000001756	IREB2	IREB2		IREB2
ENSSSCG00000001757	WDR61	SKIC8		WDR61
ENSSSCG00000001760	ACSBG1	ACSBG1		ACSBG1
ENSSSCG00000001762	CIB2	CIB2		CIB2
ENSSSCG00000001764	SH2D7	SH2D7		SH2D7
ENSSSCG00000001765	ADAMTS7	ADAMTS7		ADAMTS7
ENSSSCG00000001769	MORF4L1	ENSSSCG00000001769		MORF4L1
ENSSSCG00000001770	CTSH	CTSH		CTSH
ENSSSCG00000001771	RASGRF1	RASGRF1		RASGRF1
ENSSSCG00000001773	TMED3	TMED3		TMED3
ENSSSCG00000001775	MINAR1	MINAR1		MINAR1
ENSSSCG00000001776	ENSSSCG00000001776	ENSSSCG00000001776		ENSSSCG00000001776
ENSSSCG00000001779	ZFAND6	ZFAND6		ZFAND6
ENSSSCG00000001780	FAH	FAH		FAH
ENSSSCG00000001782	ABHD17C	ABHD17C		ABHD17C
ENSSSCG00000001786	CFAP161	CFAP161		CFAP161
ENSSSCG00000001787	IL16	IL16		IL16
ENSSSCG00000001788	STARD5	STARD5		STARD5
ENSSSCG00000001789	TMC3	TMC3		TMC3
ENSSSCG00000001790	ENSSSCG00000001790	ENSSSCG00000001790		ENSSSCG00000001790
ENSSSCG00000001792	EFL1	EFL1		EFL1
ENSSSCG00000001793	ADAMTSL3	ADAMTSL3		ADAMTSL3
ENSSSCG00000001795	SH3GL3	SH3GL3		SH3GL3
ENSSSCG00000001798	BNC1	BNC1		BNC1
ENSSSCG00000001800	TM6SF1	TM6SF1		TM6SF1
ENSSSCG00000001801	BTBD1	BTBD1		BTBD1
ENSSSCG00000001804	HOMER2	HOMER2		HOMER2
ENSSSCG00000001805	WHAMM	WHAMM		WHAMM
ENSSSCG00000001806	FSD2	FSD2		FSD2
ENSSSCG00000001807	AP3B2	AP3B2		AP3B2
ENSSSCG00000001808	CPEB1	CPEB1		CPEB1
ENSSSCG00000001810	PDE8A	PDE8A		PDE8A
ENSSSCG00000001814	IQGAP1	IQGAP1		IQGAP1
ENSSSCG00000001816	BLM	BLM		BLM
ENSSSCG00000001817	FURIN	FURIN		FURIN
ENSSSCG00000001818	FES	FES		FES
ENSSSCG00000001819	MAN2A2	MAN2A2		MAN2A2
ENSSSCG00000001820	HDDC3	HDDC3		HDDC3
ENSSSCG00000001821	UNC45A	UNC45A		UNC45A
ENSSSCG00000001822	RCCD1	RCCD1		RCCD1
ENSSSCG00000001823	UROC1	UROC1		UROC1
ENSSSCG00000001824	ZXDC	ZXDC		ZXDC
ENSSSCG00000001825	SLC41A3	SLC41A3		SLC41A3
ENSSSCG00000001826	CFAP100	CFAP100		CFAP100
ENSSSCG00000001830	ENSSSCG00000001830	ENSSSCG00000001830		ENSSSCG00000001830
ENSSSCG00000001832	ACAN	ACAN		ACAN
ENSSSCG00000001834	MFGE8	MFGE8		MFGE8
ENSSSCG00000001835	ABHD2	ABHD2		ABHD2
ENSSSCG00000001836	RLBP1	RLBP1		RLBP1
ENSSSCG00000001837	FANCI	FANCI		FANCI
ENSSSCG00000001838	POLG	POLG		POLG
ENSSSCG00000001840	KIF7	KIF7		KIF7
ENSSSCG00000001841	RHCG	RHCG		RHCG
ENSSSCG00000001844	PLIN1	PLIN1		PLIN1
ENSSSCG00000001846	WDR93	WDR93		WDR93
ENSSSCG00000001847	MESP1	MESP1		MESP1
ENSSSCG00000001848	MESP2	MESP2		MESP2
ENSSSCG00000001849	ANPEP	ANPEP		ANPEP
ENSSSCG00000001850	ENSSSCG00000001850	ARPIN		ARPIN
ENSSSCG00000001852	IDH2	IDH2		IDH2
ENSSSCG00000001858	CIB1	CIB1		CIB1
ENSSSCG00000001862	ETFA	ETFA		ETFA
ENSSSCG00000001863	TMEM266	TMEM266		TMEM266
ENSSSCG00000001865	SCAPER	SCAPER		SCAPER
ENSSSCG00000001866	RCN2	RCN2		RCN2
ENSSSCG00000001867	PSTPIP1	PSTPIP1		PSTPIP1
ENSSSCG00000001868	TSPAN3	TSPAN3		TSPAN3
ENSSSCG00000001869	PEAK1	PEAK1		PEAK1
ENSSSCG00000001871	HMG20A	HMG20A		HMG20A
ENSSSCG00000001872	LINGO1	LINGO1		LINGO1
ENSSSCG00000001873	CSPG4	CSPG4		CSPG4
ENSSSCG00000001875	SNX33	SNX33		SNX33
ENSSSCG00000001877	SNUPN	SNUPN		SNUPN
ENSSSCG00000001878	PTPN9	PTPN9		PTPN9
ENSSSCG00000001879	ODF3L1	ODF3L1		ODF3L1
ENSSSCG00000001880	SIN3A	SIN3A		SIN3A
ENSSSCG00000001881	MAN2C1	MAN2C1		MAN2C1
ENSSSCG00000001882	NEIL1	NEIL1		NEIL1
ENSSSCG00000001884	COMMD4	COMMD4		COMMD4
ENSSSCG00000001885	C15orf39	C15orf39		C15orf39
ENSSSCG00000001887	SCAMP5	SCAMP5		SCAMP5
ENSSSCG00000001888	RPP25	RPP25		RPP25
ENSSSCG00000001892	SCAMP2	SCAMP2		SCAMP2
ENSSSCG00000001895	CPLX3	CPLX3		CPLX3
ENSSSCG00000001898	ULK3	ULK3		ULK3
ENSSSCG00000001899	LMAN1L	LMAN1L		LMAN1L
ENSSSCG00000001900	CSK	CSK		CSK
ENSSSCG00000001901	CYP1A2	CYP1A2		CYP1A2
ENSSSCG00000001903	EDC3	EDC3		EDC3
ENSSSCG00000001904	CLK3	CLK3		CLK3
ENSSSCG00000001905	ARID3B	ARID3B		ARID3B
ENSSSCG00000001906	CYP1A1	CYP1A1		CYP1A1
ENSSSCG00000001907	UBL7	UBL7		UBL7
ENSSSCG00000001908	CCDC33	CCDC33		CCDC33
ENSSSCG00000001909	STRA6	STRA6		STRA6
ENSSSCG00000001910	ISLR	ISLR		ISLR
ENSSSCG00000001912	PML	PML		PML
ENSSSCG00000001913	STOML1	STOML1		STOML1
ENSSSCG00000001914	LOXL1	LOXL1		LOXL1
ENSSSCG00000001915	TBC1D21	TBC1D21		TBC1D21
ENSSSCG00000001916	INSYN1	INSYN1		INSYN1
ENSSSCG00000001917	CD276	ENSSSCG00000001917		CD276
ENSSSCG00000001918	NPTN	NPTN		NPTN
ENSSSCG00000001920	HCN4	HCN4		HCN4
ENSSSCG00000001921	NEO1	NEO1		NEO1
ENSSSCG00000001924	ENSSSCG00000001924	BBS4		BBS4
ENSSSCG00000001925	ADPGK	ADPGK		ADPGK
ENSSSCG00000001926	TMEM202	TMEM202		TMEM202
ENSSSCG00000001927	ENSSSCG00000001927	HEXA		HEXA
ENSSSCG00000001928	ENSSSCG00000001928	CELF6		CELF6
ENSSSCG00000001930	ENSSSCG00000001930	PKM		PKM
ENSSSCG00000001931	ENSSSCG00000001931	ENSSSCG00000001931	GRAMD2A	GRAMD2A
ENSSSCG00000001932	ENSSSCG00000001932	ENSSSCG00000001932		ENSSSCG00000001932
ENSSSCG00000001934	SEC23A	ENSSSCG00000001934		SEC23A
ENSSSCG00000001938	SSTR1	SSTR1		SSTR1
ENSSSCG00000001939	ENSSSCG00000001939	TTC6		TTC6
ENSSSCG00000001942	PAX9	PAX9		PAX9
ENSSSCG00000001944	NKX2-8	NKX2-8		NKX2-8
ENSSSCG00000001945	NKX2-1	NKX2-1		NKX2-1
ENSSSCG00000001946	MBIP	MBIP		MBIP
ENSSSCG00000001947	BRMS1L	BRMS1L		BRMS1L
ENSSSCG00000001949	INSM2	INSM2		INSM2
ENSSSCG00000001950	PSMA6	PRORP		PSMA6
ENSSSCG00000001952	NFKBIA	NFKBIA		NFKBIA
ENSSSCG00000001955	SRP54	SRP54		SRP54
ENSSSCG00000001958	BAZ1A	BAZ1A		BAZ1A
ENSSSCG00000001959	CFL2	CFL2		CFL2
ENSSSCG00000001960	EAPP	EAPP		EAPP
ENSSSCG00000001963	EGLN3	EGLN3		EGLN3
ENSSSCG00000001964	NPAS3	NPAS3		NPAS3
ENSSSCG00000001966	ARHGAP5	ARHGAP5		ARHGAP5
ENSSSCG00000001968	NUBPL	NUBPL		NUBPL
ENSSSCG00000001970	ENSSSCG00000001970	ENSSSCG00000001970		ENSSSCG00000001970
ENSSSCG00000001971	HECTD1	HECTD1		HECTD1
ENSSSCG00000001972	AP4S1	AP4S1		AP4S1
ENSSSCG00000001973	SCFD1	SCFD1		SCFD1
ENSSSCG00000001974	G2E3	G2E3		G2E3
ENSSSCG00000001975	PRKD1	PRKD1		PRKD1
ENSSSCG00000001977	STXBP6	STXBP6		STXBP6
ENSSSCG00000001978	GZMH	GZMH		GZMH
ENSSSCG00000001979	ENSSSCG00000001979	ENSSSCG00000001979		ENSSSCG00000001979
ENSSSCG00000001982	ENSSSCG00000001982	ENSSSCG00000001982		ENSSSCG00000001982
ENSSSCG00000001983	SDR39U1	SDR39U1		SDR39U1
ENSSSCG00000001984	KHNYN	KHNYN		KHNYN
ENSSSCG00000001985	CBLN3	CBLN3		CBLN3
ENSSSCG00000001986	NFATC4	NFATC4		NFATC4
ENSSSCG00000001987	RIPK3	RIPK3		RIPK3
ENSSSCG00000001988	ADCY4	ADCY4		ADCY4
ENSSSCG00000001989	CIDEB	CIDEB		CIDEB
ENSSSCG00000001990	NOP9	NOP9		NOP9
ENSSSCG00000001991	DHRS1	DHRS1		DHRS1
ENSSSCG00000001992	RABGGTA	RABGGTA		RABGGTA
ENSSSCG00000001993	TGM1	TGM1		TGM1
ENSSSCG00000001994	TINF2	TINF2		TINF2
ENSSSCG00000002000	IPO4	IPO4		IPO4
ENSSSCG00000002001	REC8	REC8		REC8
ENSSSCG00000002002	IRF9	IRF9		IRF9
ENSSSCG00000002003	ENSSSCG00000002003	RNF31		RNF31
ENSSSCG00000002004	PSME2	PSME2		PSME2
ENSSSCG00000002005	EMC9	EMC9		EMC9
ENSSSCG00000002006	PSME1	PSME1		PSME1
ENSSSCG00000002007	FITM1	FITM1		FITM1
ENSSSCG00000002008	ENSSSCG00000002008	DCAF11		DCAF11
ENSSSCG00000002009	PCK2	PCK2		PCK2
ENSSSCG00000002010	NRL	NRL		NRL
ENSSSCG00000002011	CPNE6	CPNE6		CPNE6
ENSSSCG00000002012	CARMIL3	CARMIL3		CARMIL3
ENSSSCG00000002013	DHRS4	DHRS4		DHRS4
ENSSSCG00000002014	JPH4	JPH4		JPH4
ENSSSCG00000002015	AP1G2	AP1G2		AP1G2
ENSSSCG00000002016	THTPA	THTPA		THTPA
ENSSSCG00000002020	ENSSSCG00000002020	ENSSSCG00000002020	NGDN	NGDN
ENSSSCG00000002023	PABPN1	BCL2L2		PABPN1
ENSSSCG00000002025	SLC22A17	SLC22A17		SLC22A17
ENSSSCG00000002026	EFS	EFS		EFS
ENSSSCG00000002028	CMTM5	CMTM5		CMTM5
ENSSSCG00000002029	MYH7	MYH6		MYH7
ENSSSCG00000002032	SLC7A8	SLC7A8		SLC7A8
ENSSSCG00000002033	CEBPE	CEBPE		CEBPE
ENSSSCG00000002034	ACIN1	ENSSSCG00000002034		ACIN1
ENSSSCG00000002035	C14orf119	C14orf119		C14orf119
ENSSSCG00000002036	ENSSSCG00000002036	ENSSSCG00000002036		ENSSSCG00000002036
ENSSSCG00000002037	CDH24	CDH24		CDH24
ENSSSCG00000002038	PSMB11	PSMB11		PSMB11
ENSSSCG00000002039	MMP14	MMP14		MMP14
ENSSSCG00000002040	MRPL52	MRPL52		MRPL52
ENSSSCG00000002041	SLC7A7	SLC7A7		SLC7A7
ENSSSCG00000002042	OXA1L	OXA1L		OXA1L
ENSSSCG00000002045	ENSSSCG00000002045	ENSSSCG00000002045		ENSSSCG00000002045
ENSSSCG00000002050	DAD1	DAD1		DAD1
ENSSSCG00000002051	ABHD4	ABHD4		ABHD4
ENSSSCG00000002052	OR6J1	OR6J1		OR6J1
ENSSSCG00000002062	ENSSSCG00000002062	ENSSSCG00000002062		ENSSSCG00000002062
ENSSSCG00000002071	ENSSSCG00000002071	ENSSSCG00000002071		ENSSSCG00000002071
ENSSSCG00000002077	ENSSSCG00000002077	ENSSSCG00000002077		ENSSSCG00000002077
ENSSSCG00000002078	ENSSSCG00000002078	ENSSSCG00000002078		ENSSSCG00000002078
ENSSSCG00000002081	ENSSSCG00000002081	ENSSSCG00000002081		ENSSSCG00000002081
ENSSSCG00000002084	ENSSSCG00000002084	ENSSSCG00000002084		ENSSSCG00000002084
ENSSSCG00000002097	ENSSSCG00000002097	ENSSSCG00000002097		ENSSSCG00000002097
ENSSSCG00000002099	ENSSSCG00000002099	ENSSSCG00000002099		ENSSSCG00000002099
ENSSSCG00000002105	OR4E1	OR4E1		OR4E1
ENSSSCG00000002106	OR4E2	OR4E2		OR4E2
ENSSSCG00000002127	CHD8	CHD8		CHD8
ENSSSCG00000002129	RPGRIP1	RPGRIP1		RPGRIP1
ENSSSCG00000002130	OR6S1	OR6S1		OR6S1
ENSSSCG00000002131	RNASE12	RNASE12		RNASE12
ENSSSCG00000002134	RNASE10	RNASE10		RNASE10
ENSSSCG00000002135	PNP	PNP		PNP
ENSSSCG00000002138	OSGEP	OSGEP		OSGEP
ENSSSCG00000002140	KLHL33	KLHL33		KLHL33
ENSSSCG00000002142	TEP1	TEP1		TEP1
ENSSSCG00000002143	PARP2	PARP2		PARP2
ENSSSCG00000002144	CCNB1IP1	CCNB1IP1		CCNB1IP1
ENSSSCG00000002145	TTC5	TTC5		TTC5
ENSSSCG00000002148	OR11H4	OR11H4		OR11H4
ENSSSCG00000002170	ENSSSCG00000002170	ENSSSCG00000002170		ENSSSCG00000002170
ENSSSCG00000002175	ENSSSCG00000002175	ENSSSCG00000002175		ENSSSCG00000002175
ENSSSCG00000002187	OR4K17	OR4K17		OR4K17
ENSSSCG00000002188	ENSSSCG00000002188	ENSSSCG00000002188		ENSSSCG00000002188
ENSSSCG00000002190	ENSSSCG00000002190	ENSSSCG00000002190		ENSSSCG00000002190
ENSSSCG00000002191	ENSSSCG00000002191	ENSSSCG00000002191		ENSSSCG00000002191
ENSSSCG00000002202	ENSSSCG00000002202	ENSSSCG00000002202		ENSSSCG00000002202
ENSSSCG00000002235	LPCAT4	LPCAT4		LPCAT4
ENSSSCG00000002241	NUTM1	NUTM1		NUTM1
ENSSSCG00000002243	SLC12A6	SLC12A6		SLC12A6
ENSSSCG00000002245	KATNBL1	KATNBL1		KATNBL1
ENSSSCG00000002251	ENSSSCG00000002251	ENSSSCG00000002251		ENSSSCG00000002251
ENSSSCG00000002252	ARRDC4	ARRDC4		ARRDC4
ENSSSCG00000002254	NR2F2	NR2F2		NR2F2
ENSSSCG00000002257	MCTP2	MCTP2		MCTP2
ENSSSCG00000002258	KLHL25	KLHL25		KLHL25
ENSSSCG00000002259	ENSSSCG00000002259	ENSSSCG00000002259	AKAP13	AKAP13
ENSSSCG00000002260	ENSSSCG00000002260	ENSSSCG00000002260		ENSSSCG00000002260
ENSSSCG00000002262	SV2B	SV2B		SV2B
ENSSSCG00000002263	SLCO3A1	SLCO3A1		SLCO3A1
ENSSSCG00000002265	FAM174B	FAM174B		FAM174B
ENSSSCG00000002266	ENSSSCG00000002266	CHD2		CHD2
ENSSSCG00000002267	RGMA	RGMA		RGMA
ENSSSCG00000002268	AKAP5	AKAP5		AKAP5
ENSSSCG00000002269	MTHFD1	MTHFD1		MTHFD1
ENSSSCG00000002270	ENSSSCG00000002270	ENSSSCG00000002270		ENSSSCG00000002270
ENSSSCG00000002274	ENSSSCG00000002274	ENSSSCG00000002274	HSPA2	HSPA2
ENSSSCG00000002275	PPP1R36	PPP1R36		PPP1R36
ENSSSCG00000002276	PLEKHG3	PLEKHG3		PLEKHG3
ENSSSCG00000002277	SPTB	SPTB		SPTB
ENSSSCG00000002279	GPX2	GPX2		GPX2
ENSSSCG00000002280	RAB15	RAB15		RAB15
ENSSSCG00000002281	ENSSSCG00000002281	FNTB		FNTB
ENSSSCG00000002283	FUT8	FUT8		FUT8
ENSSSCG00000002284	CCDC196	CCDC196		CCDC196
ENSSSCG00000002285	GPHN	GPHN		GPHN
ENSSSCG00000002286	FAM71D	GARIN2		FAM71D
ENSSSCG00000002287	MPP5	PALS1		MPP5
ENSSSCG00000002290	PLEK2	PLEK2		PLEK2
ENSSSCG00000002292	PLEKHH1	PLEKHH1		PLEKHH1
ENSSSCG00000002294	ARG2	ARG2		ARG2
ENSSSCG00000002295	VTI1B	VTI1B		VTI1B
ENSSSCG00000002296	ENSSSCG00000002296	RDH11		RDH11
ENSSSCG00000002297	RDH12	RDH12		RDH12
ENSSSCG00000002298	ZFYVE26	ZFYVE26		ZFYVE26
ENSSSCG00000002305	EXD2	EXD2		EXD2
ENSSSCG00000002306	GALNT16	GALNT16		GALNT16
ENSSSCG00000002307	ERH	ERH		ERH
ENSSSCG00000002309	PLEKHD1	PLEKHD1		PLEKHD1
ENSSSCG00000002310	CCDC177	CCDC177		CCDC177
ENSSSCG00000002311	SUSD6	SUSD6		SUSD6
ENSSSCG00000002313	SLC10A1	SLC10A1		SLC10A1
ENSSSCG00000002314	SMOC1	SMOC1		SMOC1
ENSSSCG00000002315	SLC8A3	SLC8A3		SLC8A3
ENSSSCG00000002316	COX16	COX16		COX16
ENSSSCG00000002321	ENSSSCG00000002321	ENSSSCG00000002321		ENSSSCG00000002321
ENSSSCG00000002322	ADAM21	ADAM21		ADAM21
ENSSSCG00000002329	MAP3K9	MAP3K9		MAP3K9
ENSSSCG00000002330	PCNX1	PCNX1		PCNX1
ENSSSCG00000002332	SIPA1L1	SIPA1L1		SIPA1L1
ENSSSCG00000002333	DPF3	DPF3		DPF3
ENSSSCG00000002337	ZFYVE1	ZFYVE1		ZFYVE1
ENSSSCG00000002340	PSEN1	PSEN1		PSEN1
ENSSSCG00000002341	PAPLN	PAPLN		PAPLN
ENSSSCG00000002344	RIOX1	RIOX1		RIOX1
ENSSSCG00000002348	ENSSSCG00000002348	ACOT6		ACOT6
ENSSSCG00000002349	ACOT4	ENSSSCG00000002349		ACOT4
ENSSSCG00000002350	ELMSAN1	MIDEAS		ELMSAN1
ENSSSCG00000002351	ENSSSCG00000002351	PTGR2		PTGR2
ENSSSCG00000002352	ZNF410	ZNF410		ZNF410
ENSSSCG00000002353	FAM161B	FAM161B		FAM161B
ENSSSCG00000002354	COQ6	COQ6		COQ6
ENSSSCG00000002355	ENTPD5	ENTPD5		ENTPD5
ENSSSCG00000002356	BBOF1	BBOF1		BBOF1
ENSSSCG00000002357	ALDH6A1	ALDH6A1		ALDH6A1
ENSSSCG00000002361	VRTN	VRTN		VRTN
ENSSSCG00000002363	VSX2	VSX2		VSX2
ENSSSCG00000002366	NPC2	NPC2		NPC2
ENSSSCG00000002367	ISCA2	ISCA2		ISCA2
ENSSSCG00000002368	LTBP2	LTBP2		LTBP2
ENSSSCG00000002370	AREL1	AREL1		AREL1
ENSSSCG00000002372	YLPM1	YLPM1		YLPM1
ENSSSCG00000002373	PROX2	PROX2		PROX2
ENSSSCG00000002374	DLST	DLST		DLST
ENSSSCG00000002375	RPS6KL1	RPS6KL1		RPS6KL1
ENSSSCG00000002377	EIF2B2	EIF2B2		EIF2B2
ENSSSCG00000002378	MLH3	MLH3		MLH3
ENSSSCG00000002379	ACYP1	ENSSSCG00000002379		ACYP1
ENSSSCG00000002380	ZC2HC1C	ZC2HC1C		ZC2HC1C
ENSSSCG00000002381	NEK9	NEK9		NEK9
ENSSSCG00000002383	FOS	FOS		FOS
ENSSSCG00000002385	TGFB3	TGFB3		TGFB3
ENSSSCG00000002386	ENSSSCG00000002386	IFT43		IFT43
ENSSSCG00000002387	GPATCH2L	GPATCH2L		GPATCH2L
ENSSSCG00000002388	ESRRB	ESRRB		ESRRB
ENSSSCG00000002389	VASH1	VASH1		VASH1
ENSSSCG00000002390	ANGEL1	ANGEL1		ANGEL1
ENSSSCG00000002391	LRRC74A	LRRC74A		LRRC74A
ENSSSCG00000002392	ENSSSCG00000002392	IRF2BPL		IRF2BPL
ENSSSCG00000002396	GSTZ1	GSTZ1		GSTZ1
ENSSSCG00000002397	POMT2	POMT2		POMT2
ENSSSCG00000002398	TMEM63C	TMEM63C		TMEM63C
ENSSSCG00000002399	NGB	NGB		NGB
ENSSSCG00000002400	ENSSSCG00000002400	ENSSSCG00000002400	SAMD15	SAMD15
ENSSSCG00000002403	VIPAS39	VIPAS39		VIPAS39
ENSSSCG00000002404	SPTLC2	SPTLC2		SPTLC2
ENSSSCG00000002405	ENSSSCG00000002405	ENSSSCG00000002405	ISM2	ISM2
ENSSSCG00000002406	AHSA1	AHSA1		AHSA1
ENSSSCG00000002408	ADCK1	ADCK1		ADCK1
ENSSSCG00000002410	CEP128	CEP128		CEP128
ENSSSCG00000002411	GTF2A1	GTF2A1		GTF2A1
ENSSSCG00000002412	STON2	STON2		STON2
ENSSSCG00000002414	SEL1L	SEL1L		SEL1L
ENSSSCG00000002423	KCNK10	KCNK10		KCNK10
ENSSSCG00000002424	SPATA7	SPATA7		SPATA7
ENSSSCG00000002425	PTPN21	PTPN21		PTPN21
ENSSSCG00000002426	ZC3H14	ZC3H14		ZC3H14
ENSSSCG00000002427	EML5	ENSSSCG00000002427		EML5
ENSSSCG00000002428	TTC8	TTC8		TTC8
ENSSSCG00000002429	FOXN3	FOXN3		FOXN3
ENSSSCG00000002430	EFCAB11	EFCAB11		EFCAB11
ENSSSCG00000002431	TDP1	TDP1		TDP1
ENSSSCG00000002432	KCNK13	KCNK13		KCNK13
ENSSSCG00000002433	PSMC1	PSMC1		PSMC1
ENSSSCG00000002434	NRDE2	NRDE2		NRDE2
ENSSSCG00000002436	TTC7B	TTC7B		TTC7B
ENSSSCG00000002438	ENSSSCG00000002438	ENSSSCG00000002438		ENSSSCG00000002438
ENSSSCG00000002440	CCDC88C	CCDC88C		CCDC88C
ENSSSCG00000002441	PPP4R3A	PPP4R3A		PPP4R3A
ENSSSCG00000002442	CATSPERB	CATSPERB		CATSPERB
ENSSSCG00000002443	TC2N	TC2N		TC2N
ENSSSCG00000002444	FBLN5	FBLN5		FBLN5
ENSSSCG00000002445	TRIP11	TRIP11		TRIP11
ENSSSCG00000002446	ENSSSCG00000002446	ATXN3		ATXN3
ENSSSCG00000002447	CPSF2	CPSF2		CPSF2
ENSSSCG00000002449	ENSSSCG00000002449	NDUFB1		NDUFB1
ENSSSCG00000002450	SLC24A4	SLC24A4		SLC24A4
ENSSSCG00000002451	RIN3	RIN3		RIN3
ENSSSCG00000002452	LGMN	LGMN		LGMN
ENSSSCG00000002455	GOLGA5	GOLGA5		GOLGA5
ENSSSCG00000002456	CHGA	CHGA		CHGA
ENSSSCG00000002457	ITPK1	ITPK1		ITPK1
ENSSSCG00000002458	TMEM251	TMEM251		TMEM251
ENSSSCG00000002459	ENSSSCG00000002459	ENSSSCG00000002459		ENSSSCG00000002459
ENSSSCG00000002460	ENSSSCG00000002460	UBR7		UBR7
ENSSSCG00000002461	BTBD7	BTBD7		BTBD7
ENSSSCG00000002462	ENSSSCG00000002462	ENSSSCG00000002462		ENSSSCG00000002462
ENSSSCG00000002464	ENSSSCG00000002464	PRIMA1		PRIMA1
ENSSSCG00000002467	ASB2	ASB2		ASB2
ENSSSCG00000002469	OTUB2	OTUB2		OTUB2
ENSSSCG00000002470	DDX24	DDX24		DDX24
ENSSSCG00000002474	PPP4R4	PPP4R4		PPP4R4
ENSSSCG00000002475	SERPINA6	SERPINA6		SERPINA6
ENSSSCG00000002476	SERPINA1	ENSSSCG00000002476		SERPINA1
ENSSSCG00000002478	SERPINA12	SERPINA12		SERPINA12
ENSSSCG00000002479	SERPINA11	SERPINA11		SERPINA11
ENSSSCG00000002481	SERPINA5	SERPINA5		SERPINA5
ENSSSCG00000002483	ENSSSCG00000002483	ENSSSCG00000002483		ENSSSCG00000002483
ENSSSCG00000002486	ENSSSCG00000002486	ENSSSCG00000002486		ENSSSCG00000002486
ENSSSCG00000002490	GSC	GSC		GSC
ENSSSCG00000002494	CLMN	CLMN		CLMN
ENSSSCG00000002495	SYNE3	SYNE3		SYNE3
ENSSSCG00000002496	GLRX5	GLRX5		GLRX5
ENSSSCG00000002497	TCL1B	TCL1B		TCL1B
ENSSSCG00000002498	ENSSSCG00000002498	TCL1A		TCL1A
ENSSSCG00000002501	BDKRB1	ENSSSCG00000002501		BDKRB1
ENSSSCG00000002502	ATG2B	ATG2B		ATG2B
ENSSSCG00000002504	AK7	AK7		AK7
ENSSSCG00000002505	PAPOLA	PAPOLA		PAPOLA
ENSSSCG00000002506	VRK1	VRK1		VRK1
ENSSSCG00000002507	BCL11B	BCL11B		BCL11B
ENSSSCG00000002508	SETD3	SETD3		SETD3
ENSSSCG00000002509	CCNK	CCNK		CCNK
ENSSSCG00000002510	CYP46A1	CYP46A1		CYP46A1
ENSSSCG00000002512	DEGS2	DEGS2		DEGS2
ENSSSCG00000002515	SLC25A47	SLC25A47		SLC25A47
ENSSSCG00000002516	WARS	WARS1		WARS
ENSSSCG00000002517	WDR25	WDR25		WDR25
ENSSSCG00000002520	SLC25A29	ENSSSCG00000002520		SLC25A29
ENSSSCG00000002523	CDC42BPB	CDC42BPB		CDC42BPB
ENSSSCG00000002524	AMN	AMN		AMN
ENSSSCG00000002525	TRAF3	TRAF3		TRAF3
ENSSSCG00000002526	RCOR1	RCOR1		RCOR1
ENSSSCG00000002528	ENSSSCG00000002528	TECPR2		TECPR2
ENSSSCG00000002529	ENSSSCG00000002529	ENSSSCG00000002529		ENSSSCG00000002529
ENSSSCG00000002530	CINP	CINP		CINP
ENSSSCG00000002531	MOK	MOK		MOK
ENSSSCG00000002532	ENSSSCG00000002532	ENSSSCG00000002532	ZNF839	ZNF839
ENSSSCG00000002533	WDR20	WDR20		WDR20
ENSSSCG00000002535	HSP90AA1	HSP90AA1		HSP90AA1
ENSSSCG00000002536	ENSSSCG00000002536	ENSSSCG00000002536		ENSSSCG00000002536
ENSSSCG00000002540	PPP2R5C	PPP2R5C		PPP2R5C
ENSSSCG00000002544	PPP1R13B	PPP1R13B		PPP1R13B
ENSSSCG00000002546	XRCC3	XRCC3		XRCC3
ENSSSCG00000002547	ENSSSCG00000002547	KLC1		KLC1
ENSSSCG00000002552	TDRD9	TDRD9		TDRD9
ENSSSCG00000002554	PLD4	PLD4		PLD4
ENSSSCG00000002555	JAG2	JAG2		JAG2
ENSSSCG00000002557	NUDT14	NUDT14		NUDT14
ENSSSCG00000002558	CEP170B	CEP170B		CEP170B
ENSSSCG00000002559	CDCA4	CDCA4		CDCA4
ENSSSCG00000002573	RTL1	RTL1		RTL1
ENSSSCG00000002585	ENSSSCG00000002585	ENSSSCG00000002585		ENSSSCG00000002585
ENSSSCG00000002589	ENSSSCG00000002589	ENSSSCG00000002589		ENSSSCG00000002589
ENSSSCG00000002594	ENSSSCG00000002594	ENSSSCG00000002594		ENSSSCG00000002594
ENSSSCG00000002600	ENSSSCG00000002600	ENSSSCG00000002600		ENSSSCG00000002600
ENSSSCG00000002601	ENSSSCG00000002601	ENSSSCG00000002601		ENSSSCG00000002601
ENSSSCG00000002608	ENSSSCG00000002608	ENSSSCG00000002608		ENSSSCG00000002608
ENSSSCG00000002610	ENSSSCG00000002610	ENSSSCG00000002610		ENSSSCG00000002610
ENSSSCG00000002613	ENSSSCG00000002613	ENSSSCG00000002613		ENSSSCG00000002613
ENSSSCG00000002620	EFHC1	EFHC1		EFHC1
ENSSSCG00000002622	TMEM14A	TMEM14A		TMEM14A
ENSSSCG00000002623	GSTA1	ENSSSCG00000002623		GSTA1
ENSSSCG00000002627	GSTA4	GSTA4		GSTA4
ENSSSCG00000002628	ICK	CILK1		ICK
ENSSSCG00000002629	FBXO9	FBXO9		FBXO9
ENSSSCG00000002632	SLC28A1	SLC28A1		SLC28A1
ENSSSCG00000002633	GAS8	GAS8		GAS8
ENSSSCG00000002635	SPIRE2	SPIRE2		SPIRE2
ENSSSCG00000002637	ENSSSCG00000002637	DBNDD1		DBNDD1
ENSSSCG00000002639	ENSSSCG00000002639	TUBB3		TUBB3
ENSSSCG00000002640	DEF8	DEF8		DEF8
ENSSSCG00000002642	CDH15	CDH15		CDH15
ENSSSCG00000002645	GALNS	GALNS		GALNS
ENSSSCG00000002646	TRAPPC2L	TRAPPC2L		TRAPPC2L
ENSSSCG00000002648	CBFA2T3	CBFA2T3		CBFA2T3
ENSSSCG00000002650	ENSSSCG00000002650	APRT		APRT
ENSSSCG00000002651	ENSSSCG00000002651	CDT1		CDT1
ENSSSCG00000002652	KLHDC4	KLHDC4		KLHDC4
ENSSSCG00000002653	ENSSSCG00000002653	ENSSSCG00000002653	JPH3	JPH3
ENSSSCG00000002654	FBXO31	FBXO31		FBXO31
ENSSSCG00000002655	MAP1LC3B	MAP1LC3B		MAP1LC3B
ENSSSCG00000002656	ZCCHC14	ZCCHC14		ZCCHC14
ENSSSCG00000002657	ENSSSCG00000002657	ENSSSCG00000002657	C6H16orf95	C6H16orf95
ENSSSCG00000002658	FOXL1	FOXL1		FOXL1
ENSSSCG00000002660	MTHFSD	MTHFSD		MTHFSD
ENSSSCG00000002664	GSE1	GSE1		GSE1
ENSSSCG00000002666	KIAA0513	KIAA0513		KIAA0513
ENSSSCG00000002667	ZDHHC7	ZDHHC7		ZDHHC7
ENSSSCG00000002668	FAM92B	CIBAR2		FAM92B
ENSSSCG00000002669	CRISPLD2	CRISPLD2		CRISPLD2
ENSSSCG00000002670	USP10	USP10		USP10
ENSSSCG00000002671	ATP2C2	ATP2C2		ATP2C2
ENSSSCG00000002672	MEAK7	MEAK7		MEAK7
ENSSSCG00000002675	DNAAF1	DNAAF1		DNAAF1
ENSSSCG00000002680	TAF1C	TAF1C		TAF1C
ENSSSCG00000002681	HSDL1	HSDL1		HSDL1
ENSSSCG00000002682	MBTPS1	MBTPS1		MBTPS1
ENSSSCG00000002684	CDH13	CDH13		CDH13
ENSSSCG00000002688	PLCG2	PLCG2		PLCG2
ENSSSCG00000002689	CMIP	CMIP		CMIP
ENSSSCG00000002690	GAN	GAN		GAN
ENSSSCG00000002696	VAT1L	VAT1L		VAT1L
ENSSSCG00000002697	NUDT7	NUDT7		NUDT7
ENSSSCG00000002700	ENSSSCG00000002700	ENSSSCG00000002700	SYCE1L	SYCE1L
ENSSSCG00000002701	MON1B	MON1B		MON1B
ENSSSCG00000002703	TERF2IP	TERF2IP		TERF2IP
ENSSSCG00000002704	KARS	KARS1		KARS
ENSSSCG00000002706	ADAT1	ADAT1		ADAT1
ENSSSCG00000002707	ENSSSCG00000002707	ENSSSCG00000002707	GABARAPL2	GABARAPL2
ENSSSCG00000002708	TMEM231	TMEM231		TMEM231
ENSSSCG00000002709	ENSSSCG00000002709	ENSSSCG00000002709		ENSSSCG00000002709
ENSSSCG00000002712	LDHD	LDHD		LDHD
ENSSSCG00000002714	WDR59	WDR59		WDR59
ENSSSCG00000002715	RFWD3	RFWD3		RFWD3
ENSSSCG00000002716	MLKL	MLKL		MLKL
ENSSSCG00000002718	FA2H	FA2H		FA2H
ENSSSCG00000002719	EXOSC6	EXOSC6		EXOSC6
ENSSSCG00000002720	ENSSSCG00000002720	ENSSSCG00000002720	CLEC18C	CLEC18C
ENSSSCG00000002722	DDX19B	DDX19B		DDX19B
ENSSSCG00000002723	AARS	AARS1		AARS
ENSSSCG00000002724	PDPR	PDPR		PDPR
ENSSSCG00000002729	ENSSSCG00000002729	VAC14		VAC14
ENSSSCG00000002730	CALB2	CALB2		CALB2
ENSSSCG00000002734	MARVELD3	MARVELD3		MARVELD3
ENSSSCG00000002736	TAT	TAT		TAT
ENSSSCG00000002737	CHST4	CHST4		CHST4
ENSSSCG00000002738	ZNF23	ZNF23		ZNF23
ENSSSCG00000002739	PHLPP2	PHLPP2		PHLPP2
ENSSSCG00000002740	AP1G1	AP1G1		AP1G1
ENSSSCG00000002741	ZNF821	ZNF821		ZNF821
ENSSSCG00000002743	IST1	IST1		IST1
ENSSSCG00000002746	DHODH	DHODH		DHODH
ENSSSCG00000002747	PMFBP1	PMFBP1		PMFBP1
ENSSSCG00000002748	DHX38	DHX38		DHX38
ENSSSCG00000002749	ENSSSCG00000002749	ENSSSCG00000002749	HP	HP
ENSSSCG00000002752	ZFHX3	ZFHX3		ZFHX3
ENSSSCG00000002753	NOB1	NOB1		NOB1
ENSSSCG00000002754	NQO1	NQO1		NQO1
ENSSSCG00000002755	NFAT5	NFAT5		NFAT5
ENSSSCG00000002759	ENSSSCG00000002759	COG8		COG8
ENSSSCG00000002761	ENSSSCG00000002761	TMED6		TMED6
ENSSSCG00000002762	TERF2	TERF2		TERF2
ENSSSCG00000002763	PRMT7	PRMT7		PRMT7
ENSSSCG00000002764	SMPD3	SMPD3		SMPD3
ENSSSCG00000002767	TSNAXIP1	TSNAXIP1		TSNAXIP1
ENSSSCG00000002768	CENPT	CENPT		CENPT
ENSSSCG00000002769	THAP11	THAP11		THAP11
ENSSSCG00000002771	EDC4	EDC4		EDC4
ENSSSCG00000002774	RIPOR1	RIPOR1		RIPOR1
ENSSSCG00000002775	AGRP	AGRP		AGRP
ENSSSCG00000002776	ATP6V0D1	ATP6V0D1		ATP6V0D1
ENSSSCG00000002777	HSD11B2	HSD11B2		HSD11B2
ENSSSCG00000002778	ZDHHC1	ZDHHC1		ZDHHC1
ENSSSCG00000002779	LRRC36	LRRC36		LRRC36
ENSSSCG00000002781	KCTD19	KCTD19		KCTD19
ENSSSCG00000002782	PLEKHG4	PLEKHG4		PLEKHG4
ENSSSCG00000002783	SLC9A5	SLC9A5		SLC9A5
ENSSSCG00000002786	ELMO3	ELMO3		ELMO3
ENSSSCG00000002787	E2F4	E2F4		E2F4
ENSSSCG00000002788	EXOC3L1	EXOC3L1		EXOC3L1
ENSSSCG00000002790	TMEM208	ENSSSCG00000002790		TMEM208
ENSSSCG00000002792	HSF4	ENSSSCG00000002792		HSF4
ENSSSCG00000002793	ENSSSCG00000002793	FBXL8		FBXL8
ENSSSCG00000002795	CDH11	CDH11		CDH11
ENSSSCG00000002799	CNOT1	CNOT1		CNOT1
ENSSSCG00000002802	GINS3	GINS3		GINS3
ENSSSCG00000002803	CCDC113	CCDC113		CCDC113
ENSSSCG00000002804	CSNK2A2	CSNK2A2		CSNK2A2
ENSSSCG00000002805	CFAP20	CFAP20		CFAP20
ENSSSCG00000002806	MMP15	MMP15		MMP15
ENSSSCG00000002807	USB1	USB1		USB1
ENSSSCG00000002808	ZNF319	ZNF319		ZNF319
ENSSSCG00000002809	TEPP	TEPP		TEPP
ENSSSCG00000002811	ENSSSCG00000002811	ENSSSCG00000002811	CNGB1	CNGB1
ENSSSCG00000002812	KIFC3	KIFC3		KIFC3
ENSSSCG00000002813	KATNB1	KATNB1		KATNB1
ENSSSCG00000002814	ADGRG3	ADGRG3		ADGRG3
ENSSSCG00000002815	ADGRG1	ADGRG1		ADGRG1
ENSSSCG00000002817	DRC7	DRC7		DRC7
ENSSSCG00000002818	PLLP	PLLP		PLLP
ENSSSCG00000002819	ARL2BP	ARL2BP		ARL2BP
ENSSSCG00000002820	RSPRY1	RSPRY1		RSPRY1
ENSSSCG00000002821	CCL22	ENSSSCG00000002821		CCL22
ENSSSCG00000002822	AMFR	AMFR		AMFR
ENSSSCG00000002825	ENSSSCG00000002825	ENSSSCG00000002825	CES1	CES1_02825
ENSSSCG00000002827	SLC6A2	SLC6A2		SLC6A2
ENSSSCG00000002828	LPCAT2	LPCAT2		LPCAT2
ENSSSCG00000002829	MMP2	MMP2		MMP2
ENSSSCG00000002830	IRX6	IRX6		IRX6
ENSSSCG00000002831	IRX3	IRX3		IRX3
ENSSSCG00000002835	TOX3	TOX3		TOX3
ENSSSCG00000002836	SALL1	SALL1		SALL1
ENSSSCG00000002838	ZNF423	ZNF423		ZNF423
ENSSSCG00000002839	C16orf78	C16orf78		C16orf78
ENSSSCG00000002841	N4BP1	N4BP1		N4BP1
ENSSSCG00000002844	PHKB	PHKB		PHKB
ENSSSCG00000002846	DNAJA2	DNAJA2		DNAJA2
ENSSSCG00000002847	GPT2	GPT2		GPT2
ENSSSCG00000002849	SHCBP1	SHCBP1		SHCBP1
ENSSSCG00000002850	ENSSSCG00000002850	ENSSSCG00000002850		ENSSSCG00000002850
ENSSSCG00000002852	PLEKHF1	PLEKHF1		PLEKHF1
ENSSSCG00000002854	POP4	POP4		POP4
ENSSSCG00000002855	ENSSSCG00000002855	ENSSSCG00000002855	CCNE1	CCNE1
ENSSSCG00000002857	ENSSSCG00000002857	TDRD12		TDRD12
ENSSSCG00000002859	ANKRD27	ANKRD27		ANKRD27
ENSSSCG00000002860	PDCD5	PDCD5		PDCD5
ENSSSCG00000002862	ENSSSCG00000002862	WDR88		WDR88
ENSSSCG00000002863	LRP3	LRP3		LRP3
ENSSSCG00000002864	SLC7A10	SLC7A10		SLC7A10
ENSSSCG00000002865	GPATCH1	GPATCH1		GPATCH1
ENSSSCG00000002866	CEBPA	CEBPA		CEBPA
ENSSSCG00000002867	CEBPG	CEBPG		CEBPG
ENSSSCG00000002868	PEPD	PEPD		PEPD
ENSSSCG00000002869	LSM14A	LSM14A		LSM14A
ENSSSCG00000002872	KIAA0355	GARRE1		KIAA0355
ENSSSCG00000002873	GPI	GPI		GPI
ENSSSCG00000002875	ENSSSCG00000002875	PDCD2L		PDCD2L
ENSSSCG00000002877	ENSSSCG00000002877	ENSSSCG00000002877	ZNF181	ZNF181
ENSSSCG00000002879	GRAMD1A	GRAMD1A		GRAMD1A
ENSSSCG00000002882	KRTDAP	KRTDAP		KRTDAP
ENSSSCG00000002884	LSR	LSR		LSR
ENSSSCG00000002885	USF2	USF2		USF2
ENSSSCG00000002887	MAG	MAG		MAG
ENSSSCG00000002888	GAPDHS	GAPDHS		GAPDHS
ENSSSCG00000002891	ENSSSCG00000002891	ENSSSCG00000002891	FFAR1	FFAR1
ENSSSCG00000002893	CD22	CD22		CD22
ENSSSCG00000002895	KMT2B	KMT2B		KMT2B
ENSSSCG00000002898	LIN37	LIN37		LIN37
ENSSSCG00000002901	UPK1A	UPK1A		UPK1A
ENSSSCG00000002902	ATP4A	ATP4A		ATP4A
ENSSSCG00000002904	HAUS5	HAUS5		HAUS5
ENSSSCG00000002905	RBM42	RBM42		RBM42
ENSSSCG00000002906	ETV2	ETV2		ETV2
ENSSSCG00000002907	ENSSSCG00000002907	ENSSSCG00000002907	COX6B	COX6B
ENSSSCG00000002908	ZBTB32	ZBTB32		ZBTB32
ENSSSCG00000002910	ALKBH6	ALKBH6		ALKBH6
ENSSSCG00000002913	ENSSSCG00000002913	PRODH2		PRODH2
ENSSSCG00000002915	KIRREL2	KIRREL2		KIRREL2
ENSSSCG00000002916	APLP1	APLP1		APLP1
ENSSSCG00000002917	NFKBID	NFKBID		NFKBID
ENSSSCG00000002918	ENSSSCG00000002918	ENSSSCG00000002918	HCST	HCST
ENSSSCG00000002919	TYROBP	TYROBP		TYROBP
ENSSSCG00000002921	CLIP3	CLIP3		CLIP3
ENSSSCG00000002923	WDR62	WDR62		WDR62
ENSSSCG00000002926	TBCB	TBCB		TBCB
ENSSSCG00000002927	LRFN3	LRFN3		LRFN3
ENSSSCG00000002929	SYNE4	SYNE4		SYNE4
ENSSSCG00000002930	ZNF260	ZNF260		ZNF260
ENSSSCG00000002931	ZNF565	ZNF565		ZNF565
ENSSSCG00000002932	ZNF567	ZNF567		ZNF567
ENSSSCG00000002933	ZNF382	ZNF382		ZNF382
ENSSSCG00000002935	ENSSSCG00000002935	ENSSSCG00000002935	ZNF568	ZNF568
ENSSSCG00000002937	ENSSSCG00000002937	ENSSSCG00000002937		ENSSSCG00000002937
ENSSSCG00000002938	ENSSSCG00000002938	ENSSSCG00000002938		ENSSSCG00000002938
ENSSSCG00000002941	ENSSSCG00000002941	ENSSSCG00000002941		ENSSSCG00000002941
ENSSSCG00000002944	WDR87	ENSSSCG00000002944		WDR87
ENSSSCG00000002950	ENSSSCG00000002950	SIPA1L3		SIPA1L3
ENSSSCG00000002952	YIF1B	YIF1B		YIF1B
ENSSSCG00000002953	ENSSSCG00000002953	ENSSSCG00000002953	C6H19orf33	C6H19orf33
ENSSSCG00000002954	SPINT2	SPINT2		SPINT2
ENSSSCG00000002955	CATSPERG	CATSPERG		CATSPERG
ENSSSCG00000002957	GGN	GGN		GGN
ENSSSCG00000002959	FAM98C	FAM98C		FAM98C
ENSSSCG00000002960	RASGRP4	RASGRP4		RASGRP4
ENSSSCG00000002962	MAP4K1	MAP4K1		MAP4K1
ENSSSCG00000002963	ENSSSCG00000002963	ENSSSCG00000002963	EIF3K	EIF3K
ENSSSCG00000002965	ACTN4	ACTN4		ACTN4
ENSSSCG00000002967	CAPN12	CAPN12		CAPN12
ENSSSCG00000002968	ENSSSCG00000002968	ENSSSCG00000002968		ENSSSCG00000002968
ENSSSCG00000002969	ENSSSCG00000002969	ENSSSCG00000002969		ENSSSCG00000002969
ENSSSCG00000002971	ACP7	ACP7		ACP7
ENSSSCG00000002972	ENSSSCG00000002972	SARS2		SARS2
ENSSSCG00000002977	SPMI	ENSSSCG00000002977		SPMI
ENSSSCG00000002978	PSP-II	ENSSSCG00000002978		PSP-II
ENSSSCG00000002980	ENSSSCG00000002980	AWN		AWN
ENSSSCG00000002983	LGALS13	LGALS13		LGALS13
ENSSSCG00000002986	SELENOV	SELENOV		SELENOV
ENSSSCG00000002987	DLL3	DLL3		DLL3
ENSSSCG00000002988	ZNF546	ZNF546		ZNF546
ENSSSCG00000002989	AKT2	AKT2		AKT2
ENSSSCG00000002990	CNTD2	CCNP		CCNP
ENSSSCG00000002991	TTC9B	TTC9B		TTC9B
ENSSSCG00000002993	CYP2A19	ENSSSCG00000002993		CYP2A19
ENSSSCG00000002994	CYP2F1	CYP2F1		CYP2F1
ENSSSCG00000002995	ENSSSCG00000002995	ENSSSCG00000002995	EGLN2	EGLN2
ENSSSCG00000002996	ENSSSCG00000002996	RAB4B		RAB4B
ENSSSCG00000002997	ENSSSCG00000002997	MIA		MIA
ENSSSCG00000002998	SNRPA	SNRPA		SNRPA
ENSSSCG00000003000	ITPKC	ITPKC		ITPKC
ENSSSCG00000003006	CYP2B22	ENSSSCG00000003006		CYP2B22
ENSSSCG00000003011	ENSSSCG00000003011	ENSSSCG00000003011		ENSSSCG00000003011
ENSSSCG00000003013	B9D2	B9D2		B9D2
ENSSSCG00000003015	EXOSC5	EXOSC5		EXOSC5
ENSSSCG00000003016	CCDC97	CCDC97		CCDC97
ENSSSCG00000003017	TGFB1	TGFB1		TGFB1
ENSSSCG00000003018	LIPE	LIPE		LIPE
ENSSSCG00000003021	MEGF8	ENSSSCG00000003021		MEGF8
ENSSSCG00000003022	TMEM145	TMEM145		TMEM145
ENSSSCG00000003024	PRR19	PRR19		PRR19
ENSSSCG00000003030	CIC	CIC		CIC
ENSSSCG00000003035	ENSSSCG00000003035	GSK3A		GSK3A
ENSSSCG00000003037	ENSSSCG00000003037	ZNF574		ZNF574
ENSSSCG00000003038	GRIK5	GRIK5		GRIK5
ENSSSCG00000003040	ARHGEF1	ARHGEF1		ARHGEF1
ENSSSCG00000003042	ENSSSCG00000003042	RPS19		RPS19
ENSSSCG00000003043	DMRTC2	DMRTC2		DMRTC2
ENSSSCG00000003044	LYPD4	LYPD4		LYPD4
ENSSSCG00000003045	ENSSSCG00000003045	ATP1A3		ATP1A3
ENSSSCG00000003046	ENSSSCG00000003046	RABAC1		RABAC1
ENSSSCG00000003047	ENSSSCG00000003047	ENSSSCG00000003047		ENSSSCG00000003047
ENSSSCG00000003048	ENSSSCG00000003048	ENSSSCG00000003048		ENSSSCG00000003048
ENSSSCG00000003049	ERFL	ERFL		ERFL
ENSSSCG00000003051	CD177	CD177		CD177
ENSSSCG00000003052	ENSSSCG00000003052	TEX101		TEX101
ENSSSCG00000003053	BSP1	BSP1		BSP1
ENSSSCG00000003054	ZNF575	ZNF575		ZNF575
ENSSSCG00000003055	XRCC1	XRCC1		XRCC1
ENSSSCG00000003059	ZNF428	ZNF428		ZNF428
ENSSSCG00000003061	CADM4	CADM4		CADM4
ENSSSCG00000003062	LYPD3	LYPD3		LYPD3
ENSSSCG00000003063	PHLDB3	PHLDB3		PHLDB3
ENSSSCG00000003064	ETHE1	ETHE1		ETHE1
ENSSSCG00000003066	IRGC	ENSSSCG00000003066		IRGC
ENSSSCG00000003068	SMG9	SMG9		SMG9
ENSSSCG00000003069	KCNN4	KCNN4		KCNN4
ENSSSCG00000003070	ZNF45	ZNF45		ZNF45
ENSSSCG00000003071	ZNF404	ZNF404		ZNF404
ENSSSCG00000003072	ZNF283	ZNF283		ZNF283
ENSSSCG00000003073	LYPD5	LYPD5		LYPD5
ENSSSCG00000003076	ENSSSCG00000003076	ENSSSCG00000003076		ENSSSCG00000003076
ENSSSCG00000003077	ENSSSCG00000003077	ZNF112		ZNF112
ENSSSCG00000003078	CEACAM19	CEACAM19		CEACAM19
ENSSSCG00000003079	ENSSSCG00000003079	ENSSSCG00000003079	PVR	PVR
ENSSSCG00000003080	ENSSSCG00000003080	ENSSSCG00000003080	IGSF23	IGSF23
ENSSSCG00000003081	CEACAM16	CEACAM16		CEACAM16
ENSSSCG00000003083	CBLC	CBLC		CBLC
ENSSSCG00000003085	CLPTM1	CLPTM1		CLPTM1
ENSSSCG00000003086	ENSSSCG00000003086	ENSSSCG00000003086	APOC2	APOC2
ENSSSCG00000003088	APOE	APOE		APOE
ENSSSCG00000003089	TOMM40	TOMM40		TOMM40
ENSSSCG00000003090	ENSSSCG00000003090	ENSSSCG00000003090	NECTIN2	NECTIN2
ENSSSCG00000003091	IRF2BP1	ENSSSCG00000003091		IRF2BP1
ENSSSCG00000003092	FOXA3	FOXA3		FOXA3
ENSSSCG00000003093	SYMPK	SYMPK		SYMPK
ENSSSCG00000003096	NANOS2	NANOS2		NANOS2
ENSSSCG00000003098	PPP5C	PPP5C		PPP5C
ENSSSCG00000003100	CCDC61	CCDC61		CCDC61
ENSSSCG00000003101	HIF3A	HIF3A		HIF3A
ENSSSCG00000003102	ENSSSCG00000003102	ENSSSCG00000003102		ENSSSCG00000003102
ENSSSCG00000003103	FKRP	FKRP		FKRP
ENSSSCG00000003104	STRN4	STRN4		STRN4
ENSSSCG00000003105	SLC1A5	SLC1A5		SLC1A5
ENSSSCG00000003106	AP2S1	AP2S1		AP2S1
ENSSSCG00000003107	ARHGAP35	ARHGAP35		ARHGAP35
ENSSSCG00000003108	NPAS1	NPAS1		NPAS1
ENSSSCG00000003109	TMEM160	TMEM160		TMEM160
ENSSSCG00000003110	ZC3H4	ZC3H4		ZC3H4
ENSSSCG00000003111	SAE1	SAE1		SAE1
ENSSSCG00000003112	ENSSSCG00000003112	BBC3		BBC3
ENSSSCG00000003113	C5AR2	C5AR2		C5AR2
ENSSSCG00000003114	DHX34	DHX34		DHX34
ENSSSCG00000003115	MEIS3	MEIS3		MEIS3
ENSSSCG00000003119	ZNF541	ZNF541		ZNF541
ENSSSCG00000003120	NAPA	NAPA		NAPA
ENSSSCG00000003121	KPTN	KPTN		KPTN
ENSSSCG00000003123	BSPH1	BSPH1		BSPH1
ENSSSCG00000003124	CRX	CRX		CRX
ENSSSCG00000003125	ELSPBP1	ELSPBP1		ELSPBP1
ENSSSCG00000003126	CABP5	CABP5		CABP5
ENSSSCG00000003128	LIG1	LIG1		LIG1
ENSSSCG00000003129	ZSWIM9	ZSWIM9		ZSWIM9
ENSSSCG00000003131	SYNGR4	SYNGR4		SYNGR4
ENSSSCG00000003132	ENSSSCG00000003132	KDELR1		KDELR1
ENSSSCG00000003133	GRIN2D	GRIN2D		GRIN2D
ENSSSCG00000003134	GRWD1	GRWD1		GRWD1
ENSSSCG00000003135	KCNJ14	KCNJ14		KCNJ14
ENSSSCG00000003136	ENSSSCG00000003136	CYTH2		CYTH2
ENSSSCG00000003137	PLEKHA4	PLEKHA4		PLEKHA4
ENSSSCG00000003139	BCAT2	BCAT2		BCAT2
ENSSSCG00000003140	FGF21	FGF21		FGF21
ENSSSCG00000003142	IZUMO1	IZUMO1		IZUMO1
ENSSSCG00000003143	MAMSTR	MAMSTR		MAMSTR
ENSSSCG00000003144	DHDH	DHDH		DHDH
ENSSSCG00000003145	FUT2	FUT2		FUT2
ENSSSCG00000003146	NTN5	NTN5		NTN5
ENSSSCG00000003147	CA11	CA11		CA11
ENSSSCG00000003148	DBP	DBP		DBP
ENSSSCG00000003149	TULP2	TULP2		TULP2
ENSSSCG00000003150	NUCB1	NUCB1		NUCB1
ENSSSCG00000003152	RUVBL2	RUVBL2		RUVBL2
ENSSSCG00000003153	FTL	FTL		FTL
ENSSSCG00000003154	GYS1	GYS1		GYS1
ENSSSCG00000003155	PPP1R15A	PPP1R15A		PPP1R15A
ENSSSCG00000003156	HRC	HRC		HRC
ENSSSCG00000003157	LIN7B	LIN7B		LIN7B
ENSSSCG00000003159	KCNA7	KCNA7		KCNA7
ENSSSCG00000003160	NTF4	NTF4		NTF4
ENSSSCG00000003161	PRRG2	PRRG2		PRRG2
ENSSSCG00000003165	RPS11	RPS11		RPS11
ENSSSCG00000003168	ALDH16A1	ALDH16A1		ALDH16A1
ENSSSCG00000003169	PIH1D1	PIH1D1		PIH1D1
ENSSSCG00000003170	SLC17A7	SLC17A7		SLC17A7
ENSSSCG00000003171	PTH2	PTH2		PTH2
ENSSSCG00000003172	CCDC155	KASH5		CCDC155
ENSSSCG00000003177	BCL2L12	ENSSSCG00000003177		BCL2L12
ENSSSCG00000003178	IRF3	IRF3		IRF3
ENSSSCG00000003183	RRAS	RRAS		RRAS
ENSSSCG00000003187	FCGRT	FCGRT		FCGRT
ENSSSCG00000003189	PRMT1	PRMT1		PRMT1
ENSSSCG00000003191	TSKS	TSKS		TSKS
ENSSSCG00000003192	IL4I1	IL4I1		IL4I1
ENSSSCG00000003193	TBC1D17	TBC1D17		TBC1D17
ENSSSCG00000003194	AKT1S1	AKT1S1		AKT1S1
ENSSSCG00000003195	PNKP	PNKP		PNKP
ENSSSCG00000003196	PTOV1	PTOV1		PTOV1
ENSSSCG00000003197	MED25	MED25		MED25
ENSSSCG00000003198	FUZ	FUZ		FUZ
ENSSSCG00000003199	AP2A1	AP2A1		AP2A1
ENSSSCG00000003201	ATF5	ATF5		ATF5
ENSSSCG00000003204	VRK3	VRK3		VRK3
ENSSSCG00000003207	IZUMO2	IZUMO2		IZUMO2
ENSSSCG00000003211	NR1H2	NR1H2		NR1H2
ENSSSCG00000003212	NAPSA	NAPSA		NAPSA
ENSSSCG00000003214	KCNC3	KCNC3		KCNC3
ENSSSCG00000003216	POLD1	POLD1		POLD1
ENSSSCG00000003217	ASPDH	JOSD2		ASPDH
ENSSSCG00000003218	MYBPC2	MYBPC2		MYBPC2
ENSSSCG00000003219	FAM71E1	GARIN5A		FAM71E1
ENSSSCG00000003222	SYT3	SYT3		SYT3
ENSSSCG00000003225	ENSSSCG00000003225	ENSSSCG00000003225	CEACAM18	CEACAM18
ENSSSCG00000003227	ENSSSCG00000003227	ENSSSCG00000003227		ENSSSCG00000003227
ENSSSCG00000003228	VSIG10L	VSIG10L		VSIG10L
ENSSSCG00000003229	ETFB	ETFB		ETFB
ENSSSCG00000003230	ENSSSCG00000003230	CLDND2		CLDND2
ENSSSCG00000003231	NKG7	NKG7		NKG7
ENSSSCG00000003232	LIM2	LIM2		LIM2
ENSSSCG00000003233	ZNF175	ZNF175		ZNF175
ENSSSCG00000003234	ENSSSCG00000003234	ENSSSCG00000003234		ENSSSCG00000003234
ENSSSCG00000003235	ENSSSCG00000003235	ENSSSCG00000003235		ENSSSCG00000003235
ENSSSCG00000003236	ENSSSCG00000003236	ENSSSCG00000003236	SIGLEC5	SIGLEC5
ENSSSCG00000003238	SPACA6	SPACA6		SPACA6
ENSSSCG00000003239	HAS1	HAS1		HAS1
ENSSSCG00000003240	ENSSSCG00000003240	ENSSSCG00000003240		ENSSSCG00000003240
ENSSSCG00000003241	ZNF614	ZNF614		ZNF614
ENSSSCG00000003247	ENSSSCG00000003247	ENSSSCG00000003247		ENSSSCG00000003247
ENSSSCG00000003248	ENSSSCG00000003248	ENSSSCG00000003248		ENSSSCG00000003248
ENSSSCG00000003251	NLRP12	NLRP12		NLRP12
ENSSSCG00000003253	MYADM	ENSSSCG00000003253		MYADM
ENSSSCG00000003255	CACNG8	CACNG8		CACNG8
ENSSSCG00000003256	PRKCG	PRKCG		PRKCG
ENSSSCG00000003257	CACNG6	CACNG6		CACNG6
ENSSSCG00000003259	OSCAR	OSCAR		OSCAR
ENSSSCG00000003261	ENSSSCG00000003261	ENSSSCG00000003261	NDUFA3	NDUFA3
ENSSSCG00000003262	TFPT	TFPT		TFPT
ENSSSCG00000003263	PRPF31	PRPF31		PRPF31
ENSSSCG00000003264	CNOT3	CNOT3		CNOT3
ENSSSCG00000003265	LENG1	LENG1		LENG1
ENSSSCG00000003266	TMC4	TMC4		TMC4
ENSSSCG00000003267	MBOAT7	MBOAT7		MBOAT7
ENSSSCG00000003268	TSEN34	TSEN34		TSEN34
ENSSSCG00000003269	LENG9	LENG9		LENG9
ENSSSCG00000003271	TTYH1	TTYH1		TTYH1
ENSSSCG00000003272	ENSSSCG00000003272	ENSSSCG00000003272		ENSSSCG00000003272
ENSSSCG00000003275	ENSSSCG00000003275	ENSSSCG00000003275		ENSSSCG00000003275
ENSSSCG00000003277	ENSSSCG00000003277	ENSSSCG00000003277		ENSSSCG00000003277
ENSSSCG00000003278	ENSSSCG00000003278	ENSSSCG00000003278		ENSSSCG00000003278
ENSSSCG00000003282	ENSSSCG00000003282	ENSSSCG00000003282		ENSSSCG00000003282
ENSSSCG00000003284	FCAR	FCAR		FCAR
ENSSSCG00000003286	ENSSSCG00000003286	ENSSSCG00000003286	NLRP7	NLRP7
ENSSSCG00000003288	HSPBP1	HSPBP1		HSPBP1
ENSSSCG00000003289	ISOC2	ISOC2		ISOC2
ENSSSCG00000003301	PPP6R1	PPP6R1		PPP6R1
ENSSSCG00000003302	ENSSSCG00000003302	ENSSSCG00000003302	TMEM86B	TMEM86B
ENSSSCG00000003303	ENSSSCG00000003303	ENSSSCG00000003303		ENSSSCG00000003303
ENSSSCG00000003306	HELZ2	HELZ2		HELZ2
ENSSSCG00000003307	NLRP9	NLRP9		NLRP9
ENSSSCG00000003311	ENSSSCG00000003311	ENSSSCG00000003311		ENSSSCG00000003311
ENSSSCG00000003314	ENSSSCG00000003314	NLRP11		NLRP11
ENSSSCG00000003315	NLRP8	NLRP8		NLRP8
ENSSSCG00000003317	ZNF787	ZNF787		ZNF787
ENSSSCG00000003318	GALP	ENSSSCG00000003318		GALP
ENSSSCG00000003322	ENSSSCG00000003322	ENSSSCG00000003322	ZNF582	ZNF582
ENSSSCG00000003324	ZNF471	ZNF471		ZNF471
ENSSSCG00000003325	ENSSSCG00000003325	ENSSSCG00000003325		ENSSSCG00000003325
ENSSSCG00000003326	PEG3	PEG3		PEG3
ENSSSCG00000003329	ACAP3	ACAP3		ACAP3
ENSSSCG00000003331	TNFRSF4	TNFRSF4		TNFRSF4
ENSSSCG00000003332	SDF4	SDF4		SDF4
ENSSSCG00000003333	C1QTNF12	C1QTNF12		C1QTNF12
ENSSSCG00000003334	UBE2J2	UBE2J2		UBE2J2
ENSSSCG00000003336	TTLL10	TTLL10		TTLL10
ENSSSCG00000003338	PUSL1	PUSL1		PUSL1
ENSSSCG00000003339	INTS11	INTS11		INTS11
ENSSSCG00000003341	TAS1R3	TAS1R3		TAS1R3
ENSSSCG00000003342	DVL1	DVL1		DVL1
ENSSSCG00000003343	ATAD3A	ATAD3A		ATAD3A
ENSSSCG00000003344	VWA1	VWA1		VWA1
ENSSSCG00000003346	ENSSSCG00000003346	ENSSSCG00000003346		ENSSSCG00000003346
ENSSSCG00000003348	SSU72	ENSSSCG00000003348		SSU72
ENSSSCG00000003350	MIB2	MIB2		MIB2
ENSSSCG00000003351	MMP23B	MMP23B		MMP23B
ENSSSCG00000003352	ENSSSCG00000003352	ENSSSCG00000003352	CDK11B	CDK11B
ENSSSCG00000003353	SLC35E2B	SLC35E2B		SLC35E2B
ENSSSCG00000003354	CCNL2	CCNL2		CCNL2
ENSSSCG00000003356	MMEL1	MMEL1		MMEL1
ENSSSCG00000003357	ACTRT2	ACTRT2		ACTRT2
ENSSSCG00000003359	TPRG1L	TPRG1L		TPRG1L
ENSSSCG00000003360	WRAP73	WRAP73		WRAP73
ENSSSCG00000003362	CEP104	CEP104		CEP104
ENSSSCG00000003366	CHD5	CHD5		CHD5
ENSSSCG00000003368	RNF207	RNF207		RNF207
ENSSSCG00000003369	RPL22	ICMT		RPL22
ENSSSCG00000003370	HES3	HES3		HES3
ENSSSCG00000003371	GPR153	GPR153		GPR153
ENSSSCG00000003374	ESPN	ESPN		ESPN
ENSSSCG00000003376	PLEKHG5	PLEKHG5		PLEKHG5
ENSSSCG00000003377	ACOT7	ACOT7		ACOT7
ENSSSCG00000003379	KLHL21	KLHL21		KLHL21
ENSSSCG00000003382	TAS1R1	TAS1R1		TAS1R1
ENSSSCG00000003383	ZBTB48	ZBTB48		ZBTB48
ENSSSCG00000003384	DNAJC11	DNAJC11		DNAJC11
ENSSSCG00000003385	PARK7	PARK7		PARK7
ENSSSCG00000003386	TNFRSF9	TNFRSF9		TNFRSF9
ENSSSCG00000003388	SLC45A1	SLC45A1		SLC45A1
ENSSSCG00000003390	SLC2A7	SLC2A7		SLC2A7
ENSSSCG00000003391	CA6	CA6		CA6
ENSSSCG00000003393	TMEM201	TMEM201		TMEM201
ENSSSCG00000003395	PIK3CD	PIK3CD		PIK3CD
ENSSSCG00000003396	CLSTN1	CLSTN1		CLSTN1
ENSSSCG00000003398	UBE4B	UBE4B		UBE4B
ENSSSCG00000003399	RBP7	RBP7		RBP7
ENSSSCG00000003400	NMNAT1	NMNAT1		NMNAT1
ENSSSCG00000003401	KIF1B	KIF1B		KIF1B
ENSSSCG00000003402	PGD	PGD		PGD
ENSSSCG00000003403	CENPS	CENPS		CENPS
ENSSSCG00000003404	DFFA	DFFA		DFFA
ENSSSCG00000003405	PEX14	PEX14		PEX14
ENSSSCG00000003407	CASZ1	CASZ1		CASZ1
ENSSSCG00000003410	MASP2	MASP2		MASP2
ENSSSCG00000003412	EXOSC10	EXOSC10		EXOSC10
ENSSSCG00000003413	MTOR	MTOR		MTOR
ENSSSCG00000003414	ANGPTL7	ANGPTL7		ANGPTL7
ENSSSCG00000003417	DISP3	DISP3		DISP3
ENSSSCG00000003419	MAD2L2	MAD2L2		MAD2L2
ENSSSCG00000003421	ENSSSCG00000003421	ENSSSCG00000003421		ENSSSCG00000003421
ENSSSCG00000003423	DRAXIN	DRAXIN		DRAXIN
ENSSSCG00000003428	MTHFR	MTHFR		MTHFR
ENSSSCG00000003429	CLCN6	CLCN6		CLCN6
ENSSSCG00000003431	NPPB	NPPB		NPPB
ENSSSCG00000003432	KIAA2013	KIAA2013		KIAA2013
ENSSSCG00000003433	PLOD1	PLOD1		PLOD1
ENSSSCG00000003434	MFN2	MFN2		MFN2
ENSSSCG00000003435	MIIP	MIIP		MIIP
ENSSSCG00000003438	VPS13D	VPS13D		VPS13D
ENSSSCG00000003439	DHRS3	DHRS3		DHRS3
ENSSSCG00000003440	AADACL4	AADACL4		AADACL4
ENSSSCG00000003441	AADACL3	AADACL3		AADACL3
ENSSSCG00000003442	C1orf158	CFAP107		C1orf158
ENSSSCG00000003444	ENSSSCG00000003444	ENSSSCG00000003444		ENSSSCG00000003444
ENSSSCG00000003448	ENSSSCG00000003448	ENSSSCG00000003448		ENSSSCG00000003448
ENSSSCG00000003449	LRRC38	LRRC38		LRRC38
ENSSSCG00000003451	ENSSSCG00000003451	PDPN		PDPN
ENSSSCG00000003455	FHAD1	FHAD1		FHAD1
ENSSSCG00000003458	CTRC	EFHD2		CTRC
ENSSSCG00000003459	CELA2A	CELA2A		CELA2A
ENSSSCG00000003460	CASP9	CASP9		CASP9
ENSSSCG00000003461	RSC1A1	ENSSSCG00000003461		RSC1A1
ENSSSCG00000003463	AGMAT	AGMAT		AGMAT
ENSSSCG00000003464	DNAJC16	DNAJC16		DNAJC16
ENSSSCG00000003465	FBLIM1	FBLIM1		FBLIM1
ENSSSCG00000003466	TMEM82	TMEM82		TMEM82
ENSSSCG00000003468	PLEKHM2	PLEKHM2		PLEKHM2
ENSSSCG00000003470	FAM131C	FAM131C		FAM131C
ENSSSCG00000003471	EPHA2	EPHA2		EPHA2
ENSSSCG00000003472	ARHGEF19	ARHGEF19		ARHGEF19
ENSSSCG00000003473	CPLANE2	CPLANE2		CPLANE2
ENSSSCG00000003476	SPATA21	ENSSSCG00000003476		SPATA21
ENSSSCG00000003477	NECAP2	NECAP2		NECAP2
ENSSSCG00000003478	CROCC	CROCC		CROCC
ENSSSCG00000003479	MFAP2	MFAP2		MFAP2
ENSSSCG00000003481	PADI1	PADI1		PADI1
ENSSSCG00000003482	PADI3	PADI3		PADI3
ENSSSCG00000003483	PADI4	PADI4		PADI4
ENSSSCG00000003484	PADI6	PADI6		PADI6
ENSSSCG00000003485	RCC2	RCC2		RCC2
ENSSSCG00000003486	ARHGEF10L	ARHGEF10L		ARHGEF10L
ENSSSCG00000003488	UBR4	UBR4		UBR4
ENSSSCG00000003489	EMC1	EMC1		EMC1
ENSSSCG00000003491	AKR7A2	AKR7A2		AKR7A2
ENSSSCG00000003492	SLC66A1	SLC66A1		SLC66A1
ENSSSCG00000003493	CAPZB	CAPZB		CAPZB
ENSSSCG00000003494	PLA2G2A	ENSSSCG00000003494		PLA2G2A
ENSSSCG00000003495	ENSSSCG00000003495	ENSSSCG00000003495		ENSSSCG00000003495
ENSSSCG00000003498	UBXN10	UBXN10		UBXN10
ENSSSCG00000003499	ENSSSCG00000003499	ENSSSCG00000003499	PLA2G2C	PLA2G2C
ENSSSCG00000003503	ENSSSCG00000003503	VWA5B1		VWA5B1
ENSSSCG00000003505	DDOST	DDOST		DDOST
ENSSSCG00000003506	PINK1	PINK1		PINK1
ENSSSCG00000003508	KIF17	KIF17		KIF17
ENSSSCG00000003509	SH2D5	SH2D5		SH2D5
ENSSSCG00000003511	HP1BP3	HP1BP3		HP1BP3
ENSSSCG00000003512	EIF4G3	EIF4G3		EIF4G3
ENSSSCG00000003513	ECE1	ECE1		ECE1
ENSSSCG00000003514	HSPG2	HSPG2		HSPG2
ENSSSCG00000003520	ENSSSCG00000003520	CDC42		CDC42
ENSSSCG00000003521	ENSSSCG00000003521	ENSSSCG00000003521	WNT4	WNT4
ENSSSCG00000003523	EPHA8	EPHA8		EPHA8
ENSSSCG00000003524	C1QA	C1QA		C1QA
ENSSSCG00000003527	EPHB2	EPHB2		EPHB2
ENSSSCG00000003529	LACTBL1	LACTBL1		LACTBL1
ENSSSCG00000003530	TEX46	TEX46		TEX46
ENSSSCG00000003531	KDM1A	KDM1A		KDM1A
ENSSSCG00000003532	LUZP1	LUZP1		LUZP1
ENSSSCG00000003539	GRHL3	GRHL3		GRHL3
ENSSSCG00000003541	STPG1	STPG1		STPG1
ENSSSCG00000003543	NIPAL3	NIPAL3		NIPAL3
ENSSSCG00000003546	ENSSSCG00000003546	ENSSSCG00000003546		ENSSSCG00000003546
ENSSSCG00000003547	NCMAP	ENSSSCG00000003547		NCMAP
ENSSSCG00000003549	LDLRAP1	LDLRAP1		LDLRAP1
ENSSSCG00000003551	PAQR7	PAQR7		PAQR7
ENSSSCG00000003552	AUNIP	AUNIP		AUNIP
ENSSSCG00000003553	MTFR1L	MTFR1L		MTFR1L
ENSSSCG00000003554	SELENON	SELENON		SELENON
ENSSSCG00000003555	HMGN2	ENSSSCG00000003555		HMGN2
ENSSSCG00000003557	LIN28A	LIN28A		LIN28A
ENSSSCG00000003558	RPS6KA1	RPS6KA1		RPS6KA1
ENSSSCG00000003559	ARID1A	ARID1A		ARID1A
ENSSSCG00000003561	ZDHHC18	ZDHHC18		ZDHHC18
ENSSSCG00000003564	GPATCH3	GPATCH3		GPATCH3
ENSSSCG00000003565	NR0B2	NR0B2		NR0B2
ENSSSCG00000003566	NUDC	NUDC		NUDC
ENSSSCG00000003567	KDF1	KDF1		KDF1
ENSSSCG00000003569	SLC9A1	SLC9A1		SLC9A1
ENSSSCG00000003570	WDTC1	WDTC1		WDTC1
ENSSSCG00000003572	SYTL1	SYTL1		SYTL1
ENSSSCG00000003573	MAP3K6	MAP3K6		MAP3K6
ENSSSCG00000003575	CD164L2	ENSSSCG00000003575		CD164L2
ENSSSCG00000003576	GPR3	GPR3		GPR3
ENSSSCG00000003577	WASF2	WASF2		WASF2
ENSSSCG00000003578	FGR	FGR		FGR
ENSSSCG00000003580	EYA3	EYA3		EYA3
ENSSSCG00000003582	SMPDL3B	SMPDL3B		SMPDL3B
ENSSSCG00000003583	RPA2	RPA2		RPA2
ENSSSCG00000003584	THEMIS2	THEMIS2		THEMIS2
ENSSSCG00000003585	GJB5	GJB5		GJB5
ENSSSCG00000003586	EPB41	EPB41		EPB41
ENSSSCG00000003589	SRSF4	MECR		SRSF4
ENSSSCG00000003590	PTPRU	PTPRU		PTPRU
ENSSSCG00000003591	PUM1	PUM1		PUM1
ENSSSCG00000003592	SDC3	SDC3		SDC3
ENSSSCG00000003596	SNRNP40	SNRNP40		SNRNP40
ENSSSCG00000003599	ENSSSCG00000003599	ENSSSCG00000003599		ENSSSCG00000003599
ENSSSCG00000003600	TINAGL1	TINAGL1		TINAGL1
ENSSSCG00000003601	HCRTR1	HCRTR1		HCRTR1
ENSSSCG00000003603	COL16A1	COL16A1		COL16A1
ENSSSCG00000003604	ADGRB2	ADGRB2		ADGRB2
ENSSSCG00000003606	SPOCD1	SPOCD1		SPOCD1
ENSSSCG00000003608	LCK	LCK		LCK
ENSSSCG00000003610	IQCC	IQCC		IQCC
ENSSSCG00000003612	EIF3I	ENSSSCG00000003612		EIF3I
ENSSSCG00000003613	HDAC1	HDAC1		HDAC1
ENSSSCG00000003616	FAM167B	FAM167B		FAM167B
ENSSSCG00000003617	TXLNA	TXLNA		TXLNA
ENSSSCG00000003619	AZIN2	AZIN2		AZIN2
ENSSSCG00000003620	TRIM62	TRIM62		TRIM62
ENSSSCG00000003621	ZSCAN20	ZSCAN20		ZSCAN20
ENSSSCG00000003622	ENSSSCG00000003622	ENSSSCG00000003622		ENSSSCG00000003622
ENSSSCG00000003623	C1orf94	C1orf94		C1orf94
ENSSSCG00000003627	ZMYM4	ZMYM4		ZMYM4
ENSSSCG00000003628	CLSPN	CLSPN		CLSPN
ENSSSCG00000003630	AGO1	AGO3		AGO1
ENSSSCG00000003632	ENSSSCG00000003632	ENSSSCG00000003632		ENSSSCG00000003632
ENSSSCG00000003633	TEKT2	TEKT2		TEKT2
ENSSSCG00000003634	ADPRHL2	ADPRS		ADPRHL2
ENSSSCG00000003637	MAP7D1	MAP7D1		MAP7D1
ENSSSCG00000003640	GRIK3	GRIK3		GRIK3
ENSSSCG00000003642	INPP5B	INPP5B		INPP5B
ENSSSCG00000003643	SF3A3	SF3A3		SF3A3
ENSSSCG00000003644	FHL3	FHL3		FHL3
ENSSSCG00000003645	UTP11	UTP11		UTP11
ENSSSCG00000003646	POU3F1	POU3F1		POU3F1
ENSSSCG00000003648	RRAGC	RRAGC		RRAGC
ENSSSCG00000003650	GJA9	GJA9		GJA9
ENSSSCG00000003651	RHBDL2	RHBDL2		RHBDL2
ENSSSCG00000003652	AKIRIN1	AKIRIN1		AKIRIN1
ENSSSCG00000003653	NDUFS5	NDUFS5		NDUFS5
ENSSSCG00000003654	MACF1	ENSSSCG00000003654		MACF1
ENSSSCG00000003655	ENSSSCG00000003655	ENSSSCG00000003655	KIAA0754	KIAA0754
ENSSSCG00000003659	ENSSSCG00000003659	ENSSSCG00000003659		ENSSSCG00000003659
ENSSSCG00000003660	PABPC4	PABPC4		PABPC4
ENSSSCG00000003662	NT5C1A	NT5C1A		NT5C1A
ENSSSCG00000003663	HPCAL1	HPCAL1		HPCAL1
ENSSSCG00000003664	ENSSSCG00000003664	PPIE		PPIE
ENSSSCG00000003666	ENSSSCG00000003666	ENSSSCG00000003666		ENSSSCG00000003666
ENSSSCG00000003667	TRIT1	TRIT1		TRIT1
ENSSSCG00000003669	MFSD2A	MFSD2A		MFSD2A
ENSSSCG00000003670	RLF	RLF		RLF
ENSSSCG00000003672	CAP1	CAP1		CAP1
ENSSSCG00000003673	CEP192	SEH1L		CEP192
ENSSSCG00000003679	PPP4R1	PPP4R1		PPP4R1
ENSSSCG00000003680	RALBP1	RALBP1		RALBP1
ENSSSCG00000003682	ANKRD12	ANKRD12		ANKRD12
ENSSSCG00000003684	MTCL1	MTCL1		MTCL1
ENSSSCG00000003687	EPB41L3	EPB41L3		EPB41L3
ENSSSCG00000003690	DLGAP1	DLGAP1		DLGAP1
ENSSSCG00000003691	MYL12A	MYL12A		MYL12A
ENSSSCG00000003693	MYOM1	MYOM1		MYOM1
ENSSSCG00000003694	EMILIN2	EMILIN2		EMILIN2
ENSSSCG00000003697	NDC80	NDC80		NDC80
ENSSSCG00000003699	GREB1L	GREB1L		GREB1L
ENSSSCG00000003700	ESCO1	ESCO1		ESCO1
ENSSSCG00000003701	SNRPD1	SNRPD1		SNRPD1
ENSSSCG00000003702	GATA6	GATA6		GATA6
ENSSSCG00000003703	ENSSSCG00000003703	ENSSSCG00000003703		ENSSSCG00000003703
ENSSSCG00000003704	ENSSSCG00000003704	ENSSSCG00000003704		ENSSSCG00000003704
ENSSSCG00000003705	CABLES1	CABLES1		CABLES1
ENSSSCG00000003707	NPC1	NPC1		NPC1
ENSSSCG00000003708	ANKRD29	ANKRD29		ANKRD29
ENSSSCG00000003709	LAMA3	LAMA3		LAMA3
ENSSSCG00000003710	TTC39C	TTC39C		TTC39C
ENSSSCG00000003711	CABYR	CABYR		CABYR
ENSSSCG00000003712	OSBPL1A	OSBPL1A		OSBPL1A
ENSSSCG00000003713	HRH4	IMPACT		HRH4
ENSSSCG00000003715	ZNF521	ZNF521		ZNF521
ENSSSCG00000003716	SS18	SS18		SS18
ENSSSCG00000003717	PSMA8	PSMA8		PSMA8
ENSSSCG00000003718	TAF4B	TAF4B		TAF4B
ENSSSCG00000003719	ENSSSCG00000003719	KCTD1		KCTD1
ENSSSCG00000003721	CHST9	CHST9		CHST9
ENSSSCG00000003722	CDH2	CDH2		CDH2
ENSSSCG00000003726	DSC1	DSC1		DSC1
ENSSSCG00000003728	TRAPPC8	TRAPPC8		TRAPPC8
ENSSSCG00000003729	RNF125	RNF125		RNF125
ENSSSCG00000003730	RNF138	RNF138		RNF138
ENSSSCG00000003731	GAREM1	GAREM1		GAREM1
ENSSSCG00000003732	MEP1B	MEP1B		MEP1B
ENSSSCG00000003733	KLHL14	KLHL14		KLHL14
ENSSSCG00000003736	ASXL3	ASXL3		ASXL3
ENSSSCG00000003737	NOL4	NOL4		NOL4
ENSSSCG00000003738	MAPRE2	MAPRE2		MAPRE2
ENSSSCG00000003740	ZSCAN30	ZSCAN30		ZSCAN30
ENSSSCG00000003741	ENSSSCG00000003741	ENSSSCG00000003741	ZNF397	ZNF397_03741
ENSSSCG00000003743	GALNT1	GALNT1		GALNT1
ENSSSCG00000003744	MOCOS	MOCOS		MOCOS
ENSSSCG00000003746	ENSSSCG00000003746	ENSSSCG00000003746		ENSSSCG00000003746
ENSSSCG00000003747	KIAA1328	KIAA1328		KIAA1328
ENSSSCG00000003748	CELF4	CELF4		CELF4
ENSSSCG00000003749	PIK3C3	PIK3C3		PIK3C3
ENSSSCG00000003753	ENSSSCG00000003753	ENSSSCG00000003753	PDZK1IP1	PDZK1IP1_03753
ENSSSCG00000003754	ENSSSCG00000003754	ENSSSCG00000003754		ENSSSCG00000003754
ENSSSCG00000003755	MCOLN2	MCOLN2		MCOLN2
ENSSSCG00000003756	LPAR3	LPAR3		LPAR3
ENSSSCG00000003757	SSX2IP	SSX2IP		SSX2IP
ENSSSCG00000003758	CTBS	CTBS		CTBS
ENSSSCG00000003760	TTLL7	TTLL7		TTLL7
ENSSSCG00000003761	ADGRL2	ADGRL2		ADGRL2
ENSSSCG00000003762	ADGRL4	ADGRL4		ADGRL4
ENSSSCG00000003763	IFI44	IFI44		IFI44
ENSSSCG00000003766	DNAJB4	DNAJB4		DNAJB4
ENSSSCG00000003768	NEXN	NEXN		NEXN
ENSSSCG00000003770	MIGA1	MIGA1		MIGA1
ENSSSCG00000003771	FUBP1	FUBP1		FUBP1
ENSSSCG00000003772	ENSSSCG00000003772	ZZZ3		ZZZ3
ENSSSCG00000003773	AK5	AK5		AK5
ENSSSCG00000003775	MSH4	MSH4		MSH4
ENSSSCG00000003776	ACADM	ACADM		ACADM
ENSSSCG00000003777	SLC44A5	SLC44A5		SLC44A5
ENSSSCG00000003778	LHX8	LHX8		LHX8
ENSSSCG00000003779	TYW3	TYW3		TYW3
ENSSSCG00000003780	CRYZ	CRYZ		CRYZ
[truncated: 29,908 more rows]
