# Supplementary material for: Comparative transcriptome analysis of T lymphocyte subpopulations and identification of critical regulators defining porcine thymocyte identity
Source: Front Immunol. 2024 Feb 7;15:1339787. doi: 10.3389/fimmu.2024.1339787 (PMC10879363; doi:10.3389/fimmu.2024.1339787)
Supplement: Supplementary file 1 [file DataSheet_1.zip › Supplementary Tables/Supplementary Table10.xlsx]

## Sheet: Step4_regulonActivity_byCellTyp
Regulon	CellType	RelativeActivity
4	ATF3 (50g)	DN_Q	0.297462
5	ATF4 (32g)	DN_Q	0.559391
7	ATF6_extended (47g)	DN_Q	0.342132
10	BCL11A_extended (193g)	DN_Q	0.485279
12	BCL6 (13g)	DN_Q	0.393909
24	CNOT4 (12g)	DN_Q	0.215228
26	CREB1 (13g)	DN_Q	0.234518
27	CREB3 (24g)	DN_Q	0.243655
33	CUX1_extended (121g)	DN_Q	0.349239
53	ETV3 (792g)	DN_Q	0.476142
55	ETV6 (53g)	DN_Q	0.669036
63	FOXN3_extended (47g)	DN_Q	0.226396
65	FOXO3 (30g)	DN_Q	0.943147
66	FOXP1 (62g)	DN_Q	0.500508
71	GFI1 (20g)	DN_Q	0.930964
88	HSF1 (20g)	DN_Q	0.209137
108	KLF13_extended (512g)	DN_Q	0.977665
110	KLF17 (49g)	DN_Q	0.252792
112	KLF4 (85g)	DN_Q	0.253807
115	KLF9_extended (54g)	DN_Q	0.411168
118	MAFK_extended (23g)	DN_Q	0.215228
124	MGA_extended (23g)	DN_Q	0.320812
127	MXD4 (10g)	DN_Q	0.816244
129	MYB (40g)	DN_Q	0.249746
133	MYCN (61g)	DN_Q	0.335025
134	MYF6 (16g)	DN_Q	0.347208
135	MZF1 (26g)	DN_Q	0.233503
139	NFE2L1_extended (10g)	DN_Q	0.209137
154	NR2C2 (2439g)	DN_Q	1
159	PBX1 (11g)	DN_Q	0.684264
176	RARG (44g)	DN_Q	0.294416
189	RUNX1_extended (16g)	DN_Q	0.584772
190	RUNX2 (26g)	DN_Q	0.337056
197	SMARCA4_extended (4253g)	DN_Q	0.984772
198	SMARCC2 (40g)	DN_Q	0.24467
206	SP3 (17g)	DN_Q	0.563452
223	TCF12 (30g)	DN_Q	0.984772
224	TCF3 (32g)	DN_Q	0.37665
231	TFDP2 (1462g)	DN_Q	0.259898
243	VEZF1_extended (41g)	DN_Q	0.483249
251	ZEB1_extended (20g)	DN_Q	0.633503
253	ZFP14 (20g)	DN_Q	0.329949
254	ZFP2 (11g)	DN_Q	0.540102
259	ZNF219_extended (32g)	DN_Q	0.281218
260	ZNF23_extended (90g)	DN_Q	0.366497
267	ZNF341_extended (60g)	DN_Q	0.546193
271	ZNF467_extended (37g)	DN_Q	0.204061
277	ZNF664 (12g)	DN_Q	0.228426
279	ZNF84_extended (35g)	DN_Q	0.20203
286	ATF4 (32g)	DN_C	0.731707
293	BCL6 (13g)	DN_C	0.256098
295	BRCA1_extended (177g)	DN_C	0.723577
298	CBFB_extended (23g)	DN_C	0.300813
313	CTCF (25g)	DN_C	0.219512
315	E2F1 (330g)	DN_C	0.747967
316	E2F2 (506g)	DN_C	0.634146
317	E2F3 (984g)	DN_C	0.589431
320	E2F7 (319g)	DN_C	0.825203
321	E2F8 (340g)	DN_C	0.849593
336	ETV6 (53g)	DN_C	0.772358
346	FOXO3 (30g)	DN_C	0.861789
352	GFI1 (20g)	DN_C	0.760163
355	GTF2B_extended (587g)	DN_C	0.382114
365	HOXA5 (33g)	DN_C	0.260163
389	KLF13_extended (512g)	DN_C	0.943089
395	KLF6 (64g)	DN_C	0.227642
396	KLF9_extended (54g)	DN_C	0.398374
401	MAZ_extended (2750g)	DN_C	0.439024
408	MXD4 (10g)	DN_C	0.890244
411	MYBL1 (38g)	DN_C	0.268293
412	MYBL2 (363g)	DN_C	0.760163
414	MYCN (61g)	DN_C	0.292683
435	NR2C2 (2439g)	DN_C	1
440	PBX1 (11g)	DN_C	0.345528
444	POLE4_extended (879g)	DN_C	0.45122
457	RARG (44g)	DN_C	0.390244
470	RUNX1_extended (16g)	DN_C	0.300813
471	RUNX2 (26g)	DN_C	0.219512
473	RXRA (59g)	DN_C	0.337398
478	SMARCA4_extended (4253g)	DN_C	0.98374
487	SP3 (17g)	DN_C	0.386179
504	TCF12 (30g)	DN_C	0.630081
511	TFDP1 (80g)	DN_C	0.47561
512	TFDP2 (1462g)	DN_C	0.772358
517	TP53 (13g)	DN_C	0.211382
526	YBX1 (180g)	DN_C	0.686992
527	YEATS4 (20g)	DN_C	0.577236
532	ZEB1_extended (20g)	DN_C	0.337398
535	ZFP2 (11g)	DN_C	0.231707
540	ZNF219_extended (32g)	DN_C	0.369919
548	ZNF341_extended (60g)	DN_C	0.207317
567	ATF4 (32g)	CD2-γδ	0.904615
568	ATF5_extended (42g)	CD2-γδ	0.52
573	BCL3 (338g)	CD2-γδ	0.255385
581	CEBPB (47g)	CD2-γδ	0.907692
589	CREB3 (24g)	CD2-γδ	0.215385
593	CREM (43g)	CD2-γδ	0.289231
607	ELK3 (2329g)	CD2-γδ	0.944615
612	ETS1 (385g)	CD2-γδ	0.987692
613	ETS2 (204g)	CD2-γδ	0.507692
615	ETV3 (792g)	CD2-γδ	0.227692
627	FOXO3 (30g)	CD2-γδ	0.310769
632	GATA3_extended (65g)	CD2-γδ	0.289231
653	IKZF1_extended (241g)	CD2-γδ	0.993846
656	IRF3 (199g)	CD2-γδ	0.421538
657	IRF4 (107g)	CD2-γδ	0.209231
663	JDP2_extended (147g)	CD2-γδ	0.212308
669	KLF12_extended (12g)	CD2-γδ	0.215385
673	KLF2 (51g)	CD2-γδ	0.618462
674	KLF4 (85g)	CD2-γδ	0.243077
678	MAF (60g)	CD2-γδ	0.48
679	MAFG (18g)	CD2-γδ	0.24
681	MAX (71g)	CD2-γδ	0.218462
686	MGA_extended (23g)	CD2-γδ	0.230769
689	MXD4 (10g)	CD2-γδ	0.938462
699	NFATC1 (45g)	CD2-γδ	0.252308
707	NFKB1 (339g)	CD2-γδ	0.295385
716	NR2C2 (2439g)	CD2-γδ	1
724	PML_extended (2453g)	CD2-γδ	0.849231
737	RARA (113g)	CD2-γδ	0.513846
738	RARG (44g)	CD2-γδ	0.206154
742	REL (1656g)	CD2-γδ	0.944615
752	RUNX2 (26g)	CD2-γδ	0.212308
764	SOX13 (16g)	CD2-γδ	0.643077
768	SP3 (17g)	CD2-γδ	0.390769
779	STAT5A (52g)	CD2-γδ	0.578462
815	ZFP14 (20g)	CD2-γδ	0.221538
833	ZNF467_extended (37g)	CD2-γδ	0.258462
848	ATF4 (32g)	CD2+γδ	0.765568
857	BRCA1_extended (177g)	CD2+γδ	0.459707
860	CBFB_extended (23g)	CD2+γδ	0.201465
874	CREM (43g)	CD2+γδ	0.205128
877	E2F1 (330g)	CD2+γδ	0.492674
878	E2F2 (506g)	CD2+γδ	0.470696
879	E2F3 (984g)	CD2+γδ	0.479853
882	E2F7 (319g)	CD2+γδ	0.525641
883	E2F8 (340g)	CD2+γδ	0.53663
888	ELK3 (2329g)	CD2+γδ	0.791209
893	ETS1 (385g)	CD2+γδ	0.562271
908	FOXO3 (30g)	CD2+γδ	0.613553
917	GTF2B_extended (587g)	CD2+γδ	0.42674
934	IKZF1_extended (241g)	CD2+γδ	0.631868
937	IRF3 (199g)	CD2+γδ	0.271062
951	KLF13_extended (512g)	CD2+γδ	0.586081
954	KLF2 (51g)	CD2+γδ	0.355311
963	MAZ_extended (2750g)	CD2+γδ	0.335165
970	MXD4 (10g)	CD2+γδ	0.915751
974	MYBL2 (363g)	CD2+γδ	0.53663
980	NFATC1 (45g)	CD2+γδ	0.230769
988	NFKB1 (339g)	CD2+γδ	0.236264
997	NR2C2 (2439g)	CD2+γδ	1
1005	PML_extended (2453g)	CD2+γδ	0.40293
1006	POLE4_extended (879g)	CD2+γδ	0.39011
1016	PRNP (31g)	CD2+γδ	0.20696
1019	RARG (44g)	CD2+γδ	0.24359
1023	REL (1656g)	CD2+γδ	0.549451
1035	RXRA (59g)	CD2+γδ	0.232601
1040	SMARCA4_extended (4253g)	CD2+γδ	0.655678
1049	SP3 (17g)	CD2+γδ	0.362637
1060	STAT5A (52g)	CD2+γδ	0.315018
1073	TFDP1 (80g)	CD2+γδ	0.382784
1074	TFDP2 (1462g)	CD2+γδ	0.223443
1088	YBX1 (180g)	CD2+γδ	0.547619
1089	YEATS4 (20g)	CD2+γδ	0.445055
1102	ZNF219_extended (32g)	CD2+γδ	0.250916
1129	ATF4 (32g)	DP_C1	0.80826
1136	BCL6 (13g)	DP_C1	0.764012
1138	BRCA1_extended (177g)	DP_C1	0.988201
1141	CBFB_extended (23g)	DP_C1	0.775811
1156	CTCF (25g)	DP_C1	0.823009
1158	E2F1 (330g)	DP_C1	0.982301
1159	E2F2 (506g)	DP_C1	1
1160	E2F3 (984g)	DP_C1	0.970501
1163	E2F7 (319g)	DP_C1	1
1164	E2F8 (340g)	DP_C1	1
1189	FOXO3 (30g)	DP_C1	0.539823
1198	GTF2B_extended (587g)	DP_C1	0.864307
1232	KLF13_extended (512g)	DP_C1	1
1238	KLF6 (64g)	DP_C1	0.457227
1244	MAZ_extended (2750g)	DP_C1	0.958702
1251	MXD4 (10g)	DP_C1	0.920354
1254	MYBL1 (38g)	DP_C1	0.823009
1255	MYBL2 (363g)	DP_C1	1
1271	NFYB (1222g)	DP_C1	0.368732
1278	NR2C2 (2439g)	DP_C1	1
1287	POLE4_extended (879g)	DP_C1	0.973451
1321	SMARCA4_extended (4253g)	DP_C1	1
1330	SP3 (17g)	DP_C1	0.519174
1347	TCF12 (30g)	DP_C1	0.710914
1354	TFDP1 (80g)	DP_C1	0.433628
1355	TFDP2 (1462g)	DP_C1	0.926254
1369	YBX1 (180g)	DP_C1	1
1370	YEATS4 (20g)	DP_C1	0.985251
1378	ZFP2 (11g)	DP_C1	0.442478
1410	ATF4 (32g)	DP_C2	0.774704
1417	BCL6 (13g)	DP_C2	0.798419
1419	BRCA1_extended (177g)	DP_C2	0.632411
1422	CBFB_extended (23g)	DP_C2	0.326087
1437	CTCF (25g)	DP_C2	0.44664
1439	E2F1 (330g)	DP_C2	0.624506
1440	E2F2 (506g)	DP_C2	0.875494
1441	E2F3 (984g)	DP_C2	0.557312
1444	E2F7 (319g)	DP_C2	0.875494
1445	E2F8 (340g)	DP_C2	0.887352
1470	FOXO3 (30g)	DP_C2	0.640316
1479	GTF2B_extended (587g)	DP_C2	0.523715
1513	KLF13_extended (512g)	DP_C2	0.976285
1519	KLF6 (64g)	DP_C2	0.351779
1525	MAZ_extended (2750g)	DP_C2	0.509881
1532	MXD4 (10g)	DP_C2	0.964427
1535	MYBL1 (38g)	DP_C2	0.369565
1536	MYBL2 (363g)	DP_C2	0.839921
1553	NFYC (128g)	DP_C2	0.304348
1559	NR2C2 (2439g)	DP_C2	1
1568	POLE4_extended (879g)	DP_C2	0.531621
1602	SMARCA4_extended (4253g)	DP_C2	0.98419
1611	SP3 (17g)	DP_C2	0.460474
1628	TCF12 (30g)	DP_C2	0.889328
1635	TFDP1 (80g)	DP_C2	0.395257
1636	TFDP2 (1462g)	DP_C2	0.519763
1650	YBX1 (180g)	DP_C2	0.798419
1651	YEATS4 (20g)	DP_C2	0.598814
1659	ZFP2 (11g)	DP_C2	0.383399
1691	ATF4 (32g)	DP_Q	0.558736
1698	BCL6 (13g)	DP_Q	0.901283
1710	CNOT4 (12g)	DP_Q	0.338598
1713	CREB3 (24g)	DP_Q	0.291214
1718	CTCF (25g)	DP_Q	0.464956
1735	ESRRA_extended (64g)	DP_Q	0.204344
1736	ETS1 (385g)	DP_Q	0.493583
1739	ETV3 (792g)	DP_Q	0.457058
1751	FOXO3 (30g)	DP_Q	0.508391
1777	IKZF1_extended (241g)	DP_Q	0.208292
1786	IRF9_extended (63g)	DP_Q	0.229023
1794	KLF13_extended (512g)	DP_Q	0.970385
1796	KLF17 (49g)	DP_Q	0.262586
1798	KLF4 (85g)	DP_Q	0.249753
1808	MEF2D (41g)	DP_Q	0.458045
1810	MGA_extended (23g)	DP_Q	0.450148
1813	MXD4 (10g)	DP_Q	0.930898
1819	MYCN (61g)	DP_Q	0.252715
1820	MYF6 (16g)	DP_Q	0.394867
1823	NFATC1 (45g)	DP_Q	0.209279
1840	NR2C2 (2439g)	DP_Q	1
1870	RFX1 (18g)	DP_Q	0.401777
1875	RUNX1_extended (16g)	DP_Q	0.261599
1883	SMARCA4_extended (4253g)	DP_Q	0.928924
1884	SMARCC2 (40g)	DP_Q	0.300099
1892	SP3 (17g)	DP_Q	0.607108
1909	TCF12 (30g)	DP_Q	0.976308
1910	TCF3 (32g)	DP_Q	0.345508
1929	VEZF1_extended (41g)	DP_Q	0.374136
1937	ZEB1_extended (20g)	DP_Q	0.277394
1939	ZFP14 (20g)	DP_Q	0.323791
1940	ZFP2 (11g)	DP_Q	0.532083
1945	ZNF219_extended (32g)	DP_Q	0.232971
1946	ZNF23_extended (90g)	DP_Q	0.260612
1953	ZNF341_extended (60g)	DP_Q	0.267522
1957	ZNF467_extended (37g)	DP_Q	0.246792
1963	ZNF664 (12g)	DP_Q	0.238894
1965	ZNF84_extended (35g)	DP_Q	0.269497
1972	ATF4 (32g)	T_entry	0.607143
1979	BCL6 (13g)	T_entry	0.930556
1991	CNOT4 (12g)	T_entry	0.267857
1994	CREB3 (24g)	T_entry	0.269841
1998	CREM (43g)	T_entry	0.430556
2009	EGR2 (16g)	T_entry	0.456349
2012	ELK3 (2329g)	T_entry	0.818452
2013	ELK4 (2446g)	T_entry	0.253968
2015	ERF (20g)	T_entry	0.209325
2017	ETS1 (385g)	T_entry	0.97123
2020	ETV3 (792g)	T_entry	0.30754
2024	FOS (14g)	T_entry	0.327381
2032	FOXO3 (30g)	T_entry	0.218254
2034	FOXP3_extended (42g)	T_entry	0.208333
2058	IKZF1_extended (241g)	T_entry	0.921627
2067	IRF9_extended (63g)	T_entry	0.230159
2077	KLF17 (49g)	T_entry	0.21131
2078	KLF2 (51g)	T_entry	0.28869
2079	KLF4 (85g)	T_entry	0.247024
2091	MGA_extended (23g)	T_entry	0.272817
2094	MXD4 (10g)	T_entry	0.784722
2100	MYCN (61g)	T_entry	0.257937
2104	NFATC1 (45g)	T_entry	0.241071
2121	NR2C2 (2439g)	T_entry	1
2129	PML_extended (2453g)	T_entry	0.772817
2140	PRNP (31g)	T_entry	0.25496
2147	REL (1656g)	T_entry	0.859127
2151	RFX1 (18g)	T_entry	0.21131
2164	SMARCA4_extended (4253g)	T_entry	0.25496
2165	SMARCC2 (40g)	T_entry	0.253968
2173	SP3 (17g)	T_entry	0.52877
2184	STAT5A (52g)	T_entry	0.308532
2220	ZFP14 (20g)	T_entry	0.330357
2221	ZFP2 (11g)	T_entry	0.206349
2226	ZNF219_extended (32g)	T_entry	0.257937
2227	ZNF23_extended (90g)	T_entry	0.252976
2238	ZNF467_extended (37g)	T_entry	0.279762
2245	ZNF831 (48g)	T_entry	0.213294
2253	ATF4 (32g)	CD4_SP	0.601911
2254	ATF5_extended (42g)	CD4_SP	0.210191
2259	BCL3 (338g)	CD4_SP	0.684713
2260	BCL6 (13g)	CD4_SP	0.802548
2272	CNOT4 (12g)	CD4_SP	0.328025
2275	CREB3 (24g)	CD4_SP	0.267516
2279	CREM (43g)	CD4_SP	0.340764
2290	EGR2 (16g)	CD4_SP	0.55414
2291	EGR3_extended (26g)	CD4_SP	0.203822
2293	ELK3 (2329g)	CD4_SP	0.955414
2294	ELK4 (2446g)	CD4_SP	0.261146
2298	ETS1 (385g)	CD4_SP	0.996815
2305	FOS (14g)	CD4_SP	0.207006
2312	FOXO1 (190g)	CD4_SP	0.356688
2315	FOXP3_extended (42g)	CD4_SP	0.426752
2339	IKZF1_extended (241g)	CD4_SP	0.94586
2342	IRF3 (199g)	CD4_SP	0.280255
2343	IRF4 (107g)	CD4_SP	0.33758
2344	IRF5 (100g)	CD4_SP	0.238854
2346	IRF7 (51g)	CD4_SP	0.541401
2348	IRF9_extended (63g)	CD4_SP	0.347134
2349	JDP2_extended (147g)	CD4_SP	0.38535
2354	KLF11_extended (196g)	CD4_SP	0.207006
2355	KLF12_extended (12g)	CD4_SP	0.232484
2359	KLF2 (51g)	CD4_SP	0.914013
2360	KLF4 (85g)	CD4_SP	0.261146
2367	MAX (71g)	CD4_SP	0.289809
2372	MGA_extended (23g)	CD4_SP	0.254777
2375	MXD4 (10g)	CD4_SP	0.824841
2380	MYC (183g)	CD4_SP	0.38535
2381	MYCN (61g)	CD4_SP	0.200637
2393	NFKB1 (339g)	CD4_SP	0.77707
2394	NFKB2 (241g)	CD4_SP	0.27707
2398	NR1H2_extended (28g)	CD4_SP	0.232484
2402	NR2C2 (2439g)	CD4_SP	1
2410	PML_extended (2453g)	CD4_SP	0.971338
2421	PRNP (31g)	CD4_SP	0.264331
2424	RARG (44g)	CD4_SP	0.321656
2428	REL (1656g)	CD4_SP	0.984076
2432	RFX1 (18g)	CD4_SP	0.232484
2439	RUNX3 (82g)	CD4_SP	0.302548
2446	SMARCC2 (40g)	CD4_SP	0.216561
2454	SP3 (17g)	CD4_SP	0.471338
2461	STAT1 (88g)	CD4_SP	0.328025
2462	STAT2 (135g)	CD4_SP	0.235669
2464	STAT4_extended (76g)	CD4_SP	0.60828
2465	STAT5A (52g)	CD4_SP	0.802548
2497	ZBTB16 (25g)	CD4_SP	0.429936
2501	ZFP14 (20g)	CD4_SP	0.334395
2507	ZNF219_extended (32g)	CD4_SP	0.203822
2519	ZNF467_extended (37g)	CD4_SP	0.474522
2526	ZNF831 (48g)	CD4_SP	0.487261
2534	ATF4 (32g)	CD8_SP	0.623824
2540	BCL3 (338g)	CD8_SP	0.655172
2541	BCL6 (13g)	CD8_SP	0.576803
2553	CNOT4 (12g)	CD8_SP	0.310345
2555	CREB1 (13g)	CD8_SP	0.206897
2556	CREB3 (24g)	CD8_SP	0.272727
2557	CREB3L1 (27g)	CD8_SP	0.38558
2560	CREM (43g)	CD8_SP	0.266458
2571	EGR2 (16g)	CD8_SP	0.460815
2572	EGR3_extended (26g)	CD8_SP	0.210031
2574	ELK3 (2329g)	CD8_SP	0.924765
2575	ELK4 (2446g)	CD8_SP	0.22884
2579	ETS1 (385g)	CD8_SP	1
2582	ETV3 (792g)	CD8_SP	0.241379
2586	FOS (14g)	CD8_SP	0.278997
2589	FOSL2 (17g)	CD8_SP	0.225705
2593	FOXO1 (190g)	CD8_SP	0.495298
2594	FOXO3 (30g)	CD8_SP	0.206897
2596	FOXP3_extended (42g)	CD8_SP	0.467085
2620	IKZF1_extended (241g)	CD8_SP	0.937304
2623	IRF3 (199g)	CD8_SP	0.210031
2624	IRF4 (107g)	CD8_SP	0.291536
2627	IRF7 (51g)	CD8_SP	0.473354
2629	IRF9_extended (63g)	CD8_SP	0.332288
2630	JDP2_extended (147g)	CD8_SP	0.335423
2635	KLF11_extended (196g)	CD8_SP	0.219436
2639	KLF17 (49g)	CD8_SP	0.247649
2640	KLF2 (51g)	CD8_SP	0.905956
2641	KLF4 (85g)	CD8_SP	0.304075
2648	MAX (71g)	CD8_SP	0.206897
2653	MGA_extended (23g)	CD8_SP	0.253918
2656	MXD4 (10g)	CD8_SP	0.836991
2661	MYC (183g)	CD8_SP	0.38558
2662	MYCN (61g)	CD8_SP	0.23511
2674	NFKB1 (339g)	CD8_SP	0.717868
2679	NR1H2_extended (28g)	CD8_SP	0.200627
2683	NR2C2 (2439g)	CD8_SP	1
2691	PML_extended (2453g)	CD8_SP	0.984326
2704	RARA (113g)	CD8_SP	0.322884
2705	RARG (44g)	CD8_SP	0.426332
2709	REL (1656g)	CD8_SP	0.984326
2720	RUNX3 (82g)	CD8_SP	0.827586
2727	SMARCC2 (40g)	CD8_SP	0.282132
2729	SND1 (16g)	CD8_SP	0.206897
2735	SP3 (17g)	CD8_SP	0.489028
2745	STAT4_extended (76g)	CD8_SP	0.592476
2746	STAT5A (52g)	CD8_SP	0.482759
2778	ZBTB16 (25g)	CD8_SP	0.200627
2782	ZFP14 (20g)	CD8_SP	0.329154
2788	ZNF219_extended (32g)	CD8_SP	0.257053
2789	ZNF23_extended (90g)	CD8_SP	0.260188
2800	ZNF467_extended (37g)	CD8_SP	0.410658
2806	ZNF664 (12g)	CD8_SP	0.310345
2807	ZNF831 (48g)	CD8_SP	0.423197
2815	ATF4 (32g)	Treg1	0.72
2816	ATF5_extended (42g)	Treg1	0.24
2819	BACH2_extended (13g)	Treg1	0.53
2821	BCL3 (338g)	Treg1	0.57
2822	BCL6 (13g)	Treg1	0.6
2837	CREB3 (24g)	Treg1	0.3
2838	CREB3L1 (27g)	Treg1	0.39
2839	CREB3L4_extended (13g)	Treg1	0.38
2841	CREM (43g)	Treg1	0.78
2852	EGR2 (16g)	Treg1	0.48
2855	ELK3 (2329g)	Treg1	1
2856	ELK4 (2446g)	Treg1	0.63
2860	ETS1 (385g)	Treg1	0.84
2867	FOS (14g)	Treg1	0.22
2870	FOSL2 (17g)	Treg1	0.55
2877	FOXP3_extended (42g)	Treg1	0.52
2890	HIVEP3 (15g)	Treg1	0.59
2901	IKZF1_extended (241g)	Treg1	0.78
2904	IRF3 (199g)	Treg1	0.32
2905	IRF4 (107g)	Treg1	0.36
2908	IRF7 (51g)	Treg1	0.31
2910	IRF9_extended (63g)	Treg1	0.26
2911	JDP2_extended (147g)	Treg1	0.63
2912	JUNB_extended (25g)	Treg1	0.26
2921	KLF2 (51g)	Treg1	0.6
2925	KLF9_extended (54g)	Treg1	0.3
2934	MGA_extended (23g)	Treg1	0.21
2937	MXD4 (10g)	Treg1	0.69
2942	MYC (183g)	Treg1	0.7
2947	NFATC1 (45g)	Treg1	0.61
2955	NFKB1 (339g)	Treg1	0.95
2956	NFKB2 (241g)	Treg1	0.8
2964	NR2C2 (2439g)	Treg1	1
2972	PML_extended (2453g)	Treg1	0.92
2983	PRNP (31g)	Treg1	0.58
2985	RARA (113g)	Treg1	0.22
2990	REL (1656g)	Treg1	1
2992	RELB (203g)	Treg1	0.67
3002	RXRA (59g)	Treg1	0.36
3007	SMARCA4_extended (4253g)	Treg1	0.26
3016	SP3 (17g)	Treg1	0.4
3023	STAT1 (88g)	Treg1	0.21
3026	STAT4_extended (76g)	Treg1	0.28
3027	STAT5A (52g)	Treg1	0.8
3046	TP53 (13g)	Treg1	0.36
3059	ZBTB16 (25g)	Treg1	0.49
3063	ZFP14 (20g)	Treg1	0.26
3085	ZNF594 (20g)	Treg1	0.21
3088	ZNF831 (48g)	Treg1	0.54
3096	ATF4 (32g)	Treg2	0.707071
3097	ATF5_extended (42g)	Treg2	0.282828
3102	BCL3 (338g)	Treg2	0.89899
3115	CNOT4 (12g)	Treg2	0.282828
3118	CREB3 (24g)	Treg2	0.262626
3119	CREB3L1 (27g)	Treg2	0.434343
3120	CREB3L4_extended (13g)	Treg2	0.20202
3122	CREM (43g)	Treg2	0.353535
3133	EGR2 (16g)	Treg2	0.262626
3136	ELK3 (2329g)	Treg2	0.929293
3138	EOMES (55g)	Treg2	0.373737
3141	ETS1 (385g)	Treg2	1
3144	ETV3 (792g)	Treg2	0.232323
3147	ETV7 (55g)	Treg2	0.767677
3148	FOS (14g)	Treg2	0.282828
3151	FOSL2 (17g)	Treg2	0.20202
3155	FOXO1 (190g)	Treg2	0.565657
3158	FOXP3_extended (42g)	Treg2	0.848485
3171	HIVEP3 (15g)	Treg2	0.222222
3172	HLF_extended (16g)	Treg2	0.535354
3182	IKZF1_extended (241g)	Treg2	0.777778
3183	IRF1 (881g)	Treg2	0.464646
3184	IRF2 (134g)	Treg2	0.282828
3185	IRF3 (199g)	Treg2	0.373737
3186	IRF4 (107g)	Treg2	0.929293
3187	IRF5 (100g)	Treg2	0.717172
3188	IRF6_extended (15g)	Treg2	0.515152
3189	IRF7 (51g)	Treg2	0.89899
3190	IRF8 (401g)	Treg2	0.474747
3191	IRF9_extended (63g)	Treg2	0.454545
3192	JDP2_extended (147g)	Treg2	0.878788
3193	JUNB_extended (25g)	Treg2	0.212121
3197	KLF11_extended (196g)	Treg2	0.737374
3198	KLF12_extended (12g)	Treg2	0.252525
3201	KLF17 (49g)	Treg2	0.20202
3202	KLF2 (51g)	Treg2	0.949495
3203	KLF4 (85g)	Treg2	0.353535
3206	KLF9_extended (54g)	Treg2	0.313131
3208	MAFG (18g)	Treg2	0.222222
3218	MXD4 (10g)	Treg2	0.767677
3223	MYC (183g)	Treg2	0.252525
3226	MZF1 (26g)	Treg2	0.20202
3228	NFATC1 (45g)	Treg2	0.383838
3230	NFE2L1_extended (10g)	Treg2	0.262626
3236	NFKB1 (339g)	Treg2	0.959596
3237	NFKB2 (241g)	Treg2	0.666667
3241	NR1H2_extended (28g)	Treg2	0.323232
3245	NR2C2 (2439g)	Treg2	1
3253	PML_extended (2453g)	Treg2	0.969697
3263	PRDM16 (168g)	Treg2	0.212121
3264	PRNP (31g)	Treg2	0.252525
3266	RARA (113g)	Treg2	0.434343
3267	RARG (44g)	Treg2	0.343434
3271	REL (1656g)	Treg2	0.989899
3273	RELB (203g)	Treg2	0.606061
3279	RORA (71g)	Treg2	0.787879
3282	RUNX3 (82g)	Treg2	0.212121
3283	RXRA (59g)	Treg2	0.232323
3289	SMARCC2 (40g)	Treg2	0.232323
3297	SP3 (17g)	Treg2	0.474747
3299	SPI1 (393g)	Treg2	0.484848
3300	SPIC_extended (137g)	Treg2	0.212121
3304	STAT1 (88g)	Treg2	0.727273
3305	STAT2 (135g)	Treg2	0.444444
3307	STAT4_extended (76g)	Treg2	0.767677
3308	STAT5A (52g)	Treg2	0.79798
3327	TP53 (13g)	Treg2	0.222222
3340	ZBTB16 (25g)	Treg2	0.40404
3344	ZFP14 (20g)	Treg2	0.292929
3350	ZNF219_extended (32g)	Treg2	0.20202
3362	ZNF467_extended (37g)	Treg2	0.363636
3366	ZNF594 (20g)	Treg2	0.222222
3369	ZNF831 (48g)	Treg2	0.919192
3372	ZSCAN29_extended (30g)	Treg2	0.232323
3377	ATF4 (32g)	ISG_CD8	0.591549
3383	BCL3 (338g)	ISG_CD8	0.816901
3384	BCL6 (13g)	ISG_CD8	0.633803
3396	CNOT4 (12g)	ISG_CD8	0.225352
3399	CREB3 (24g)	ISG_CD8	0.267606
3400	CREB3L1 (27g)	ISG_CD8	0.239437
3403	CREM (43g)	ISG_CD8	0.394366
3414	EGR2 (16g)	ISG_CD8	0.422535
3417	ELK3 (2329g)	ISG_CD8	0.929577
3418	ELK4 (2446g)	ISG_CD8	0.225352
3422	ETS1 (385g)	ISG_CD8	1
3429	FOS (14g)	ISG_CD8	0.309859
3436	FOXO1 (190g)	ISG_CD8	0.380282
3439	FOXP3_extended (42g)	ISG_CD8	0.422535
3463	IKZF1_extended (241g)	ISG_CD8	0.971831
3464	IRF1 (881g)	ISG_CD8	0.267606
3465	IRF2 (134g)	ISG_CD8	0.535211
3466	IRF3 (199g)	ISG_CD8	0.788732
3467	IRF4 (107g)	ISG_CD8	0.676056
3470	IRF7 (51g)	ISG_CD8	1
3471	IRF8 (401g)	ISG_CD8	0.211268
3472	IRF9_extended (63g)	ISG_CD8	0.591549
3473	JDP2_extended (147g)	ISG_CD8	0.366197
3478	KLF11_extended (196g)	ISG_CD8	0.267606
3483	KLF2 (51g)	ISG_CD8	0.929577
3484	KLF4 (85g)	ISG_CD8	0.309859
3490	MAFK_extended (23g)	ISG_CD8	0.253521
3491	MAX (71g)	ISG_CD8	0.267606
3496	MGA_extended (23g)	ISG_CD8	0.267606
3499	MXD4 (10g)	ISG_CD8	0.788732
3504	MYC (183g)	ISG_CD8	0.309859
3517	NFKB1 (339g)	ISG_CD8	0.943662
3518	NFKB2 (241g)	ISG_CD8	0.267606
3522	NR1H2_extended (28g)	ISG_CD8	0.211268
3526	NR2C2 (2439g)	ISG_CD8	1
3534	PML_extended (2453g)	ISG_CD8	0.985915
3547	RARA (113g)	ISG_CD8	0.225352
3548	RARG (44g)	ISG_CD8	0.394366
3552	REL (1656g)	ISG_CD8	1
3560	RORA (71g)	ISG_CD8	0.267606
3563	RUNX3 (82g)	ISG_CD8	0.619718
3570	SMARCC2 (40g)	ISG_CD8	0.211268
3572	SND1 (16g)	ISG_CD8	0.211268
3578	SP3 (17g)	ISG_CD8	0.43662
3585	STAT1 (88g)	ISG_CD8	1
3586	STAT2 (135g)	ISG_CD8	0.957746
3588	STAT4_extended (76g)	ISG_CD8	0.985915
3589	STAT5A (52g)	ISG_CD8	0.605634
3621	ZBTB16 (25g)	ISG_CD8	0.225352
3625	ZFP14 (20g)	ISG_CD8	0.323944
3643	ZNF467_extended (37g)	ISG_CD8	0.394366
3650	ZNF831 (48g)	ISG_CD8	0.492958
3658	ATF4 (32g)	cytotoxic_CD8	0.659574
3659	ATF5_extended (42g)	cytotoxic_CD8	0.425532
3660	ATF6_extended (47g)	cytotoxic_CD8	0.212766
3661	ATF6B_extended (67g)	cytotoxic_CD8	0.255319
3664	BCL3 (338g)	cytotoxic_CD8	0.808511
3672	CEBPB (47g)	cytotoxic_CD8	0.319149
3677	CNOT4 (12g)	cytotoxic_CD8	0.255319
3680	CREB3 (24g)	cytotoxic_CD8	0.234043
3681	CREB3L1 (27g)	cytotoxic_CD8	0.957447
3684	CREM (43g)	cytotoxic_CD8	0.319149
3695	EGR2 (16g)	cytotoxic_CD8	0.404255
3696	EGR3_extended (26g)	cytotoxic_CD8	0.382979
3698	ELK3 (2329g)	cytotoxic_CD8	0.957447
3700	EOMES (55g)	cytotoxic_CD8	1
3703	ETS1 (385g)	cytotoxic_CD8	1
3706	ETV3 (792g)	cytotoxic_CD8	0.212766
3709	ETV7 (55g)	cytotoxic_CD8	1
3710	FOS (14g)	cytotoxic_CD8	0.425532
3713	FOSL2 (17g)	cytotoxic_CD8	0.510638
3717	FOXO1 (190g)	cytotoxic_CD8	0.595745
3720	FOXP3_extended (42g)	cytotoxic_CD8	0.893617
3734	HLF_extended (16g)	cytotoxic_CD8	0.404255
3737	HOXA5 (33g)	cytotoxic_CD8	0.255319
3744	IKZF1_extended (241g)	cytotoxic_CD8	0.702128
3745	IRF1 (881g)	cytotoxic_CD8	0.787234
3746	IRF2 (134g)	cytotoxic_CD8	0.404255
3747	IRF3 (199g)	cytotoxic_CD8	0.255319
3748	IRF4 (107g)	cytotoxic_CD8	0.893617
3749	IRF5 (100g)	cytotoxic_CD8	0.744681
3750	IRF6_extended (15g)	cytotoxic_CD8	0.574468
3751	IRF7 (51g)	cytotoxic_CD8	0.638298
3752	IRF8 (401g)	cytotoxic_CD8	0.851064
3753	IRF9_extended (63g)	cytotoxic_CD8	0.404255
3754	JDP2_extended (147g)	cytotoxic_CD8	0.914894
3755	JUNB_extended (25g)	cytotoxic_CD8	0.276596
3759	KLF11_extended (196g)	cytotoxic_CD8	0.893617
3763	KLF17 (49g)	cytotoxic_CD8	0.297872
3764	KLF2 (51g)	cytotoxic_CD8	0.957447
3765	KLF4 (85g)	cytotoxic_CD8	0.361702
3768	KLF9_extended (54g)	cytotoxic_CD8	0.212766
3770	MAFG (18g)	cytotoxic_CD8	0.361702
3780	MXD4 (10g)	cytotoxic_CD8	0.702128
3786	MYCN (61g)	cytotoxic_CD8	0.297872
3790	NFATC1 (45g)	cytotoxic_CD8	0.340426
3792	NFE2L1_extended (10g)	cytotoxic_CD8	0.276596
3798	NFKB1 (339g)	cytotoxic_CD8	1
3799	NFKB2 (241g)	cytotoxic_CD8	0.531915
3803	NR1H2_extended (28g)	cytotoxic_CD8	0.319149
3807	NR2C2 (2439g)	cytotoxic_CD8	0.978723
3815	PML_extended (2453g)	cytotoxic_CD8	1
3824	PRDM1 (16g)	cytotoxic_CD8	0.553191
3825	PRDM16 (168g)	cytotoxic_CD8	0.382979
3826	PRNP (31g)	cytotoxic_CD8	0.340426
3828	RARA (113g)	cytotoxic_CD8	0.744681
3829	RARG (44g)	cytotoxic_CD8	0.425532
3833	REL (1656g)	cytotoxic_CD8	1
3835	RELB (203g)	cytotoxic_CD8	0.978723
3836	REST (13g)	cytotoxic_CD8	0.234043
3841	RORA (71g)	cytotoxic_CD8	0.808511
3844	RUNX3 (82g)	cytotoxic_CD8	0.808511
3845	RXRA (59g)	cytotoxic_CD8	0.276596
3851	SMARCC2 (40g)	cytotoxic_CD8	0.276596
3854	SOX10_extended (18g)	cytotoxic_CD8	0.255319
3859	SP3 (17g)	cytotoxic_CD8	0.468085
3861	SPI1 (393g)	cytotoxic_CD8	0.638298
3866	STAT1 (88g)	cytotoxic_CD8	0.978723
3867	STAT2 (135g)	cytotoxic_CD8	0.297872
3869	STAT4_extended (76g)	cytotoxic_CD8	1
3870	STAT5A (52g)	cytotoxic_CD8	0.574468
3874	TBX21 (16g)	cytotoxic_CD8	0.234043
3902	ZBTB16 (25g)	cytotoxic_CD8	0.425532
3906	ZFP14 (20g)	cytotoxic_CD8	0.404255
3912	ZNF219_extended (32g)	cytotoxic_CD8	0.255319
3913	ZNF23_extended (90g)	cytotoxic_CD8	0.297872
3924	ZNF467_extended (37g)	cytotoxic_CD8	0.340426
3928	ZNF594 (20g)	cytotoxic_CD8	0.297872
3931	ZNF831 (48g)	cytotoxic_CD8	0.893617
3932	ZNF84_extended (35g)	cytotoxic_CD8	0.212766
3933	ZNF853 (11g)	cytotoxic_CD8	0.361702
3939	ATF4 (32g)	CD8αα	0.638889
3940	ATF5_extended (42g)	CD8αα	0.305556
3945	BCL3 (338g)	CD8αα	0.944444
3952	CDX4_extended (15g)	CD8αα	0.25
3958	CNOT4 (12g)	CD8αα	0.222222
3960	CREB1 (13g)	CD8αα	0.277778
3961	CREB3 (24g)	CD8αα	0.416667
3962	CREB3L1 (27g)	CD8αα	0.972222
3965	CREM (43g)	CD8αα	0.333333
3976	EGR2 (16g)	CD8αα	0.527778
3977	EGR3_extended (26g)	CD8αα	0.416667
3979	ELK3 (2329g)	CD8αα	0.972222
3981	EOMES (55g)	CD8αα	0.972222
3982	ERF (20g)	CD8αα	0.277778
3984	ETS1 (385g)	CD8αα	0.972222
3987	ETV3 (792g)	CD8αα	0.277778
3990	ETV7 (55g)	CD8αα	0.944444
3991	FOS (14g)	CD8αα	0.361111
3994	FOSL2 (17g)	CD8αα	0.222222
3996	FOXM1 (25g)	CD8αα	0.222222
3998	FOXO1 (190g)	CD8αα	0.861111
4001	FOXP3_extended (42g)	CD8αα	0.666667
4014	HIVEP3 (15g)	CD8αα	0.305556
4017	HOXA10_extended (17g)	CD8αα	0.25
4018	HOXA5 (33g)	CD8αα	0.333333
4022	HSF1 (20g)	CD8αα	0.25
4025	IKZF1_extended (241g)	CD8αα	0.833333
4026	IRF1 (881g)	CD8αα	0.666667
4027	IRF2 (134g)	CD8αα	0.305556
4028	IRF3 (199g)	CD8αα	0.25
4029	IRF4 (107g)	CD8αα	0.611111
4030	IRF5 (100g)	CD8αα	0.472222
4031	IRF6_extended (15g)	CD8αα	0.472222
4032	IRF7 (51g)	CD8αα	0.388889
4033	IRF8 (401g)	CD8αα	0.861111
4034	IRF9_extended (63g)	CD8αα	0.472222
4035	JDP2_extended (147g)	CD8αα	0.888889
4036	JUNB_extended (25g)	CD8αα	0.416667
4040	KLF11_extended (196g)	CD8αα	0.611111
4041	KLF12_extended (12g)	CD8αα	0.388889
4044	KLF17 (49g)	CD8αα	0.333333
4045	KLF2 (51g)	CD8αα	0.972222
4046	KLF4 (85g)	CD8αα	0.25
4049	KLF9_extended (54g)	CD8αα	0.583333
4050	MAF (60g)	CD8αα	0.222222
4051	MAFG (18g)	CD8αα	0.527778
4058	MGA_extended (23g)	CD8αα	0.25
4061	MXD4 (10g)	CD8αα	0.777778
4071	NFATC1 (45g)	CD8αα	0.444444
4079	NFKB1 (339g)	CD8αα	1
4080	NFKB2 (241g)	CD8αα	0.361111
4084	NR1H2_extended (28g)	CD8αα	0.277778
4088	NR2C2 (2439g)	CD8αα	1
4096	PML_extended (2453g)	CD8αα	1
4106	PRDM16 (168g)	CD8αα	0.75
4107	PRNP (31g)	CD8αα	0.305556
4109	RARA (113g)	CD8αα	0.777778
4110	RARG (44g)	CD8αα	0.555556
4114	REL (1656g)	CD8αα	1
4116	RELB (203g)	CD8αα	0.638889
4118	RFX1 (18g)	CD8αα	0.25
4122	RORA (71g)	CD8αα	0.5
4125	RUNX3 (82g)	CD8αα	0.944444
4126	RXRA (59g)	CD8αα	0.333333
4132	SMARCC2 (40g)	CD8αα	0.416667
4134	SND1 (16g)	CD8αα	0.25
4135	SOX10_extended (18g)	CD8αα	0.277778
4137	SOX18_extended (12g)	CD8αα	0.222222
4140	SP3 (17g)	CD8αα	0.444444
4142	SPI1 (393g)	CD8αα	0.555556
4147	STAT1 (88g)	CD8αα	0.555556
4148	STAT2 (135g)	CD8αα	0.277778
4150	STAT4_extended (76g)	CD8αα	0.861111
4151	STAT5A (52g)	CD8αα	0.305556
4155	TBX21 (16g)	CD8αα	0.222222
4166	TGIF1 (11g)	CD8αα	0.222222
4169	THRA (38g)	CD8αα	0.305556
4183	ZBTB16 (25g)	CD8αα	0.305556
4187	ZFP14 (20g)	CD8αα	0.361111
4188	ZFP2 (11g)	CD8αα	0.222222
4194	ZNF23_extended (90g)	CD8αα	0.388889
4195	ZNF250 (17g)	CD8αα	0.222222
4199	ZNF319_extended (133g)	CD8αα	0.222222
4205	ZNF467_extended (37g)	CD8αα	0.25
4209	ZNF594 (20g)	CD8αα	0.25
4211	ZNF664 (12g)	CD8αα	0.333333
4212	ZNF831 (48g)	CD8αα	0.416667
4213	ZNF84_extended (35g)	CD8αα	0.222222
4214	ZNF853 (11g)	CD8αα	0.444444
4220	ATF4 (32g)	B	0.933333
4221	ATF5_extended (42g)	B	0.511111
4222	ATF6_extended (47g)	B	0.444444
4225	BCL11A_extended (193g)	B	0.911111
4226	BCL3 (338g)	B	0.577778
4228	BHLHA15 (11g)	B	0.955556
4239	CNOT4 (12g)	B	0.266667
4242	CREB3 (24g)	B	0.377778
4243	CREB3L1 (27g)	B	0.377778
4244	CREB3L4_extended (13g)	B	0.311111
4260	ELK3 (2329g)	B	0.866667
4262	EOMES (55g)	B	0.244444
4263	ERF (20g)	B	0.4
4265	ETS1 (385g)	B	0.444444
4271	ETV7 (55g)	B	0.444444
4272	FOS (14g)	B	0.266667
4273	FOSB (10g)	B	0.244444
4279	FOXO1 (190g)	B	0.377778
4282	FOXP3_extended (42g)	B	0.688889
4295	HIVEP3 (15g)	B	0.222222
4296	HLF_extended (16g)	B	0.466667
4299	HOXA5 (33g)	B	0.577778
4301	HOXB2_extended (14g)	B	0.266667
4306	IKZF1_extended (241g)	B	0.244444
4307	IRF1 (881g)	B	0.4
4308	IRF2 (134g)	B	0.688889
4310	IRF4 (107g)	B	0.955556
4311	IRF5 (100g)	B	0.977778
4312	IRF6_extended (15g)	B	0.355556
4313	IRF7 (51g)	B	0.511111
4314	IRF8 (401g)	B	0.977778
4315	IRF9_extended (63g)	B	0.777778
4316	JDP2_extended (147g)	B	0.977778
4317	JUNB_extended (25g)	B	0.333333
4321	KLF11_extended (196g)	B	0.488889
4326	KLF2 (51g)	B	0.977778
4330	KLF9_extended (54g)	B	0.555556
4332	MAFG (18g)	B	0.244444
4336	MEF2C_extended (12g)	B	0.911111
4338	MEIS1_extended (13g)	B	0.222222
4340	MITF_extended (184g)	B	0.244444
4342	MXD4 (10g)	B	0.755556
4347	MYC (183g)	B	0.377778
4348	MYCN (61g)	B	0.244444
4350	MZF1 (26g)	B	0.222222
4352	NFATC1 (45g)	B	0.355556
4354	NFE2L1_extended (10g)	B	0.288889
4356	NFE2L3_extended (13g)	B	0.244444
4360	NFKB1 (339g)	B	0.955556
4361	NFKB2 (241g)	B	0.488889
4365	NR1H2_extended (28g)	B	0.266667
4369	NR2C2 (2439g)	B	1
4373	PAX5 (23g)	B	0.888889
4377	PML_extended (2453g)	B	0.911111
4385	PPARG_extended (29g)	B	0.911111
4386	PRDM1 (16g)	B	0.911111
4390	RARA (113g)	B	0.466667
4391	RARG (44g)	B	0.355556
4395	REL (1656g)	B	0.955556
4397	RELB (203g)	B	0.711111
4403	RORA (71g)	B	0.8
4405	RUNX2 (26g)	B	0.377778
4407	RXRA (59g)	B	0.577778
4410	SIRT6_extended (35g)	B	0.266667
4413	SMARCC2 (40g)	B	0.244444
4421	SP3 (17g)	B	0.422222
4423	SPI1 (393g)	B	0.955556
4424	SPIC_extended (137g)	B	0.244444
4428	STAT1 (88g)	B	0.422222
4429	STAT2 (135g)	B	0.377778
4431	STAT4_extended (76g)	B	1
4432	STAT5A (52g)	B	0.622222
4439	TCF3 (32g)	B	0.488889
4440	TCF4_extended (138g)	B	0.822222
4441	TCF7L2 (19g)	B	0.266667
4444	TFAP4 (20g)	B	0.222222
4448	TGIF2 (26g)	B	0.444444
4455	USF1 (12g)	B	0.266667
4457	VDR (10g)	B	0.244444
4459	XBP1 (10g)	B	0.222222
4464	ZBTB16 (25g)	B	0.244444
4468	ZFP14 (20g)	B	0.466667
4474	ZNF219_extended (32g)	B	0.222222
4475	ZNF23_extended (90g)	B	0.4
4482	ZNF341_extended (60g)	B	0.4
4486	ZNF467_extended (37g)	B	0.244444
4493	ZNF831 (48g)	B	0.577778
