# Supplementary material for: Comparative transcriptome analysis of T lymphocyte subpopulations and identification of critical regulators defining porcine thymocyte identity
Source: Front Immunol. 2024 Feb 7;15:1339787. doi: 10.3389/fimmu.2024.1339787 (PMC10879363; doi:10.3389/fimmu.2024.1339787)
Supplement: Supplementary file 1 [file DataSheet_1.zip › Supplementary Tables/Supplementary Table11.xlsx]

## Sheet: regulon_module_0.87
regulons	Module
HDAC1 (179g)	M1
CTCF (25g)	M1
KLF13_extended (512g)	M1
NRF1 (2223g)	M1
MAZ_extended (2750g)	M1
EZH2_extended (5609g)	M1
THAP11 (564g)	M1
RAD21_extended (4215g)	M1
SAP30 (873g)	M1
SMARCA4_extended (4253g)	M1
TFDP2 (1462g)	M1
YY1 (836g)	M1
NR2C2 (2439g)	M1
ELF2 (2586g)	M1
UBTF_extended (2757g)	M1
GTF2F1 (1944g)	M1
GABPA (3182g)	M1
NFYC (128g)	M1
KLF6 (64g)	M1
MYBL1 (38g)	M1
YEATS4 (20g)	M1
CBFB_extended (23g)	M1
E2F2 (506g)	M1
BRCA1_extended (177g)	M1
E2F7 (319g)	M1
CEBPZ_extended (2170g)	M1
E2F4 (1594g)	M1
TFDP1 (80g)	M1
RELA (299g)	M1
POLE4_extended (879g)	M1
E2F3 (984g)	M1
E2F1 (330g)	M1
E2F8 (340g)	M1
MYBL2 (363g)	M1
YBX1 (180g)	M1
GTF2B_extended (587g)	M1
NFYB (1222g)	M1
ZNF143 (1306g)	M1
ATF1_extended (3131g)	M1
HDAC2_extended (3882g)	M1
SUZ12_extended (3023g)	M1
IRF2 (134g)	M2
POU2F1_extended (24g)	M2
IRF9_extended (63g)	M2
ARX_extended (11g)	M2
NFE2 (24g)	M2
RXRA (59g)	M2
IRF4 (107g)	M2
IRF8 (401g)	M2
CEBPE (50g)	M2
ARID3A (12g)	M2
ZSCAN29_extended (30g)	M2
HSF2 (14g)	M2
ATF6_extended (47g)	M2
USF1 (12g)	M2
NR1I3 (15g)	M2
ERF (20g)	M2
ZNF641 (16g)	M2
HOXB2_extended (14g)	M2
SIRT6_extended (35g)	M2
TFAP4 (20g)	M2
NR2C1_extended (32g)	M2
MXI1 (21g)	M2
HSF4 (12g)	M2
PRDM1 (16g)	M2
SPI1 (393g)	M2
IRF5 (100g)	M2
KLF5_extended (28g)	M2
TGIF2 (26g)	M2
FOSB (10g)	M2
SREBF2 (22g)	M2
RXRB (11g)	M2
KLF1 (22g)	M2
GATA1 (89g)	M2
BRF2 (20g)	M2
TCF4_extended (138g)	M2
TCF7L2 (19g)	M2
NFE2L3_extended (13g)	M2
HOXA5 (33g)	M2
VDR (10g)	M2
PPARG_extended (29g)	M2
MEF2C_extended (12g)	M2
PAX5 (23g)	M2
BHLHA15 (11g)	M2
KLF9_extended (54g)	M2
BCL11A_extended (193g)	M2
MEIS1_extended (13g)	M2
ZNF23_extended (90g)	M3
MITF_extended (184g)	M3
ZFP14 (20g)	M3
POLR3A (14g)	M3
CREB3 (24g)	M3
SRF_extended (243g)	M3
SPIC_extended (137g)	M3
ATF6B_extended (67g)	M3
SP4 (360g)	M3
KLF16_extended (548g)	M3
FOXD2_extended (21g)	M3
POLR2A (346g)	M3
ETV2 (665g)	M3
TEAD3_extended (11g)	M3
ARNT (77g)	M3
CNOT3_extended (246g)	M3
PHF8 (474g)	M3
CPSF4_extended (23g)	M3
NR2F1_extended (48g)	M3
RFX3 (11g)	M3
ESRRA_extended (64g)	M3
CNOT4 (12g)	M3
ZNF84_extended (35g)	M3
CREB1 (13g)	M3
ZNF358 (385g)	M3
SMARCC2 (40g)	M3
BRF1_extended (820g)	M3
THAP1 (359g)	M3
SIN3A (591g)	M3
KLF17 (49g)	M3
ETV3 (792g)	M3
ZNF319_extended (133g)	M3
ZNF362 (674g)	M3
HSF1 (20g)	M3
ETV6 (53g)	M4
ZNF219_extended (32g)	M4
KLF3_extended (685g)	M4
E2F6 (580g)	M4
NFIC_extended (21g)	M4
PBX1 (11g)	M4
FOXP1 (62g)	M4
TRIM28_extended (47g)	M4
ZEB1_extended (20g)	M4
RUNX1_extended (16g)	M4
ELF1 (156g)	M5
BCL6 (13g)	M5
MXD4 (10g)	M5
MEF2D (41g)	M5
NF1 (13g)	M5
SP3 (17g)	M5
MGA_extended (23g)	M5
VEZF1_extended (41g)	M5
MYF6 (16g)	M5
RBBP5 (1111g)	M5
FOXN3_extended (47g)	M5
MAFK_extended (23g)	M5
EOMES (55g)	M6
ETV7 (55g)	M6
ZNF853 (11g)	M6
CREB3L1 (27g)	M6
TBX21 (16g)	M6
EGR3_extended (26g)	M6
RUNX3 (82g)	M6
RARG (44g)	M6
TP73_extended (16g)	M6
ZNF594 (20g)	M6
RARA (113g)	M6
PRDM16 (168g)	M6
KLF4 (85g)	M7
ZNF467_extended (37g)	M7
STAT1 (88g)	M7
IRF7 (51g)	M7
STAT2 (135g)	M7
KLF2 (51g)	M7
REL (1656g)	M7
PML_extended (2453g)	M7
BCL3 (338g)	M7
FLI1 (2571g)	M7
FOXO1 (190g)	M7
FOS (14g)	M7
XBP1 (10g)	M8
JDP2_extended (147g)	M8
STAT4_extended (76g)	M8
RORA (71g)	M8
HLF_extended (16g)	M8
JUNB_extended (25g)	M8
NR1H2_extended (28g)	M8
IRF6_extended (15g)	M8
ZNF831 (48g)	M8
KLF11_extended (196g)	M8
FOXP3_extended (42g)	M8
IRF1 (881g)	M8
RELB (203g)	M8
NFKB1 (339g)	M8
MAF (60g)	M9
ETV5 (1508g)	M9
ETS2 (204g)	M9
GATA3_extended (65g)	M9
SOX13 (16g)	M9
CEBPB (47g)	M9
ATF5_extended (42g)	M9
SMAD5 (13g)	M9
ATF4 (32g)	M9
ELK4 (2446g)	M10
MYC (183g)	M10
CREM (43g)	M10
IKZF1_extended (241g)	M10
ZMIZ1_extended (4895g)	M10
EGR1 (83g)	M10
NFKB2 (241g)	M10
ZBTB16 (25g)	M10
STAT5A (52g)	M10
ELK3 (2329g)	M10
MAX (71g)	M10
IRF3 (199g)	M10
ETS1 (385g)	M10
STAT5B_extended (543g)	M10
EGR2 (16g)	M10
