# Supplementary material for: Comparative transcriptome analysis of T lymphocyte subpopulations and identification of critical regulators defining porcine thymocyte identity
Source: Front Immunol. 2024 Feb 7;15:1339787. doi: 10.3389/fimmu.2024.1339787 (PMC10879363; doi:10.3389/fimmu.2024.1339787)
Supplement: Supplementary file 1 [file DataSheet_1.zip › Supplementary Tables/Supplementary Table12.xlsx]

## Sheet: Table10_GWAS
GWAS signal enrichment analysis of thymus-derived cell types-specific differentially expressed genes (DEGs) and complex traits based on QGG
cluster	Birth_Weight	Total_number_born	Number_born_alive	Number_born_alive_at_5_days	Number_of_healthy_births	Number_of_weak_births	Number_of_deformed_fetuses	Number_of_stillborn	Number_of_mummified_pigs	Total_number_of_stillborn_piglets_per_litter	Litter_weight_at_birth	Number_of_weaned_piglets	Litter_weight_at_weaning	Corrected_litter_weight_at_21_days	Total_teats_number	AGE_corrected_at_100kg	AGE_corrected_at_115kg	ADG_corrected_at_100kg	ADG_corrected_at_115kg	Backfat	Backfat_thickness_corrected_at_100kg	Backfat_thickness_corrected_at_115kg	Loin_eye_area	Loin_eye_area_corrected_at_100kg	Loin_eye_area_corrected_at_115kg	Lean_percentage_corrected_at_100kg	Lean_percentage_corrected_at_115kg	Off-Test_weight	Body_Height	Body_Length
DN_C	0.0557	0.6334	0.6254	0.599	0.7334	0.0083	0.2946	0.8008	0.0326	0.3659	0.7821	0.6023	0.6173	0.4299	0.7229	0.4481	0.3914	0.323	0.2534	0.9048	0.9094	0.8947	0.151	0.2951	0.2903	0.4952	0.4949	0.1512	0.4176	0.5654
DN_Q	0.9863	0.9554	0.9476	0.969	0.9866	0.0244	0.421	0.8242	0.5194	0.3838	0.9931	0.9693	0.9436	0.9055	0.1332	0.959	0.9563	0.9463	0.9525	0.3832	0.819	0.846	0.4594	0.3697	0.3673	0.6085	0.6266	0.6379	0.6098	0.586
DP_C1	0.1918	0.3865	0.1562	0.1388	0.1269	0.0446	0.4878	0.1507	0.1413	0.0778	0.2183	0.1434	0.1908	0.3076	0.8519	0.7499	0.8211	0.7646	0.8139	0.7311	0.7956	0.8136	0.2043	0.1565	0.1608	0.461	0.4845	0.8112	0.8221	0.5691
DP_C2	0.2651	0.9883	0.9866	0.99	0.9869	0.4497	0.1258	0.5739	0.1589	0.6888	0.9879	0.9927	0.9666	0.9606	0.9934	0.2321	0.2572	0.2249	0.2267	0.3416	0.3655	0.3724	0.1607	0.3159	0.315	0.3346	0.3494	0.182	0.3543	0.9026
DP_Q	0.8048	0.7539	0.7679	0.7954	0.8455	0.211	0.5886	0.8994	0.418	0.3504	0.8439	0.8022	0.8387	0.8368	0.827	0.6029	0.601	0.5685	0.5815	0.1186	0.0952	0.1019	0.7162	0.8953	0.8958	0.7106	0.6926	0.5472	0.234	0.7407
CD2+γδ	0.7606	0.8855	0.8972	0.8721	0.835	0.564	0.155	0.3315	0.1064	0.1069	0.8392	0.8753	0.7116	0.8505	0.8877	0.632	0.7718	0.5442	0.7137	0.2339	0.3253	0.3736	0.5423	0.1566	0.158	0.1159	0.1291	0.8757	0.9253	0.0567
CD2-γδ	0.997	0.7409	0.8066	0.6818	0.7204	0.9343	0.2609	0.7777	0.8593	0.409	0.5392	0.6783	0.5577	0.7991	0.1511	0.749	0.6636	0.6744	0.6244	0.4396	0.8273	0.8408	0.3829	0.6207	0.62	0.5257	0.5305	0.2081	0.8714	0.6006
T_entry	0.9647	0.6056	0.6791	0.7366	0.6985	0.5147	0.7797	0.6317	0.7003	0.4753	0.375	0.7363	0.3171	0.5313	0.6399	0.5184	0.5159	0.4336	0.4851	0.5814	0.727	0.7202	0.5331	0.4014	0.4124	0.3976	0.4095	0.6617	0.6787	0.0855
Treg1	0.8544	0.3076	0.3038	0.3999	0.2645	0.107	0.5259	0.5869	0.3963	0.4367	0.1974	0.4051	0.3339	0.2824	0.4103	0.4835	0.4451	0.3902	0.406	0.0692	0.2747	0.2989	0.5252	0.8118	0.8153	0.7241	0.7177	0.3263	0.6342	0.2097
Treg2	0.5088	0.4323	0.3132	0.2786	0.2527	0.1371	0.1955	0.3135	0.4987	0.0175	0.0814	0.2859	0.3051	0.3085	0.51	0.7189	0.5674	0.7377	0.6367	0.4951	0.0881	0.0867	0.1823	0.4134	0.4174	0.1314	0.1231	0.3578	0.1314	0.1363
CD8_SP	0.6945	0.5072	0.5125	0.3747	0.3478	0.6118	0.7922	0.6737	0.187	0.0408	0.1412	0.3773	0.3678	0.3345	0.1335	0.8486	0.7857	0.844	0.8015	0.2144	0.2512	0.2509	0.6226	0.5031	0.5057	0.3588	0.3481	0.533	0.2512	0.1131
CD4_SP	0.5405	0.0425	0.029	0.0332	0.0093	0.3026	0.8818	0.6686	0.6181	0.0687	0.0004	0.0339	0.0209	0.0298	0.8262	0.9843	0.9573	0.9812	0.9625	0.4812	0.133	0.1296	0.4285	0.5956	0.6009	0.3316	0.3016	0.5275	0.2632	0.6368
ISG_CD8	0.7265	0.3819	0.3423	0.2175	0.1642	0.3936	0.802	0.5297	0.4144	0.2022	0.0291	0.2269	0.2625	0.1862	0.0241	0.9791	0.9497	0.9785	0.9598	0.391	0.2892	0.3009	0.7349	0.7769	0.7772	0.5968	0.5905	0.6452	0.1146	0.0288
cytotoxic_CD8	0.779	0.6419	0.7123	0.8603	0.7379	0.7964	0.1293	0.9143	0.5907	0.6616	0.2764	0.8665	0.7965	0.8725	0.6017	0.8634	0.7523	0.8672	0.8155	0.3746	0.0498	0.0438	0.1465	0.0561	0.0559	0.0067	0.0052	0.4959	0.066	0.2966
CD8αα	0.4485	0.6915	0.6996	0.6675	0.674	0.2475	0.0459	0.7399	0.1658	0.3237	0.2024	0.6762	0.4502	0.5043	0.6032	0.9687	0.909	0.9687	0.9136	0.41	0.0231	0.0219	0.5881	0.7812	0.7851	0.5006	0.4688	0.1831	0.1342	0.4004
B	0.5197	0.2123	0.2113	0.1533	0.1865	0.336	0.1221	0.7897	0.6415	0.2955	0.0598	0.1589	0.136	0.1357	0.5488	0.9556	0.8682	0.8713	0.7366	0.7457	0.4599	0.425	0.5523	0.7725	0.78	0.7941	0.7888	0.1404	0.5914	0.1376
Gene set association analysis of thymus-derived cell types-specific differentially expressed genes (DEGs) and complex traits based on MAGMA
cluster	Birth_Weight	Total_number_born	Number_born_alive	Number_born_alive_at_5_days	Number_of_healthy_births	Number_of_weak_births	Number_of_deformed_fetuses	Number_of_stillborn	Number_of_mummified_pigs	Total_number_of_stillborn_piglets_per_litter	Litter_weight_at_birth	Number_of_weaned_piglets	Litter_weight_at_weaning	Corrected_litter_weight_at_21_days	Total_teats_number	AGE_corrected_at_100kg	AGE_corrected_at_115kg	ADG_corrected_at_100kg	ADG_corrected_at_115kg	Backfat	Backfat_thickness_corrected_at_100kg	Backfat_thickness_corrected_at_115kg	Loin_eye_area	Loin_eye_area_corrected_at_100kg	Loin_eye_area_corrected_at_115kg	Lean_percentage_corrected_at_100kg	Lean_percentage_corrected_at_115kg	Off_Test_weight	Body_Height	Body_Length
DN_C	0.8041	0.70857	0.64736	0.55106	0.83913	0.99939	0.63079	0.94634	0.96202	0.70312	0.91269	0.55106	0.97927	0.76234	0.7957	0.69195	0.30141	0.81751	0.44921	0.82548	0.90473	0.85217	0.99094	0.59134	0.58981	0.49937	0.48695	0.15221	0.75359	0.1908
DN_Q	0.79178	0.62433	0.81437	0.191	0.7053	0.94426	0.89529	0.74016	0.97868	0.66396	0.76257	0.191	0.71985	0.62224	0.86803	0.97155	0.75507	0.95392	0.85119	0.51355	0.73447	0.79249	0.23841	0.99847	0.9985	0.90064	0.87683	0.029124	0.90408	0.65646
DP_C1	0.79958	0.34678	0.49837	0.40688	0.68941	0.46826	0.31906	0.67191	0.92499	0.94965	0.25138	0.40688	0.43864	0.42094	0.58924	0.17299	0.18299	0.13212	0.2302	0.97359	0.85125	0.82404	0.89986	0.63309	0.63207	0.48522	0.60459	0.72535	0.71361	0.50064
DP_C2	0.75944	0.7048	0.79201	0.73498	0.74654	0.47233	0.75022	0.29663	0.89264	0.89019	0.92835	0.73498	0.95057	0.33682	0.20289	0.20179	0.053117	0.29654	0.18458	0.98758	0.78474	0.65517	0.92155	0.76244	0.76015	0.45279	0.52229	0.63633	0.26667	0.19706
DP_Q	0.95381	0.0054279	0.0011029	0.07051	0.0090039	0.22495	0.0095138	0.68628	0.0078462	0.37499	0.10326	0.07051	0.039661	0.097406	0.24337	0.36877	0.76643	0.46952	0.66982	0.67377	0.48484	0.48124	0.35949	0.88574	0.88635	0.65472	0.73542	0.49873	0.18007	0.031668
CD2+γδ	0.47997	0.87578	0.81215	0.72471	0.52241	0.88528	0.29476	0.75425	0.57127	0.59593	0.90237	0.72471	0.91164	0.78252	0.6932	0.7517	0.93221	0.93674	0.99169	0.98693	0.85141	0.714	0.99868	0.99462	0.99444	0.86548	0.81151	0.94633	0.93062	0.12664
CD2-γδ	0.60979	0.93988	0.98399	0.81118	0.7731	0.44702	0.73109	0.23816	0.41718	0.25855	0.39754	0.81118	0.88376	0.73926	0.62914	0.84359	0.67666	0.8471	0.9208	0.67223	0.73164	0.64643	0.54965	0.61119	0.60925	0.66904	0.72232	0.37749	0.9498	0.20165
T_entry	0.90919	0.3842	0.23418	0.54286	0.071119	0.3004	0.97544	0.33613	0.42312	0.0012915	0.4415	0.54286	0.58867	0.5296	0.14713	0.035679	0.1428	0.13161	0.20325	0.7871	0.74512	0.7806	0.11758	0.46096	0.45833	0.16448	0.15909	0.51443	0.83323	0.68374
Treg1	0.81109	0.31968	0.08214	0.094821	0.1242	0.84588	0.96029	0.86961	0.48002	0.60907	0.27109	0.094821	0.23085	0.35184	0.41339	0.15012	0.30605	0.59463	0.57495	0.96152	0.86764	0.87342	0.77256	0.19356	0.19197	0.89127	0.8698	0.81783	0.7728	0.38013
Treg2	0.70526	0.78741	0.56463	0.38951	0.56853	0.089351	0.90034	0.90781	0.70189	0.68603	0.54146	0.38951	0.52238	0.68987	0.22597	0.62076	0.56794	0.57282	0.64724	0.00082037	0.00033032	0.00051508	0.65906	0.2737	0.27348	0.30262	0.39986	0.75072	0.75855	0.2979
CD8_SP	0.85847	0.50353	0.29312	0.27159	0.1778	0.51084	0.99326	0.19966	0.56503	0.21543	0.067122	0.27159	0.19522	0.042255	0.48912	0.68635	0.89267	0.69803	0.86604	0.013983	0.37143	0.31316	0.69901	0.63718	0.63416	0.92662	0.9114	0.77515	0.91968	0.59361
CD4_SP	0.97543	0.74857	0.44464	0.14261	0.2941	0.88985	0.93333	0.56846	0.67999	0.15389	0.2734	0.14261	0.02378	0.046312	0.33802	0.70808	0.93845	0.66801	0.93449	0.18873	0.51548	0.4373	0.8862	0.54736	0.5462	0.54295	0.43435	0.47691	0.94283	0.92057
ISG_CD8	0.2368	0.90658	0.76293	0.83247	0.91374	0.9363	0.99885	0.85903	0.64551	0.62738	0.49222	0.83247	0.6928	0.21202	0.16016	0.87244	0.94162	0.94462	0.956	0.12819	0.12	0.10499	0.86035	0.65525	0.65375	0.63974	0.55135	0.83686	0.77804	0.67371
cytotoxic_CD8	0.30337	0.85903	0.46436	0.55094	0.65587	0.37493	0.79828	0.87803	0.63057	0.61761	0.60256	0.55094	0.7815	0.89132	0.40508	0.31832	0.60517	0.35277	0.65646	0.064304	0.064598	0.068982	0.64482	0.0048186	0.0048182	0.026201	0.03065	0.779	0.94819	0.69741
CD8αα	0.88811	0.74332	0.76888	0.64026	0.82128	0.96957	0.66355	0.34717	0.94384	0.68298	0.78839	0.64026	0.9498	0.71444	0.83115	0.18183	0.72003	0.15434	0.58866	0.10077	0.034414	0.020175	0.99682	0.41783	0.41577	0.61593	0.73549	0.92982	0.39654	0.17309
B	0.89054	0.48244	0.57184	0.42992	0.71596	0.56129	0.9365	0.59166	0.66134	0.96474	0.64697	0.42992	0.61215	0.56022	0.2491	0.6327	0.60869	0.45294	0.47311	0.0075619	0.060258	0.048704	0.040658	0.30388	0.30403	0.39562	0.33368	0.19178	0.98959	0.59345
GWAS signal enrichment analysis of peripheral blood-derived cell types-specific differentially expressed genes (DEGs) and complex traits based on QGG
cluster	Birth_Weight	Total_number_born	Number_born_alive	Number_born_alive_at_5_days	Number_of_healthy_births	Number_of_weak_births	Number_of_deformed_fetuses	Number_of_stillborn	Number_of_mummified_pigs	Total_number_of_stillborn_piglets_per_litter	Litter_weight_at_birth	Number_of_weaned_piglets	Litter_weight_at_weaning	Corrected_litter_weight_at_21_days	Total_teats_number	AGE_corrected_at_100kg	AGE_corrected_at_115kg	ADG_corrected_at_100kg	ADG_corrected_at_115kg	Backfat	Backfat_thickness_corrected_at_100kg	Backfat_thickness_corrected_at_115kg	Loin_eye_area	Loin_eye_area_corrected_at_100kg	Loin_eye_area_corrected_at_115kg	Lean_percentage_corrected_at_100kg	Lean_percentage_corrected_at_115kg	Off-Test_weight	Body_Height	Body_Length
ASC	0.4068	0.6073	0.5151	0.5886	0.525	0.5704	0.2309	0.0717	0.0678	0.4611	0.6354	0.6032	0.1819	0.2437	0.0368	0.3644	0.359	0.354	0.2513	0.3331	0.1918	0.1683	0.7151	0.4592	0.4474	0.1806	0.1568	0.5262	0.3228	0.6375
B cell	0.975	0.0892	0.0334	0.0343	0.0357	0.019	0.3786	0.2497	0.0494	0.1683	0.0871	0.0353	0.0378	0.0586	0.1565	0.2264	0.2256	0.2563	0.2001	0.129	0.007	0.0039	0.5591	0.7165	0.7193	0.3325	0.2808	0.3694	0.6678	0.685
CD2-γδ T cell	0.3851	0.1816	0.3173	0.4535	0.3233	0.3256	0.6383	0.9383	0.0199	0.687	0.8951	0.4614	0.4466	0.51	0.1464	0.932	0.8702	0.8891	0.8053	0.0241	0.0371	0.033	0.0532	0.0615	0.0601	0.0216	0.0191	0.2198	0.0105	0.3528
CD2+γδ T cell	0.1774	0.7601	0.7671	0.4893	0.7233	0.4952	0.8829	0.9367	0.2045	0.4778	0.7566	0.485	0.3343	0.3083	0.3103	0.896	0.9033	0.915	0.9247	0.152	0.1633	0.1802	0.7506	0.8452	0.8388	0.8233	0.8027	0.7243	0.1297	0.6182
CD4 T cell	0.1919	0.5649	0.596	0.8384	0.7781	0.1695	0.4365	0.9873	0.1211	0.502	0.4989	0.8379	0.9701	0.7812	0.3033	0.4779	0.4858	0.5034	0.5074	0.0785	0.0522	0.0547	0.66	0.827	0.8286	0.8023	0.7678	0.5744	0.0414	0.4112
CD8 T cell	0.3106	0.2106	0.1615	0.061	0.0548	0.4433	0.7474	0.95	0.1024	0.8281	0.0269	0.0576	0.0394	0.0235	0.4535	0.78	0.7225	0.6169	0.5369	0.2185	0.0421	0.038	0.726	0.7535	0.7495	0.5177	0.4893	0.2624	0.0015	0.0212
DC	0.4005	0.6042	0.6141	0.7735	0.7579	0.6125	0.6671	0.4327	0.5534	0.2556	0.3984	0.7735	0.9492	0.9621	0.099	0.285	0.2275	0.2546	0.2186	0.4423	0.0828	0.0631	0.916	0.6939	0.7005	0.8476	0.85	0.6918	0.7041	0.5041
Erythrocyte	0.7091	0.1169	0.0758	0.5421	0.188	0.1392	0.7168	0.3058	0.1629	0.7658	0.0303	0.5465	0.5584	0.3102	0.4359	0.3061	0.2044	0.3684	0.2758	0.1443	0.5406	0.5874	0.4651	0.5946	0.6012	0.6491	0.6725	0.2528	0.4499	0.8566
Megakarycytes	0.3868	0.6531	0.5681	0.5655	0.4478	0.5611	0.3374	0.4071	0.2009	0.514	0.1717	0.5602	0.8003	0.5662	0.2092	0.3463	0.3876	0.2803	0.3257	0.3273	0.1734	0.1776	0.8163	0.6151	0.6131	0.4524	0.4486	0.7424	0.2893	0.1883
Monocyte	0.7846	0.782	0.7939	0.8062	0.7292	0.9143	0.6967	0.712	0.5745	0.7704	0.6956	0.81	0.8113	0.8588	0.0001	0.9013	0.8274	0.8327	0.7221	0.6234	0.3167	0.272	0.3147	0.6079	0.6112	0.8459	0.8337	0.2051	0.0834	0.4914
NK cell	0.3975	0.2183	0.1736	0.0144	0.0466	0.646	0.208	0.5037	0.1829	0.4945	0.0538	0.0154	0.0139	0.0221	0.0999	0.7403	0.6124	0.6532	0.5202	0.7322	0.1538	0.1237	0.8492	0.9555	0.954	0.7713	0.7364	0.0364	0.0186	0.0181
Cycling	0.119	0.9911	0.9738	0.6695	0.8218	0.3649	0.0821	0.5144	0.1375	0.6246	0.8777	0.6674	0.7461	0.565	0.3962	0.8225	0.7339	0.8557	0.7389	0.9502	0.7806	0.7343	0.1837	0.5083	0.5056	0.2575	0.2126	0.1127	0.1412	0.1529
Gene set association analysis of peripheral blood-derived cell types-specific differentially expressed genes (DEGs) and complex traits based on MAGMA
VARIABLE	Birth_Weight	Total_Born	Born_Alive	Born_Alive_5_days	Born_Healthy	Born_Weak	Monster	Stillborn	Mummies	Total_Dead	Birth_Litter_Weight	Wean_Number	Wean_Litter_Weight	Corrected_Wean_Litter_weight	Total_Teats	Corrected_100kg_Age	Corrected_115kg_Age	Corrected_100kg_ADG	Corrected_115kg_ADG	Backfat	Corrected_100kg_Backfat	Corrected_115kg_Backfat	Loin_Eye_Area	Corrected_100kg_Loin_Eye_Area	Corrected_115kg_Loin_Eye_Area	Corrected_100kg_Lean_Percentage	Corrected_115kg_Lean_Percentage	Off_test_Weight	Body_Height	Body_Length
CD2-γδ T cell	0.86655	0.25429	0.43917	0.34035	0.10356	0.32311	0.95788	0.8893	0.088529	0.25313	0.92591	0.34035	0.91933	0.93942	0.22075	0.17771	0.1223	0.25816	0.11531	0.014589	0.30906	0.19661	0.18623	0.39923	0.39566	0.16533	0.20487	0.015729	0.53228	0.51554
CD2+γδ T cell	0.19794	0.89401	0.94302	0.71541	0.76414	0.58313	0.96031	0.50803	0.051713	0.027671	0.88656	0.71541	0.53375	0.4978	0.79625	0.73869	0.79976	0.79702	0.94301	0.14484	0.69696	0.73701	0.81285	0.36443	0.36025	0.20126	0.27687	0.14225	0.42228	0.054521
CD4 T cell	0.27498	0.37472	0.19745	0.66991	0.15785	0.18215	0.88717	0.84891	0.22467	0.57527	0.2268	0.66991	0.55001	0.36249	0.71715	0.82644	0.44524	0.58989	0.67815	0.016177	0.0016578	0.0031574	0.52277	0.017795	0.017398	0.00035638	0.00080097	0.054195	0.97634	0.0057984
CD8 T cell	0.20684	0.3432	0.2521	0.32978	0.15722	0.20951	0.98915	0.88637	0.65345	0.64512	0.21795	0.32978	0.75873	0.70815	0.1469	0.8344	0.4005	0.9407	0.73123	0.073173	0.034754	0.024869	0.53029	0.35796	0.35642	0.017749	0.018227	0.016444	0.53851	0.030881
NK cell	0.34166	0.33161	0.35008	0.68188	0.37961	0.77817	0.91295	0.53942	0.27351	0.47503	0.59557	0.68188	0.89943	0.86774	0.045457	0.92018	0.78951	0.91565	0.76968	0.2982	0.21428	0.1225	0.41126	0.64484	0.6412	0.39009	0.3747	0.74513	0.51753	0.48047
B cell	0.99696	0.15006	0.60186	0.069694	0.42862	0.40937	0.052077	0.48806	0.048179	0.73466	0.68394	0.069694	0.24231	0.77972	0.45581	0.28207	0.047942	0.40946	0.13995	0.75624	0.029591	0.031136	0.11779	0.16069	0.16279	0.43702	0.49276	0.047662	0.10772	0.83079
Monocyte	0.70033	0.9533	0.76176	0.39182	0.43694	0.93392	0.3646	0.89413	0.70146	0.33972	0.7623	0.39182	0.87546	0.63269	0.53302	0.92476	0.92468	0.8953	0.93471	0.71224	0.0098724	0.0061847	0.64769	0.29893	0.29848	0.68028	0.60069	0.82109	0.59908	0.69088
Cycling	0.57229	0.65347	0.92534	0.83823	0.75525	0.45203	0.18779	0.44341	0.99427	0.93014	0.77537	0.83823	0.95385	0.6051	0.434	0.04395	0.20184	0.1095	0.41274	0.98484	0.34599	0.21743	0.8754	0.31866	0.31685	0.027778	0.030378	0.77302	0.84585	0.78692
DC	0.1861	0.82375	0.48558	0.021884	0.10479	0.68856	0.6045	0.8396	0.84582	0.4891	0.76175	0.021884	0.38979	0.55029	0.31066	0.90852	0.6952	0.96842	0.83522	0.99245	0.493	0.31092	0.82911	0.84585	0.84507	0.2709	0.19681	0.77444	0.25281	0.85331
Erythrocyte	0.30262	0.61914	0.65464	0.604	0.57658	0.59578	0.6243	0.094576	0.99222	0.24705	0.8419	0.604	0.90899	0.75483	0.96364	0.51492	0.55727	0.78197	0.85239	0.35449	0.33024	0.32485	0.59862	0.70313	0.70635	0.56739	0.71025	0.052123	0.77757	0.43378
ASC	0.64054	0.42562	0.37905	0.01277	0.06194	0.17992	0.80602	0.19605	0.99848	0.93437	0.47425	0.01277	0.090086	0.092447	0.25444	0.34864	0.29924	0.42741	0.6745	0.86149	0.42896	0.4778	0.93639	0.39995	0.40254	0.0062174	0.012576	0.84825	0.098605	0.93346
Megakarycytes	0.45891	0.7511	0.67209	0.19362	0.095023	0.93371	0.83072	0.43932	0.95146	0.19448	0.03615	0.19362	0.17457	0.33504	0.076201	0.96238	0.81747	0.98312	0.89412	0.45932	0.7469	0.68047	0.18748	0.42601	0.42459	0.2244	0.25219	9.2018e-05	0.81272	0.11765
