# Supplementary material for: Comparative transcriptome analysis of T lymphocyte subpopulations and identification of critical regulators defining porcine thymocyte identity
Source: Front Immunol. 2024 Feb 7;15:1339787. doi: 10.3389/fimmu.2024.1339787 (PMC10879363; doi:10.3389/fimmu.2024.1339787)
Supplement: Supplementary file 1 [file DataSheet_1.zip › Supplementary Tables/Supplementary Table2.xlsx]

## Sheet: Sheet1
trait group	trait	n	mean	sd	median	min	max	range
reproduction	Birth_Weight	1232	1.38424	0.286008	1.36	0.7	2.35	1.65
	Total_number_born	1232	14.6031	4.27857	15	2	24	22
	Number_born_alive	1232	13.862	4.28176	15	1	24	23
	Number_born_alive_at_5_days	1232	12.2094	4.06047	13	1	22	21
	Number_of_healthy_births	1232	12.7638	3.99901	13.5	1	22	21
	Number_of_weak_births	1232	0.468344	0.865798	0	0	5	5
	Number_of_deformed_fetuses	1232	0.63474	1.06934	0	0	8	8
	Number_of_stillborn	1232	0.418019	0.864368	0	0	12	12
	Number_of_mummified_pigs	1232	0.323052	0.863289	0	0	12	12
	Total_number_of_stillborn_piglets_per_litter	1232	0.741071	1.28112	0	0	12	12
	Litter_weight_at_birth	1232	16.1678	4.44877	16.91	1.09	26.1	25.01
	Number_of_weaned_piglets	1232	12.2094	4.06047	13	1	22	21
	Litter_weight_at_weaning	1232	74.9546	26.4901	77.67	5.26	152	146.74
	Corrected_litter_weight_at_21_days	1232	70.2262	25.5408	71.84	4.42	152.11	147.69
	Total_teats_number	1232	14.0836	0.975903	14	10	18	8
production	AGE_corrected_at_100kg	3860	158.018	13.8897	157.54	106.84	235.6	128.76
	AGE_corrected_at_115kg	3860	173.105	18.0456	172.035	117.09	266.68	149.59
	ADG_corrected_at_100kg	3860	0.628199	0.0543064	0.62545	0.41838	0.91913	0.50075
	ADG_corrected_at_115kg	3860	0.662805	0.0681042	0.6602	0.42587	0.96678	0.54091
	Backfat	3860	10.8043	2.57936	10.6	5.02	22.9	17.88
	Backfat_thickness_corrected_at_100kg	3860	10.2133	2.18699	9.94	4.2	19.37	15.17
	Backfat_thickness_corrected_at_115kg	3860	11.6493	2.52865	11.3	4.82	22.48	17.66
	Loin_eye_area	3860	38.1419	5.85022	37.83	21.65	68.09	46.44
	Loin_eye_area_corrected_at_100kg	3860	36.5828	4.1404	36.5	23.74	52.72	28.98
	Loin_eye_area_corrected_at_115kg	3860	39.8049	4.50506	39.715	25.83	57.36	31.53
	Lean_percentage_corrected_at_100kg	3860	54.5131	1.8141	54.5	49.03	61.16	12.13
	Lean_percentage_corrected_at_115kg	3860	55.2769	1.99978	55.27	49.15	62.61	13.46
body type	Off-Test_weight	3887	106.774	16.2427	105	66	183	117
	Body_Height	3887	64.3555	3.91523	64	7	85	78
	Body_Length	3887	112.145	8.69124	113	74	140	66
