# Supplementary material for: Comparative transcriptome analysis of T lymphocyte subpopulations and identification of critical regulators defining porcine thymocyte identity
Source: Front Immunol. 2024 Feb 7;15:1339787. doi: 10.3389/fimmu.2024.1339787 (PMC10879363; doi:10.3389/fimmu.2024.1339787)
Supplement: Supplementary file 1 [file DataSheet_1.zip › Supplementary Tables/Supplementary Table3.xlsx]

## Sheet: all_different_gene_cell_type
EnsemblID	baseMean	log2FoldChange	lfcSE	stat	pvalue	padj	Symbol	sig	type
ENSSSCG00000000046	32.6512	9.01132	2.13308	3.75575	0.000172823	0.0115364	CYP2D25	up	CD4_l.vs.CD8_l
ENSSSCG00000000050	125.686	-3.95468	0.765552	-3.85955	0.000113598	0.00857207	NAGA	down	CD4_l.vs.CD8_l
ENSSSCG00000000063	34.217	-7.64791	1.9404	-3.42606	0.00061241	0.0296421	POLR3H	down	CD4_l.vs.CD8_l
ENSSSCG00000000087	26.0282	-7.76532	2.39804	-2.82119	0.00478462	0.127714	TAB1	down	CD4_l.vs.CD8_l
ENSSSCG00000000139	24.5094	-6.11156	2.18654	-2.33774	0.019401	0.300258	IFT27	down	CD4_l.vs.CD8_l
ENSSSCG00000000142	23.3356	-5.7432	2.29007	-2.07121	0.0383396	0.458001	FOXRED2	down	CD4_l.vs.CD8_l
ENSSSCG00000000162	240.329	-2.89564	0.699199	-2.71115	0.00670496	0.155227	BTBD11	down	CD4_l.vs.CD8_l
ENSSSCG00000000202	148.084	3.89438	1.42179	2.03573	0.0417771	0.481611	MCRS1	up	CD4_l.vs.CD8_l
ENSSSCG00000000217	107.647	-4.84862	1.24512	-3.09098	0.00199498	0.0704565	RACGAP1	down	CD4_l.vs.CD8_l
ENSSSCG00000000258	7.42311	7.26737	2.57352	2.43533	0.0148784	0.257489	RARG	up	CD4_l.vs.CD8_l
ENSSSCG00000000264	507.237	3.4111	1.13657	2.12138	0.0338897	0.426659	MFSD5	up	CD4_l.vs.CD8_l
ENSSSCG00000000268	99.854	-7.66688	1.90221	-3.50481	0.000456934	0.0240315	AAAS	down	CD4_l.vs.CD8_l
ENSSSCG00000000376	196.094	-3.72907	1.18455	-2.30389	0.0212287	0.318798	SUOX	down	CD4_l.vs.CD8_l
ENSSSCG00000000383	20.4727	3.89431	1.24965	2.3161	0.020553	0.311572	RNF41	up	CD4_l.vs.CD8_l
ENSSSCG00000000517	14.583	8.39824	2.73825	2.70182	0.0068962	0.158819	CAPS2	up	CD4_l.vs.CD8_l
ENSSSCG00000000559	61.3068	5.23451	1.514	2.7969	0.00515957	0.134514	RASSF8	up	CD4_l.vs.CD8_l
ENSSSCG00000000563	492.632	-3.44625	0.501463	-4.87823	1.07e-06	0.000203195	IRAG2	down	CD4_l.vs.CD8_l
ENSSSCG00000000663	38.1528	4.03965	1.00915	3.0121	0.00259448	0.0840542	KLRG1	up	CD4_l.vs.CD8_l
ENSSSCG00000000687	107.048	8.9846	1.36792	5.83706	5.31e-09	1.96e-06	CD4	up	CD4_l.vs.CD8_l
ENSSSCG00000000735	14.8572	-6.98223	2.21543	-2.70026	0.00692855	0.158819	TSPAN9	down	CD4_l.vs.CD8_l
ENSSSCG00000000742	41.0964	-5.85506	1.83065	-2.6521	0.00799928	0.174476	ITFG2	down	CD4_l.vs.CD8_l
ENSSSCG00000000746	24.1845	4.89113	1.65499	2.35114	0.0187157	0.295295	WASHC1	up	CD4_l.vs.CD8_l
ENSSSCG00000000807	194.264	-3.5766	0.661521	-3.89497	9.82e-05	0.00774794	SLC38A1	down	CD4_l.vs.CD8_l
ENSSSCG00000000838	37.1093	6.54536	2.07118	2.67739	0.0074198	0.166623	SLC41A2	up	CD4_l.vs.CD8_l
ENSSSCG00000000858	41.084	-8.11414	2.19748	-3.23741	0.00120619	0.0481958	PMCH	down	CD4_l.vs.CD8_l
ENSSSCG00000000860	294.698	-2.724	0.825562	-2.08828	0.0367729	0.447733	NUP37	down	CD4_l.vs.CD8_l
ENSSSCG00000000894	108.152	-4.50719	0.78476	-4.46912	7.85e-06	0.00103717	CCDC38	down	CD4_l.vs.CD8_l
ENSSSCG00000000939	122.428	-5.23324	1.82035	-2.32551	0.0200449	0.308521	ACSS3	down	CD4_l.vs.CD8_l
ENSSSCG00000000950	123.48	-5.98882	1.11243	-4.48464	7.3e-06	0.00100063	E2F7	down	CD4_l.vs.CD8_l
ENSSSCG00000001045	10.9144	-6.92812	2.77926	-2.13299	0.0329258	0.421069	ELOVL2	down	CD4_l.vs.CD8_l
ENSSSCG00000001064	344.543	-3.82941	1.30725	-2.16439	0.0304342	0.401947	GMPR	down	CD4_l.vs.CD8_l
ENSSSCG00000001072	10.7365	-19.5628	4.45958	-4.16245	3.15e-05	0.00306014	NHLRC1	down	CD4_l.vs.CD8_l
ENSSSCG00000001078	19.0051	4.77437	1.67372	2.25508	0.0241282	0.344863	MBOAT1	up	CD4_l.vs.CD8_l
ENSSSCG00000001096	7.79178	7.11192	2.47036	2.4741	0.0133572	0.2397	ARMH2	up	CD4_l.vs.CD8_l
ENSSSCG00000001156	168.448	-4.90693	1.12014	-3.48791	0.000486819	0.0249593	ZNF322	down	CD4_l.vs.CD8_l
ENSSSCG00000001197	42.9637	-7.3937	2.21203	-2.89043	0.00384718	0.109313	ZNF165	down	CD4_l.vs.CD8_l
ENSSSCG00000001202	110.503	-9.67649	1.52218	-5.70003	1.2e-08	4.16e-06	ZNF389	down	CD4_l.vs.CD8_l
ENSSSCG00000001204	20.3452	9.01619	2.39409	3.34832	0.000813034	0.0369946	ZKSCAN4	up	CD4_l.vs.CD8_l
ENSSSCG00000001206	99.1776	8.93607	1.55853	5.09203	3.54e-07	7.69e-05	ZSCAN26	up	CD4_l.vs.CD8_l
ENSSSCG00000001401	15.2066	-6.60784	2.66486	-2.10437	0.0353465	0.438554	ATP6V1G2-DDX39B	down	CD4_l.vs.CD8_l
ENSSSCG00000001403	26.892	-8.79721	3.37137	-2.31277	0.0207352	0.313324	LTA	down	CD4_l.vs.CD8_l
ENSSSCG00000001404	25.1108	4.81755	1.82431	2.0926	0.0363845	0.445152	TNF	up	CD4_l.vs.CD8_l
ENSSSCG00000001431	74.8189	-8.78663	2.08827	-3.72875	0.000192429	0.0123694	FKBPL	down	CD4_l.vs.CD8_l
ENSSSCG00000001433	87.8958	-5.65348	1.90845	-2.43836	0.0147542	0.256069	PPT2	down	CD4_l.vs.CD8_l
ENSSSCG00000001456	1935.77	-2.4348	0.503675	-2.84867	0.00439031	0.119058	SLA-DQA1	down	CD4_l.vs.CD8_l
ENSSSCG00000001457	271.319	-3.56757	0.939558	-2.73274	0.00628095	0.149622	SLA-DQB1	down	CD4_l.vs.CD8_l
ENSSSCG00000001459	47.9292	-7.05724	1.86659	-3.24508	0.00117418	0.0473923	SLA-DOB	down	CD4_l.vs.CD8_l
ENSSSCG00000001470	271.758	-2.38946	0.598037	-2.32337	0.0201593	0.30896	SLA-DMA	down	CD4_l.vs.CD8_l
ENSSSCG00000001516	12.8867	5.70909	1.85986	2.53196	0.0113426	0.219779	BAK1	up	CD4_l.vs.CD8_l
ENSSSCG00000001538	74.3544	-5.56959	1.8715	-2.44167	0.0146194	0.255189	DEF6	down	CD4_l.vs.CD8_l
ENSSSCG00000001539	36.8096	6.0173	1.80556	2.7788	0.005456	0.137511	PPARD	up	CD4_l.vs.CD8_l
ENSSSCG00000001657	11.2365	-6.27323	2.31183	-2.28097	0.02255	0.33047	CUL7	down	CD4_l.vs.CD8_l
ENSSSCG00000001710	165.458	4.22909	0.764785	4.22221	2.42e-05	0.00242894	RUNX2	up	CD4_l.vs.CD8_l
ENSSSCG00000001731	238.035	-5.00826	1.07747	-3.72008	0.00019916	0.012668	CENPQ	down	CD4_l.vs.CD8_l
ENSSSCG00000001732	189.579	-2.5751	0.702781	-2.24123	0.025011	0.354037	MMUT	down	CD4_l.vs.CD8_l
ENSSSCG00000001788	54.3618	4.68121	1.43683	2.56204	0.010406	0.209062	STARD5	up	CD4_l.vs.CD8_l
ENSSSCG00000001869	25.1687	4.7131	1.47922	2.51018	0.0120668	0.225846	PEAK1	up	CD4_l.vs.CD8_l
ENSSSCG00000001871	352.045	-3.21141	0.694171	-3.18568	0.00144414	0.0548276	HMG20A	down	CD4_l.vs.CD8_l
ENSSSCG00000001878	69.6397	3.96442	1.41287	2.09816	0.0358914	0.442236	PTPN9	up	CD4_l.vs.CD8_l
ENSSSCG00000001892	109.346	-3.13483	0.879565	-2.42714	0.0152185	0.260775	SCAMP2	down	CD4_l.vs.CD8_l
ENSSSCG00000001992	81.8682	-6.51254	2.28903	-2.40824	0.0160295	0.270851	RABGGTA	down	CD4_l.vs.CD8_l
ENSSSCG00000002013	160.203	-9.1953	2.00272	-4.09208	4.28e-05	0.00396486	DHRS4	down	CD4_l.vs.CD8_l
ENSSSCG00000002035	1166.43	-1.60734	0.200458	-3.02977	0.00244739	0.0818383	C14orf119	down	CD4_l.vs.CD8_l
ENSSSCG00000002042	772.431	-2.83151	0.73634	-2.48731	0.0128714	0.233695	OXA1L	down	CD4_l.vs.CD8_l
ENSSSCG00000002077	42.6464	-3.46913	1.25682	-1.96458	0.0494633	0.534394	ENSSSCG00000002077	down	CD4_l.vs.CD8_l
ENSSSCG00000002235	25.1189	-5.78331	2.19088	-2.18328	0.029015	0.391571	LPCAT4	down	CD4_l.vs.CD8_l
ENSSSCG00000002252	69.438	9.85695	1.51169	5.85898	4.66e-09	1.77e-06	ARRDC4	up	CD4_l.vs.CD8_l
ENSSSCG00000002294	231.992	2.91579	0.946281	2.02454	0.0429142	0.489544	ARG2	up	CD4_l.vs.CD8_l
ENSSSCG00000002332	99.3177	-3.30835	1.03554	-2.22913	0.025805	0.362433	SIPA1L1	down	CD4_l.vs.CD8_l
ENSSSCG00000002349	47.5024	3.31847	1.09092	2.12524	0.0335668	0.425681	ACOT4	up	CD4_l.vs.CD8_l
ENSSSCG00000002372	286.586	-2.64494	0.669137	-2.45829	0.0139599	0.246152	YLPM1	down	CD4_l.vs.CD8_l
ENSSSCG00000002374	81.2052	-3.64894	1.03534	-2.55852	0.0105117	0.209791	DLST	down	CD4_l.vs.CD8_l
ENSSSCG00000002375	61.6562	-6.04133	1.43964	-3.50179	0.000462138	0.0240966	RPS6KL1	down	CD4_l.vs.CD8_l
ENSSSCG00000002408	16.5384	-21.4881	3.0586	-6.69851	2.11e-11	1.28e-08	ADCK1	down	CD4_l.vs.CD8_l
ENSSSCG00000002434	38.7379	-3.90709	1.48025	-1.96393	0.0495387	0.534394	NRDE2	down	CD4_l.vs.CD8_l
ENSSSCG00000002504	11.9815	8.4869	3.04832	2.45607	0.0140464	0.247319	AK7	up	CD4_l.vs.CD8_l
ENSSSCG00000002533	106.071	3.4059	1.22699	1.96082	0.0499003	0.536495	WDR20	up	CD4_l.vs.CD8_l
ENSSSCG00000002645	55.2575	4.93394	0.981473	4.0082	6.12e-05	0.00530946	GALNS	up	CD4_l.vs.CD8_l
ENSSSCG00000002651	51.615	4.32075	1.69178	1.96287	0.0496609	0.534394	CDT1	up	CD4_l.vs.CD8_l
ENSSSCG00000002656	37.0027	6.26572	1.93891	2.71581	0.00661134	0.154167	ZCCHC14	up	CD4_l.vs.CD8_l
ENSSSCG00000002660	32.4249	4.7451	1.53511	2.43963	0.0147023	0.255899	MTHFSD	up	CD4_l.vs.CD8_l
ENSSSCG00000002688	25.3945	-7.04215	2.31715	-2.60757	0.00911866	0.191665	PLCG2	down	CD4_l.vs.CD8_l
ENSSSCG00000002738	37.1641	6.66895	1.81577	3.12207	0.00179587	0.0645502	ZNF23	up	CD4_l.vs.CD8_l
ENSSSCG00000002746	24.7633	7.81674	2.36415	2.88337	0.00393443	0.110903	DHODH	up	CD4_l.vs.CD8_l
ENSSSCG00000002754	7.22739	6.87772	2.69814	2.17843	0.0293738	0.393021	NQO1	up	CD4_l.vs.CD8_l
ENSSSCG00000002852	11.8843	-5.58788	2.18644	-2.09834	0.0358754	0.442236	PLEKHF1	down	CD4_l.vs.CD8_l
ENSSSCG00000002854	208.001	-2.62658	0.826592	-1.96782	0.049089	0.532009	POP4	down	CD4_l.vs.CD8_l
ENSSSCG00000002868	144.246	3.62749	1.31047	2.005	0.0449626	0.503879	PEPD	up	CD4_l.vs.CD8_l
ENSSSCG00000002930	326.479	-2.68566	0.737154	-2.28671	0.0222127	0.327548	ZNF260	down	CD4_l.vs.CD8_l
ENSSSCG00000002938	103.93	-6.83152	1.82833	-3.18954	0.00142498	0.0544825	ENSSSCG00000002938	down	CD4_l.vs.CD8_l
ENSSSCG00000002972	34.9499	-6.90419	2.21892	-2.66084	0.00779466	0.172329	SARS2	down	CD4_l.vs.CD8_l
ENSSSCG00000003013	49.7462	7.60883	1.73577	3.80744	0.000140414	0.0102032	B9D2	up	CD4_l.vs.CD8_l
ENSSSCG00000003021	9.73627	-6.83065	2.74753	-2.12214	0.0338259	0.426659	MEGF8	down	CD4_l.vs.CD8_l
ENSSSCG00000003037	42.354	7.49759	1.75938	3.69311	0.00022153	0.0138019	ZNF574	up	CD4_l.vs.CD8_l
ENSSSCG00000003072	257.493	-3.31473	1.13092	-2.04677	0.0406805	0.473852	ZNF283	down	CD4_l.vs.CD8_l
ENSSSCG00000003128	69.6748	-5.02406	2.02042	-1.9917	0.0464044	0.513973	LIG1	down	CD4_l.vs.CD8_l
ENSSSCG00000003134	29.4387	-7.79456	2.24302	-3.0292	0.00245198	0.0818383	GRWD1	down	CD4_l.vs.CD8_l
ENSSSCG00000003154	20.2443	-7.61254	1.82934	-3.61472	0.000300672	0.0176467	GYS1	down	CD4_l.vs.CD8_l
ENSSSCG00000003168	34.9811	3.56712	1.15462	2.22334	0.0261928	0.365254	ALDH16A1	up	CD4_l.vs.CD8_l
ENSSSCG00000003177	52.6325	-4.48868	1.24973	-2.79154	0.00524575	0.135886	BCL2L12	down	CD4_l.vs.CD8_l
ENSSSCG00000003212	18.7469	-22.5758	3.03925	-7.09907	1.26e-12	9.54e-10	NAPSA	down	CD4_l.vs.CD8_l
ENSSSCG00000003216	55.5732	-6.50131	1.8484	-2.97625	0.00291795	0.0888477	POLD1	down	CD4_l.vs.CD8_l
ENSSSCG00000003263	40.5148	9.42621	2.11596	3.98222	6.83e-05	0.00580048	PRPF31	up	CD4_l.vs.CD8_l
ENSSSCG00000003264	44.4105	-4.69245	1.53485	-2.40573	0.0161401	0.271183	CNOT3	down	CD4_l.vs.CD8_l
ENSSSCG00000003322	82.3005	-4.26762	1.58617	-2.06007	0.039392	0.466445	ZNF582	down	CD4_l.vs.CD8_l
ENSSSCG00000003331	866.043	5.60105	1.20767	3.80985	0.000139048	0.0101765	TNFRSF4	up	CD4_l.vs.CD8_l
ENSSSCG00000003341	11.8361	8.36753	2.46667	2.98683	0.00281889	0.0873641	TAS1R3	up	CD4_l.vs.CD8_l
ENSSSCG00000003343	24.4663	5.16282	2.01627	2.06461	0.0389598	0.463587	ATAD3A	up	CD4_l.vs.CD8_l
ENSSSCG00000003353	38.8928	-6.51182	2.14133	-2.57402	0.0100525	0.205258	SLC35E2B	down	CD4_l.vs.CD8_l
ENSSSCG00000003359	33.3927	-8.48305	1.98609	-3.76773	0.000164738	0.011181	TPRG1L	down	CD4_l.vs.CD8_l
ENSSSCG00000003396	46.7743	-4.95289	1.7677	-2.23618	0.0253401	0.357557	CLSTN1	down	CD4_l.vs.CD8_l
ENSSSCG00000003401	89.6171	3.79933	1.41249	1.98185	0.0474965	0.52079	KIF1B	up	CD4_l.vs.CD8_l
ENSSSCG00000003489	105.404	-2.75859	0.680296	-2.58503	0.00973693	0.200839	EMC1	down	CD4_l.vs.CD8_l
ENSSSCG00000003697	820.634	-2.20922	0.574554	-2.10463	0.0353234	0.438554	NDC80	down	CD4_l.vs.CD8_l
ENSSSCG00000003708	20.9645	-6.81182	2.29116	-2.53662	0.0111927	0.217569	ANKRD29	down	CD4_l.vs.CD8_l
ENSSSCG00000003712	155.45	2.80218	0.767463	2.34824	0.0188625	0.295871	OSBPL1A	up	CD4_l.vs.CD8_l
ENSSSCG00000003756	70.2372	7.83991	1.95825	3.49286	0.000477878	0.0247053	LPAR3	up	CD4_l.vs.CD8_l
ENSSSCG00000003758	75.5651	-5.82177	1.9733	-2.44351	0.0145453	0.254316	CTBS	down	CD4_l.vs.CD8_l
ENSSSCG00000003806	38.0268	4.54565	1.16285	3.0491	0.00229529	0.0776754	LEPROT	up	CD4_l.vs.CD8_l
ENSSSCG00000003848	19.2268	-5.2464	2.08948	-2.03227	0.0421259	0.482105	LRP8	down	CD4_l.vs.CD8_l
ENSSSCG00000003898	53.9256	-7.91675	1.97493	-3.50229	0.000461283	0.0240966	MKNK1	down	CD4_l.vs.CD8_l
ENSSSCG00000003904	69.3418	-4.20928	1.40808	-2.27918	0.0226562	0.33083	LRRC41	down	CD4_l.vs.CD8_l
ENSSSCG00000003980	151.459	-5.10812	1.04251	-3.94059	8.13e-05	0.00667211	EXO5	down	CD4_l.vs.CD8_l
ENSSSCG00000004004	104.153	-6.43434	1.78484	-3.04472	0.00232898	0.0785967	ZNF584	down	CD4_l.vs.CD8_l
ENSSSCG00000004033	45.2622	5.57552	1.54233	2.96662	0.00301092	0.091383	AGPAT4	up	CD4_l.vs.CD8_l
ENSSSCG00000004037	127.008	2.08931	0.550258	1.97964	0.0477441	0.521586	MAP3K4	up	CD4_l.vs.CD8_l
ENSSSCG00000004109	124.889	3.21675	0.994971	2.22796	0.0258834	0.363115	ZC3H12D	up	CD4_l.vs.CD8_l
ENSSSCG00000004136	49.8408	-9.35906	2.26124	-3.69666	0.000218451	0.0136802	AIG1	down	CD4_l.vs.CD8_l
ENSSSCG00000004190	29.5082	5.7079	1.44557	3.25679	0.00112681	0.0461957	STX7	up	CD4_l.vs.CD8_l
ENSSSCG00000004199	46.2625	-7.92632	1.62838	-4.25351	2.1e-05	0.00220409	EPB41L2	down	CD4_l.vs.CD8_l
ENSSSCG00000004222	974.052	2.21989	0.537619	2.26906	0.0232649	0.336082	NCOA7	up	CD4_l.vs.CD8_l
ENSSSCG00000004253	393.06	2.15306	0.380112	3.03346	0.00241763	0.0811375	GOPC	up	CD4_l.vs.CD8_l
ENSSSCG00000004314	33.2155	4.74856	1.85829	2.01721	0.0436734	0.494845	PM20D2	up	CD4_l.vs.CD8_l
ENSSSCG00000004347	77.6296	-6.69012	1.50826	-3.77265	0.000161523	0.0110244	FBXL4	down	CD4_l.vs.CD8_l
ENSSSCG00000004371	181.243	-3.03679	0.979694	-2.07901	0.0376165	0.454198	CRYBG1	down	CD4_l.vs.CD8_l
ENSSSCG00000004373	174.554	-3.75411	0.725057	-3.79847	0.00014559	0.0102836	RTN4IP1	down	CD4_l.vs.CD8_l
ENSSSCG00000004435	110.464	4.04329	1.03734	2.93375	0.00334897	0.0986214	NT5DC1	up	CD4_l.vs.CD8_l
ENSSSCG00000004478	286.812	-2.73811	0.562741	-3.08866	0.00201062	0.0706627	MYO6	down	CD4_l.vs.CD8_l
ENSSSCG00000004508	212.898	-3.65217	1.04313	-2.54252	0.0110056	0.215478	DYM	down	CD4_l.vs.CD8_l
ENSSSCG00000004547	31.7954	6.08357	1.67915	3.02748	0.00246605	0.0818505	PLEKHO2	up	CD4_l.vs.CD8_l
ENSSSCG00000004601	116.876	-7.93507	1.93469	-3.58458	0.000337616	0.0191043	MNS1	down	CD4_l.vs.CD8_l
ENSSSCG00000004656	70.0569	-7.49791	1.63831	-3.96623	7.3e-05	0.0060347	EID1	down	CD4_l.vs.CD8_l
ENSSSCG00000004666	303.646	-2.20712	0.566929	-2.12922	0.0332361	0.42459	SQOR	down	CD4_l.vs.CD8_l
ENSSSCG00000004695	299.083	-3.60304	0.69204	-3.7614	0.000168962	0.011404	WDR76	down	CD4_l.vs.CD8_l
ENSSSCG00000004737	19.6226	7.37596	1.94886	3.27165	0.00106923	0.0440434	PLA2G4B	up	CD4_l.vs.CD8_l
ENSSSCG00000004748	127.37	-4.21586	0.890596	-3.61091	0.000305126	0.017822	NDUFAF1	down	CD4_l.vs.CD8_l
ENSSSCG00000004762	197.634	-4.40578	1.07193	-3.17723	0.00148689	0.0554119	DNAJC17	down	CD4_l.vs.CD8_l
ENSSSCG00000004820	316.711	-3.54042	0.916163	-2.77289	0.00555605	0.13889	LINS1	down	CD4_l.vs.CD8_l
ENSSSCG00000004854	153.517	-4.10519	1.25301	-2.47818	0.0132054	0.23803	TJP1	down	CD4_l.vs.CD8_l
ENSSSCG00000005021	102.694	4.84841	1.61977	2.37591	0.0175059	0.283572	SAV1	up	CD4_l.vs.CD8_l
ENSSSCG00000005024	275.025	4.13063	1.09324	2.86362	0.00418832	0.115645	PYGL	up	CD4_l.vs.CD8_l
ENSSSCG00000005103	39.6729	-6.9498	1.66	-3.58422	0.000338087	0.0191043	DET1	down	CD4_l.vs.CD8_l
ENSSSCG00000005211	52.0782	5.76956	2.39115	1.99467	0.0460784	0.512643	CD274	up	CD4_l.vs.CD8_l
ENSSSCG00000005252	219.267	-2.38369	0.592862	-2.33392	0.0196001	0.302568	PTAR1	down	CD4_l.vs.CD8_l
ENSSSCG00000005310	65.0174	5.84496	1.75241	2.76475	0.00569665	0.140954	TESK1	up	CD4_l.vs.CD8_l
ENSSSCG00000005311	64.0175	-8.24046	1.90989	-3.79104	0.00015002	0.0104746	CD72	down	CD4_l.vs.CD8_l
ENSSSCG00000005322	22.3119	5.36994	1.63621	2.67077	0.00756786	0.169322	NPR2	up	CD4_l.vs.CD8_l
ENSSSCG00000005347	65.8993	-8.31488	2.04204	-3.58215	0.000340777	0.0191671	POLR1E	down	CD4_l.vs.CD8_l
ENSSSCG00000005361	20.225	4.7263	1.87828	1.98389	0.0472681	0.519692	ALDH1B1	up	CD4_l.vs.CD8_l
ENSSSCG00000005426	77.2615	-5.34273	1.85232	-2.34449	0.0190534	0.296527	FSD1L	down	CD4_l.vs.CD8_l
ENSSSCG00000005480	93.6843	-3.39129	0.815128	-2.93364	0.0033501	0.0986214	RGS3	down	CD4_l.vs.CD8_l
ENSSSCG00000005510	47.0422	6.93562	1.77693	3.34038	0.000836642	0.037476	PHF19	up	CD4_l.vs.CD8_l
ENSSSCG00000005585	72.5634	-6.61724	1.63909	-3.42704	0.000610197	0.0296421	DENND1A	down	CD4_l.vs.CD8_l
ENSSSCG00000005753	63.4649	-6.49479	1.7505	-3.13898	0.00169536	0.0616674	CAMSAP1	down	CD4_l.vs.CD8_l
ENSSSCG00000005771	128.495	3.44378	0.819945	2.98042	0.00287857	0.0883126	HDHD2	up	CD4_l.vs.CD8_l
ENSSSCG00000005838	32.5657	5.04847	1.65168	2.45111	0.0142414	0.250028	TRAF2	up	CD4_l.vs.CD8_l
ENSSSCG00000005846	44.8873	3.3008	1.08448	2.12158	0.0338734	0.426659	NELFB	up	CD4_l.vs.CD8_l
ENSSSCG00000006031	19.6178	-7.85468	2.56524	-2.67214	0.0075369	0.168941	TMEM74	down	CD4_l.vs.CD8_l
ENSSSCG00000006083	36.6093	-7.5171	2.86694	-2.27319	0.0230148	0.334146	LAPTM4B	down	CD4_l.vs.CD8_l
ENSSSCG00000006089	112.799	-3.19367	0.73287	-2.99327	0.00276009	0.0863587	PTDSS1	down	CD4_l.vs.CD8_l
ENSSSCG00000006105	82.0647	3.1366	1.01178	2.11173	0.0347099	0.432948	GEM	up	CD4_l.vs.CD8_l
ENSSSCG00000006126	105.69	9.08214	1.95112	4.1423	3.44e-05	0.0032635	DECR1	up	CD4_l.vs.CD8_l
ENSSSCG00000006283	400.859	-2.2251	0.434479	-2.8197	0.00480689	0.127714	SCYL3	down	CD4_l.vs.CD8_l
ENSSSCG00000006298	250.809	-6.59503	1.13105	-4.94675	7.55e-07	0.0001528	XCL1	down	CD4_l.vs.CD8_l
ENSSSCG00000006319	153.483	-8.41808	1.48855	-4.98344	6.25e-07	0.000133134	POGK	down	CD4_l.vs.CD8_l
ENSSSCG00000006331	21.1355	-5.9757	2.36752	-2.10165	0.0355836	0.440229	PBX1	down	CD4_l.vs.CD8_l
ENSSSCG00000006413	103.887	9.49048	1.54367	5.50017	3.79e-08	1.24e-05	FCER1A	up	CD4_l.vs.CD8_l
ENSSSCG00000006535	85.5589	-5.35119	0.977705	-4.45042	8.57e-06	0.00110299	PMVK	down	CD4_l.vs.CD8_l
ENSSSCG00000006540	34.2961	-5.25102	1.78498	-2.38155	0.0172399	0.281515	PBXIP1	down	CD4_l.vs.CD8_l
ENSSSCG00000006561	48.6902	8.49787	2.11542	3.54439	0.000393524	0.0214391	SLC39A1	up	CD4_l.vs.CD8_l
ENSSSCG00000006578	615.802	3.46212	0.987058	2.4944	0.0126171	0.232783	S100A4	up	CD4_l.vs.CD8_l
ENSSSCG00000006636	222.046	2.57242	0.726072	2.16565	0.030338	0.401947	GABPB2	up	CD4_l.vs.CD8_l
ENSSSCG00000006678	9.66764	-6.23546	2.37991	-2.19986	0.027817	0.381431	FCGR1A	down	CD4_l.vs.CD8_l
ENSSSCG00000006685	80.1779	-2.30125	0.639403	-2.0351	0.0418404	0.481611	GNRHR2	down	CD4_l.vs.CD8_l
ENSSSCG00000006697	230.946	3.40359	0.949836	2.53053	0.0113891	0.220215	ACP6	up	CD4_l.vs.CD8_l
ENSSSCG00000006698	55.5938	-5.72925	1.70097	-2.78033	0.00543032	0.137158	BCL9	down	CD4_l.vs.CD8_l
ENSSSCG00000006728	120.683	-2.66881	0.675384	-2.4709	0.0134774	0.241144	GDAP2	down	CD4_l.vs.CD8_l
ENSSSCG00000006732	18.033	-4.46213	1.76315	-1.9636	0.0495765	0.534394	TRIM45	down	CD4_l.vs.CD8_l
ENSSSCG00000006746	22.6315	-5.1248	1.69226	-2.43745	0.0147912	0.256346	VANGL1	down	CD4_l.vs.CD8_l
ENSSSCG00000006761	18.8124	7.34843	2.31175	2.74616	0.00602978	0.146219	DCLRE1B	up	CD4_l.vs.CD8_l
ENSSSCG00000006846	24.3328	-22.1513	3.56714	-5.92948	3.04e-09	1.23e-06	HENMT1	down	CD4_l.vs.CD8_l
ENSSSCG00000006936	60.581	-8.85158	1.9096	-4.11163	3.93e-05	0.00367163	ODF2L	down	CD4_l.vs.CD8_l
ENSSSCG00000006968	53.6519	5.84734	1.51055	3.20899	0.00133204	0.051538	LONRF1	up	CD4_l.vs.CD8_l
ENSSSCG00000007085	179.485	-3.97719	1.48229	-2.0085	0.0445898	0.500245	DSTN	down	CD4_l.vs.CD8_l
ENSSSCG00000007093	151.335	-4.12386	0.808019	-3.86608	0.0001106	0.00850427	ZNF133	down	CD4_l.vs.CD8_l
ENSSSCG00000007160	211.829	5.3042	0.977733	4.40223	1.07e-05	0.0013017	DDRGK1	up	CD4_l.vs.CD8_l
ENSSSCG00000007163	71.7863	7.6026	1.65778	3.9828	6.81e-05	0.00580048	AVP	up	CD4_l.vs.CD8_l
ENSSSCG00000007212	14.5255	-24.4422	3.42417	-6.8461	7.59e-12	5.12e-09	C20orf96	down	CD4_l.vs.CD8_l
ENSSSCG00000007247	438.771	3.23974	0.801978	2.79277	0.00522583	0.135659	KIF3B	up	CD4_l.vs.CD8_l
ENSSSCG00000007252	22.9036	-6.16752	2.05812	-2.51079	0.0120461	0.225845	DNMT3B	down	CD4_l.vs.CD8_l
ENSSSCG00000007288	76.0381	-4.48967	1.35554	-2.57437	0.0100424	0.205258	MYH7B	down	CD4_l.vs.CD8_l
ENSSSCG00000007336	11.1686	8.30572	3.29135	2.21967	0.0264412	0.367965	NNAT	up	CD4_l.vs.CD8_l
ENSSSCG00000007395	211.043	-3.92659	1.24601	-2.34877	0.0188356	0.295871	SYS1	down	CD4_l.vs.CD8_l
ENSSSCG00000007428	11.8559	6.35875	2.56745	2.08719	0.0368713	0.44795	ZSWIM1	up	CD4_l.vs.CD8_l
ENSSSCG00000007430	9.82157	5.93839	1.92808	2.5613	0.0104281	0.209062	NEURL2	up	CD4_l.vs.CD8_l
ENSSSCG00000007432	52.7119	4.75943	1.04795	3.58742	0.000333961	0.0191043	ZNF335	up	CD4_l.vs.CD8_l
ENSSSCG00000007465	84.8712	-3.35148	1.07534	-2.18673	0.0287624	0.390866	B4GALT5	down	CD4_l.vs.CD8_l
ENSSSCG00000007498	114.029	-6.71796	1.50706	-3.7941	0.000148178	0.0104058	FAM209B	down	CD4_l.vs.CD8_l
ENSSSCG00000007504	68.988	5.46412	1.6779	2.66054	0.00780153	0.172329	RBM38	up	CD4_l.vs.CD8_l
ENSSSCG00000007508	11.3305	-6.87828	2.54946	-2.3057	0.0211276	0.318066	ZBP1	down	CD4_l.vs.CD8_l
ENSSSCG00000007517	52.9171	4.82779	1.80079	2.12562	0.0335347	0.425681	NPEPL1	up	CD4_l.vs.CD8_l
ENSSSCG00000007521	76.6236	-4.2823	1.02242	-3.21031	0.00132592	0.0514653	NELFCD	down	CD4_l.vs.CD8_l
ENSSSCG00000007526	41.7906	3.98056	1.00945	2.95266	0.00315045	0.0945058	ZNF831	up	CD4_l.vs.CD8_l
ENSSSCG00000007540	60.8472	3.75981	1.18943	2.32027	0.0203261	0.310228	CABLES2	up	CD4_l.vs.CD8_l
ENSSSCG00000007554	27.2128	5.1911	1.91183	2.19219	0.0283657	0.387207	ZFAND2A	up	CD4_l.vs.CD8_l
ENSSSCG00000007563	15.9395	5.49995	1.85043	2.43184	0.0150222	0.258871	BRAT1	up	CD4_l.vs.CD8_l
ENSSSCG00000007567	92.3982	3.98451	0.91225	3.27159	0.00106945	0.0440434	CHST12	up	CD4_l.vs.CD8_l
ENSSSCG00000007576	42.7913	-4.53579	0.934306	-3.7844	0.000154078	0.0105776	FOXK1	down	CD4_l.vs.CD8_l
ENSSSCG00000007580	369.776	-2.51318	0.752934	-2.00971	0.0444614	0.499687	WIPI2	down	CD4_l.vs.CD8_l
ENSSSCG00000007636	35.2709	-6.06313	2.13094	-2.37601	0.0175012	0.283572	GJC3	down	CD4_l.vs.CD8_l
ENSSSCG00000007723	23.719	7.40502	1.91769	3.33996	0.0008379	0.037476	RCC1L	up	CD4_l.vs.CD8_l
ENSSSCG00000007737	43.4868	6.22018	1.53622	3.39806	0.000678644	0.0320924	TPST1	up	CD4_l.vs.CD8_l
ENSSSCG00000007772	9.13087	6.57122	2.38148	2.33939	0.0193152	0.299312	STX1A	up	CD4_l.vs.CD8_l
ENSSSCG00000007786	134.684	-3.34969	1.066	-2.20421	0.0275098	0.378931	RNF40	down	CD4_l.vs.CD8_l
ENSSSCG00000007789	87.325	-6.74591	2.1	-2.73615	0.00621618	0.149531	SRCAP	down	CD4_l.vs.CD8_l
ENSSSCG00000007791	252.308	-5.98307	1.0234	-4.86913	1.12e-06	0.000209503	CD2BP2	down	CD4_l.vs.CD8_l
ENSSSCG00000007840	99.264	-2.50639	0.73403	-2.05222	0.0401488	0.472178	POLR3E	down	CD4_l.vs.CD8_l
ENSSSCG00000007854	28.72	4.55201	1.46851	2.41879	0.015572	0.264594	DCUN1D3	up	CD4_l.vs.CD8_l
ENSSSCG00000007855	124.988	3.36273	0.514677	4.59069	4.42e-06	0.000688094	REXO5	up	CD4_l.vs.CD8_l
ENSSSCG00000007881	133.593	2.63325	0.666149	2.45178	0.014215	0.249926	ERCC4	up	CD4_l.vs.CD8_l
ENSSSCG00000007914	64.9265	6.02865	1.98749	2.53015	0.0114014	0.220215	METTL22	up	CD4_l.vs.CD8_l
ENSSSCG00000007920	14.3483	-7.08941	3.10205	-1.96303	0.0496431	0.534394	EEF2KMT	down	CD4_l.vs.CD8_l
ENSSSCG00000007930	50.2873	4.64301	1.44803	2.51585	0.0118746	0.224148	MGRN1	up	CD4_l.vs.CD8_l
ENSSSCG00000007940	14.9973	-5.37095	1.77189	-2.46684	0.0136313	0.242904	C3H16orf96	down	CD4_l.vs.CD8_l
ENSSSCG00000007965	63.0434	-5.75413	2.07569	-2.29039	0.0219989	0.325933	ZNF200	down	CD4_l.vs.CD8_l
ENSSSCG00000007970	491.794	2.85148	0.909721	2.03522	0.0418286	0.481611	POLR3K	up	CD4_l.vs.CD8_l
ENSSSCG00000007978	344.38	10.386	2.79971	3.35248	0.00080091	0.0365799	ENSSSCG00000007978	up	CD4_l.vs.CD8_l
ENSSSCG00000008002	11.1517	5.38247	2.01361	2.17643	0.0295234	0.394587	CIAO3	up	CD4_l.vs.CD8_l
ENSSSCG00000008004	110.858	4.29506	1.02489	3.21502	0.00130433	0.0509529	ANTKMT	up	CD4_l.vs.CD8_l
ENSSSCG00000008020	9.57917	6.38784	2.64106	2.04003	0.0413477	0.479846	IFT140	up	CD4_l.vs.CD8_l
ENSSSCG00000008026	129.565	-2.99285	0.95089	-2.09578	0.0361019	0.44348	CRAMP1	down	CD4_l.vs.CD8_l
ENSSSCG00000008032	797.827	6.17211	1.72004	3.00696	0.00263872	0.0840823	ENSSSCG00000008032	up	CD4_l.vs.CD8_l
ENSSSCG00000008040	43.6061	9.60575	1.61655	5.32354	1.02e-07	2.69e-05	TSC2	up	CD4_l.vs.CD8_l
ENSSSCG00000008097	55.8669	-6.99807	1.76219	-3.40376	0.000664639	0.0316655	TTL	down	CD4_l.vs.CD8_l
ENSSSCG00000008119	32.9249	-6.76468	2.38432	-2.41775	0.015617	0.264987	KCNIP3	down	CD4_l.vs.CD8_l
ENSSSCG00000008123	93.0612	3.76524	1.29313	2.13841	0.0324836	0.418498	ARID5A	up	CD4_l.vs.CD8_l
ENSSSCG00000008176	24.8128	-7.45163	2.71689	-2.37463	0.0175663	0.283861	LONRF2	down	CD4_l.vs.CD8_l
ENSSSCG00000008186	76.2804	8.2029	1.38749	5.19132	2.09e-07	5.07e-05	TSGA10	up	CD4_l.vs.CD8_l
ENSSSCG00000008201	168.631	3.56477	1.01953	2.51564	0.0118817	0.224148	CNNM3	up	CD4_l.vs.CD8_l
ENSSSCG00000008213	1865.08	-13.221	1.57525	-7.75813	8.62e-15	1.16e-11	CD8B	down	CD4_l.vs.CD8_l
ENSSSCG00000008217	364.216	-8.61928	0.890016	-8.56084	1.12e-17	2.72e-14	CD8A	down	CD4_l.vs.CD8_l
ENSSSCG00000008227	79.475	-4.20783	1.42652	-2.24871	0.0245312	0.348573	ST3GAL5	down	CD4_l.vs.CD8_l
ENSSSCG00000008287	82.9912	6.32447	1.53295	3.47334	0.000514022	0.0261291	INO80B	up	CD4_l.vs.CD8_l
ENSSSCG00000008304	109.818	-3.54056	1.14772	-2.21358	0.0268576	0.37248	PRADC1	down	CD4_l.vs.CD8_l
ENSSSCG00000008348	51.4011	-9.24113	2.19303	-3.75786	0.00017137	0.0115026	PLEK	down	CD4_l.vs.CD8_l
ENSSSCG00000008402	17.0141	7.87547	2.91581	2.35799	0.018374	0.292181	CLHC1	up	CD4_l.vs.CD8_l
ENSSSCG00000008475	46.5582	7.78956	1.74422	3.89261	9.92e-05	0.00775247	MAP4K3	up	CD4_l.vs.CD8_l
ENSSSCG00000008512	76.5721	-5.03901	1.25109	-3.22838	0.00124493	0.0494268	TTC27	down	CD4_l.vs.CD8_l
ENSSSCG00000008548	70.0957	-7.3885	1.90905	-3.34644	0.000818574	0.0371077	SUPT7L	down	CD4_l.vs.CD8_l
ENSSSCG00000008554	11.5995	7.83679	3.1203	2.19107	0.0284468	0.387879	ABHD1	up	CD4_l.vs.CD8_l
ENSSSCG00000008574	34.729	-4.37342	1.67844	-2.00985	0.0444467	0.499687	KIF3C	down	CD4_l.vs.CD8_l
ENSSSCG00000008577	25.2702	-5.94183	2.26204	-2.18468	0.0289125	0.391156	DNAJC27	down	CD4_l.vs.CD8_l
ENSSSCG00000008601	12.9777	6.34702	1.91967	2.78538	0.00534656	0.136348	SDC1	up	CD4_l.vs.CD8_l
ENSSSCG00000008619	789.764	-3.21552	0.580641	-3.81564	0.000135832	0.0100013	DDX1	down	CD4_l.vs.CD8_l
ENSSSCG00000008621	38.6114	5.7002	1.55634	3.02004	0.0025274	0.0821	NBAS	up	CD4_l.vs.CD8_l
ENSSSCG00000008644	221.016	2.59155	0.661694	2.40527	0.0161607	0.271183	KIDINS220	up	CD4_l.vs.CD8_l
ENSSSCG00000008647	48.5704	3.73323	1.10553	2.47233	0.0134236	0.240536	CMPK2	up	CD4_l.vs.CD8_l
ENSSSCG00000008648	44.9981	8.49429	1.61281	4.64673	3.37e-06	0.000538311	RSAD2	up	CD4_l.vs.CD8_l
ENSSSCG00000008697	45.2167	3.84657	1.34078	2.12307	0.0337479	0.426642	HTT	up	CD4_l.vs.CD8_l
ENSSSCG00000008710	20.6283	5.8994	1.76795	2.77123	0.00558458	0.139158	JAKMIP1	up	CD4_l.vs.CD8_l
ENSSSCG00000008728	29.4726	5.71623	1.70582	2.76478	0.0056961	0.140954	ZBTB49	up	CD4_l.vs.CD8_l
ENSSSCG00000008750	20.5051	6.33226	2.27544	2.34339	0.0191092	0.296877	PACRGL	up	CD4_l.vs.CD8_l
ENSSSCG00000008813	14.0668	8.8258	3.14981	2.48453	0.0129721	0.23487	CORIN	up	CD4_l.vs.CD8_l
ENSSSCG00000008850	13.9148	-6.7375	2.38889	-2.40174	0.0163173	0.272306	ENSSSCG00000008850	down	CD4_l.vs.CD8_l
ENSSSCG00000008963	15.8087	7.35312	2.25633	2.81568	0.00486734	0.128551	AREG	up	CD4_l.vs.CD8_l
ENSSSCG00000008970	51.0228	3.94843	1.40415	2.0998	0.0357467	0.441348	CDKL2	up	CD4_l.vs.CD8_l
ENSSSCG00000008973	61.4273	3.80454	1.38958	2.01826	0.0435644	0.494177	NAAA	up	CD4_l.vs.CD8_l
ENSSSCG00000008980	75.3199	-3.05652	0.801892	-2.56458	0.01033	0.208818	SCARB2	down	CD4_l.vs.CD8_l
ENSSSCG00000008996	85.6931	-4.33649	1.38918	-2.40176	0.0163162	0.272306	PLRG1	down	CD4_l.vs.CD8_l
ENSSSCG00000009015	88.2523	-3.90746	1.07899	-2.6946	0.00704731	0.160623	GATB	down	CD4_l.vs.CD8_l
ENSSSCG00000009030	143.286	2.96652	0.904145	2.175	0.0296301	0.395578	PRMT9	up	CD4_l.vs.CD8_l
ENSSSCG00000009045	169.711	-6.22738	2.06676	-2.52926	0.0114304	0.220426	HHIP	down	CD4_l.vs.CD8_l
ENSSSCG00000009083	34.6922	5.52948	1.16269	3.89569	9.79e-05	0.00774794	SPRY1	up	CD4_l.vs.CD8_l
ENSSSCG00000009097	388.561	-4.24487	1.07993	-3.00469	0.00265852	0.0843299	ANXA5	down	CD4_l.vs.CD8_l
ENSSSCG00000009141	157.704	3.86556	1.31393	2.1809	0.0291905	0.391571	MCUB	up	CD4_l.vs.CD8_l
ENSSSCG00000009194	655.702	8.89683	1.25248	6.30498	2.88e-10	1.57e-07	HPGDS	up	CD4_l.vs.CD8_l
ENSSSCG00000009308	63.2347	-6.76526	1.42091	-4.05744	4.96e-05	0.00443205	LNX2	down	CD4_l.vs.CD8_l
ENSSSCG00000009413	10.5088	6.85798	2.63311	2.22474	0.0260988	0.365131	CPB2	up	CD4_l.vs.CD8_l
ENSSSCG00000009436	70.2887	2.61172	0.792492	2.03374	0.0419782	0.482035	MTRF1	up	CD4_l.vs.CD8_l
ENSSSCG00000009480	6254.23	2.64875	0.441142	3.73745	0.000185896	0.0121601	NDFIP2	up	CD4_l.vs.CD8_l
ENSSSCG00000009482	43.5201	-9.75415	2.39859	-3.64971	0.000262532	0.0159475	SPRY2	down	CD4_l.vs.CD8_l
ENSSSCG00000009502	23.6733	-7.98999	3.01796	-2.31613	0.020551	0.311572	UGGT2	down	CD4_l.vs.CD8_l
ENSSSCG00000009519	65.4923	4.88005	1.70187	2.27987	0.0226151	0.33083	CLYBL	up	CD4_l.vs.CD8_l
ENSSSCG00000009578	30.7292	4.81357	1.38469	2.75409	0.00588555	0.143582	CDK20	up	CD4_l.vs.CD8_l
ENSSSCG00000009629	120.584	-3.70593	1.03509	-2.61421	0.00894337	0.188634	BIN3	down	CD4_l.vs.CD8_l
ENSSSCG00000009673	2.06516	-16.884	6.10715	-2.60088	0.00929847	NA	NUGGC	down	CD4_l.vs.CD8_l
ENSSSCG00000009674	71.6445	-3.70829	1.2177	-2.2241	0.0261418	0.365131	ELP3	down	CD4_l.vs.CD8_l
ENSSSCG00000009684	129.61	-4.30727	1.17395	-2.81721	0.00484423	0.128219	PRSS55	down	CD4_l.vs.CD8_l
ENSSSCG00000009692	414.022	-1.81861	0.387533	-2.11236	0.0346552	0.432709	PINX1	down	CD4_l.vs.CD8_l
ENSSSCG00000009730	37.992	4.94348	1.91263	2.06181	0.0392255	0.465381	ZNF26	up	CD4_l.vs.CD8_l
ENSSSCG00000009747	158.679	-4.08274	1.23865	-2.48879	0.0128177	0.233695	STX2	down	CD4_l.vs.CD8_l
ENSSSCG00000009768	28.7721	6.52095	1.73107	3.18932	0.00142608	0.0544825	TCTN2	up	CD4_l.vs.CD8_l
ENSSSCG00000009822	85.8028	-8.10746	2.02611	-3.50794	0.000451596	0.0239194	FAM216A	down	CD4_l.vs.CD8_l
ENSSSCG00000009833	35.2386	5.5607	1.43156	3.18583	0.0014434	0.0548276	SH2B3	up	CD4_l.vs.CD8_l
ENSSSCG00000009859	149.72	-3.56976	0.915842	-2.80589	0.00501773	0.131664	TESC	down	CD4_l.vs.CD8_l
ENSSSCG00000009886	215.754	-3.06997	1.02669	-2.01616	0.0437829	0.495264	TRAFD1	down	CD4_l.vs.CD8_l
ENSSSCG00000009901	46.0892	8.62904	2.22312	3.43169	0.00059984	0.0294848	SIRT4	up	CD4_l.vs.CD8_l
ENSSSCG00000009932	38.1844	5.1965	2.06051	2.03664	0.0416862	0.481413	MMAB	up	CD4_l.vs.CD8_l
ENSSSCG00000009964	8.67984	6.11618	2.36161	2.1664	0.0302808	0.401947	CRYBB1	up	CD4_l.vs.CD8_l
ENSSSCG00000009971	27.6846	-6.8459	1.75501	-3.33098	0.000865394	0.0382106	ZNRF3	down	CD4_l.vs.CD8_l
ENSSSCG00000010002	89.746	-2.97034	0.832381	-2.36711	0.0179275	0.286204	SF3A1	down	CD4_l.vs.CD8_l
ENSSSCG00000010016	45.2667	4.37839	1.63086	2.07154	0.0383085	0.458001	MORC2	up	CD4_l.vs.CD8_l
ENSSSCG00000010025	89.8665	-5.68277	2.16815	-2.1598	0.030788	0.404372	LIMK2	down	CD4_l.vs.CD8_l
ENSSSCG00000010027	157.855	3.63309	1.26801	2.07656	0.0378419	0.45517	PATZ1	up	CD4_l.vs.CD8_l
ENSSSCG00000010033	161.165	-3.34574	0.833904	-2.81296	0.00490878	0.129364	PRR14L	down	CD4_l.vs.CD8_l
ENSSSCG00000010034	26.8165	-6.25891	2.4717	-2.12765	0.0333665	0.424916	DEPDC5	down	CD4_l.vs.CD8_l
ENSSSCG00000010053	183.389	-3.72358	1.12853	-2.4134	0.0158046	0.267424	SPECC1L	down	CD4_l.vs.CD8_l
ENSSSCG00000010059	38.1927	4.53896	1.21956	2.90183	0.00370988	0.1063	GUCD1	up	CD4_l.vs.CD8_l
ENSSSCG00000010083	178.762	2.73356	0.857053	2.0227	0.043104	0.491249	PPIL2	up	CD4_l.vs.CD8_l
ENSSSCG00000010087	25.1401	7.46507	2.49602	2.59015	0.00959351	0.198217	YDJC	up	CD4_l.vs.CD8_l
ENSSSCG00000010114	89.9746	4.92338	1.85102	2.11958	0.0340414	0.428125	ESS2	up	CD4_l.vs.CD8_l
ENSSSCG00000010116	170.942	-7.0582	2.32565	-2.60495	0.00918881	0.192474	SLC25A1	down	CD4_l.vs.CD8_l
ENSSSCG00000010130	155.066	3.70969	0.939764	2.88337	0.00393443	0.110903	GNB1L	up	CD4_l.vs.CD8_l
ENSSSCG00000010131	24.6699	-6.63739	2.79663	-2.01578	0.0438233	0.495264	TXNRD2	down	CD4_l.vs.CD8_l
ENSSSCG00000010196	115.894	-3.2805	0.897599	-2.54067	0.011064	0.216103	ZNF25	down	CD4_l.vs.CD8_l
ENSSSCG00000010271	245.781	-10.0174	1.67277	-5.3907	7.02e-08	1.95e-05	PRF1	down	CD4_l.vs.CD8_l
ENSSSCG00000010300	74.3999	-4.8455	1.24515	-3.08839	0.00201245	0.0706627	MSS51	down	CD4_l.vs.CD8_l
ENSSSCG00000010309	38.9041	3.62443	1.09432	2.39822	0.0164749	0.273809	ZSWIM8	up	CD4_l.vs.CD8_l
ENSSSCG00000010391	39.7178	-5.20067	1.90765	-2.20201	0.0276644	0.380628	ERCC6	down	CD4_l.vs.CD8_l
ENSSSCG00000010449	38.175	8.69928	2.76028	2.78931	0.00528201	0.135956	CH25H	up	CD4_l.vs.CD8_l
ENSSSCG00000010454	27.8201	-6.07738	2.444	-2.07748	0.0377571	0.454619	IFIT5	down	CD4_l.vs.CD8_l
ENSSSCG00000010485	25.3932	-21.9283	2.62771	-7.96446	1.66e-15	2.52e-12	TBC1D12	down	CD4_l.vs.CD8_l
ENSSSCG00000010520	19.4036	-7.65979	2.44286	-2.72622	0.00640641	0.151718	MMS19	down	CD4_l.vs.CD8_l
ENSSSCG00000010531	23.4187	5.73572	1.78334	2.65553	0.00791837	0.174075	R3HCC1L	up	CD4_l.vs.CD8_l
ENSSSCG00000010534	33.6037	-5.89862	1.62737	-3.01015	0.00261121	0.0840823	HPS1	down	CD4_l.vs.CD8_l
ENSSSCG00000010540	25.8811	5.28481	1.72259	2.48743	0.012867	0.233695	ENTPD7	up	CD4_l.vs.CD8_l
ENSSSCG00000010566	18.9306	5.66695	2.09103	2.23189	0.0256225	0.360286	FBXW4	up	CD4_l.vs.CD8_l
ENSSSCG00000010579	81.9371	-2.86647	0.874082	-2.13535	0.0327321	0.420723	GBF1	down	CD4_l.vs.CD8_l
ENSSSCG00000010605	160.417	5.12047	1.32568	3.10819	0.00188239	0.066869	STN1	up	CD4_l.vs.CD8_l
ENSSSCG00000010702	811.19	2.66288	0.571148	2.91147	0.00359728	0.104304	PLEKHA1	up	CD4_l.vs.CD8_l
ENSSSCG00000010755	86.7022	2.87787	0.797108	2.35586	0.0184799	0.293098	PTPRE	up	CD4_l.vs.CD8_l
ENSSSCG00000010800	42.3669	5.41696	1.20152	3.67613	0.000236797	0.0146033	B3GALT2	up	CD4_l.vs.CD8_l
ENSSSCG00000010854	15.3259	4.30528	1.58314	2.08779	0.0368167	0.447733	TMEM63A	up	CD4_l.vs.CD8_l
ENSSSCG00000010855	145.384	-3.98393	1.4757	-2.02205	0.0431712	0.491553	PYCR2	down	CD4_l.vs.CD8_l
ENSSSCG00000010894	32.4037	-5.33847	1.59512	-2.71985	0.00653122	0.153181	TP53BP2	down	CD4_l.vs.CD8_l
ENSSSCG00000010943	99.1146	5.17603	0.885224	4.71748	2.39e-06	0.000392031	AOPEP	up	CD4_l.vs.CD8_l
ENSSSCG00000010981	30.3082	7.60894	2.15817	3.0623	0.00219647	0.0748246	NUDT2	up	CD4_l.vs.CD8_l
ENSSSCG00000011041	159.633	-6.83021	1.06083	-5.49592	3.89e-08	1.24e-05	NSUN6	down	CD4_l.vs.CD8_l
ENSSSCG00000011102	10.6303	8.6032	3.76543	2.01921	0.0434653	0.493514	NRP1	up	CD4_l.vs.CD8_l
ENSSSCG00000011125	425.627	6.1314	0.965568	5.31438	1.07e-07	2.77e-05	GATA3	up	CD4_l.vs.CD8_l
ENSSSCG00000011134	563.856	2.31501	0.554498	2.37154	0.0177141	0.285045	RBM17	up	CD4_l.vs.CD8_l
ENSSSCG00000011192	52.2884	-5.5938	1.71497	-2.67865	0.00739203	0.166307	HACL1	down	CD4_l.vs.CD8_l
ENSSSCG00000011197	77.8119	6.64743	1.38996	4.06302	4.84e-05	0.0043594	OXNAD1	up	CD4_l.vs.CD8_l
ENSSSCG00000011198	301.547	-3.87873	1.23806	-2.32519	0.0200619	0.308521	RFTN1	down	CD4_l.vs.CD8_l
ENSSSCG00000011212	9.59674	-4.36199	1.68881	-1.99074	0.0465091	0.513973	RARB	down	CD4_l.vs.CD8_l
ENSSSCG00000011336	167.661	-3.56023	0.595044	-4.30259	1.69e-05	0.0018813	ELP6	down	CD4_l.vs.CD8_l
ENSSSCG00000011350	245.422	4.05498	1.01602	3.00682	0.00263999	0.0840823	CCDC51	up	CD4_l.vs.CD8_l
ENSSSCG00000011353	22.6438	-6.73942	2.70835	-2.11916	0.0340769	0.428129	PFKFB4	down	CD4_l.vs.CD8_l
ENSSSCG00000011366	104.106	-4.48692	1.63326	-2.13494	0.0327655	0.420723	SLC25A20	down	CD4_l.vs.CD8_l
ENSSSCG00000011369	41.956	-30.8079	6.03638	-4.93804	7.89e-07	0.000157163	WDR6	down	CD4_l.vs.CD8_l
ENSSSCG00000011394	405.153	2.23295	0.544564	2.2641	0.0235677	0.338845	RBM6	up	CD4_l.vs.CD8_l
ENSSSCG00000011402	114.054	-5.55754	1.83139	-2.48857	0.0128259	0.233695	IFRD2	down	CD4_l.vs.CD8_l
ENSSSCG00000011425	20.7996	5.06032	1.58906	2.55516	0.0106138	0.210355	RAD54L2	up	CD4_l.vs.CD8_l
ENSSSCG00000011454	72.0344	-4.44213	1.60656	-2.14254	0.0321499	0.414638	SFMBT1	down	CD4_l.vs.CD8_l
ENSSSCG00000011496	24.0423	-7.99079	2.56908	-2.72112	0.00650607	0.153181	ADAMTS9	down	CD4_l.vs.CD8_l
ENSSSCG00000011531	147.478	-3.44287	1.23569	-1.97694	0.0480489	0.523539	ENSSSCG00000011531	down	CD4_l.vs.CD8_l
ENSSSCG00000011592	10.9012	-5.93451	2.07853	-2.37404	0.0175948	0.283877	PLXND1	down	CD4_l.vs.CD8_l
ENSSSCG00000011593	60.4728	-7.47179	1.74807	-3.70225	0.000213694	0.0134517	TMCC1	down	CD4_l.vs.CD8_l
ENSSSCG00000011662	680.359	-2.71287	0.666342	-2.57057	0.0101533	0.206274	COPB2	down	CD4_l.vs.CD8_l
ENSSSCG00000011673	48.0988	4.3064	1.51612	2.18083	0.0291962	0.391571	ENSSSCG00000011673	up	CD4_l.vs.CD8_l
ENSSSCG00000011755	100.704	-5.93195	1.06193	-4.64433	3.41e-06	0.000538311	NCEH1	down	CD4_l.vs.CD8_l
ENSSSCG00000011782	147.86	3.52763	0.743865	3.39797	0.000678882	0.0320924	ABCC5	up	CD4_l.vs.CD8_l
ENSSSCG00000011811	44.7403	7.08717	1.45354	4.18782	2.82e-05	0.00279202	LPP	up	CD4_l.vs.CD8_l
ENSSSCG00000011859	44.1077	9.20269	1.65763	4.94844	7.48e-07	0.0001528	HEG1	up	CD4_l.vs.CD8_l
ENSSSCG00000011885	177.761	3.1973	0.589662	3.72636	0.000194264	0.0124216	FBXO40	up	CD4_l.vs.CD8_l
ENSSSCG00000011915	42.4604	5.31686	1.8476	2.33647	0.0194666	0.30089	GRAMD1C	up	CD4_l.vs.CD8_l
ENSSSCG00000011925	108.744	5.23138	1.45175	2.91467	0.00356067	0.103489	CD200R1	up	CD4_l.vs.CD8_l
ENSSSCG00000012076	170.728	5.99537	1.54824	3.22648	0.00125323	0.0495943	MX2	up	CD4_l.vs.CD8_l
ENSSSCG00000012077	408.267	7.19189	1.47982	4.18422	2.86e-05	0.00280359	MX1	up	CD4_l.vs.CD8_l
ENSSSCG00000012102	24.556	-5.69464	2.0441	-2.29668	0.0216373	0.322963	TBL1X	down	CD4_l.vs.CD8_l
ENSSSCG00000012114	237.81	2.66559	0.598135	2.78465	0.00535858	0.136348	MSL3	up	CD4_l.vs.CD8_l
ENSSSCG00000012136	66.5113	8.13747	2.07725	3.43602	0.000590332	0.0292422	PIR	up	CD4_l.vs.CD8_l
ENSSSCG00000012152	270.972	-3.50401	1.1647	-2.14992	0.0315615	0.410658	SCML1	down	CD4_l.vs.CD8_l
ENSSSCG00000012157	24.9277	-6.04466	2.17068	-2.324	0.0201255	0.30896	PHKA2	down	CD4_l.vs.CD8_l
ENSSSCG00000012202	134.463	-3.88272	1.3701	-2.10403	0.035376	0.438554	GK	down	CD4_l.vs.CD8_l
ENSSSCG00000012238	202.873	8.85769	1.71468	4.58259	4.59e-06	0.00069424	TSPAN7	up	CD4_l.vs.CD8_l
ENSSSCG00000012254	47.4196	-21.3209	2.631	-7.72363	1.13e-14	1.37e-11	GPR82	down	CD4_l.vs.CD8_l
ENSSSCG00000012278	10.7706	-5.72874	2.14525	-2.20428	0.0275045	0.378931	CFP	down	CD4_l.vs.CD8_l
ENSSSCG00000012283	126.867	6.52482	1.28025	4.31541	1.59e-05	0.00179207	ZNF81	up	CD4_l.vs.CD8_l
ENSSSCG00000012284	14.0407	6.65656	2.1282	2.65791	0.00786275	0.173366	ZNF182	up	CD4_l.vs.CD8_l
ENSSSCG00000012332	10.4589	7.44037	2.97763	2.16292	0.0305473	0.402279	WNK3	up	CD4_l.vs.CD8_l
ENSSSCG00000012348	73.3373	3.44206	1.06272	2.29794	0.0215652	0.322894	APEX2	up	CD4_l.vs.CD8_l
ENSSSCG00000012411	146.524	-11.5275	1.7414	-6.04545	1.49e-09	6.46e-07	PHKA1	down	CD4_l.vs.CD8_l
ENSSSCG00000012448	283.213	-3.2061	0.765503	-2.8819	0.00395289	0.110909	ITM2A	down	CD4_l.vs.CD8_l
ENSSSCG00000012467	137.812	-3.81324	1.30199	-2.16073	0.0307163	0.403866	KLHL4	down	CD4_l.vs.CD8_l
ENSSSCG00000012510	23.6529	-6.95029	2.15495	-2.76122	0.00575851	0.141907	ARMCX2	down	CD4_l.vs.CD8_l
ENSSSCG00000012521	51.3436	-6.63243	2.02317	-2.78397	0.00536986	0.136348	GPRASP2	down	CD4_l.vs.CD8_l
ENSSSCG00000012525	267.214	4.20945	1.61336	1.9893	0.0466682	0.514493	BEX1	up	CD4_l.vs.CD8_l
ENSSSCG00000012557	8.87778	-6.26069	2.46466	-2.13445	0.0328058	0.420723	NUP62CL	down	CD4_l.vs.CD8_l
ENSSSCG00000012595	13.5357	-17.5	3.23379	-5.10238	3.35e-07	7.55e-05	LRCH2	down	CD4_l.vs.CD8_l
ENSSSCG00000012608	197.593	-3.86131	1.0547	-2.71292	0.00666926	0.15522	ZBTB33	down	CD4_l.vs.CD8_l
ENSSSCG00000012631	21.5504	5.86028	1.93503	2.51173	0.012014	0.225592	LONRF3	up	CD4_l.vs.CD8_l
ENSSSCG00000012676	207.694	4.45243	1.10994	3.11047	0.0018679	0.066725	MBNL3	up	CD4_l.vs.CD8_l
ENSSSCG00000012767	23.4016	-4.9846	1.94416	-2.04952	0.0404109	0.473223	HAUS7	down	CD4_l.vs.CD8_l
ENSSSCG00000012795	16.2451	5.25674	1.12482	3.78436	0.000154106	0.0105776	IRAK1	up	CD4_l.vs.CD8_l
ENSSSCG00000012850	29.9969	-5.56232	1.87804	-2.4293	0.0151282	0.260046	DEAF1	down	CD4_l.vs.CD8_l
ENSSSCG00000012880	201.268	-2.81541	0.773522	-2.34694	0.0189282	0.295871	CPT1A	down	CD4_l.vs.CD8_l
ENSSSCG00000012916	96.4514	-3.54237	1.24824	-2.03676	0.041674	0.481413	POLD4	down	CD4_l.vs.CD8_l
ENSSSCG00000012963	45.0125	-6.10443	1.87633	-2.72044	0.00651959	0.153181	SART1	down	CD4_l.vs.CD8_l
ENSSSCG00000012973	25.361	-5.3487	2.14046	-2.03167	0.0421868	0.482152	MUS81	down	CD4_l.vs.CD8_l
ENSSSCG00000013003	89.5844	-5.9713	2.35092	-2.11462	0.0344626	0.431866	ZNHIT2	down	CD4_l.vs.CD8_l
ENSSSCG00000013017	135.385	-5.87445	1.99039	-2.44899	0.0143257	0.251144	EHD1	down	CD4_l.vs.CD8_l
ENSSSCG00000013043	37.1711	5.478	2.20305	2.03264	0.0420887	0.482105	MACROD1	up	CD4_l.vs.CD8_l
ENSSSCG00000013065	137.041	-7.74435	1.75176	-3.85004	0.0001181	0.00885679	ASRGL1	down	CD4_l.vs.CD8_l
ENSSSCG00000013086	70.019	-5.50407	1.39164	-3.23652	0.00120995	0.0481958	CYB561A3	down	CD4_l.vs.CD8_l
ENSSSCG00000013115	527.359	3.71671	1.03491	2.62508	0.00866283	0.18529	CD5	up	CD4_l.vs.CD8_l
ENSSSCG00000013125	80.7338	-7.00192	1.95147	-3.07558	0.00210092	0.0727139	OSBP	down	CD4_l.vs.CD8_l
ENSSSCG00000013226	368.887	-2.28352	0.537282	-2.38891	0.0168984	0.278182	PTPMT1	down	CD4_l.vs.CD8_l
ENSSSCG00000013241	42.7102	-7.48791	2.58513	-2.5097	0.0120833	0.225846	NR1H3	down	CD4_l.vs.CD8_l
ENSSSCG00000013243	67.8728	-23.127	2.20202	-10.0485	9.33e-24	5.67e-20	DDB2	down	CD4_l.vs.CD8_l
ENSSSCG00000013313	82.2629	4.0788	1.07181	2.87252	0.00407207	0.113462	PRRG4	up	CD4_l.vs.CD8_l
ENSSSCG00000013362	87.7572	-6.16867	1.6578	-3.11779	0.00182215	0.0653018	UEVLD	down	CD4_l.vs.CD8_l
ENSSSCG00000013380	115.994	7.22566	1.70188	3.65811	0.000254083	0.0155119	NUCB2	up	CD4_l.vs.CD8_l
ENSSSCG00000013464	13.9969	-6.28558	2.34993	-2.24925	0.0244963	0.348573	SPPL2B	down	CD4_l.vs.CD8_l
ENSSSCG00000013478	89.9631	5.37164	1.56685	2.79009	0.00526938	0.135956	DOHH	up	CD4_l.vs.CD8_l
ENSSSCG00000013504	8.68461	-5.99642	2.40901	-2.07406	0.0380738	0.456172	TMIGD2	down	CD4_l.vs.CD8_l
ENSSSCG00000013511	47.1927	-20.5431	2.45244	-7.96883	1.6e-15	2.52e-12	HDGFL2	down	CD4_l.vs.CD8_l
ENSSSCG00000013601	27.0021	-6.95427	2.29107	-2.59891	0.00935212	0.194532	MARCHF2	down	CD4_l.vs.CD8_l
ENSSSCG00000013604	8.52943	7.75758	2.27829	2.96608	0.00301626	0.091383	MYO1F	up	CD4_l.vs.CD8_l
ENSSSCG00000013637	54.951	-5.89459	2.30182	-2.1264	0.0334697	0.425681	QTRT1	down	CD4_l.vs.CD8_l
ENSSSCG00000013717	66.8918	-4.25447	1.08628	-2.99597	0.0027357	0.0861568	ENSSSCG00000013717	down	CD4_l.vs.CD8_l
ENSSSCG00000013740	10.1465	-5.58107	2.09648	-2.18512	0.0288801	0.391156	SYCE2	down	CD4_l.vs.CD8_l
ENSSSCG00000013761	23.2899	-6.96364	2.19891	-2.71209	0.0066861	0.155227	CC2D1A	down	CD4_l.vs.CD8_l
ENSSSCG00000013763	52.6031	4.57909	1.18397	3.02296	0.00250313	0.0819015	DCAF15	up	CD4_l.vs.CD8_l
ENSSSCG00000013765	39.4893	-6.91159	2.18969	-2.69974	0.00693943	0.158819	RLN3	down	CD4_l.vs.CD8_l
ENSSSCG00000013786	38.3378	-4.84125	1.7729	-2.16665	0.0302617	0.401947	ZNF333	down	CD4_l.vs.CD8_l
ENSSSCG00000013853	685.978	-3.83389	0.871672	-3.2511	0.00114959	0.0465935	HSH2D	down	CD4_l.vs.CD8_l
ENSSSCG00000013885	48.1224	3.68534	1.30487	2.05794	0.039596	0.46795	FCHO1	up	CD4_l.vs.CD8_l
ENSSSCG00000013978	62.4787	-3.31408	0.936931	-2.46985	0.0135169	0.241495	ZNF672	down	CD4_l.vs.CD8_l
ENSSSCG00000013983	44.4011	-7.47247	1.67609	-3.86165	0.000112624	0.00857207	JMJD4	down	CD4_l.vs.CD8_l
ENSSSCG00000013988	90.8604	6.28942	1.41414	3.74038	0.000183739	0.0121318	IBA57	up	CD4_l.vs.CD8_l
ENSSSCG00000014003	16.1647	6.90424	1.8686	3.15971	0.00157926	0.0579652	MIER2	up	CD4_l.vs.CD8_l
ENSSSCG00000014076	41.0623	8.62721	2.17245	3.51089	0.000446615	0.0237979	FAM169A	up	CD4_l.vs.CD8_l
ENSSSCG00000014190	88.6581	3.05953	0.743263	2.77093	0.00558967	0.139158	FBXL17	up	CD4_l.vs.CD8_l
ENSSSCG00000014203	81.9677	7.84513	1.61478	4.23905	2.24e-05	0.00230325	MCC	up	CD4_l.vs.CD8_l
ENSSSCG00000014214	65.9735	4.74767	1.13531	3.301	0.000963392	0.0408284	TRIM36	up	CD4_l.vs.CD8_l
ENSSSCG00000014225	117.647	3.33501	1.04319	2.23833	0.0251997	0.35599	DTWD2	up	CD4_l.vs.CD8_l
ENSSSCG00000014274	22.3002	6.35291	2.57516	2.07867	0.0376473	0.454198	PDLIM4	up	CD4_l.vs.CD8_l
ENSSSCG00000014285	77.8075	-5.52234	1.89376	-2.38802	0.0169392	0.278477	SEPTIN8	down	CD4_l.vs.CD8_l
ENSSSCG00000014348	32.4543	-4.26833	1.47513	-2.21562	0.0267174	0.371384	SPATA24	down	CD4_l.vs.CD8_l
ENSSSCG00000014356	303.543	-5.604	0.665413	-6.91901	4.55e-12	3.25e-09	DNAJC18	down	CD4_l.vs.CD8_l
ENSSSCG00000014362	21.856	-20.9563	2.76059	-7.22902	4.86e-13	4.22e-10	HBEGF	down	CD4_l.vs.CD8_l
ENSSSCG00000014370	30.4508	-5.00951	1.91779	-2.0907	0.0365553	0.446791	TMCO6	down	CD4_l.vs.CD8_l
ENSSSCG00000014374	66.2602	7.65268	2.06738	3.21793	0.00129118	0.0506019	DND1	up	CD4_l.vs.CD8_l
ENSSSCG00000014406	13.6611	7.45732	2.22193	2.90618	0.00365867	0.10558	PRELID2	up	CD4_l.vs.CD8_l
ENSSSCG00000014440	23.0546	3.90182	1.44156	2.01298	0.0441169	0.497195	HMGXB3	up	CD4_l.vs.CD8_l
ENSSSCG00000014539	103.572	-4.68993	1.70517	-2.16397	0.030467	0.401947	ZFP62	down	CD4_l.vs.CD8_l
ENSSSCG00000014556	32.5801	-4.13338	1.54069	-2.03375	0.0419769	0.482035	BET1L	down	CD4_l.vs.CD8_l
ENSSSCG00000014558	47.555	-7.28105	2.05037	-3.06337	0.00218857	0.0748246	SIRT3	down	CD4_l.vs.CD8_l
ENSSSCG00000014578	123.848	2.7245	0.713789	2.41598	0.015693	0.265906	DENND5A	up	CD4_l.vs.CD8_l
ENSSSCG00000014625	112.481	4.38311	1.27465	2.65414	0.00795105	0.174075	TRIM3	up	CD4_l.vs.CD8_l
ENSSSCG00000014628	33.3902	5.55015	1.69591	2.68302	0.00729615	0.164469	APBB1	up	CD4_l.vs.CD8_l
ENSSSCG00000014725	850.585	7.77718	2.60414	2.60247	0.00925559	0.193092	HBB	up	CD4_l.vs.CD8_l
ENSSSCG00000014780	37.6183	5.60826	1.54567	2.9814	0.00286934	0.088252	TRIM21	up	CD4_l.vs.CD8_l
ENSSSCG00000014800	34.3114	-5.17328	1.75436	-2.37881	0.0173688	0.282103	RNF121	down	CD4_l.vs.CD8_l
ENSSSCG00000014823	1.2226	-20.0416	6.09479	-3.12424	0.00178266	NA	P2RY6	down	CD4_l.vs.CD8_l
ENSSSCG00000014898	34.2282	-6.4019	1.7853	-3.02577	0.00248001	0.0818505	DDIAS	down	CD4_l.vs.CD8_l
ENSSSCG00000014902	76.0585	-8.92462	1.55613	-5.09252	3.53e-07	7.69e-05	ANKRD42	down	CD4_l.vs.CD8_l
ENSSSCG00000014908	9.32174	5.54183	1.8626	2.43843	0.0147512	0.256069	CCDC89	up	CD4_l.vs.CD8_l
ENSSSCG00000015016	129.683	4.70509	1.38096	2.68299	0.00729679	0.164469	POU2AF1	up	CD4_l.vs.CD8_l
ENSSSCG00000015021	5.17651	-6.84166	2.57318	-2.27021	0.0231946	NA	C11orf88	down	CD4_l.vs.CD8_l
ENSSSCG00000015027	30.2809	-5.20695	1.91283	-2.19933	0.0278542	0.381506	C11orf1	down	CD4_l.vs.CD8_l
ENSSSCG00000015030	171.791	-2.68047	0.810064	-2.0745	0.0380331	0.456135	DLAT	down	CD4_l.vs.CD8_l
ENSSSCG00000015065	94.9154	7.04374	1.62875	3.71065	0.000206726	0.0130808	BUD13	up	CD4_l.vs.CD8_l
ENSSSCG00000015073	16.9332	5.79143	1.89768	2.52489	0.0115734	0.221426	TAGLN	up	CD4_l.vs.CD8_l
ENSSSCG00000015074	118.45	3.06294	0.767334	2.68845	0.00717841	0.162409	SIDT2	up	CD4_l.vs.CD8_l
ENSSSCG00000015089	1469.05	-6.10294	1.13538	-4.49446	6.97e-06	0.000977026	JAML	down	CD4_l.vs.CD8_l
ENSSSCG00000015107	81.355	4.7235	1.46281	2.54544	0.0109141	0.214555	VPS11	up	CD4_l.vs.CD8_l
ENSSSCG00000015108	98.282	-9.37716	1.87202	-4.47493	7.64e-06	0.00103025	HMBS	down	CD4_l.vs.CD8_l
ENSSSCG00000015201	91.6025	5.24514	0.926556	4.58164	4.61e-06	0.00069424	MSANTD2	up	CD4_l.vs.CD8_l
ENSSSCG00000015277	45.3303	5.21192	1.77735	2.36977	0.0177991	0.285152	SOX13	up	CD4_l.vs.CD8_l
ENSSSCG00000015307	60.8863	4.89863	1.41445	2.75629	0.00584617	0.143582	CDK14	up	CD4_l.vs.CD8_l
ENSSSCG00000015309	214.067	-4.21951	0.684672	-4.70228	2.57e-06	0.000416756	MTERF1	down	CD4_l.vs.CD8_l
ENSSSCG00000015331	48.0385	-5.84012	1.89194	-2.55828	0.0105191	0.209791	PON2	down	CD4_l.vs.CD8_l
ENSSSCG00000015368	95.2272	5.08607	2.04343	1.99962	0.0455418	0.509228	HDAC9	up	CD4_l.vs.CD8_l
ENSSSCG00000015450	31.4367	-9.64281	2.40663	-3.59126	0.000329087	0.0189483	ZNF786	down	CD4_l.vs.CD8_l
ENSSSCG00000015486	1253.65	-2.56625	0.772968	-2.02628	0.0427358	0.487968	PIGC	down	CD4_l.vs.CD8_l
ENSSSCG00000015494	150.062	-2.62007	0.699157	-2.31718	0.0204938	0.311572	ZBTB37	down	CD4_l.vs.CD8_l
ENSSSCG00000015567	37.9279	-6.78627	2.12831	-2.71871	0.00655372	0.153329	NIBAN1	down	CD4_l.vs.CD8_l
ENSSSCG00000015627	15.7115	-22.3859	3.43511	-6.22567	4.79e-10	2.43e-07	ZPBP	down	CD4_l.vs.CD8_l
ENSSSCG00000015631	41.9984	4.45683	1.72935	1.99892	0.0456175	0.509382	GRB10	up	CD4_l.vs.CD8_l
ENSSSCG00000015638	1852.23	4.98507	1.32554	3.00638	0.00264379	0.0840823	RHEX	up	CD4_l.vs.CD8_l
ENSSSCG00000015669	163.968	2.19169	0.598282	1.99185	0.0463873	0.513973	ACVR2A	up	CD4_l.vs.CD8_l
ENSSSCG00000015694	119.275	-4.59783	1.41454	-2.54346	0.010976	0.215423	ZRANB3	down	CD4_l.vs.CD8_l
ENSSSCG00000015772	241.047	-2.26887	0.619519	-2.04816	0.0405447	0.473403	AGA	down	CD4_l.vs.CD8_l
ENSSSCG00000015866	20.0805	5.40224	1.60617	2.74083	0.00612844	0.148316	FMNL2	up	CD4_l.vs.CD8_l
ENSSSCG00000015880	20.2678	5.77548	1.9629	2.43287	0.0149798	0.258508	TANC1	up	CD4_l.vs.CD8_l
ENSSSCG00000015894	41.7666	7.87764	2.02673	3.39347	0.000690132	0.0323154	DPP4	up	CD4_l.vs.CD8_l
ENSSSCG00000015907	46.3323	5.49834	1.6328	2.75498	0.00586954	0.143582	GALNT3	up	CD4_l.vs.CD8_l
ENSSSCG00000015965	358.902	-2.47825	0.692323	-2.1352	0.0327446	0.420723	GPR155	down	CD4_l.vs.CD8_l
ENSSSCG00000016019	47.6788	7.51994	1.67535	3.8917	9.95e-05	0.00775247	NCKAP1	up	CD4_l.vs.CD8_l
ENSSSCG00000016020	29.4796	-5.48124	1.80681	-2.4802	0.0131309	0.23704	DUSP19	down	CD4_l.vs.CD8_l
ENSSSCG00000016034	12.7963	17.8305	4.87598	3.45171	0.000557055	0.0280816	COL3A1	up	CD4_l.vs.CD8_l
ENSSSCG00000016035	156.829	4.80574	1.5268	2.49263	0.01268	0.233055	COL5A2	up	CD4_l.vs.CD8_l
ENSSSCG00000016042	87.3706	-4.17331	1.13742	-2.78992	0.00527209	0.135956	ANKAR	down	CD4_l.vs.CD8_l
ENSSSCG00000016053	92.0572	5.61136	1.34588	3.42627	0.000611936	0.0296421	NEMP2	up	CD4_l.vs.CD8_l
ENSSSCG00000016115	12.3119	-6.44876	2.39938	-2.27091	0.0231527	0.335033	ICA1L	down	CD4_l.vs.CD8_l
ENSSSCG00000016117	88.7084	-3.89747	1.11032	-2.60957	0.00906559	0.19088	CARF	down	CD4_l.vs.CD8_l
ENSSSCG00000016140	28.0157	10.3804	2.6358	3.55885	0.000372488	0.0203845	FZD5	up	CD4_l.vs.CD8_l
ENSSSCG00000016170	181.177	-3.23431	0.617347	-3.61922	0.000295493	0.0174576	BARD1	down	CD4_l.vs.CD8_l
ENSSSCG00000016174	286.397	-3.41755	1.13279	-2.13416	0.0328295	0.420723	FN1	down	CD4_l.vs.CD8_l
ENSSSCG00000016177	257.82	3.19423	1.06114	2.06781	0.0386581	0.4609	XRCC5	up	CD4_l.vs.CD8_l
ENSSSCG00000016245	9.08434	-19.3092	5.52743	-3.31242	0.000924918	0.0398469	COL4A3	down	CD4_l.vs.CD8_l
ENSSSCG00000016279	92.7776	8.62254	1.69999	4.48386	7.33e-06	0.00100063	PDE6D	up	CD4_l.vs.CD8_l
ENSSSCG00000016367	20.4699	6.16815	1.7806	2.90249	0.00370213	0.1063	RNPEPL1	up	CD4_l.vs.CD8_l
ENSSSCG00000016436	17.0933	6.64082	1.7565	3.2114	0.00132088	0.0514341	CHPF2	up	CD4_l.vs.CD8_l
ENSSSCG00000016461	52.7832	6.48617	1.89409	2.89647	0.00377388	0.107626	ZYX	up	CD4_l.vs.CD8_l
ENSSSCG00000016511	10.7121	6.98083	2.78457	2.14785	0.0317259	0.411353	TTC26	up	CD4_l.vs.CD8_l
ENSSSCG00000016567	73.2771	6.70399	1.28207	4.44906	8.62e-06	0.00110299	STRIP2	up	CD4_l.vs.CD8_l
ENSSSCG00000016593	105.918	4.5083	1.12818	3.10969	0.00187285	0.066725	ARF5	up	CD4_l.vs.CD8_l
ENSSSCG00000016629	37.2547	6.96465	1.77545	3.35951	0.000780811	0.0357965	ST7	up	CD4_l.vs.CD8_l
ENSSSCG00000016756	157.622	-3.94933	1.37579	-2.14374	0.0320537	0.414277	BLVRA	down	CD4_l.vs.CD8_l
ENSSSCG00000016781	8.41193	7.67751	3.02897	2.20455	0.0274859	0.378931	TRIO	up	CD4_l.vs.CD8_l
ENSSSCG00000016793	278.499	-4.11652	1.29748	-2.40198	0.0163067	0.272306	ZNF622	down	CD4_l.vs.CD8_l
ENSSSCG00000016794	35.6549	5.51921	1.572	2.87482	0.00404264	0.112906	MYO10	up	CD4_l.vs.CD8_l
ENSSSCG00000016817	913.109	1.81621	0.289365	2.82069	0.00479209	0.127714	TARS	up	CD4_l.vs.CD8_l
ENSSSCG00000016821	33.0133	-7.99041	2.20786	-3.16614	0.00154475	0.0572171	SLC45A2	down	CD4_l.vs.CD8_l
ENSSSCG00000016901	123.676	-6.93609	1.561	-3.80274	0.000143105	0.0102804	GZMK	down	CD4_l.vs.CD8_l
ENSSSCG00000016916	2298.5	2.39004	0.542279	2.56333	0.0103673	0.209062	IL6ST	up	CD4_l.vs.CD8_l
ENSSSCG00000016925	28.0629	7.51345	1.96246	3.31902	0.000903347	0.0393361	PLK2	up	CD4_l.vs.CD8_l
ENSSSCG00000016957	30.0995	-20.2281	6.08127	-3.16186	0.00156767	0.0578895	CD180	down	CD4_l.vs.CD8_l
ENSSSCG00000016985	190.547	-5.2171	1.15606	-3.64782	0.000264479	0.0159858	BNIP1	down	CD4_l.vs.CD8_l
ENSSSCG00000016995	4.27984	-15.9818	5.83189	-2.56895	0.0102007	NA	EFCAB9	down	CD4_l.vs.CD8_l
ENSSSCG00000017100	83.4021	2.55624	0.729436	2.13348	0.0328857	0.420999	MTRR	up	CD4_l.vs.CD8_l
ENSSSCG00000017134	17.3576	5.23148	1.57003	2.69517	0.00703531	0.160623	FN3KRP	up	CD4_l.vs.CD8_l
ENSSSCG00000017190	107.329	-4.20021	1.23415	-2.59306	0.00951258	0.197216	EXOC7	down	CD4_l.vs.CD8_l
ENSSSCG00000017236	51.4165	-7.01929	2.363	-2.54731	0.0108557	0.2141	CD300C	down	CD4_l.vs.CD8_l
ENSSSCG00000017260	175.917	3.45861	0.938745	2.61904	0.00881776	0.18755	WIPI1	up	CD4_l.vs.CD8_l
ENSSSCG00000017268	16.9241	-5.61655	2.31049	-1.99808	0.0457077	0.50992	PRKCA	down	CD4_l.vs.CD8_l
ENSSSCG00000017316	168.364	3.21792	1.07697	2.0594	0.039456	0.466749	NSF	up	CD4_l.vs.CD8_l
ENSSSCG00000017395	26.398	4.24447	1.56787	2.06934	0.038514	0.459634	RETREG3	up	CD4_l.vs.CD8_l
ENSSSCG00000017416	31.2807	-5.52177	1.91091	-2.36629	0.0179672	0.286461	DHX58	down	CD4_l.vs.CD8_l
ENSSSCG00000017446	26.2389	7.42917	2.28047	2.81923	0.00481397	0.127714	ENSSSCG00000017446	up	CD4_l.vs.CD8_l
ENSSSCG00000017472	42.2344	5.70735	1.77586	2.65074	0.00803152	0.174782	IGFBP4	up	CD4_l.vs.CD8_l
ENSSSCG00000017477	291.11	-3.0089	0.699523	-2.87181	0.00408124	0.113462	CASC3	down	CD4_l.vs.CD8_l
ENSSSCG00000017543	934.691	-2.15957	0.435224	-2.66431	0.00771465	0.171973	CALCOCO2	down	CD4_l.vs.CD8_l
ENSSSCG00000017682	15.3645	5.6335	1.62621	2.84927	0.00438203	0.119058	MYO19	up	CD4_l.vs.CD8_l
ENSSSCG00000017694	20.8508	5.3609	1.34608	3.23971	0.00119652	0.0480027	ACACA	up	CD4_l.vs.CD8_l
ENSSSCG00000017705	133.057	-5.86682	1.42558	-3.41393	0.000640339	0.0307489	CCL5	down	CD4_l.vs.CD8_l
ENSSSCG00000017723	7.1645	-18.8633	6.0578	-2.9488	0.00319008	0.0954224	CCL2	down	CD4_l.vs.CD8_l
ENSSSCG00000017737	108.141	-3.38606	1.09993	-2.16929	0.0300608	0.400448	RNF135	down	CD4_l.vs.CD8_l
ENSSSCG00000017741	123.072	-4.49973	1.25729	-2.78356	0.00537665	0.136348	TEFM	down	CD4_l.vs.CD8_l
ENSSSCG00000017754	285.163	-6.19245	2.03071	-2.55697	0.0105589	0.20995	LGALS9	down	CD4_l.vs.CD8_l
ENSSSCG00000017756	84.4973	-2.49731	0.750473	-1.99515	0.0460263	0.512533	NLK	down	CD4_l.vs.CD8_l
ENSSSCG00000017790	269.946	2.80022	0.429955	4.187	2.83e-05	0.00279202	TAOK1	up	CD4_l.vs.CD8_l
ENSSSCG00000017826	77.3373	-7.93002	1.77439	-3.90558	9.4e-05	0.00756291	SMG6	down	CD4_l.vs.CD8_l
ENSSSCG00000017886	41.2247	3.48458	0.946972	2.6237	0.00869791	0.185713	FBXO39	up	CD4_l.vs.CD8_l
ENSSSCG00000018055	85.1774	-3.90348	0.871883	-3.33013	0.000868066	0.0382106	PEMT	down	CD4_l.vs.CD8_l
ENSSSCG00000020671	116.88	4.93549	0.730271	5.38908	7.08e-08	1.95e-05	SLC18A2	up	CD4_l.vs.CD8_l
ENSSSCG00000020744	10.0431	6.91623	2.36713	2.49932	0.0124432	0.231151	DUSP3	up	CD4_l.vs.CD8_l
ENSSSCG00000020758	17.8503	19.032	3.33401	5.40851	6.36e-08	1.84e-05	NQO2	up	CD4_l.vs.CD8_l
ENSSSCG00000020783	58.2828	-4.85762	1.60337	-2.40594	0.016131	0.271183	SLC41A1	down	CD4_l.vs.CD8_l
ENSSSCG00000020803	120.804	-3.50303	1.16705	-2.14474	0.0319736	0.414122	BRPF3	down	CD4_l.vs.CD8_l
ENSSSCG00000020853	59.9296	4.39245	1.29554	2.61856	0.00883026	0.18755	BTBD3	up	CD4_l.vs.CD8_l
ENSSSCG00000020912	53.3338	24.2247	1.91704	12.1149	8.8e-34	1.07e-29	HECTD2	up	CD4_l.vs.CD8_l
ENSSSCG00000020990	15.6281	-21.3954	3.42772	-5.95013	2.68e-09	1.12e-06	DNAH12	down	CD4_l.vs.CD8_l
ENSSSCG00000021018	9.89029	6.32061	1.97086	2.69963	0.00694156	0.158819	GSDMB	up	CD4_l.vs.CD8_l
ENSSSCG00000021023	221.897	2.83483	0.625068	2.93541	0.00333102	0.0986214	SCAF4	up	CD4_l.vs.CD8_l
ENSSSCG00000021072	71.3706	-4.24026	1.1076	-2.92547	0.00343933	0.100203	EPG5	down	CD4_l.vs.CD8_l
ENSSSCG00000021236	68.0644	3.05351	0.888231	2.31191	0.0207827	0.313652	PMM2	up	CD4_l.vs.CD8_l
ENSSSCG00000021271	47.2355	-5.14882	1.65731	-2.50334	0.0123026	0.229239	CFAP44	down	CD4_l.vs.CD8_l
ENSSSCG00000021289	18.9351	-6.40344	2.14748	-2.51618	0.0118635	0.224148	GAK	down	CD4_l.vs.CD8_l
ENSSSCG00000021319	71.2402	7.28379	1.65092	3.80624	0.000141093	0.0102032	ALG3	up	CD4_l.vs.CD8_l
ENSSSCG00000021361	13.7147	5.45227	1.93161	2.30495	0.0211693	0.318299	ZNF710	up	CD4_l.vs.CD8_l
ENSSSCG00000021508	87.9455	-4.43856	1.59605	-2.15441	0.0312077	0.408119	SLC35G2	down	CD4_l.vs.CD8_l
ENSSSCG00000021519	119.851	6.27624	1.31591	4.00957	6.08e-05	0.00530946	CPNE2	up	CD4_l.vs.CD8_l
ENSSSCG00000021576	105.258	6.02317	1.46834	3.42098	0.000623964	0.0300815	CD83	up	CD4_l.vs.CD8_l
ENSSSCG00000021638	43.392	-7.64854	2.02121	-3.28939	0.00100406	0.0422088	NEU3	down	CD4_l.vs.CD8_l
ENSSSCG00000021704	64.2696	-8.30962	1.93144	-3.78455	0.000153986	0.0105776	PTPDC1	down	CD4_l.vs.CD8_l
ENSSSCG00000021764	27.6774	-8.27623	2.288	-3.18017	0.0014719	0.055087	ARHGEF38	down	CD4_l.vs.CD8_l
ENSSSCG00000021911	11.0334	-4.33269	1.39642	-2.3866	0.0170049	0.279063	NDRG4	down	CD4_l.vs.CD8_l
ENSSSCG00000021917	5.33604	5.73983	2.1518	2.20273	0.0276136	NA	HIPK4	up	CD4_l.vs.CD8_l
ENSSSCG00000022009	34.3121	8.10156	2.51284	2.82611	0.00471173	0.126924	DDC	up	CD4_l.vs.CD8_l
ENSSSCG00000022070	249.548	3.90556	0.66735	4.35388	1.34e-05	0.00156239	ZNF143	up	CD4_l.vs.CD8_l
ENSSSCG00000022128	209.213	4.08022	1.36754	2.25238	0.0242983	0.346887	MXI1	up	CD4_l.vs.CD8_l
ENSSSCG00000022140	7.333	-18.8195	5.28625	-3.37092	0.000749184	0.0347398	TMPRSS11E	down	CD4_l.vs.CD8_l
ENSSSCG00000022155	1060.15	2.24029	0.573105	2.16415	0.0304525	0.401947	RBPJ	up	CD4_l.vs.CD8_l
ENSSSCG00000022177	75.0507	5.16192	0.916068	4.54324	5.54e-06	0.000812077	DIS3L2	up	CD4_l.vs.CD8_l
ENSSSCG00000022196	22.9595	-23.8691	3.2125	-7.11879	1.09e-12	8.82e-10	CCT6B	down	CD4_l.vs.CD8_l
ENSSSCG00000022230	69.1807	9.50034	1.48775	5.71355	1.11e-08	3.95e-06	CD9	up	CD4_l.vs.CD8_l
ENSSSCG00000022236	41.418	6.46435	1.99814	2.73471	0.00624344	0.149531	FOLR1	up	CD4_l.vs.CD8_l
ENSSSCG00000022402	94.5182	5.05075	0.84767	4.77868	1.76e-06	0.000301922	GRAMD2B	up	CD4_l.vs.CD8_l
ENSSSCG00000022575	119.962	-5.84844	1.9687	-2.46276	0.0137873	0.244529	PRMT2	down	CD4_l.vs.CD8_l
ENSSSCG00000022649	99.5764	3.45467	1.09539	2.2409	0.0250324	0.354037	SLC7A11	up	CD4_l.vs.CD8_l
ENSSSCG00000022664	30.6062	5.71106	1.91555	2.45938	0.0139177	0.246152	ZSCAN16	up	CD4_l.vs.CD8_l
ENSSSCG00000022725	213.51	10.434	1.49733	6.30056	2.97e-10	1.57e-07	FLOT1	up	CD4_l.vs.CD8_l
ENSSSCG00000022744	24.0217	-6.81676	2.4989	-2.32773	0.0199263	0.307214	PRSS21	down	CD4_l.vs.CD8_l
ENSSSCG00000022774	257.551	-3.85058	1.0955	-2.60208	0.00926598	0.193092	NOP53	down	CD4_l.vs.CD8_l
ENSSSCG00000022778	759.017	-1.84147	0.338261	-2.48764	0.0128593	0.233695	SGF29	down	CD4_l.vs.CD8_l
ENSSSCG00000022787	43.9338	-5.62888	2.3032	-2.00976	0.0444567	0.499687	RABIF	down	CD4_l.vs.CD8_l
ENSSSCG00000022945	225.308	-11.3932	1.76877	-5.87594	4.2e-09	1.65e-06	UCHL1	down	CD4_l.vs.CD8_l
ENSSSCG00000022993	39.1865	-8.27925	2.85879	-2.54627	0.0108879	0.214388	TBC1D8B	down	CD4_l.vs.CD8_l
ENSSSCG00000023105	754.477	2.19169	0.346135	3.44285	0.000575622	0.0286608	NET1	up	CD4_l.vs.CD8_l
ENSSSCG00000023130	779.257	-2.1568	0.386572	-2.99247	0.00276729	0.0863587	ASCC1	down	CD4_l.vs.CD8_l
ENSSSCG00000023191	113.773	3.46492	0.901311	2.73481	0.00624154	0.149531	LYPLA2	up	CD4_l.vs.CD8_l
ENSSSCG00000023243	10.0835	-6.48381	2.4011	-2.28387	0.0223792	0.329159	NFIA	down	CD4_l.vs.CD8_l
ENSSSCG00000023264	83.5729	6.59462	1.56305	3.5793	0.000344522	0.0192885	IDH1	up	CD4_l.vs.CD8_l
ENSSSCG00000023366	158.38	-3.26403	0.976997	-2.31734	0.0204853	0.311572	OARD1	down	CD4_l.vs.CD8_l
ENSSSCG00000023376	89.9995	-5.71395	2.08009	-2.26623	0.0234372	0.337769	PARD6G	down	CD4_l.vs.CD8_l
ENSSSCG00000023396	219.736	-7.83059	1.61628	-4.22612	2.38e-05	0.00240708	LIX1	down	CD4_l.vs.CD8_l
ENSSSCG00000023498	51.962	7.78808	2.04923	3.31249	0.000924686	0.0398469	HSPB6	up	CD4_l.vs.CD8_l
ENSSSCG00000023548	67.4851	-6.02887	1.4212	-3.53847	0.000402447	0.0218274	GSTCD	down	CD4_l.vs.CD8_l
ENSSSCG00000023557	39.3188	-8.09688	2.85347	-2.48711	0.0128787	0.233695	CCRL2	down	CD4_l.vs.CD8_l
ENSSSCG00000023636	63.8331	8.25871	1.82866	3.9694	7.21e-05	0.00599567	TMEM222	up	CD4_l.vs.CD8_l
ENSSSCG00000023643	621.02	-2.57719	0.504838	-3.12415	0.00178317	0.064284	PDHA1	down	CD4_l.vs.CD8_l
ENSSSCG00000023658	69.1139	-7.33287	1.39998	-4.52355	6.08e-06	0.000869165	NR2C2AP	down	CD4_l.vs.CD8_l
ENSSSCG00000023727	360.212	-2.54382	0.5275	-2.92668	0.00342603	0.100203	TRIM37	down	CD4_l.vs.CD8_l
ENSSSCG00000023728	47.7142	-6.94348	2.19235	-2.71101	0.0067079	0.155227	TECTA	down	CD4_l.vs.CD8_l
ENSSSCG00000023747	16.9851	7.1268	1.84295	3.32445	0.000885933	0.0388563	TTC19	up	CD4_l.vs.CD8_l
ENSSSCG00000023759	31.0962	-5.59639	2.12385	-2.16418	0.0304509	0.401947	WDR13	down	CD4_l.vs.CD8_l
ENSSSCG00000023796	76.6538	-6.40552	1.9886	-2.71825	0.00656278	0.153329	IL18BP	down	CD4_l.vs.CD8_l
ENSSSCG00000023814	146.9	-2.55459	0.678065	-2.29269	0.021866	0.325552	FAIM	down	CD4_l.vs.CD8_l
ENSSSCG00000023862	83.2352	-4.13792	1.32432	-2.36945	0.0178147	0.285152	MTMR8	down	CD4_l.vs.CD8_l
ENSSSCG00000023929	34.0855	5.29658	1.30768	3.28564	0.0010175	0.0426261	TXNRD3	up	CD4_l.vs.CD8_l
ENSSSCG00000023993	391.134	-7.17976	1.28003	-4.82781	1.38e-06	0.000246627	CD96	down	CD4_l.vs.CD8_l
ENSSSCG00000024015	31.2982	5.23853	2.06827	2.04931	0.0404318	0.473223	FADS1	up	CD4_l.vs.CD8_l
ENSSSCG00000024108	22.7184	-5.50531	2.19806	-2.04968	0.040396	0.473223	SLC43A2	down	CD4_l.vs.CD8_l
ENSSSCG00000024288	15.2082	5.37757	1.84571	2.37175	0.017704	0.285045	STUM	up	CD4_l.vs.CD8_l
ENSSSCG00000024300	71.5816	-6.83199	1.36292	-4.27904	1.88e-05	0.00203608	TMEM254	down	CD4_l.vs.CD8_l
ENSSSCG00000024329	174.432	-6.51746	0.899239	-6.1357	8.48e-10	3.81e-07	C12orf43	down	CD4_l.vs.CD8_l
ENSSSCG00000024377	54.5507	3.34453	0.999129	2.34657	0.0189471	0.295871	RPS6KA5	up	CD4_l.vs.CD8_l
ENSSSCG00000024411	61.2883	-6.38833	2.03956	-2.64191	0.00824389	0.177895	SMG8	down	CD4_l.vs.CD8_l
ENSSSCG00000024495	13.6787	5.86814	1.89655	2.56684	0.010263	0.207809	ENSSSCG00000024495	up	CD4_l.vs.CD8_l
ENSSSCG00000024500	42.309	5.51996	1.57717	2.86587	0.00415864	0.115087	CFAP410	up	CD4_l.vs.CD8_l
ENSSSCG00000024622	66.3604	-4.06172	1.55981	-1.96288	0.0496604	0.534394	ZNF667	down	CD4_l.vs.CD8_l
ENSSSCG00000024628	91.0531	-5.08405	1.62256	-2.51704	0.0118347	0.224148	ALKBH8	down	CD4_l.vs.CD8_l
ENSSSCG00000024635	312.063	-9.38428	1.55686	-5.38538	7.23e-08	1.95e-05	SPART	down	CD4_l.vs.CD8_l
ENSSSCG00000024648	388.416	-2.90244	0.843097	-2.25649	0.02404	0.344412	PRPF4	down	CD4_l.vs.CD8_l
ENSSSCG00000024665	35.6926	4.06208	1.27235	2.40664	0.0161001	0.271183	TRAPPC12	up	CD4_l.vs.CD8_l
ENSSSCG00000024770	204.536	-2.94539	0.774107	-2.51308	0.0119682	0.225081	LIG3	down	CD4_l.vs.CD8_l
ENSSSCG00000024813	108.913	4.74214	0.863599	4.33319	1.47e-05	0.00168444	MAP3K3	up	CD4_l.vs.CD8_l
ENSSSCG00000024841	31.3582	4.60142	1.74551	2.06325	0.0390892	0.464578	SLC35A2	up	CD4_l.vs.CD8_l
ENSSSCG00000024990	127.511	-10.5725	2.00279	-4.77959	1.76e-06	0.000301922	MPI	down	CD4_l.vs.CD8_l
ENSSSCG00000025152	39.4867	4.10584	1.14116	2.72167	0.00649536	0.153181	CEP89	up	CD4_l.vs.CD8_l
ENSSSCG00000025174	276.409	-2.56661	0.79344	-1.97445	0.0483306	0.526137	WDFY1	down	CD4_l.vs.CD8_l
ENSSSCG00000025176	31.7385	5.58367	2.06971	2.21465	0.0267844	0.37189	NOTCH3	up	CD4_l.vs.CD8_l
ENSSSCG00000025190	386.701	-6.37802	0.982011	-5.47654	4.34e-08	1.35e-05	COQ10A	down	CD4_l.vs.CD8_l
ENSSSCG00000025248	336.652	-6.62773	1.17408	-4.79332	1.64e-06	0.000288837	PITPNA	down	CD4_l.vs.CD8_l
ENSSSCG00000025272	33.6936	-6.8725	2.33394	-2.51613	0.0118652	0.224148	HEMK1	down	CD4_l.vs.CD8_l
ENSSSCG00000025290	174.685	5.23977	0.807155	5.25274	1.5e-07	3.79e-05	ZNF596	up	CD4_l.vs.CD8_l
ENSSSCG00000025357	37.055	-4.48277	1.75	-1.99015	0.046574	0.513973	LDAH	down	CD4_l.vs.CD8_l
ENSSSCG00000025514	131.54	4.42629	1.18887	2.88196	0.00395207	0.110909	RUFY3	up	CD4_l.vs.CD8_l
ENSSSCG00000025542	146.609	-3.22046	1.07162	-2.07205	0.0382604	0.457956	NEMP1	down	CD4_l.vs.CD8_l
ENSSSCG00000025545	60.8825	6.01333	1.63043	3.07486	0.00210603	0.0727139	HDAC6	up	CD4_l.vs.CD8_l
ENSSSCG00000025565	90.4626	4.39332	1.06977	3.172	0.00151393	0.0562469	ENSSSCG00000025565	up	CD4_l.vs.CD8_l
ENSSSCG00000025644	2214.82	10.0577	1.2336	7.34247	2.1e-13	1.96e-10	CD1.1	up	CD4_l.vs.CD8_l
ENSSSCG00000025686	26.0514	-7.07619	2.95579	-2.05569	0.0398123	0.469137	KMO	down	CD4_l.vs.CD8_l
ENSSSCG00000025839	79.1874	-2.83495	0.781742	-2.34725	0.0189125	0.295871	SUGP2	down	CD4_l.vs.CD8_l
ENSSSCG00000025981	59.1304	5.95167	1.88584	2.6257	0.00864698	0.185277	SLC38A5	up	CD4_l.vs.CD8_l
ENSSSCG00000026025	171.408	-4.60759	0.905556	-3.98384	6.78e-05	0.00580048	HMGCL	down	CD4_l.vs.CD8_l
ENSSSCG00000026038	45.2068	7.15854	1.93603	3.18102	0.00146759	0.055087	DDX28	up	CD4_l.vs.CD8_l
ENSSSCG00000026142	68.3954	-5.77361	1.71289	-2.78687	0.00532202	0.136348	TNK1	down	CD4_l.vs.CD8_l
ENSSSCG00000026169	13.9783	5.87784	2.08384	2.34079	0.0192428	0.298571	MFSD12	up	CD4_l.vs.CD8_l
ENSSSCG00000026210	13.124	-21.8535	5.65436	-3.68805	0.000225981	0.0140073	FCRL5	down	CD4_l.vs.CD8_l
ENSSSCG00000026217	28.4148	-9.44731	2.33305	-3.62072	0.000293785	0.0174576	ENSSSCG00000026217	down	CD4_l.vs.CD8_l
ENSSSCG00000026276	35.1108	3.92307	1.40146	2.08573	0.0370034	0.44871	ZBTB40	up	CD4_l.vs.CD8_l
ENSSSCG00000026290	44.8989	5.55036	1.62035	2.80825	0.00498118	0.130988	BBS12	up	CD4_l.vs.CD8_l
ENSSSCG00000026499	8.39502	-7.4431	2.62046	-2.45877	0.0139413	0.246152	NMT2	down	CD4_l.vs.CD8_l
ENSSSCG00000026587	193.802	-8.922	1.63735	-4.83832	1.31e-06	0.000237437	BATF3	down	CD4_l.vs.CD8_l
ENSSSCG00000026596	240.053	2.95186	0.806191	2.42109	0.0154741	0.263298	SYNRG	up	CD4_l.vs.CD8_l
ENSSSCG00000026722	226.501	2.586	0.700845	2.26298	0.023637	0.33944	PHF14	up	CD4_l.vs.CD8_l
ENSSSCG00000026794	86.7496	-6.49358	2.2615	-2.42918	0.0151331	0.260046	SIRT2	down	CD4_l.vs.CD8_l
ENSSSCG00000026947	244.586	-4.49177	0.715182	-4.88236	1.05e-06	0.000202148	GMPR2	down	CD4_l.vs.CD8_l
ENSSSCG00000026953	99.372	4.96689	1.42789	2.77815	0.00546692	0.137511	TPGS2	up	CD4_l.vs.CD8_l
ENSSSCG00000027002	109.604	-5.82482	1.48417	-3.25086	0.00115055	0.0465935	KLHL32	down	CD4_l.vs.CD8_l
ENSSSCG00000027110	88.8084	4.93838	1.65858	2.37455	0.0175704	0.283861	RPP38	up	CD4_l.vs.CD8_l
ENSSSCG00000027196	38.3384	-7.38476	2.12373	-3.00639	0.00264373	0.0840823	GIMAP6	down	CD4_l.vs.CD8_l
ENSSSCG00000027207	63.0179	-5.90891	1.40415	-3.49602	0.000472262	0.0245193	GPATCH2	down	CD4_l.vs.CD8_l
ENSSSCG00000027252	32.5171	4.22856	1.13195	2.85222	0.00434149	0.118528	HCFC1R1	up	CD4_l.vs.CD8_l
ENSSSCG00000027299	17.2041	5.4647	1.71349	2.60561	0.00917098	0.192432	PANK4	up	CD4_l.vs.CD8_l
ENSSSCG00000027371	74.3788	4.91656	0.863888	4.53364	5.8e-06	0.000838505	PCDHGA4	up	CD4_l.vs.CD8_l
ENSSSCG00000027415	65.0387	7.89882	1.56039	4.42122	9.81e-06	0.0012167	WWOX	up	CD4_l.vs.CD8_l
ENSSSCG00000027486	34.2851	5.22673	1.84354	2.29272	0.0218639	0.325552	TRIP6	up	CD4_l.vs.CD8_l
ENSSSCG00000027568	529.488	4.89524	1.28914	3.02159	0.00251455	0.0819015	BLK	up	CD4_l.vs.CD8_l
ENSSSCG00000027723	66.6044	3.64754	1.11685	2.37053	0.0177624	0.285152	UBE2F	up	CD4_l.vs.CD8_l
ENSSSCG00000027774	80.4001	-5.11573	1.33856	-3.07475	0.00210678	0.0727139	ZFP28	down	CD4_l.vs.CD8_l
ENSSSCG00000027806	382.624	3.62955	0.906996	2.89919	0.00374131	0.106949	SAMHD1	up	CD4_l.vs.CD8_l
ENSSSCG00000028005	92.5944	4.7011	1.04752	3.5332	0.000410562	0.0221685	VPS33A	up	CD4_l.vs.CD8_l
ENSSSCG00000028078	208.387	-2.30248	0.562812	-2.31424	0.0206547	0.312496	DPH1	down	CD4_l.vs.CD8_l
ENSSSCG00000028293	155.08	8.39825	1.73004	4.27635	1.9e-05	0.00203712	RCOR3	up	CD4_l.vs.CD8_l
ENSSSCG00000028338	34.1965	5.96801	1.46371	3.39412	0.000688486	0.0323154	PAMR1	up	CD4_l.vs.CD8_l
ENSSSCG00000028377	699.784	-3.77751	1.16431	-2.38555	0.0170537	0.279063	CRYZL1	down	CD4_l.vs.CD8_l
ENSSSCG00000028446	25.1576	5.03614	1.56488	2.5792	0.00990288	0.203284	PCBP4	up	CD4_l.vs.CD8_l
ENSSSCG00000028571	31.862	6.8557	1.80757	3.23955	0.0011972	0.0480027	SLX9	up	CD4_l.vs.CD8_l
ENSSSCG00000028600	127.461	-4.19886	1.44938	-2.20706	0.02731	0.378323	SLC39A9	down	CD4_l.vs.CD8_l
ENSSSCG00000028677	36.6159	-6.84419	2.10001	-2.78293	0.00538702	0.136348	TRMT10C_28677	down	CD4_l.vs.CD8_l
ENSSSCG00000028712	152.013	6.72582	1.63259	3.50721	0.000452832	0.0239194	ATPAF2	up	CD4_l.vs.CD8_l
ENSSSCG00000028741	32.377	4.83618	1.94704	1.97026	0.0488083	0.529909	DNMT3L	up	CD4_l.vs.CD8_l
ENSSSCG00000028892	19.0896	7.50923	2.30449	2.82459	0.00473412	0.126964	SH3D21	up	CD4_l.vs.CD8_l
ENSSSCG00000028974	19.2303	7.36355	2.74655	2.31693	0.0205077	0.311572	UST	up	CD4_l.vs.CD8_l
ENSSSCG00000028978	26.9738	3.21548	0.834851	2.65374	0.0079605	0.174075	CAD	up	CD4_l.vs.CD8_l
ENSSSCG00000029059	580.175	-2.31177	0.559536	-2.34438	0.0190587	0.296527	SSRP1	down	CD4_l.vs.CD8_l
ENSSSCG00000029073	24.2108	6.42894	1.7593	3.08586	0.00202966	0.0710617	CACNB4	up	CD4_l.vs.CD8_l
ENSSSCG00000029145	41.5462	-5.78123	1.87073	-2.55581	0.0105941	0.210306	POMGNT1	down	CD4_l.vs.CD8_l
ENSSSCG00000029165	11.923	5.91381	2.45761	1.99943	0.0455618	0.509228	DOK4	up	CD4_l.vs.CD8_l
ENSSSCG00000029168	139.851	3.5844	0.794958	3.25098	0.00115006	0.0465935	MARF1	up	CD4_l.vs.CD8_l
ENSSSCG00000029257	29.5378	-7.01307	1.75043	-3.4352	0.000592114	0.0292422	ENSSSCG00000029257	down	CD4_l.vs.CD8_l
ENSSSCG00000029268	12.9615	-6.4451	2.31473	-2.35237	0.0186543	0.295093	TOPAZ1	down	CD4_l.vs.CD8_l
ENSSSCG00000029391	137.84	-6.91261	1.77235	-3.33602	0.000849874	0.037741	PLSCR3	down	CD4_l.vs.CD8_l
ENSSSCG00000029411	23.6388	8.02443	2.20657	3.18342	0.00145546	0.0550851	CAPN2	up	CD4_l.vs.CD8_l
ENSSSCG00000029511	55.355	7.09994	1.89297	3.22241	0.00127116	0.0499785	UBASH3A	up	CD4_l.vs.CD8_l
ENSSSCG00000029573	2283	-2.14627	0.285815	-4.01053	6.06e-05	0.00530946	NASP	down	CD4_l.vs.CD8_l
ENSSSCG00000029781	6.9535	-7.34753	3.20813	-1.97858	0.0478636	0.521989	SELENOM	down	CD4_l.vs.CD8_l
ENSSSCG00000029803	376.635	-2.91796	0.905939	-2.1171	0.0342515	0.429877	KDM2B	down	CD4_l.vs.CD8_l
ENSSSCG00000029855	26.9633	8.35856	2.18978	3.36041	0.000778266	0.0357965	LHFPL6	up	CD4_l.vs.CD8_l
ENSSSCG00000029866	108.131	3.3155	0.81953	2.8254	0.00472217	0.126924	CCDC112	up	CD4_l.vs.CD8_l
ENSSSCG00000029991	206.753	3.80854	0.54875	5.11806	3.09e-07	7.08e-05	SNIP1	up	CD4_l.vs.CD8_l
ENSSSCG00000030067	237.563	-2.94043	0.533185	-3.63933	0.000273349	0.0164402	GINM1	down	CD4_l.vs.CD8_l
ENSSSCG00000030122	56.1166	-4.89158	1.31718	-2.95448	0.00313201	0.094185	HIRIP3	down	CD4_l.vs.CD8_l
ENSSSCG00000030130	52.7929	4.90955	1.08589	3.6003	0.000317846	0.0184761	DPYSL2	up	CD4_l.vs.CD8_l
ENSSSCG00000030167	222.123	-3.45097	1.02405	-2.39341	0.0166924	0.276465	SLC25A39	down	CD4_l.vs.CD8_l
ENSSSCG00000030183	309.134	-2.47221	0.68072	-2.16272	0.0305624	0.402279	GOSR2	down	CD4_l.vs.CD8_l
ENSSSCG00000030255	299.79	-3.57066	0.838343	-3.06635	0.00216686	0.074365	EIF4G1	down	CD4_l.vs.CD8_l
ENSSSCG00000030274	35.2514	-7.11024	2.6909	-2.27071	0.0231647	0.335033	PPEF1	down	CD4_l.vs.CD8_l
ENSSSCG00000030294	19.2779	-7.06826	2.40591	-2.52223	0.0116612	0.222405	ZNF398	down	CD4_l.vs.CD8_l
ENSSSCG00000030300	7.76294	6.44881	2.16496	2.51682	0.0118418	0.224148	MT1X	up	CD4_l.vs.CD8_l
ENSSSCG00000030487	22.2736	-6.46036	2.05781	-2.65348	0.00796654	0.174075	LYSMD4	down	CD4_l.vs.CD8_l
ENSSSCG00000030535	90.8758	5.1386	1.05702	3.91535	9.03e-05	0.00731165	SNX9	up	CD4_l.vs.CD8_l
ENSSSCG00000030548	45.235	-8.28247	1.98234	-3.67367	0.000239093	0.0146704	HERC5	down	CD4_l.vs.CD8_l
ENSSSCG00000030660	283.333	3.05604	0.783973	2.62259	0.00872645	0.185996	PDIK1L	up	CD4_l.vs.CD8_l
ENSSSCG00000030673	8.92005	-6.53991	2.33765	-2.36986	0.0177948	0.285152	BLOC1S4	down	CD4_l.vs.CD8_l
ENSSSCG00000030679	141.809	5.27593	0.861405	4.9639	6.91e-07	0.000144721	C14orf28	up	CD4_l.vs.CD8_l
ENSSSCG00000030696	23.3462	5.70266	2.17876	2.15842	0.0308955	0.404908	SLC19A1	up	CD4_l.vs.CD8_l
ENSSSCG00000030707	35.2324	-6.35331	1.95796	-2.73413	0.00625458	0.149531	INPP5K	down	CD4_l.vs.CD8_l
ENSSSCG00000031125	153.497	3.3961	1.20276	1.99217	0.046352	0.513973	AMPD2	up	CD4_l.vs.CD8_l
ENSSSCG00000031141	35.2589	5.97663	1.4902	3.33958	0.000839039	0.037476	ABCA13	up	CD4_l.vs.CD8_l
ENSSSCG00000031159	70.9124	-4.18145	1.40421	-2.26565	0.023473	0.337883	BEND3	down	CD4_l.vs.CD8_l
ENSSSCG00000031247	341.975	-5.59002	1.22467	-3.74796	0.000178276	0.0118354	KAT8	down	CD4_l.vs.CD8_l
ENSSSCG00000031300	209.789	3.63685	0.788578	3.3438	0.000826382	0.0373224	AGBL4	up	CD4_l.vs.CD8_l
ENSSSCG00000031378	462.537	2.66388	0.520662	3.19569	0.00139496	0.0538012	KBTBD6	up	CD4_l.vs.CD8_l
ENSSSCG00000031462	243.089	3.24418	0.985856	2.27637	0.0228237	0.332476	ZNRF1	up	CD4_l.vs.CD8_l
ENSSSCG00000031487	29.6967	4.36769	1.70058	1.98032	0.0476678	0.521527	LSP1	up	CD4_l.vs.CD8_l
ENSSSCG00000031495	16.747	5.14181	1.78848	2.31582	0.020568	0.311572	ENSSSCG00000031495	up	CD4_l.vs.CD8_l
ENSSSCG00000031513	13.9875	6.88579	2.07335	2.83878	0.00452868	0.122536	HRAS	up	CD4_l.vs.CD8_l
ENSSSCG00000031589	40.6224	6.38706	1.62588	3.31333	0.00092193	0.0398469	ZNF37A	up	CD4_l.vs.CD8_l
ENSSSCG00000031690	307.336	3.43317	0.90505	2.68844	0.00717868	0.162409	TLDC2	up	CD4_l.vs.CD8_l
ENSSSCG00000031698	148.666	5.78578	1.34441	3.55977	0.000371176	0.0203845	TSTA3	up	CD4_l.vs.CD8_l
ENSSSCG00000031776	13.5979	6.12691	2.17192	2.36055	0.018248	0.290557	TULP4	up	CD4_l.vs.CD8_l
ENSSSCG00000031782	14.6173	-6.75488	2.05929	-2.7946	0.00519642	0.135185	ARL3	down	CD4_l.vs.CD8_l
ENSSSCG00000031799	2.77981	-23.0005	6.08875	-3.6133	0.000302322	NA	TMEM139	down	CD4_l.vs.CD8_l
ENSSSCG00000031835	21.924	-5.67469	2.35126	-1.98817	0.0467934	0.515144	GATAD1	down	CD4_l.vs.CD8_l
ENSSSCG00000031912	186.31	8.16651	1.45358	4.93026	8.21e-07	0.000160918	JUN	up	CD4_l.vs.CD8_l
ENSSSCG00000031940	52.8415	-7.20287	2.08216	-2.97905	0.00289143	0.0884835	GAS2	down	CD4_l.vs.CD8_l
ENSSSCG00000031942	23.8742	7.1994	2.58214	2.40088	0.0163557	0.272573	YES1	up	CD4_l.vs.CD8_l
ENSSSCG00000032024	32.1415	-6.934	1.99015	-2.98169	0.00286662	0.088252	URB1	down	CD4_l.vs.CD8_l
ENSSSCG00000032054	18.4993	7.6911	2.65196	2.52308	0.0116332	0.222221	CNPY4	up	CD4_l.vs.CD8_l
ENSSSCG00000032086	75.3145	4.66705	1.68109	2.18136	0.0291572	0.391571	ZNF583	up	CD4_l.vs.CD8_l
ENSSSCG00000032116	109.96	5.98626	1.33515	3.7346	0.000188014	0.0122148	OGFOD3	up	CD4_l.vs.CD8_l
ENSSSCG00000032262	23.6802	7.59218	2.09803	3.14209	0.00167749	0.061385	IDUA	up	CD4_l.vs.CD8_l
ENSSSCG00000032343	1043.58	-5.55375	1.18462	-3.84406	0.000121015	0.00901971	CCL4	down	CD4_l.vs.CD8_l
ENSSSCG00000032404	81.325	-4.29823	1.35139	-2.44061	0.0146623	0.25557	KLHL11	down	CD4_l.vs.CD8_l
ENSSSCG00000032452	35.7094	-4.49549	1.58997	-2.19846	0.0279166	0.381506	WFS1	down	CD4_l.vs.CD8_l
ENSSSCG00000032467	193.631	-3.24381	0.954663	-2.35037	0.0187548	0.295529	RAB5C	down	CD4_l.vs.CD8_l
ENSSSCG00000032489	49.6625	-8.30141	1.90072	-3.84139	0.000122337	0.00906267	KLHDC1	down	CD4_l.vs.CD8_l
ENSSSCG00000032494	353.429	-3.46479	0.847692	-2.90765	0.00364158	0.105337	TIMM21	down	CD4_l.vs.CD8_l
ENSSSCG00000032517	68.7469	4.51291	1.14345	3.07222	0.00212474	0.073126	DMXL2	up	CD4_l.vs.CD8_l
ENSSSCG00000032585	55.3964	-22.9429	2.41828	-9.07379	1.15e-19	4.66e-16	ZNF613	down	CD4_l.vs.CD8_l
ENSSSCG00000032626	77.809	-5.14248	0.959038	-4.31941	1.56e-05	0.00177633	ENSSSCG00000032626	down	CD4_l.vs.CD8_l
ENSSSCG00000032708	398.026	6.65901	2.12323	2.66529	0.00769218	0.171787	Metazoa_SRP_32708	up	CD4_l.vs.CD8_l
ENSSSCG00000032709	246.959	6.57375	0.900222	6.19153	5.96e-10	2.86e-07	ARL4A	up	CD4_l.vs.CD8_l
ENSSSCG00000032752	124.255	-2.11514	0.564907	-1.97402	0.0483799	0.526202	ZBTB43	down	CD4_l.vs.CD8_l
ENSSSCG00000032795	612.989	5.3329	0.985703	4.39574	1.1e-05	0.00132791	IL1RL1	up	CD4_l.vs.CD8_l
ENSSSCG00000032828	46.5798	5.85221	1.9397	2.50152	0.0123661	0.23007	ANAPC2	up	CD4_l.vs.CD8_l
ENSSSCG00000032834	84.8579	3.91887	1.40262	2.08101	0.0374329	0.45251	ZNF169	up	CD4_l.vs.CD8_l
ENSSSCG00000032921	36.1632	-2.96757	0.817297	-2.40742	0.0160659	0.271089	INO80E	down	CD4_l.vs.CD8_l
ENSSSCG00000032941	165.904	-2.14906	0.522617	-2.19867	0.0279014	0.381506	SIK2	down	CD4_l.vs.CD8_l
ENSSSCG00000032979	49.4574	4.29104	1.56302	2.10556	0.0352427	0.438243	TMEM267	up	CD4_l.vs.CD8_l
ENSSSCG00000033112	28.3238	-5.60675	1.95786	-2.35296	0.0186247	0.295009	TSPYL5	down	CD4_l.vs.CD8_l
ENSSSCG00000033120	319.801	3.74555	1.3435	2.04359	0.0409944	0.476594	PALM2-AKAP2	up	CD4_l.vs.CD8_l
ENSSSCG00000033156	68.2837	4.414	1.19277	2.86225	0.0042065	0.115884	CMTR2	up	CD4_l.vs.CD8_l
ENSSSCG00000033236	8.31602	6.45563	2.45305	2.22402	0.0261473	0.365131	SMIM18	up	CD4_l.vs.CD8_l
ENSSSCG00000033465	6.52856	5.63188	2.30617	2.00847	0.0445934	0.500245	HIVEP3	up	CD4_l.vs.CD8_l
ENSSSCG00000033568	24.8894	-6.72631	1.91914	-2.98379	0.00284699	0.0880105	ZC3H10	down	CD4_l.vs.CD8_l
ENSSSCG00000033586	113.049	6.28928	1.47204	3.59316	0.000326692	0.0188999	DBNDD2	up	CD4_l.vs.CD8_l
ENSSSCG00000033592	33.4794	5.32993	1.98551	2.18076	0.029201	0.391571	TMC8	up	CD4_l.vs.CD8_l
ENSSSCG00000033655	213.972	5.25439	1.29681	3.28065	0.00103569	0.0432393	TUBB2B	up	CD4_l.vs.CD8_l
ENSSSCG00000033669	102.195	2.64597	0.839717	1.96015	0.0499779	0.536853	RDH10	up	CD4_l.vs.CD8_l
ENSSSCG00000033689	43.0653	6.53849	2.02156	2.73971	0.00614942	0.148528	GPS1	up	CD4_l.vs.CD8_l
ENSSSCG00000033759	122.158	-3.86292	1.45192	-1.97181	0.0486308	0.528457	TBXA2R	down	CD4_l.vs.CD8_l
ENSSSCG00000033766	19.32	6.58499	1.94556	2.87063	0.00409652	0.113627	ETFBKMT	up	CD4_l.vs.CD8_l
ENSSSCG00000033860	36.1459	4.2781	1.15048	2.84932	0.00438123	0.119058	ZMAT3	up	CD4_l.vs.CD8_l
ENSSSCG00000033952	42.0849	7.87948	2.51481	2.73559	0.00622687	0.149531	CITED4	up	CD4_l.vs.CD8_l
ENSSSCG00000033954	194.707	-3.36616	0.535059	-4.42224	9.77e-06	0.0012167	VPS33B	down	CD4_l.vs.CD8_l
ENSSSCG00000034012	1825.66	-1.99755	0.485108	-2.05635	0.0397487	0.469059	CASP3	down	CD4_l.vs.CD8_l
ENSSSCG00000034031	104.53	3.78089	1.25097	2.22299	0.0262162	0.365254	ZNF16	up	CD4_l.vs.CD8_l
ENSSSCG00000034101	19.0356	6.11014	1.95301	2.61655	0.0088823	0.187998	D2HGDH	up	CD4_l.vs.CD8_l
ENSSSCG00000034102	12.3262	7.58298	3.01861	2.1808	0.0291985	0.391571	DGAT2	up	CD4_l.vs.CD8_l
ENSSSCG00000034357	56.2325	4.99569	0.96043	4.16031	3.18e-05	0.00306443	DAG1	up	CD4_l.vs.CD8_l
ENSSSCG00000034364	18.3777	7.46961	2.71825	2.38006	0.0173097	0.28152	SPECC1	up	CD4_l.vs.CD8_l
ENSSSCG00000034390	105	4.84591	1.15865	3.3193	0.000902419	0.0393361	CARD11	up	CD4_l.vs.CD8_l
ENSSSCG00000034398	69.5581	-4.30356	1.42197	-2.32323	0.0201667	0.30896	C8orf37	down	CD4_l.vs.CD8_l
ENSSSCG00000034407	76.8299	-9.81452	2.02627	-4.35012	1.36e-05	0.00157428	AMN1	down	CD4_l.vs.CD8_l
ENSSSCG00000034455	111.456	5.35074	1.43824	3.02504	0.00248604	0.0818505	RNF166	up	CD4_l.vs.CD8_l
ENSSSCG00000034469	34.5174	5.38689	2.20669	1.988	0.046812	0.515144	ENSSSCG00000034469	up	CD4_l.vs.CD8_l
ENSSSCG00000034562	126.115	-5.44752	1.42074	-3.13043	0.00174551	0.0633021	TMEM203	down	CD4_l.vs.CD8_l
ENSSSCG00000034614	25.4973	5.70824	2.33796	2.01382	0.044028	0.496654	RFT1	up	CD4_l.vs.CD8_l
ENSSSCG00000034615	67.1702	4.69781	1.03649	3.56762	0.00036024	0.0199843	TNFAIP8L1	up	CD4_l.vs.CD8_l
ENSSSCG00000034625	75.4793	-7.86188	2.14964	-3.19212	0.00141235	0.0542993	PXMP4	down	CD4_l.vs.CD8_l
ENSSSCG00000034697	198.052	2.27932	0.55968	2.2858	0.0222658	0.327888	ENSSSCG00000034697	up	CD4_l.vs.CD8_l
ENSSSCG00000034701	58.8551	8.22839	1.90148	3.80145	0.000143853	0.0102804	CALY	up	CD4_l.vs.CD8_l
ENSSSCG00000034874	21.1597	5.64686	1.57619	2.94816	0.00319672	0.0954224	FANCG	up	CD4_l.vs.CD8_l
ENSSSCG00000034905	124.42	-6.31442	2.11441	-2.51343	0.0119564	0.225081	MVD	down	CD4_l.vs.CD8_l
ENSSSCG00000034914	74.9849	6.18023	1.959	2.64433	0.00818524	0.176944	CD163L1	up	CD4_l.vs.CD8_l
ENSSSCG00000035012	277.289	-3.73846	0.807115	-3.3929	0.00069158	0.0323154	ELOVL7	down	CD4_l.vs.CD8_l
ENSSSCG00000035027	36.3439	-4.77233	1.64692	-2.29053	0.0219904	0.325933	ZDHHC14	down	CD4_l.vs.CD8_l
ENSSSCG00000035101	30.2646	7.44879	1.62081	3.97875	6.93e-05	0.00584489	KLF5	up	CD4_l.vs.CD8_l
ENSSSCG00000035103	18.9067	5.29869	1.96991	2.18217	0.0290968	0.391571	PIGL	up	CD4_l.vs.CD8_l
ENSSSCG00000035118	71.6794	2.91719	0.912703	2.10057	0.0356791	0.440962	BRD9	up	CD4_l.vs.CD8_l
ENSSSCG00000035162	331.199	-2.69199	0.550141	-3.07557	0.00210104	0.0727139	U2AF1L4	down	CD4_l.vs.CD8_l
ENSSSCG00000035182	16.4667	-21.0284	2.95962	-6.76722	1.31e-11	8.39e-09	SDR42E1	down	CD4_l.vs.CD8_l
ENSSSCG00000035297	18.3704	6.55569	2.64891	2.09735	0.0359628	0.442666	ISG12(A)	up	CD4_l.vs.CD8_l
ENSSSCG00000035304	21.6781	5.5189	1.96674	2.29766	0.0215812	0.322894	ARFRP1	up	CD4_l.vs.CD8_l
ENSSSCG00000035393	263.667	-2.80822	0.860214	-2.10206	0.0355477	0.440229	SAAL1	down	CD4_l.vs.CD8_l
ENSSSCG00000035442	13.9707	-4.41646	1.67677	-2.03753	0.0415971	0.481299	SLC36A1	down	CD4_l.vs.CD8_l
ENSSSCG00000035479	53.437	-8.07895	1.45573	-4.86282	1.16e-06	0.000213018	DISP1	down	CD4_l.vs.CD8_l
ENSSSCG00000035564	1371.99	-3.0878	0.592783	-3.52202	0.000428267	0.0230222	MCM6	down	CD4_l.vs.CD8_l
ENSSSCG00000035618	458.619	-3.9534	0.690858	-4.27498	1.91e-05	0.00203712	PGAM5	down	CD4_l.vs.CD8_l
ENSSSCG00000035664	27.3292	-8.26621	2.13402	-3.40494	0.000661778	0.0316533	ZBTB45	down	CD4_l.vs.CD8_l
ENSSSCG00000035757	148.382	8.04414	1.63794	4.3006	1.7e-05	0.0018813	SSBP2	up	CD4_l.vs.CD8_l
ENSSSCG00000035775	47.7483	-22.499	2.64488	-8.12855	4.34e-16	8.8e-13	BCS1L	down	CD4_l.vs.CD8_l
ENSSSCG00000035812	200.655	-4.0441	1.41674	-2.14866	0.031661	0.41095	AMH	down	CD4_l.vs.CD8_l
ENSSSCG00000035818	35.9097	-6.46585	2.08166	-2.62572	0.00864659	0.185277	FHIT	down	CD4_l.vs.CD8_l
ENSSSCG00000035839	45.7925	3.67918	1.25886	2.12826	0.0333158	0.424916	TOP3A	up	CD4_l.vs.CD8_l
ENSSSCG00000035911	19.2161	4.57134	1.65041	2.16391	0.0304711	0.401947	P2RY8	up	CD4_l.vs.CD8_l
ENSSSCG00000035923	112.387	-7.86994	2.27028	-3.02603	0.00247784	0.0818505	JMJD6	down	CD4_l.vs.CD8_l
ENSSSCG00000036160	36.5891	5.29778	1.30092	3.30364	0.000954389	0.0406837	ZNF250	up	CD4_l.vs.CD8_l
ENSSSCG00000036213	62.9431	4.98612	1.43922	2.76965	0.0056117	0.13942	FGF2	up	CD4_l.vs.CD8_l
ENSSSCG00000036307	18.5006	7.08381	2.99385	2.0321	0.0421431	0.482105	OAF	up	CD4_l.vs.CD8_l
ENSSSCG00000036356	17.0362	4.98438	1.59621	2.49615	0.012555	0.232163	ZSCAN2	up	CD4_l.vs.CD8_l
ENSSSCG00000036379	60.7724	-7.61431	2.4598	-2.68896	0.00716746	0.162409	ENSSSCG00000036379	down	CD4_l.vs.CD8_l
ENSSSCG00000036391	15.881	8.84952	2.62088	2.995	0.00274448	0.0861568	SSC4D	up	CD4_l.vs.CD8_l
ENSSSCG00000036428	34.749	7.06095	2.27791	2.66075	0.00779658	0.172329	ENSSSCG00000036428	up	CD4_l.vs.CD8_l
ENSSSCG00000036505	20.0404	6.91902	1.75898	3.36502	0.000765371	0.0353555	GNG12	up	CD4_l.vs.CD8_l
ENSSSCG00000036546	232.45	2.52087	0.747398	2.03489	0.041862	0.481611	RNF141	up	CD4_l.vs.CD8_l
ENSSSCG00000036569	24.5081	-5.81452	2.35569	-2.04378	0.040975	0.476594	PTP4A3	down	CD4_l.vs.CD8_l
ENSSSCG00000036584	30.338	7.19975	1.99908	3.1013	0.00192673	0.0682445	HAUS8	up	CD4_l.vs.CD8_l
ENSSSCG00000036622	142.784	-2.86785	0.943697	-1.97929	0.0477838	0.521586	ENSSSCG00000036622	down	CD4_l.vs.CD8_l
ENSSSCG00000036630	105.566	11.1156	2.2714	4.45348	8.45e-06	0.00110299	GCSAML	up	CD4_l.vs.CD8_l
ENSSSCG00000036665	40.9608	-5.23215	1.70181	-2.48685	0.0128879	0.233695	ZNF394	down	CD4_l.vs.CD8_l
ENSSSCG00000036695	518.176	-2.16824	0.411654	-2.83792	0.00454082	0.122592	IGF2BP3	down	CD4_l.vs.CD8_l
ENSSSCG00000036723	25.4107	-8.28918	2.49077	-2.92648	0.00342822	0.100203	EMP1	down	CD4_l.vs.CD8_l
ENSSSCG00000036736	64.6844	-4.02915	1.18855	-2.54861	0.0108154	0.214001	ENSSSCG00000036736	down	CD4_l.vs.CD8_l
ENSSSCG00000036812	41.153	4.86634	1.79819	2.15014	0.0315445	0.410658	MPRIP	up	CD4_l.vs.CD8_l
ENSSSCG00000036876	39.6071	-7.28023	2.09234	-3.00153	0.00268625	0.0849877	THAP3	down	CD4_l.vs.CD8_l
ENSSSCG00000036886	39.0384	9.01528	1.96097	4.0874	4.36e-05	0.00401504	ZNF792	up	CD4_l.vs.CD8_l
ENSSSCG00000036907	90.5693	8.35151	1.32646	5.54221	2.99e-08	1.01e-05	NMB	up	CD4_l.vs.CD8_l
ENSSSCG00000036926	82.8768	-6.26692	1.11636	-4.71796	2.38e-06	0.000392031	MVB12B	down	CD4_l.vs.CD8_l
ENSSSCG00000036956	10.2234	5.61248	2.18502	2.11095	0.0347762	0.433329	SOCS3	up	CD4_l.vs.CD8_l
ENSSSCG00000037121	28.6602	-3.40321	1.17806	-2.03997	0.0413531	0.479846	KIAA0319L	down	CD4_l.vs.CD8_l
ENSSSCG00000037132	19.6719	5.49954	2.06498	2.17898	0.0293334	0.392913	POU2F2	up	CD4_l.vs.CD8_l
ENSSSCG00000037151	27.959	5.66204	1.70679	2.73147	0.00630523	0.149907	MIEF2	up	CD4_l.vs.CD8_l
ENSSSCG00000037168	42.176	5.61803	1.87491	2.46307	0.0137753	0.244529	TMEM92	up	CD4_l.vs.CD8_l
ENSSSCG00000037355	570.702	-2.9922	0.680938	-2.92567	0.00343712	0.100203	RNF115	down	CD4_l.vs.CD8_l
ENSSSCG00000037360	192.61	3.5585	1.16837	2.1898	0.0285388	0.388698	CST3	up	CD4_l.vs.CD8_l
ENSSSCG00000037427	43.9269	-7.69861	2.59353	-2.58281	0.00979989	0.201795	PTDSS2	down	CD4_l.vs.CD8_l
ENSSSCG00000037475	122.66	5.20182	1.88116	2.23363	0.0255073	0.359492	ENSSSCG00000037475	up	CD4_l.vs.CD8_l
ENSSSCG00000037501	55.1931	-5.46745	2.17272	-2.05616	0.0397672	0.469059	FANCF	down	CD4_l.vs.CD8_l
ENSSSCG00000037508	209.697	-4.04888	1.00891	-3.02194	0.00251157	0.0819015	GSN	down	CD4_l.vs.CD8_l
ENSSSCG00000037513	65.9758	-3.52892	1.21703	-2.07795	0.037714	0.454551	GINS4	down	CD4_l.vs.CD8_l
ENSSSCG00000037536	39.0764	4.21617	1.55012	2.07479	0.0380061	0.456135	SLC25A28	up	CD4_l.vs.CD8_l
ENSSSCG00000037557	14.7818	-8.01296	2.04414	-3.43077	0.000601878	0.0294848	DRC3	down	CD4_l.vs.CD8_l
ENSSSCG00000037701	44.2014	-7.40359	2.107	-3.0392	0.00237206	0.0798288	GPR182	down	CD4_l.vs.CD8_l
ENSSSCG00000037744	14.7183	-6.44161	1.96115	-2.7747	0.00552522	0.13869	ZNF483	down	CD4_l.vs.CD8_l
ENSSSCG00000037803	270.882	2.99548	0.725261	2.7514	0.00593412	0.144187	MARCKS	up	CD4_l.vs.CD8_l
ENSSSCG00000037808	74.3603	5.07282	1.50816	2.70052	0.00692319	0.158819	ENSSSCG00000037808	up	CD4_l.vs.CD8_l
ENSSSCG00000037843	23.1259	5.45665	1.69552	2.62849	0.00857657	0.184419	TMEM138	up	CD4_l.vs.CD8_l
ENSSSCG00000037951	19.1556	6.38883	1.63528	3.29535	0.000982978	0.041466	ZNF891	up	CD4_l.vs.CD8_l
ENSSSCG00000038144	87.6024	-5.00416	1.79302	-2.23319	0.0255364	0.359492	MYH10	down	CD4_l.vs.CD8_l
ENSSSCG00000038202	91.6497	-3.49819	0.968626	-2.5791	0.0099057	0.203284	PCNT	down	CD4_l.vs.CD8_l
ENSSSCG00000038269	20.6187	-4.82849	1.86641	-2.05125	0.0402421	0.472369	ENSSSCG00000038269	down	CD4_l.vs.CD8_l
ENSSSCG00000038397	20.9043	7.10586	1.84988	3.30068	0.000964503	0.0408284	PTK2	up	CD4_l.vs.CD8_l
ENSSSCG00000038414	18.9963	6.37622	2.12758	2.52691	0.011507	0.220851	ENSSSCG00000038414	up	CD4_l.vs.CD8_l
ENSSSCG00000038504	111.654	4.36754	1.46629	2.29665	0.021639	0.322963	FBXL15	up	CD4_l.vs.CD8_l
ENSSSCG00000038535	49.2734	8.66535	1.68732	4.54292	5.55e-06	0.000812077	ARSB	up	CD4_l.vs.CD8_l
ENSSSCG00000038557	10.3047	6.05704	1.71124	2.95519	0.00312473	0.094185	ENSSSCG00000038557	up	CD4_l.vs.CD8_l
ENSSSCG00000038562	13.405	-7.67175	2.69403	-2.4765	0.0132679	0.238774	RND1	down	CD4_l.vs.CD8_l
ENSSSCG00000038579	106.234	-8.68786	1.71077	-4.49379	7e-06	0.000977026	DKKL1	down	CD4_l.vs.CD8_l
ENSSSCG00000038604	13.1535	5.24987	2.10998	2.01418	0.043991	0.496654	DOCK6	up	CD4_l.vs.CD8_l
ENSSSCG00000038670	14.4092	7.11129	2.9154	2.09621	0.0360636	0.443458	ENSSSCG00000038670	up	CD4_l.vs.CD8_l
ENSSSCG00000038715	36.8024	-4.01324	1.21446	-2.48115	0.0130961	0.236763	FLCN	down	CD4_l.vs.CD8_l
ENSSSCG00000038726	321.974	-2.33427	0.673841	-1.9801	0.0476926	0.521527	RANGRF	down	CD4_l.vs.CD8_l
ENSSSCG00000038766	16.4051	5.21515	1.85575	2.2714	0.0231225	0.335033	MAD1L1	up	CD4_l.vs.CD8_l
ENSSSCG00000038792	36.8553	-3.45459	1.23899	-1.98112	0.0475776	0.521208	FAM221A	down	CD4_l.vs.CD8_l
ENSSSCG00000038927	42.7514	-9.22491	1.91758	-4.28922	1.79e-05	0.00196248	ZNF649	down	CD4_l.vs.CD8_l
ENSSSCG00000038958	62.0164	3.50392	0.963656	2.59836	0.00936711	0.194532	DNM3	up	CD4_l.vs.CD8_l
ENSSSCG00000038963	62.0257	-3.88708	1.17069	-2.46613	0.0136583	0.24295	PRKX	down	CD4_l.vs.CD8_l
ENSSSCG00000038969	12.6562	-5.87731	2.30709	-2.11406	0.0345104	0.431866	DMPK	down	CD4_l.vs.CD8_l
ENSSSCG00000038992	41.8253	-7.8725	1.80903	-3.799	0.000145283	0.0102836	TUBB6	down	CD4_l.vs.CD8_l
ENSSSCG00000039071	904.526	-2.6022	0.752947	-2.1279	0.0333451	0.424916	CLIC1	down	CD4_l.vs.CD8_l
ENSSSCG00000039171	37.6543	2.97714	0.946482	2.08894	0.0367131	0.447733	MRTFB	up	CD4_l.vs.CD8_l
ENSSSCG00000039185	222.279	-6.46936	1.23777	-4.41874	9.93e-06	0.00121833	EPB41L5	down	CD4_l.vs.CD8_l
ENSSSCG00000039203	42.4789	7.36942	2.15536	2.95516	0.0031251	0.094185	CYSLTR1	up	CD4_l.vs.CD8_l
ENSSSCG00000039224	27.7464	-6.11183	1.84347	-2.77294	0.00555519	0.13889	CSPG5	down	CD4_l.vs.CD8_l
ENSSSCG00000039258	32.397	-5.37271	1.98758	-2.20001	0.0278061	0.381431	C12orf66	down	CD4_l.vs.CD8_l
ENSSSCG00000039327	48.8539	4.34564	1.26236	2.6503	0.00804206	0.174782	DAPP1	up	CD4_l.vs.CD8_l
ENSSSCG00000039370	73.0229	5.09175	1.70947	2.39358	0.016685	0.276465	FAM72A	up	CD4_l.vs.CD8_l
ENSSSCG00000039425	71.0903	7.20711	1.71526	3.61876	0.000296014	0.0174576	BPGM	up	CD4_l.vs.CD8_l
ENSSSCG00000039469	45.1498	7.78272	1.42309	4.76618	1.88e-06	0.000316799	DNAL1	up	CD4_l.vs.CD8_l
ENSSSCG00000039480	46.6815	-4.01112	1.24016	-2.428	0.0151825	0.260525	ERLIN2	down	CD4_l.vs.CD8_l
ENSSSCG00000039539	49.0251	3.61441	1.08977	2.39905	0.0164376	0.273561	DHTKD1	up	CD4_l.vs.CD8_l
ENSSSCG00000039546	100.749	-2.83809	0.85387	-2.15266	0.0313455	0.40948	KNTC1	down	CD4_l.vs.CD8_l
ENSSSCG00000039592	12.5494	5.72863	2.30933	2.04762	0.0405977	0.473403	ZMYND19	up	CD4_l.vs.CD8_l
ENSSSCG00000039681	17.2755	-5.52823	2.13187	-2.12407	0.0336645	0.426031	B9D1	down	CD4_l.vs.CD8_l
ENSSSCG00000039704	25.1181	4.4254	1.62569	2.10705	0.0351135	0.437084	ENSSSCG00000039704	up	CD4_l.vs.CD8_l
ENSSSCG00000039715	32.7337	-7.776	1.96413	-3.44988	0.00056084	0.0281556	FAHD1	down	CD4_l.vs.CD8_l
ENSSSCG00000039813	2.67505	-17.666	5.61423	-2.96854	0.00299222	NA	COL25A1	down	CD4_l.vs.CD8_l
ENSSSCG00000039843	143.885	4.71389	0.896309	4.14354	3.42e-05	0.0032635	IPO9	up	CD4_l.vs.CD8_l
ENSSSCG00000039890	87.7933	4.70278	1.46619	2.52545	0.0115552	0.221426	RASL11A	up	CD4_l.vs.CD8_l
ENSSSCG00000039950	383.665	-5.3504	0.996365	-4.36628	1.26e-05	0.00149071	RMI1	down	CD4_l.vs.CD8_l
ENSSSCG00000039978	38.0844	-7.85889	2.26908	-3.02276	0.00250479	0.0819015	ZNF773	down	CD4_l.vs.CD8_l
ENSSSCG00000039997	60.0687	6.20777	1.00433	5.1853	2.16e-07	5.14e-05	ZNF41	up	CD4_l.vs.CD8_l
ENSSSCG00000040016	17.2473	6.42711	2.37874	2.2815	0.0225186	0.330409	EMR4	up	CD4_l.vs.CD8_l
ENSSSCG00000040086	108.304	-5.48958	1.2771	-3.51545	0.00043901	0.0234957	YTHDF1	down	CD4_l.vs.CD8_l
ENSSSCG00000040155	20.4443	-7.75854	2.82908	-2.38895	0.0168965	0.278182	ENSSSCG00000040155	down	CD4_l.vs.CD8_l
ENSSSCG00000040182	100.355	7.86018	1.70458	4.02454	5.71e-05	0.00506233	RHBDD2	up	CD4_l.vs.CD8_l
ENSSSCG00000040199	93.1836	2.84005	0.858676	2.14289	0.0321216	0.414638	AFG1L	up	CD4_l.vs.CD8_l
ENSSSCG00000040257	166.612	5.22149	1.29646	3.25615	0.00112932	0.0461957	ZNF862	up	CD4_l.vs.CD8_l
ENSSSCG00000040267	7.84054	6.9156	2.51604	2.35116	0.018715	0.295295	CYS1	up	CD4_l.vs.CD8_l
ENSSSCG00000040386	361.221	-2.83184	0.804993	-2.2756	0.0228698	0.332748	GINS2	down	CD4_l.vs.CD8_l
ENSSSCG00000040449	72.7394	4.68284	1.46134	2.52017	0.0117297	0.22336	ABHD12	up	CD4_l.vs.CD8_l
ENSSSCG00000040461	39.5951	3.33227	1.10326	2.11399	0.0345165	0.431866	CDKN1C	up	CD4_l.vs.CD8_l
ENSSSCG00000040513	82.0077	4.84894	1.49796	2.56945	0.0101859	0.206592	AQP3	up	CD4_l.vs.CD8_l
ENSSSCG00000040548	93.1603	-2.37835	0.676214	-2.03834	0.041516	0.480818	ENSSSCG00000040548	down	CD4_l.vs.CD8_l
ENSSSCG00000040550	179.307	-3.50075	0.636395	-3.92956	8.51e-05	0.00693898	CASC1	down	CD4_l.vs.CD8_l
ENSSSCG00000040581	63.1104	7.31538	2.06995	3.05098	0.00228097	0.0774066	CISH	up	CD4_l.vs.CD8_l
ENSSSCG00000040586	60.5112	6.25323	1.23958	4.23792	2.26e-05	0.00230325	PAOX	up	CD4_l.vs.CD8_l
ENSSSCG00000040593	68.6749	3.24122	0.924808	2.42345	0.0153739	0.26196	BLOC1S5	up	CD4_l.vs.CD8_l
ENSSSCG00000040607	302.969	5.46369	0.974403	4.58095	4.63e-06	0.00069424	MAF	up	CD4_l.vs.CD8_l
ENSSSCG00000040688	71.4744	-6.57783	1.35158	-4.12689	3.68e-05	0.00346292	ENSSSCG00000040688	down	CD4_l.vs.CD8_l
ENSSSCG00000040905	200.883	-3.88194	1.18878	-2.42429	0.0153385	0.261723	FAAP24	down	CD4_l.vs.CD8_l
ENSSSCG00000040945	41.8753	6.07651	1.62278	3.12828	0.00175834	0.0635774	ZFYVE21	up	CD4_l.vs.CD8_l
ENSSSCG00000041037	202.476	3.13553	0.950943	2.2457	0.0247235	0.350894	ENSSSCG00000041037	up	CD4_l.vs.CD8_l
ENSSSCG00000041092	39.2507	-4.1589	1.45788	-2.16677	0.0302525	0.401947	ENSSSCG00000041092	down	CD4_l.vs.CD8_l
ENSSSCG00000041096	73.1189	4.83758	0.942422	4.07203	4.66e-05	0.00425714	ENSSSCG00000041096	up	CD4_l.vs.CD8_l
ENSSSCG00000041109	94.9129	3.89799	1.23436	2.34777	0.0188862	0.295871	ENSSSCG00000041109	up	CD4_l.vs.CD8_l
ENSSSCG00000041252	85.6197	7.71037	1.72858	3.88201	0.000103596	0.00801649	ENSSSCG00000041252	up	CD4_l.vs.CD8_l
ENSSSCG00000041254	29.9998	8.64013	2.53831	3.00992	0.00261314	0.0840823	ENSSSCG00000041254	up	CD4_l.vs.CD8_l
ENSSSCG00000041289	43.5269	6.03429	1.80826	2.78406	0.00536835	0.136348	IL10RB	up	CD4_l.vs.CD8_l
ENSSSCG00000041444	16.9373	8.33207	3.20646	2.28666	0.0222158	0.327548	ENSSSCG00000041444	up	CD4_l.vs.CD8_l
ENSSSCG00000041450	215.084	3.52572	1.07137	2.35746	0.0184005	0.292219	ENSSSCG00000041450	up	CD4_l.vs.CD8_l
ENSSSCG00000041490	19.5507	-6.46685	1.91317	-2.85748	0.00427013	0.117371	ENSSSCG00000041490	down	CD4_l.vs.CD8_l
ENSSSCG00000041492	12.8192	4.90961	1.9094	2.04756	0.040603	0.473403	ENSSSCG00000041492	up	CD4_l.vs.CD8_l
ENSSSCG00000041494	21.3693	8.47373	2.81605	2.65398	0.00795493	0.174075	ENSSSCG00000041494	up	CD4_l.vs.CD8_l
ENSSSCG00000041497	6.84725	6.0981	2.22579	2.29047	0.021994	0.325933	ENSSSCG00000041497	up	CD4_l.vs.CD8_l
ENSSSCG00000041534	37.5441	5.46639	1.76395	2.53203	0.0113403	0.219779	ENSSSCG00000041534	up	CD4_l.vs.CD8_l
ENSSSCG00000041558	20.9825	8.72702	1.94401	3.97479	7.04e-05	0.00590208	ENSSSCG00000041558	up	CD4_l.vs.CD8_l
ENSSSCG00000041604	16.7905	4.70975	1.88719	1.96576	0.0493264	0.534106	ENSSSCG00000041604	up	CD4_l.vs.CD8_l
ENSSSCG00000041626	23.7376	5.17368	2.02538	2.06069	0.0393328	0.466199	ENSSSCG00000041626	up	CD4_l.vs.CD8_l
ENSSSCG00000041667	192.539	9.83052	2.07588	4.25387	2.1e-05	0.00220409	CLDN5	up	CD4_l.vs.CD8_l
ENSSSCG00000041773	56.9939	-8.40454	1.69267	-4.37446	1.22e-05	0.00144993	ENSSSCG00000041773	down	CD4_l.vs.CD8_l
ENSSSCG00000041791	3.45181	-22.3583	4.26539	-5.00736	5.52e-07	NA	ENSSSCG00000041791	down	CD4_l.vs.CD8_l
ENSSSCG00000041822	39.7131	-4.50256	1.62771	-2.15183	0.0314107	0.409891	SMARCD2	down	CD4_l.vs.CD8_l
ENSSSCG00000041859	25.6204	-7.60725	2.61405	-2.52759	0.0114848	0.220774	ENSSSCG00000041859	down	CD4_l.vs.CD8_l
ENSSSCG00000041882	32.0397	5.24274	1.94158	2.1852	0.0288743	0.391156	ENSSSCG00000041882	up	CD4_l.vs.CD8_l
ENSSSCG00000041931	11.5796	7.26799	2.50927	2.49793	0.0124921	0.231704	ENSSSCG00000041931	up	CD4_l.vs.CD8_l
ENSSSCG00000042000	29.5162	4.40661	1.49547	2.27796	0.0227289	0.331493	ENSSSCG00000042000	up	CD4_l.vs.CD8_l
ENSSSCG00000042012	22.9759	6.7349	2.19268	2.61548	0.00891021	0.188261	ENSSSCG00000042012	up	CD4_l.vs.CD8_l
ENSSSCG00000042087	10.9735	5.38376	1.92334	2.27924	0.0226526	0.33083	ENSSSCG00000042087	up	CD4_l.vs.CD8_l
ENSSSCG00000042121	13.9257	-5.51399	2.26683	-1.99132	0.0464455	0.513973	ENSSSCG00000042121	down	CD4_l.vs.CD8_l
ENSSSCG00000042149	73.8287	-5.53037	1.85411	-2.44343	0.0145485	0.254316	ENSSSCG00000042149	down	CD4_l.vs.CD8_l
ENSSSCG00000042168	31.1734	2.78906	0.854871	2.09278	0.0363688	0.445152	ENSSSCG00000042168	up	CD4_l.vs.CD8_l
ENSSSCG00000042206	49.7329	4.91601	1.35497	2.89011	0.00385103	0.109313	ENSSSCG00000042206	up	CD4_l.vs.CD8_l
ENSSSCG00000042302	19.9167	8.05315	2.40442	2.93341	0.00335259	0.0986214	ENSSSCG00000042302	up	CD4_l.vs.CD8_l
ENSSSCG00000042341	89.589	-6.92135	1.91991	-3.08417	0.00204118	0.0712596	DEPDC7	down	CD4_l.vs.CD8_l
ENSSSCG00000042348	13.7883	13.2193	5.35454	2.28204	0.022487	0.330344	ENSSSCG00000042348	up	CD4_l.vs.CD8_l
ENSSSCG00000042447	130.423	-3.06611	0.91867	-2.24902	0.0245113	0.348573	APOBEC2	down	CD4_l.vs.CD8_l
ENSSSCG00000042454	43.1349	3.96792	1.04028	2.85299	0.00433093	0.118506	ENSSSCG00000042454	up	CD4_l.vs.CD8_l
ENSSSCG00000042461	7.63213	6.27956	2.63365	2.00465	0.0450003	0.503879	ENSSSCG00000042461	up	CD4_l.vs.CD8_l
ENSSSCG00000042530	34.4283	-7.55381	2.26837	-2.88922	0.00386203	0.10937	ENSSSCG00000042530	down	CD4_l.vs.CD8_l
ENSSSCG00000042586	47.2791	-8.42972	2.66597	-2.78687	0.00532198	0.136348	ENSSSCG00000042586	down	CD4_l.vs.CD8_l
ENSSSCG00000042730	17.6223	-5.98812	2.50173	-1.99387	0.0461663	0.513151	ENSSSCG00000042730	down	CD4_l.vs.CD8_l
ENSSSCG00000042766	13.5767	8.17004	2.78726	2.57244	0.0100986	0.205852	ENSSSCG00000042766	up	CD4_l.vs.CD8_l
ENSSSCG00000042769	8.10893	6.53135	2.07719	2.6629	0.00774704	0.172329	ENSSSCG00000042769	up	CD4_l.vs.CD8_l
ENSSSCG00000042961	25.747	-7.04404	1.92466	-3.14031	0.0016877	0.0615733	ENSSSCG00000042961	down	CD4_l.vs.CD8_l
ENSSSCG00000043001	14.0345	-5.25595	1.94939	-2.18322	0.0290194	0.391571	ENSSSCG00000043001	down	CD4_l.vs.CD8_l
ENSSSCG00000043013	29.6619	-8.91786	1.94836	-4.06387	4.83e-05	0.0043594	ENSSSCG00000043013	down	CD4_l.vs.CD8_l
ENSSSCG00000043050	32.0608	-8.33195	2.1981	-3.33559	0.000851185	0.037741	ENSSSCG00000043050	down	CD4_l.vs.CD8_l
ENSSSCG00000043204	11.2057	7.73426	1.94334	3.4653	0.000529634	0.0268105	ENSSSCG00000043204	up	CD4_l.vs.CD8_l
ENSSSCG00000043279	12.3717	-6.89501	2.57455	-2.28972	0.0220374	0.326105	ENSSSCG00000043279	down	CD4_l.vs.CD8_l
ENSSSCG00000043291	17.8844	7.33622	1.77818	3.56331	0.000366202	0.0202227	ENSSSCG00000043291	up	CD4_l.vs.CD8_l
ENSSSCG00000043449	48.4069	3.21697	1.0822	2.04857	0.040504	0.473403	ENSSSCG00000043449	up	CD4_l.vs.CD8_l
ENSSSCG00000043562	61.4942	3.94875	0.974222	3.02677	0.0024718	0.0818505	ENSSSCG00000043562	up	CD4_l.vs.CD8_l
ENSSSCG00000043635	164.524	3.13451	1.07667	1.98251	0.0474227	0.52045	ENSSSCG00000043635	up	CD4_l.vs.CD8_l
ENSSSCG00000043747	18.5661	-4.94751	1.65052	-2.39168	0.0167716	0.277223	ENSSSCG00000043747	down	CD4_l.vs.CD8_l
ENSSSCG00000043775	28.1679	5.38801	1.94159	2.26002	0.0238203	0.341668	ENSSSCG00000043775	up	CD4_l.vs.CD8_l
ENSSSCG00000043782	17.2125	-20.7906	2.59145	-7.63688	2.23e-14	2.46e-11	ENSSSCG00000043782	down	CD4_l.vs.CD8_l
ENSSSCG00000043880	16.4804	7.17496	2.33498	2.64455	0.00818008	0.176944	ENSSSCG00000043880	up	CD4_l.vs.CD8_l
ENSSSCG00000043995	47.8985	4.2491	1.00766	3.22442	0.00126229	0.0497907	ENSSSCG00000043995	up	CD4_l.vs.CD8_l
ENSSSCG00000044005	39.8139	-5.19549	1.83467	-2.28679	0.0222081	0.327548	ENSSSCG00000044005	down	CD4_l.vs.CD8_l
ENSSSCG00000044035	39.3401	8.18923	2.06122	3.48786	0.000486901	0.0249593	ENSSSCG00000044035	up	CD4_l.vs.CD8_l
ENSSSCG00000044190	24.7049	-5.34537	1.8254	-2.3805	0.017289	0.28152	ENSSSCG00000044190	down	CD4_l.vs.CD8_l
ENSSSCG00000044211	118.962	2.79871	0.913104	1.96988	0.0488516	0.529909	ENSSSCG00000044211	up	CD4_l.vs.CD8_l
ENSSSCG00000044252	26.3682	6.15174	2.31413	2.22621	0.0259999	0.364328	ENSSSCG00000044252	up	CD4_l.vs.CD8_l
ENSSSCG00000044266	19.3617	-7.67114	2.11049	-3.16094	0.0015726	0.0578955	ENSSSCG00000044266	down	CD4_l.vs.CD8_l
ENSSSCG00000044301	35.3723	5.41852	1.44302	3.06199	0.00219873	0.0748246	ENSSSCG00000044301	up	CD4_l.vs.CD8_l
ENSSSCG00000044312	11.525	-6.26228	2.3331	-2.25549	0.0241026	0.344863	ENSSSCG00000044312	down	CD4_l.vs.CD8_l
ENSSSCG00000044325	18.9441	4.86207	1.8205	2.12143	0.0338855	0.426659	ENSSSCG00000044325	up	CD4_l.vs.CD8_l
ENSSSCG00000044340	37.8546	6.11267	1.98614	2.57417	0.0100481	0.205258	EEA1	up	CD4_l.vs.CD8_l
ENSSSCG00000044418	7.92513	7.32967	2.61064	2.42457	0.0153267	0.261723	ENSSSCG00000044418	up	CD4_l.vs.CD8_l
ENSSSCG00000044443	50.6967	4.78978	1.68401	2.25045	0.0244201	0.348216	ENSSSCG00000044443	up	CD4_l.vs.CD8_l
ENSSSCG00000044447	126.179	6.8846	1.31562	4.47289	7.72e-06	0.00103025	ENSSSCG00000044447	up	CD4_l.vs.CD8_l
ENSSSCG00000044473	44.6457	-7.48032	1.7893	-3.6217	0.000292673	0.0174576	ENSSSCG00000044473	down	CD4_l.vs.CD8_l
ENSSSCG00000044483	5.8251	-6.30969	2.53683	-2.09304	0.0363456	0.445152	ENSSSCG00000044483	down	CD4_l.vs.CD8_l
ENSSSCG00000044542	245.16	3.13773	0.791671	2.70027	0.00692827	0.158819	ENSSSCG00000044542	up	CD4_l.vs.CD8_l
ENSSSCG00000044574	4.67885	7.22628	2.4366	2.55531	0.0106093	NA	ENSSSCG00000044574	up	CD4_l.vs.CD8_l
ENSSSCG00000044618	18.0876	5.10699	1.76944	2.32106	0.0202834	0.309987	ENSSSCG00000044618	up	CD4_l.vs.CD8_l
ENSSSCG00000044764	7.60021	7.63223	3.28444	2.01929	0.0434575	0.493514	ENSSSCG00000044764	up	CD4_l.vs.CD8_l
ENSSSCG00000044786	44.4556	-7.47732	2.5519	-2.53823	0.0111415	0.216919	ENSSSCG00000044786	down	CD4_l.vs.CD8_l
ENSSSCG00000044894	30.8933	-5.94335	1.98761	-2.48708	0.0128795	0.233695	ENSSSCG00000044894	down	CD4_l.vs.CD8_l
ENSSSCG00000044896	14.3614	8.20992	3.0127	2.39318	0.016703	0.276465	ENSSSCG00000044896	up	CD4_l.vs.CD8_l
ENSSSCG00000044925	14.6569	-7.21792	2.58811	-2.40249	0.0162837	0.272306	ENSSSCG00000044925	down	CD4_l.vs.CD8_l
ENSSSCG00000045063	9.20633	5.02537	2.02269	1.99011	0.0465786	0.513973	ENSSSCG00000045063	up	CD4_l.vs.CD8_l
ENSSSCG00000045066	20.097	6.59386	1.94164	2.88099	0.0039643	0.110973	ENSSSCG00000045066	up	CD4_l.vs.CD8_l
ENSSSCG00000045156	8.7197	-23.4731	4.13913	-5.42942	5.65e-08	1.68e-05	ENSSSCG00000045156	down	CD4_l.vs.CD8_l
ENSSSCG00000045157	22.9652	4.86443	1.52157	2.53976	0.011093	0.216322	ENSSSCG00000045157	up	CD4_l.vs.CD8_l
ENSSSCG00000045198	35.3637	4.22726	1.30341	2.47601	0.0132859	0.238774	ENSSSCG00000045198	up	CD4_l.vs.CD8_l
ENSSSCG00000045213	24.9497	-6.09489	1.92604	-2.64526	0.00816271	0.176944	ENSSSCG00000045213	down	CD4_l.vs.CD8_l
ENSSSCG00000045313	10.823	6.48539	2.61955	2.09402	0.0362583	0.444952	ENSSSCG00000045313	up	CD4_l.vs.CD8_l
ENSSSCG00000045405	21.3311	7.58559	2.06966	3.18197	0.00146279	0.055087	ENSSSCG00000045405	up	CD4_l.vs.CD8_l
ENSSSCG00000045508	21.9846	-4.39271	1.62496	-2.08787	0.0368096	0.447733	CCDC180	down	CD4_l.vs.CD8_l
ENSSSCG00000045510	32.6626	5.33524	1.54923	2.79833	0.00513684	0.134209	ENSSSCG00000045510	up	CD4_l.vs.CD8_l
ENSSSCG00000045582	9.70133	6.73036	2.09628	2.73359	0.00626481	0.149531	ENSSSCG00000045582	up	CD4_l.vs.CD8_l
ENSSSCG00000045611	14.4419	5.69893	1.90493	2.46672	0.0136357	0.242904	ENSSSCG00000045611	up	CD4_l.vs.CD8_l
ENSSSCG00000045712	16.0309	-6.53702	2.53434	-2.18479	0.028904	0.391156	OLFML3	down	CD4_l.vs.CD8_l
ENSSSCG00000045716	100.938	3.26207	1.04064	2.17372	0.0297263	0.396426	ENSSSCG00000045716	up	CD4_l.vs.CD8_l
ENSSSCG00000045724	52.2875	8.30915	1.39489	5.23995	1.61e-07	3.98e-05	ENSSSCG00000045724	up	CD4_l.vs.CD8_l
ENSSSCG00000045737	127.938	4.20049	1.40799	2.27309	0.0230208	0.334146	ENSSSCG00000045737	up	CD4_l.vs.CD8_l
ENSSSCG00000045805	117.588	-2.65521	0.806685	-2.05186	0.0401829	0.472178	ENSSSCG00000045805	down	CD4_l.vs.CD8_l
ENSSSCG00000045829	18.196	6.16859	2.41065	2.14406	0.0320278	0.414277	ENSSSCG00000045829	up	CD4_l.vs.CD8_l
ENSSSCG00000045920	23.5132	5.45349	2.15882	2.06293	0.0391195	0.464578	ENSSSCG00000045920	up	CD4_l.vs.CD8_l
ENSSSCG00000046014	13.2932	6.83443	2.48511	2.34776	0.0188868	0.295871	ENSSSCG00000046014	up	CD4_l.vs.CD8_l
ENSSSCG00000046092	28.7688	8.1262	2.17571	3.27534	0.00105535	0.043759	ENSSSCG00000046092	up	CD4_l.vs.CD8_l
ENSSSCG00000046114	97.8729	-6.66461	2.18555	-2.59185	0.00954626	0.197577	ENSSSCG00000046114	down	CD4_l.vs.CD8_l
ENSSSCG00000046182	58.0267	-6.69239	1.59469	-3.5696	0.000357527	0.0199248	ENSSSCG00000046182	down	CD4_l.vs.CD8_l
ENSSSCG00000046192	81.192	-22.315	2.419	-8.81152	1.23e-18	3.75e-15	ENSSSCG00000046192	down	CD4_l.vs.CD8_l
ENSSSCG00000046199	5.4679	-5.5319	2.16558	-2.09269	0.0363768	NA	ENSSSCG00000046199	down	CD4_l.vs.CD8_l
ENSSSCG00000046227	55.6775	6.56575	1.85793	2.99567	0.00273843	0.0861568	ENSSSCG00000046227	up	CD4_l.vs.CD8_l
ENSSSCG00000046259	17.2535	-7.06265	2.0878	-2.90385	0.0036861	0.10612	ENSSSCG00000046259	down	CD4_l.vs.CD8_l
ENSSSCG00000046273	10.8056	5.5033	2.21519	2.03292	0.0420605	0.482105	ENSSSCG00000046273	up	CD4_l.vs.CD8_l
ENSSSCG00000046419	181.761	3.16516	0.724077	2.99024	0.00278756	0.086614	ENSSSCG00000046419	up	CD4_l.vs.CD8_l
ENSSSCG00000046533	2.46869	-17.2961	6.09474	-2.67379	0.00749983	NA	ENSSSCG00000046533	down	CD4_l.vs.CD8_l
ENSSSCG00000046815	64.856	2.16249	0.55992	2.07618	0.0378777	0.45517	ENSSSCG00000046815	up	CD4_l.vs.CD8_l
ENSSSCG00000046818	19.4596	-8.44956	3.68595	-2.02107	0.0432727	0.492247	ENSSSCG00000046818	down	CD4_l.vs.CD8_l
ENSSSCG00000047009	85.1158	6.7503	1.80837	3.17982	0.00147364	0.055087	ENSSSCG00000047009	up	CD4_l.vs.CD8_l
ENSSSCG00000047105	6.67553	5.66839	2.19711	2.12479	0.0336043	0.425713	ENSSSCG00000047105	up	CD4_l.vs.CD8_l
ENSSSCG00000047150	10.4765	7.88456	2.49993	2.7539	0.00588889	0.143582	ENSSSCG00000047150	up	CD4_l.vs.CD8_l
ENSSSCG00000047204	27.5638	5.14246	1.58317	2.61656	0.00888202	0.187998	ENSSSCG00000047204	up	CD4_l.vs.CD8_l
ENSSSCG00000047223	53.3848	4.82424	1.11003	3.44517	0.000570702	0.0285328	ENSSSCG00000047223	up	CD4_l.vs.CD8_l
ENSSSCG00000047226	4.53616	6.2071	2.61539	1.99095	0.0464865	NA	ENSSSCG00000047226	up	CD4_l.vs.CD8_l
ENSSSCG00000047288	25.0119	6.64346	1.91658	2.94455	0.00323429	0.0963075	ENSSSCG00000047288	up	CD4_l.vs.CD8_l
ENSSSCG00000047328	18.9438	-6.52637	2.31653	-2.38563	0.0170499	0.279063	ENSSSCG00000047328	down	CD4_l.vs.CD8_l
ENSSSCG00000047531	88.1007	3.37649	1.10082	2.15885	0.0308621	0.404907	ENSSSCG00000047531	up	CD4_l.vs.CD8_l
ENSSSCG00000047532	9.29175	6.66507	2.52772	2.24118	0.0250146	0.354037	ENSSSCG00000047532	up	CD4_l.vs.CD8_l
ENSSSCG00000047562	56.2272	-6.55942	2.10798	-2.63731	0.00835653	0.180006	ENSSSCG00000047562	down	CD4_l.vs.CD8_l
ENSSSCG00000047586	31.3809	-7.40061	2.73027	-2.34431	0.0190623	0.296527	ENSSSCG00000047586	down	CD4_l.vs.CD8_l
ENSSSCG00000047643	96.8944	4.94643	1.34067	2.94363	0.00324391	0.0963575	ENSSSCG00000047643	up	CD4_l.vs.CD8_l
ENSSSCG00000047680	22.5766	-6.16468	2.06823	-2.49714	0.0125198	0.231865	ENSSSCG00000047680	down	CD4_l.vs.CD8_l
ENSSSCG00000047790	9.09358	4.30825	1.61235	2.05182	0.0401871	0.472178	ENSSSCG00000047790	up	CD4_l.vs.CD8_l
ENSSSCG00000047811	23.542	4.43731	1.37262	2.5042	0.012273	0.22904	ENSSSCG00000047811	up	CD4_l.vs.CD8_l
ENSSSCG00000047828	36.6105	4.0167	1.2673	2.38041	0.0172934	0.28152	ENSSSCG00000047828	up	CD4_l.vs.CD8_l
ENSSSCG00000047961	19.0581	8.63996	2.19944	3.47359	0.000513551	0.0261291	ENSSSCG00000047961	up	CD4_l.vs.CD8_l
ENSSSCG00000047985	146.16	3.89564	1.05122	2.75454	0.00587739	0.143582	ZCCHC3	up	CD4_l.vs.CD8_l
ENSSSCG00000048091	56.6912	22.5191	4.17055	5.15977	2.47e-07	5.78e-05	ENSSSCG00000048091	up	CD4_l.vs.CD8_l
ENSSSCG00000048095	31.0973	-3.31884	1.11222	-2.08487	0.0370813	0.449153	ENSSSCG00000048095	down	CD4_l.vs.CD8_l
ENSSSCG00000048122	45.3637	-8.40017	2.18185	-3.3917	0.000694611	0.0323327	ENSSSCG00000048122	down	CD4_l.vs.CD8_l
ENSSSCG00000048152	46.0201	4.62642	1.68704	2.14957	0.0315891	0.410658	ENSSSCG00000048152	up	CD4_l.vs.CD8_l
ENSSSCG00000048190	29.2049	-5.45851	2.02575	-2.20093	0.0277413	0.381255	ENSSSCG00000048190	down	CD4_l.vs.CD8_l
ENSSSCG00000048230	6.03309	6.57855	2.35541	2.3684	0.0178652	0.285585	ENSSSCG00000048230	up	CD4_l.vs.CD8_l
ENSSSCG00000048298	24.8473	7.87727	2.08157	3.30389	0.00095354	0.0406837	ENSSSCG00000048298	up	CD4_l.vs.CD8_l
ENSSSCG00000048329	13.5958	7.1536	2.28419	2.694	0.00706007	0.160623	ENSSSCG00000048329	up	CD4_l.vs.CD8_l
ENSSSCG00000048462	36.6371	-3.10017	0.952186	-2.20563	0.0274099	0.378931	ENSSSCG00000048462	down	CD4_l.vs.CD8_l
ENSSSCG00000048463	16.3262	-6.21762	2.4275	-2.14938	0.0316047	0.410658	ENSSSCG00000048463	down	CD4_l.vs.CD8_l
ENSSSCG00000048558	13.2588	-6.70098	2.45622	-2.32104	0.0202847	0.309987	ENSSSCG00000048558	down	CD4_l.vs.CD8_l
ENSSSCG00000048594	25.0336	-4.32054	1.67477	-1.98269	0.0474026	0.52045	NRN1L	down	CD4_l.vs.CD8_l
ENSSSCG00000048756	32.8799	-9.10577	3.04556	-2.6615	0.00777931	0.172329	ENSSSCG00000048756	down	CD4_l.vs.CD8_l
ENSSSCG00000048776	29.0722	-5.66167	1.83368	-2.54225	0.0110142	0.215478	ENSSSCG00000048776	down	CD4_l.vs.CD8_l
ENSSSCG00000048887	31.3544	6.082	1.9761	2.57173	0.0101191	0.205925	ENSSSCG00000048887	up	CD4_l.vs.CD8_l
ENSSSCG00000049046	15.8675	7.08743	2.5521	2.38527	0.0170667	0.279063	ENSSSCG00000049046	up	CD4_l.vs.CD8_l
ENSSSCG00000049108	23.8735	5.66024	2.20533	2.11317	0.0345859	0.432288	ENSSSCG00000049108	up	CD4_l.vs.CD8_l
ENSSSCG00000049160	147.687	-3.19576	0.806755	-2.72172	0.00649438	0.153181	ENSSSCG00000049160	down	CD4_l.vs.CD8_l
ENSSSCG00000049163	17.9325	5.33315	1.71431	2.52763	0.0114834	0.220774	ENSSSCG00000049163	up	CD4_l.vs.CD8_l
ENSSSCG00000049181	12.8985	8.69734	3.17242	2.42633	0.0152525	0.260989	ENSSSCG00000049181	up	CD4_l.vs.CD8_l
ENSSSCG00000049288	16.9085	8.64935	2.05026	3.73092	0.000190781	0.0123287	ENSSSCG00000049288	up	CD4_l.vs.CD8_l
ENSSSCG00000049380	17.2135	-5.64547	1.94439	-2.38916	0.0168869	0.278182	ENSSSCG00000049380	down	CD4_l.vs.CD8_l
ENSSSCG00000049599	8.53063	7.9151	2.77876	2.48856	0.0128263	0.233695	ENSSSCG00000049599	up	CD4_l.vs.CD8_l
ENSSSCG00000049677	83.6942	-7.32893	1.69355	-3.73708	0.00018617	0.0121601	ENSSSCG00000049677	down	CD4_l.vs.CD8_l
ENSSSCG00000049691	158.532	-2.31528	0.652126	-2.01691	0.0437047	0.494845	ENSSSCG00000049691	down	CD4_l.vs.CD8_l
ENSSSCG00000049718	62.991	-4.70356	1.34507	-2.75343	0.00589739	0.143582	ENSSSCG00000049718	down	CD4_l.vs.CD8_l
ENSSSCG00000049844	116.076	5.74357	1.43561	3.30423	0.00095238	0.0406837	ENSSSCG00000049844	up	CD4_l.vs.CD8_l
ENSSSCG00000049896	27.7235	3.64063	1.32625	1.99105	0.046475	0.513973	ENSSSCG00000049896	up	CD4_l.vs.CD8_l
ENSSSCG00000049945	33.3516	4.26842	1.34293	2.43379	0.0149415	0.258214	ENSSSCG00000049945	up	CD4_l.vs.CD8_l
ENSSSCG00000049959	57.5966	6.60259	1.2634	4.43452	9.23e-06	0.0011678	ENSSSCG00000049959	up	CD4_l.vs.CD8_l
ENSSSCG00000050047	7.91451	-22.6282	3.49569	-6.1871	6.13e-10	2.86e-07	ENSSSCG00000050047	down	CD4_l.vs.CD8_l
ENSSSCG00000050117	7.96035	5.44066	2.1338	2.0811	0.0374246	0.45251	ENSSSCG00000050117	up	CD4_l.vs.CD8_l
ENSSSCG00000050149	39.6665	4.7266	1.64389	2.26695	0.0233935	0.337539	ENSSSCG00000050149	up	CD4_l.vs.CD8_l
ENSSSCG00000050239	11.8276	6.9818	2.33508	2.56171	0.0104159	0.209062	ENSSSCG00000050239	up	CD4_l.vs.CD8_l
ENSSSCG00000050255	10.0711	5.3352	1.89238	2.29087	0.0219707	0.325933	ENSSSCG00000050255	up	CD4_l.vs.CD8_l
ENSSSCG00000050266	15.9969	9.03127	2.06152	3.89581	9.79e-05	0.00774794	ENSSSCG00000050266	up	CD4_l.vs.CD8_l
ENSSSCG00000050325	47.2245	3.71508	1.35961	1.99695	0.0458305	0.51082	ENSSSCG00000050325	up	CD4_l.vs.CD8_l
ENSSSCG00000050380	29.574	4.80687	1.65418	2.30136	0.0213712	0.320542	ENSSSCG00000050380	up	CD4_l.vs.CD8_l
ENSSSCG00000050445	609.552	-29.5912	4.28606	-6.67074	2.55e-11	1.47e-08	ENSSSCG00000050445	down	CD4_l.vs.CD8_l
ENSSSCG00000050466	15.185	4.81753	1.77154	2.15492	0.0311679	0.408038	ENSSSCG00000050466	up	CD4_l.vs.CD8_l
ENSSSCG00000050481	32.1511	4.2696	1.15977	2.81918	0.00481464	0.127714	ENSSSCG00000050481	up	CD4_l.vs.CD8_l
ENSSSCG00000050530	16.061	7.20054	2.21051	2.80503	0.00503115	0.131732	SRRD	up	CD4_l.vs.CD8_l
ENSSSCG00000050594	142.386	-3.44296	1.1713	-2.08568	0.0370077	0.44871	ENSSSCG00000050594	down	CD4_l.vs.CD8_l
ENSSSCG00000050604	25.7289	-6.90028	1.98226	-2.97654	0.0029152	0.0888477	ENSSSCG00000050604	down	CD4_l.vs.CD8_l
ENSSSCG00000050739	8.28117	-5.95102	2.42883	-2.03844	0.0415063	0.480818	ENSSSCG00000050739	down	CD4_l.vs.CD8_l
ENSSSCG00000050762	8.9669	7.1307	2.24758	2.72769	0.00637803	0.151341	ENSSSCG00000050762	up	CD4_l.vs.CD8_l
ENSSSCG00000050828	10.0084	8.22304	2.82392	2.5578	0.0105336	0.209791	ENSSSCG00000050828	up	CD4_l.vs.CD8_l
ENSSSCG00000050929	42.6834	-8.4994	2.49238	-3.00893	0.00262171	0.0840823	ENSSSCG00000050929	down	CD4_l.vs.CD8_l
ENSSSCG00000050965	14.6187	-7.36483	2.7559	-2.30953	0.0209142	0.315244	ENSSSCG00000050965	down	CD4_l.vs.CD8_l
ENSSSCG00000050980	43.8819	8.55832	1.95824	3.85976	0.0001135	0.00857207	ENSSSCG00000050980	up	CD4_l.vs.CD8_l
ENSSSCG00000051022	27.6151	5.00659	1.45047	2.76227	0.00574014	0.141742	ENSSSCG00000051022	up	CD4_l.vs.CD8_l
ENSSSCG00000051055	6.35931	-6.61467	2.28329	-2.45903	0.0139312	0.246152	ENSSSCG00000051055	down	CD4_l.vs.CD8_l
ENSSSCG00000051057	170.435	4.88225	0.913839	4.24829	2.15e-05	0.00223678	ENSSSCG00000051057	up	CD4_l.vs.CD8_l
ENSSSCG00000051130	19.5292	-6.33751	2.08525	-2.55965	0.0104779	0.209713	ENSSSCG00000051130	down	CD4_l.vs.CD8_l
ENSSSCG00000051147	169.375	9.48125	1.55179	5.46546	4.62e-08	1.4e-05	ENSSSCG00000051147	up	CD4_l.vs.CD8_l
ENSSSCG00000051163	8.2287	7.06173	2.90009	2.09019	0.0366011	0.446901	ENSSSCG00000051163	up	CD4_l.vs.CD8_l
ENSSSCG00000051226	18.4147	-7.79413	2.61013	-2.60298	0.00924171	0.193092	ENSSSCG00000051226	down	CD4_l.vs.CD8_l
ENSSSCG00000051287	22.9961	-5.63104	2.11633	-2.18824	0.0286523	0.389806	ENSSSCG00000051287	down	CD4_l.vs.CD8_l
ENSSSCG00000051304	9.40275	7.47076	2.53983	2.54772	0.010843	0.2141	ENSSSCG00000051304	up	CD4_l.vs.CD8_l
ENSSSCG00000051332	66.825	-4.82608	1.49342	-2.56196	0.0104082	0.209062	ENSSSCG00000051332	down	CD4_l.vs.CD8_l
ENSSSCG00000051359	48.4589	-22.5787	2.89161	-7.4625	8.49e-14	8.59e-11	NIPSNAP1	down	CD4_l.vs.CD8_l
ENSSSCG00000051366	11.9036	8.92155	2.64764	2.99193	0.00277224	0.0863587	ENSSSCG00000051366	up	CD4_l.vs.CD8_l
ENSSSCG00000051486	20.128	8.93296	2.422	3.27538	0.00105521	0.043759	ENSSSCG00000051486	up	CD4_l.vs.CD8_l
ENSSSCG00000051532	6.47412	6.76991	2.31453	2.49291	0.0126702	0.233055	ENSSSCG00000051532	up	CD4_l.vs.CD8_l
ENSSSCG00000051595	16.1677	-7.12725	2.45667	-2.49412	0.0126269	0.232783	ENSSSCG00000051595	down	CD4_l.vs.CD8_l
ENSSSCG00000051618	125.51	2.88829	0.661408	2.85496	0.00430426	0.118042	SETD1B	up	CD4_l.vs.CD8_l
ENSSSCG00000051634	24.9075	-5.61386	2.23326	-2.06597	0.0388309	0.462507	ENSSSCG00000051634	down	CD4_l.vs.CD8_l
ENSSSCG00000051656	10.7701	5.91883	2.50575	1.96302	0.0496437	0.534394	ENSSSCG00000051656	up	CD4_l.vs.CD8_l
ENSSSCG00000051721	15.9707	8.69187	2.14487	3.58618	0.000335563	0.0191043	ENSSSCG00000051721	up	CD4_l.vs.CD8_l
ENSSSCG00000051732	23.9497	-5.1172	1.937	-2.12556	0.03354	0.425681	ENSSSCG00000051732	down	CD4_l.vs.CD8_l
ENSSSCG00000051767	24.2852	5.7004	2.13171	2.20499	0.0274549	0.378931	ENSSSCG00000051767	up	CD4_l.vs.CD8_l
ENSSSCG00000000007	56.4908	-8.22361	1.90896	-3.78405	0.000154298	0.0201802	TRMU	down	CD4_l.vs.CD4-CD8-_l
ENSSSCG00000000039	88.3294	-3.85486	0.903654	-3.15924	0.00158179	0.0870018	POLDIP3	down	CD4_l.vs.CD4-CD8-_l
ENSSSCG00000000046	32.6512	8.79847	2.3891	3.26419	0.00109779	0.0680531	CYP2D25	up	CD4_l.vs.CD4-CD8-_l
ENSSSCG00000000050	125.686	-3.82563	0.809688	-3.48978	0.000483415	0.040093	NAGA	down	CD4_l.vs.CD4-CD8-_l
ENSSSCG00000000087	26.0282	-7.23314	2.51569	-2.4777	0.0132231	0.299008	TAB1	down	CD4_l.vs.CD4-CD8-_l
ENSSSCG00000000137	27.0736	-6.83293	2.0397	-2.8597	0.00424037	0.149432	NCF4	down	CD4_l.vs.CD4-CD8-_l
ENSSSCG00000000139	24.5094	-6.98838	2.2743	-2.63307	0.00846179	0.224313	IFT27	down	CD4_l.vs.CD4-CD8-_l
ENSSSCG00000000202	148.084	-4.18583	0.842031	-3.78351	0.000154631	0.0201802	MCRS1	down	CD4_l.vs.CD4-CD8-_l
ENSSSCG00000000396	204.11	-2.09413	0.534186	-2.04822	0.0405381	0.576603	STAT2	down	CD4_l.vs.CD4-CD8-_l
ENSSSCG00000000402	36.2124	-5.73473	1.85455	-2.55303	0.010679	0.259353	RBMS2	down	CD4_l.vs.CD4-CD8-_l
ENSSSCG00000000517	14.583	7.86597	2.93721	2.33758	0.0194088	0.370644	CAPS2	up	CD4_l.vs.CD4-CD8-_l
ENSSSCG00000000755	315.853	-4.28653	1.18595	-2.77122	0.00558464	0.175565	ERC1	down	CD4_l.vs.CD4-CD8-_l
ENSSSCG00000000807	194.264	-3.68263	0.705515	-3.80237	0.000143318	0.0192538	SLC38A1	down	CD4_l.vs.CD4-CD8-_l
ENSSSCG00000000862	139.441	-2.59938	0.814355	-1.96398	0.0495323	0.643594	GNPTAB	down	CD4_l.vs.CD4-CD8-_l
ENSSSCG00000000874	34.7176	-5.98153	1.93839	-2.56993	0.0101719	0.254212	GAS2L3	down	CD4_l.vs.CD4-CD8-_l
ENSSSCG00000000894	108.152	-5.54774	0.824074	-5.51861	3.42e-08	2.71e-05	CCDC38	down	CD4_l.vs.CD4-CD8-_l
ENSSSCG00000000971	32.6412	-5.44314	1.77971	-2.49655	0.0125409	0.288635	HDAC10	down	CD4_l.vs.CD4-CD8-_l
ENSSSCG00000000972	11.5598	-6.61471	2.32347	-2.41652	0.0156696	0.32995	TUBGCP6	down	CD4_l.vs.CD4-CD8-_l
ENSSSCG00000000994	343.698	-2.67792	0.800919	-2.09499	0.0361717	0.53899	GMDS	down	CD4_l.vs.CD4-CD8-_l
ENSSSCG00000001072	10.7365	-20.8032	4.74958	-4.16946	3.05e-05	0.00647499	NHLRC1	down	CD4_l.vs.CD4-CD8-_l
ENSSSCG00000001096	7.79178	7.15572	2.73104	2.25398	0.0241972	0.425727	ARMH2	up	CD4_l.vs.CD4-CD8-_l
ENSSSCG00000001164	117.712	3.38516	1.20318	1.98239	0.0474354	0.629433	ZNF184	up	CD4_l.vs.CD4-CD8-_l
ENSSSCG00000001202	110.503	-8.28452	1.53833	-4.73536	2.19e-06	0.00092748	ZNF389	down	CD4_l.vs.CD4-CD8-_l
ENSSSCG00000001204	20.3452	8.88084	2.65863	2.96425	0.00303426	0.125557	ZKSCAN4	up	CD4_l.vs.CD4-CD8-_l
ENSSSCG00000001233	132.828	-3.31598	0.853638	-2.71307	0.00666639	0.198551	TRIM26	down	CD4_l.vs.CD4-CD8-_l
ENSSSCG00000001342	35.7032	4.34067	1.59565	2.09361	0.0362948	0.539471	TRIM39	up	CD4_l.vs.CD4-CD8-_l
ENSSSCG00000001384	146.092	-3.32901	0.847905	-2.74679	0.00601821	0.186126	VARS2	down	CD4_l.vs.CD4-CD8-_l
ENSSSCG00000001430	11.0838	-5.96763	2.1004	-2.36509	0.0180257	0.354315	ATF6B	down	CD4_l.vs.CD4-CD8-_l
ENSSSCG00000001431	74.8189	-7.38752	2.17709	-2.93397	0.00334657	0.13034	FKBPL	down	CD4_l.vs.CD4-CD8-_l
ENSSSCG00000001433	87.8958	-5.3177	2.01527	-2.1425	0.0321536	0.507108	PPT2	down	CD4_l.vs.CD4-CD8-_l
ENSSSCG00000001440	26.5518	-6.56138	2.16972	-2.56318	0.0103719	0.255554	NOTCH4	down	CD4_l.vs.CD4-CD8-_l
ENSSSCG00000001538	74.3544	-6.75878	1.9229	-2.99484	0.00274592	0.117304	DEF6	down	CD4_l.vs.CD4-CD8-_l
ENSSSCG00000001578	412.488	-3.25144	0.701957	-3.20737	0.00133952	0.0787533	CMTR1	down	CD4_l.vs.CD4-CD8-_l
ENSSSCG00000001659	50.3144	-3.57723	1.20701	-2.13522	0.0327431	0.510311	KLC4	down	CD4_l.vs.CD4-CD8-_l
ENSSSCG00000001680	27.6499	-4.37016	1.07829	-3.12547	0.00177519	0.0912648	ABCC10	down	CD4_l.vs.CD4-CD8-_l
ENSSSCG00000001732	189.579	-3.33984	0.750652	-3.11708	0.0018265	0.0926989	MMUT	down	CD4_l.vs.CD4-CD8-_l
ENSSSCG00000001788	54.3618	6.82359	1.85366	3.14167	0.00167988	0.0889112	STARD5	up	CD4_l.vs.CD4-CD8-_l
ENSSSCG00000001822	49.8057	5.7257	1.7292	2.73288	0.00627825	0.190205	RCCD1	up	CD4_l.vs.CD4-CD8-_l
ENSSSCG00000001869	25.1687	6.96533	1.96035	3.043	0.00234233	0.105745	PEAK1	up	CD4_l.vs.CD4-CD8-_l
ENSSSCG00000001871	352.045	-3.28074	0.74086	-3.07851	0.00208041	0.0984341	HMG20A	down	CD4_l.vs.CD4-CD8-_l
ENSSSCG00000001905	28.0383	-5.28711	1.78193	-2.40588	0.0161336	0.336144	ARID3B	down	CD4_l.vs.CD4-CD8-_l
ENSSSCG00000001987	70.1161	-6.36741	1.94422	-2.7607	0.00576772	0.180256	RIPK3	down	CD4_l.vs.CD4-CD8-_l
ENSSSCG00000002013	160.203	-7.13938	2.08367	-2.94642	0.00321471	0.129283	DHRS4	down	CD4_l.vs.CD4-CD8-_l
ENSSSCG00000002035	1166.43	-1.47309	0.214897	-2.20147	0.0277026	0.459491	C14orf119	down	CD4_l.vs.CD4-CD8-_l
ENSSSCG00000002274	59.1789	-7.64681	2.57198	-2.58431	0.0097573	0.249099	HSPA2	down	CD4_l.vs.CD4-CD8-_l
ENSSSCG00000002330	94.9816	2.39321	0.575401	2.42129	0.0154653	0.329137	PCNX1	up	CD4_l.vs.CD4-CD8-_l
ENSSSCG00000002368	7.4636	-6.24473	2.1309	-2.46128	0.0138442	0.307316	LTBP2	down	CD4_l.vs.CD4-CD8-_l
ENSSSCG00000002374	81.2052	-3.43463	1.09948	-2.21435	0.026805	0.450902	DLST	down	CD4_l.vs.CD4-CD8-_l
ENSSSCG00000002375	61.6562	-5.89679	1.48803	-3.29078	0.000999103	0.0649427	RPS6KL1	down	CD4_l.vs.CD4-CD8-_l
ENSSSCG00000002408	16.5384	-16.7233	3.37507	-4.65867	3.18e-06	0.00125989	ADCK1	down	CD4_l.vs.CD4-CD8-_l
ENSSSCG00000002424	40.2461	9.23014	3.21453	2.56029	0.0104584	0.257152	SPATA7	up	CD4_l.vs.CD4-CD8-_l
ENSSSCG00000002495	49.9252	-3.32239	1.06719	-2.17617	0.0295424	0.48061	SYNE3	down	CD4_l.vs.CD4-CD8-_l
ENSSSCG00000002504	11.9815	8.06932	3.3394	2.11695	0.0342643	0.519698	AK7	up	CD4_l.vs.CD4-CD8-_l
ENSSSCG00000002620	30.8235	-7.22591	2.29769	-2.70964	0.00673559	0.199288	EFHC1	down	CD4_l.vs.CD4-CD8-_l
ENSSSCG00000002640	33.3893	5.446	1.74342	2.55015	0.0107676	0.259383	DEF8	up	CD4_l.vs.CD4-CD8-_l
ENSSSCG00000002680	10.3951	-4.93757	1.78406	-2.20709	0.027308	0.454216	TAF1C	down	CD4_l.vs.CD4-CD8-_l
ENSSSCG00000002688	25.3945	-9.58418	2.41569	-3.55351	0.00038012	0.0337231	PLCG2	down	CD4_l.vs.CD4-CD8-_l
ENSSSCG00000002719	118.133	6.44026	2.26947	2.39715	0.016523	0.340082	EXOSC6	up	CD4_l.vs.CD4-CD8-_l
ENSSSCG00000002723	85.8447	-3.9352	1.0713	-2.73984	0.00614685	0.188334	AARS	down	CD4_l.vs.CD4-CD8-_l
ENSSSCG00000002748	80.9537	-7.90746	1.60958	-4.29147	1.77e-05	0.00430187	DHX38	down	CD4_l.vs.CD4-CD8-_l
ENSSSCG00000002813	41.5892	-5.22871	1.98705	-2.12814	0.0333259	0.513179	KATNB1	down	CD4_l.vs.CD4-CD8-_l
ENSSSCG00000002855	80.5594	-4.95992	1.19761	-3.30652	0.000944619	0.0635278	CCNE1	down	CD4_l.vs.CD4-CD8-_l
ENSSSCG00000002931	16.0455	-8.30147	2.90714	-2.51156	0.0120197	0.279347	ZNF565	down	CD4_l.vs.CD4-CD8-_l
ENSSSCG00000002972	34.9499	-6.50766	2.32161	-2.37234	0.0176757	0.352182	SARS2	down	CD4_l.vs.CD4-CD8-_l
ENSSSCG00000003037	42.354	6.84475	2.00787	2.91092	0.00360372	0.136299	ZNF574	up	CD4_l.vs.CD4-CD8-_l
ENSSSCG00000003068	26.0468	-4.60081	1.8252	-1.97283	0.0485147	0.633175	SMG9	down	CD4_l.vs.CD4-CD8-_l
ENSSSCG00000003091	33.6346	-5.31599	1.9907	-2.16808	0.0301527	0.487202	IRF2BP1	down	CD4_l.vs.CD4-CD8-_l
ENSSSCG00000003114	15.5185	4.55899	1.78336	1.99566	0.0459705	0.619644	DHX34	up	CD4_l.vs.CD4-CD8-_l
ENSSSCG00000003128	69.6748	-6.26566	2.07797	-2.53404	0.0112755	0.269354	LIG1	down	CD4_l.vs.CD4-CD8-_l
ENSSSCG00000003144	73.4245	-6.4926	1.65315	-3.32251	0.000892127	0.0615983	DHDH	down	CD4_l.vs.CD4-CD8-_l
ENSSSCG00000003212	18.7469	-20.8129	3.21919	-6.15461	7.53e-10	8.13e-07	NAPSA	down	CD4_l.vs.CD4-CD8-_l
ENSSSCG00000003216	55.5732	-5.34884	1.92794	-2.25569	0.0240902	0.425104	POLD1	down	CD4_l.vs.CD4-CD8-_l
ENSSSCG00000003264	44.4105	-5.39321	1.57323	-2.79248	0.00523061	0.170188	CNOT3	down	CD4_l.vs.CD4-CD8-_l
ENSSSCG00000003265	266.204	-3.90885	1.08444	-2.68236	0.00731054	0.207953	LENG1	down	CD4_l.vs.CD4-CD8-_l
ENSSSCG00000003341	11.8361	8.08763	2.73331	2.59305	0.0095128	0.244533	TAS1R3	up	CD4_l.vs.CD4-CD8-_l
ENSSSCG00000003353	38.8928	-7.89298	2.22547	-3.09731	0.00195287	0.0954413	SLC35E2B	down	CD4_l.vs.CD4-CD8-_l
ENSSSCG00000003359	33.3927	-6.59227	2.06852	-2.70351	0.00686114	0.201192	TPRG1L	down	CD4_l.vs.CD4-CD8-_l
ENSSSCG00000003395	38.7245	-7.15608	1.82311	-3.37669	0.00073363	0.0541155	PIK3CD	down	CD4_l.vs.CD4-CD8-_l
ENSSSCG00000003396	46.7743	-7.07507	1.83035	-3.31908	0.000903162	0.0616434	CLSTN1	down	CD4_l.vs.CD4-CD8-_l
ENSSSCG00000003410	17.6331	-7.83014	2.27363	-3.00407	0.00266391	0.114625	MASP2	down	CD4_l.vs.CD4-CD8-_l
ENSSSCG00000003413	69.2949	7.46709	2.17294	2.97619	0.00291855	0.122045	MTOR	up	CD4_l.vs.CD4-CD8-_l
ENSSSCG00000003432	87.6348	-5.37313	1.63488	-2.67489	0.0074754	0.210874	KIAA2013	down	CD4_l.vs.CD4-CD8-_l
ENSSSCG00000003435	21.7335	-4.86838	1.96131	-1.97234	0.0485704	0.633175	MIIP	down	CD4_l.vs.CD4-CD8-_l
ENSSSCG00000003492	9.01651	-6.53488	2.77746	-1.99279	0.046285	0.620407	SLC66A1	down	CD4_l.vs.CD4-CD8-_l
ENSSSCG00000003552	23.9028	-6.19082	2.42512	-2.14044	0.0323193	0.507108	AUNIP	down	CD4_l.vs.CD4-CD8-_l
ENSSSCG00000003564	119.728	-4.39364	1.14287	-2.96942	0.00298367	0.12433	GPATCH3	down	CD4_l.vs.CD4-CD8-_l
ENSSSCG00000003680	403.256	-2.46434	0.653348	-2.24128	0.0250077	0.434198	RALBP1	down	CD4_l.vs.CD4-CD8-_l
ENSSSCG00000003694	10.8604	-5.13909	2.03962	-2.02934	0.0424236	0.59416	EMILIN2	down	CD4_l.vs.CD4-CD8-_l
ENSSSCG00000003799	40.5022	4.15515	1.49387	2.11206	0.034681	0.523344	IL12RB2	up	CD4_l.vs.CD4-CD8-_l
ENSSSCG00000003828	16.6869	-6.96342	2.37166	-2.51445	0.0119217	0.278158	FGGY	down	CD4_l.vs.CD4-CD8-_l
ENSSSCG00000003851	23.1043	-7.87123	2.22609	-3.08668	0.00202406	0.0965372	CPT2	down	CD4_l.vs.CD4-CD8-_l
ENSSSCG00000003898	53.9256	-9.83943	2.04125	-4.33041	1.49e-05	0.00378855	MKNK1	down	CD4_l.vs.CD4-CD8-_l
ENSSSCG00000003918	129.965	-3.76586	1.11735	-2.47537	0.0133099	0.299008	TOE1	down	CD4_l.vs.CD4-CD8-_l
ENSSSCG00000003983	186.276	-2.37502	0.685287	-2.00649	0.0448044	0.610447	SMAP2	down	CD4_l.vs.CD4-CD8-_l
ENSSSCG00000003995	33.1435	-7.72454	2.29202	-2.93389	0.0033474	0.13034	ZNF606	down	CD4_l.vs.CD4-CD8-_l
ENSSSCG00000004004	104.153	-6.17567	1.86836	-2.77016	0.00560281	0.175565	ZNF584	down	CD4_l.vs.CD4-CD8-_l
ENSSSCG00000004136	49.8408	-6.86964	2.37128	-2.47531	0.0133121	0.299008	AIG1	down	CD4_l.vs.CD4-CD8-_l
ENSSSCG00000004165	42.5855	7.22423	2.42139	2.57052	0.0101546	0.254212	PDE7B	up	CD4_l.vs.CD4-CD8-_l
ENSSSCG00000004199	46.2625	-7.41896	1.6611	-3.86429	0.000111413	0.016822	EPB41L2	down	CD4_l.vs.CD4-CD8-_l
ENSSSCG00000004217	314.347	-3.4324	0.646365	-3.76319	0.000167757	0.020753	RNF146	down	CD4_l.vs.CD4-CD8-_l
ENSSSCG00000004275	93.636	5.05355	1.58944	2.55029	0.0107632	0.259383	FAM135A	up	CD4_l.vs.CD4-CD8-_l
ENSSSCG00000004347	77.6296	-5.91063	1.59821	-3.07257	0.00212222	0.0994263	FBXL4	down	CD4_l.vs.CD4-CD8-_l
ENSSSCG00000004371	181.243	-3.21763	1.04908	-2.11387	0.034526	0.522332	CRYBG1	down	CD4_l.vs.CD4-CD8-_l
ENSSSCG00000004373	174.554	-3.82366	0.771716	-3.65894	0.000253257	0.0261491	RTN4IP1	down	CD4_l.vs.CD4-CD8-_l
ENSSSCG00000004487	68.8442	-5.36521	1.5721	-2.77668	0.0054917	0.173918	MTO1	down	CD4_l.vs.CD4-CD8-_l
ENSSSCG00000004508	212.898	-5.1871	1.10967	-3.77328	0.000161118	0.0205538	DYM	down	CD4_l.vs.CD4-CD8-_l
ENSSSCG00000004671	26.9399	-3.47801	1.20494	-2.05655	0.0397299	0.569846	SPATA5L1	down	CD4_l.vs.CD4-CD8-_l
ENSSSCG00000004738	22.9615	-5.68557	1.92645	-2.43223	0.0150063	0.322268	MAPKBP1	down	CD4_l.vs.CD4-CD8-_l
ENSSSCG00000004748	127.37	-3.94345	0.948241	-3.10411	0.00190851	0.094995	NDUFAF1	down	CD4_l.vs.CD4-CD8-_l
ENSSSCG00000004762	197.634	-4.02368	1.14556	-2.63948	0.00830343	0.222098	DNAJC17	down	CD4_l.vs.CD4-CD8-_l
ENSSSCG00000004766	319.111	8.97476	1.66115	4.80074	1.58e-06	0.00075094	RAD51	up	CD4_l.vs.CD4-CD8-_l
ENSSSCG00000004806	402.505	3.10367	0.968307	2.17252	0.0298163	0.483641	ARHGAP11A	up	CD4_l.vs.CD4-CD8-_l
ENSSSCG00000004820	316.711	-3.12875	0.982706	-2.16622	0.0302947	0.487887	LINS1	down	CD4_l.vs.CD4-CD8-_l
ENSSSCG00000004929	39.8752	8.12363	1.92966	3.69166	0.000222796	0.0242746	PARP16	up	CD4_l.vs.CD4-CD8-_l
ENSSSCG00000005036	48.4475	26.4885	4.66416	5.46475	4.64e-08	3.32e-05	GPR137C	up	CD4_l.vs.CD4-CD8-_l
ENSSSCG00000005062	80.008	-5.38601	1.54877	-2.83194	0.00462666	0.157294	TMEM260	down	CD4_l.vs.CD4-CD8-_l
ENSSSCG00000005103	39.6729	-5.11389	1.73896	-2.36572	0.0179952	0.354315	DET1	down	CD4_l.vs.CD4-CD8-_l
ENSSSCG00000005178	110.609	9.63229	1.72787	4.9959	5.86e-07	0.000316123	CNTLN	up	CD4_l.vs.CD4-CD8-_l
ENSSSCG00000005199	54.9543	-7.23038	1.95919	-3.18007	0.00147239	0.0840676	GLDC	down	CD4_l.vs.CD4-CD8-_l
ENSSSCG00000005229	24.7244	-6.95608	2.22805	-2.67322	0.00751275	0.211126	VLDLR	down	CD4_l.vs.CD4-CD8-_l
ENSSSCG00000005252	219.267	-2.35922	0.634305	-2.14285	0.0321252	0.507108	PTAR1	down	CD4_l.vs.CD4-CD8-_l
ENSSSCG00000005287	167.525	-9.2175	1.7353	-4.73548	2.19e-06	0.00092748	PSAT1	down	CD4_l.vs.CD4-CD8-_l
ENSSSCG00000005320	62.4812	-3.72175	1.3095	-2.07846	0.0376669	0.55014	RGP1	down	CD4_l.vs.CD4-CD8-_l
ENSSSCG00000005347	65.8993	-7.93143	2.12182	-3.26674	0.00108793	0.0680016	POLR1E	down	CD4_l.vs.CD4-CD8-_l
ENSSSCG00000005399	448.383	-4.09207	1.01324	-3.05166	0.0022758	0.103553	RNF20	down	CD4_l.vs.CD4-CD8-_l
ENSSSCG00000005452	40.5965	-5.13577	1.9592	-2.11095	0.0347768	0.524124	C9orf152	down	CD4_l.vs.CD4-CD8-_l
ENSSSCG00000005585	72.5634	-5.33495	1.69869	-2.55194	0.0107126	0.259383	DENND1A	down	CD4_l.vs.CD4-CD8-_l
ENSSSCG00000005599	145.08	3.20874	1.08981	2.02672	0.0426907	0.594333	RABEPK	up	CD4_l.vs.CD4-CD8-_l
ENSSSCG00000005607	6.27076	6.21398	2.49687	2.08821	0.0367791	NA	RALGPS1	up	CD4_l.vs.CD4-CD8-_l
ENSSSCG00000005668	22.4525	-6.20699	2.27384	-2.28996	0.0220237	0.404256	SH3GLB2	down	CD4_l.vs.CD4-CD8-_l
ENSSSCG00000005753	63.4649	-8.90687	1.78461	-4.43058	9.4e-06	0.00286178	CAMSAP1	down	CD4_l.vs.CD4-CD8-_l
ENSSSCG00000005845	22.345	-6.98302	2.77482	-2.15618	0.0310694	0.496608	TOR4A	down	CD4_l.vs.CD4-CD8-_l
ENSSSCG00000005893	28.5132	-8.70975	2.4392	-3.16078	0.0015735	0.0870018	ZNF34	down	CD4_l.vs.CD4-CD8-_l
ENSSSCG00000005899	55.5848	-6.52223	1.34201	-4.11491	3.87e-05	0.00795364	MFSD3	down	CD4_l.vs.CD4-CD8-_l
ENSSSCG00000005909	26.4956	-5.84195	2.3403	-2.06894	0.0385515	0.55698	FBXL6	down	CD4_l.vs.CD4-CD8-_l
ENSSSCG00000005930	16.0574	-5.80738	2.15208	-2.23383	0.0254941	0.438607	SLC45A4	down	CD4_l.vs.CD4-CD8-_l
ENSSSCG00000005944	82.2091	-3.27881	1.13485	-2.00804	0.0446396	0.609356	NDRG1	down	CD4_l.vs.CD4-CD8-_l
ENSSSCG00000005948	6.38826	21.513	6.02478	3.40478	0.000662183	NA	TG	up	CD4_l.vs.CD4-CD8-_l
ENSSSCG00000005971	16.3498	-8.03638	2.42781	-2.89824	0.00375267	0.139316	ZNF572	down	CD4_l.vs.CD4-CD8-_l
ENSSSCG00000005981	134.957	-4.90298	1.34433	-2.90329	0.00369269	0.138342	FBXO32	down	CD4_l.vs.CD4-CD8-_l
ENSSSCG00000006039	22.0672	-8.06052	1.98925	-3.54933	0.00038621	0.0337252	LRP12	down	CD4_l.vs.CD4-CD8-_l
ENSSSCG00000006051	10.4922	-8.20892	3.64417	-1.97821	0.0479053	0.631436	CTHRC1	down	CD4_l.vs.CD4-CD8-_l
ENSSSCG00000006089	112.799	-5.15966	0.761803	-5.46028	4.75e-08	3.32e-05	PTDSS1	down	CD4_l.vs.CD4-CD8-_l
ENSSSCG00000006163	88.7119	7.68556	2.22004	3.01146	0.00259993	0.112689	PKIA	up	CD4_l.vs.CD4-CD8-_l
ENSSSCG00000006165	8.33388	-6.90797	2.2194	-2.66197	0.00776853	0.215555	SEC31B	down	CD4_l.vs.CD4-CD8-_l
ENSSSCG00000006214	133.486	-4.22275	0.990122	-3.2549	0.00113433	0.0693924	RRS1	down	CD4_l.vs.CD4-CD8-_l
ENSSSCG00000006310	154.358	-5.09387	1.39881	-2.92669	0.00342594	0.131416	POU2F1	down	CD4_l.vs.CD4-CD8-_l
ENSSSCG00000006319	153.483	-7.7764	1.5023	-4.51069	6.46e-06	0.00208765	POGK	down	CD4_l.vs.CD4-CD8-_l
ENSSSCG00000006324	636.38	-2.89033	0.888029	-2.12868	0.0332811	0.513179	ALDH9A1	down	CD4_l.vs.CD4-CD8-_l
ENSSSCG00000006354	28.0004	-5.72984	2.02892	-2.33121	0.0197425	0.375139	TOMM40L	down	CD4_l.vs.CD4-CD8-_l
ENSSSCG00000006380	241.448	-7.12878	1.73787	-3.52661	0.000420914	0.0357055	SLAMF1	down	CD4_l.vs.CD4-CD8-_l
ENSSSCG00000006540	34.2961	-6.17397	1.82962	-2.82789	0.00468559	0.157638	PBXIP1	down	CD4_l.vs.CD4-CD8-_l
ENSSSCG00000006567	55.2248	-8.42764	1.77446	-4.18585	2.84e-05	0.00636606	CRTC2	down	CD4_l.vs.CD4-CD8-_l
ENSSSCG00000006635	9.43353	-5.74655	2.28456	-2.07766	0.0377405	0.55014	SEMA6C	down	CD4_l.vs.CD4-CD8-_l
ENSSSCG00000006661	105.491	-4.4435	1.58282	-2.17555	0.0295891	0.480711	VPS45	down	CD4_l.vs.CD4-CD8-_l
ENSSSCG00000006690	35.3393	6.46707	2.65413	2.05984	0.0394141	0.566592	NUDT17	up	CD4_l.vs.CD4-CD8-_l
ENSSSCG00000006698	55.5938	-7.2388	1.72504	-3.61662	0.000298479	0.0292953	BCL9	down	CD4_l.vs.CD4-CD8-_l
ENSSSCG00000006831	76.9906	-4.83345	1.87235	-2.0474	0.0406186	0.577018	SORT1	down	CD4_l.vs.CD4-CD8-_l
ENSSSCG00000006862	135.331	8.98826	2.25633	3.54038	0.000399558	0.0343852	VCAM1	up	CD4_l.vs.CD4-CD8-_l
ENSSSCG00000006911	18.8316	-5.56335	2.28032	-2.00119	0.0453719	0.615898	TGFBR3	down	CD4_l.vs.CD4-CD8-_l
ENSSSCG00000006936	60.581	-7.85159	1.9749	-3.46934	0.00052174	0.0419313	ODF2L	down	CD4_l.vs.CD4-CD8-_l
ENSSSCG00000007005	29.0445	-6.89061	2.14429	-2.74712	0.00601212	0.186126	ENSSSCG00000007005	down	CD4_l.vs.CD4-CD8-_l
ENSSSCG00000007039	38.4666	-4.52998	1.42032	-2.48534	0.0129428	0.295387	PRNP	down	CD4_l.vs.CD4-CD8-_l
ENSSSCG00000007095	272.502	-2.44538	0.627841	-2.30214	0.0213271	0.395751	POLR3F	down	CD4_l.vs.CD4-CD8-_l
ENSSSCG00000007108	40.5507	-6.47591	1.71384	-3.19511	0.00139779	0.0805833	KIZ	down	CD4_l.vs.CD4-CD8-_l
ENSSSCG00000007149	7.09053	-8.4371	3.71734	-2.00065	0.04543	0.615898	SPEF1	down	CD4_l.vs.CD4-CD8-_l
ENSSSCG00000007163	71.7863	7.2955	1.90655	3.30204	0.000959836	0.0640394	AVP	up	CD4_l.vs.CD4-CD8-_l
ENSSSCG00000007366	164.846	8.01052	2.07825	3.37328	0.000742775	0.0544518	MYBL2	up	CD4_l.vs.CD4-CD8-_l
ENSSSCG00000007395	211.043	-5.50819	1.29959	-3.46892	0.000522552	0.0419313	SYS1	down	CD4_l.vs.CD4-CD8-_l
ENSSSCG00000007481	31.5594	-6.03934	2.03037	-2.48198	0.0130654	0.296117	ZFP64	down	CD4_l.vs.CD4-CD8-_l
ENSSSCG00000007495	142.898	-4.28339	1.16737	-2.81264	0.00491369	0.163003	CASS4	down	CD4_l.vs.CD4-CD8-_l
ENSSSCG00000007521	76.6236	-3.3048	1.08483	-2.12458	0.0336218	0.514372	NELFCD	down	CD4_l.vs.CD4-CD8-_l
ENSSSCG00000007554	27.2128	8.44376	2.40899	3.09	0.00200159	0.0965372	ZFAND2A	up	CD4_l.vs.CD4-CD8-_l
ENSSSCG00000007575	9.60735	-4.98915	1.94942	-2.04632	0.0407247	0.577834	RADIL	down	CD4_l.vs.CD4-CD8-_l
ENSSSCG00000007576	42.7913	-4.23975	0.96933	-3.34225	0.000831014	0.0587448	FOXK1	down	CD4_l.vs.CD4-CD8-_l
ENSSSCG00000007599	37.4461	6.39082	1.93862	2.78075	0.00542337	0.173229	LMTK2	up	CD4_l.vs.CD4-CD8-_l
ENSSSCG00000007636	35.2709	-6.88641	2.23706	-2.63131	0.00850565	0.224974	GJC3	down	CD4_l.vs.CD4-CD8-_l
ENSSSCG00000007668	17.6501	-4.23523	1.3291	-2.43416	0.0149264	0.321133	GIGYF1	down	CD4_l.vs.CD4-CD8-_l
ENSSSCG00000007717	54.4962	6.30509	2.17918	2.43444	0.0149148	0.321133	METTL27	up	CD4_l.vs.CD4-CD8-_l
ENSSSCG00000007786	134.684	-5.34287	1.12469	-3.8614	0.000112737	0.016822	RNF40	down	CD4_l.vs.CD4-CD8-_l
ENSSSCG00000007789	87.325	-8.07491	2.1805	-3.24463	0.00117604	0.0712585	SRCAP	down	CD4_l.vs.CD4-CD8-_l
ENSSSCG00000007791	252.308	-5.90256	1.06316	-4.61132	4e-06	0.00143997	CD2BP2	down	CD4_l.vs.CD4-CD8-_l
ENSSSCG00000007798	46.3543	-7.56971	2.17016	-3.02729	0.00246754	0.109345	TBC1D10B	down	CD4_l.vs.CD4-CD8-_l
ENSSSCG00000007925	18.8011	-6.46798	2.15892	-2.53274	0.0113176	0.269354	NAGPA	down	CD4_l.vs.CD4-CD8-_l
ENSSSCG00000007965	63.0434	-8.68035	2.1438	-3.58259	0.000340203	0.0315645	ZNF200	down	CD4_l.vs.CD4-CD8-_l
ENSSSCG00000007980	11.0402	-5.77316	2.35431	-2.02742	0.0426196	0.594333	FAM234A	down	CD4_l.vs.CD4-CD8-_l
ENSSSCG00000008080	151.811	-4.10488	1.37154	-2.26379	0.0235868	0.418709	PHF2	down	CD4_l.vs.CD4-CD8-_l
ENSSSCG00000008089	199.969	5.55144	1.60018	2.84433	0.00445044	0.154673	CKAP2L	up	CD4_l.vs.CD4-CD8-_l
ENSSSCG00000008111	19.677	8.43095	2.83296	2.62303	0.0087152	0.228986	NPHP1	up	CD4_l.vs.CD4-CD8-_l
ENSSSCG00000008186	76.2804	3.38011	0.849647	2.80129	0.00508984	0.166981	TSGA10	up	CD4_l.vs.CD4-CD8-_l
ENSSSCG00000008213	1865.08	-4.3608	1.68148	-1.99871	0.0456392	0.617325	CD8B	down	CD4_l.vs.CD4-CD8-_l
ENSSSCG00000008233	15.8718	-8.15126	2.69686	-2.6517	0.0080088	0.21858	TMEM150A	down	CD4_l.vs.CD4-CD8-_l
ENSSSCG00000008305	13.0771	-6.72988	2.39815	-2.38929	0.0168808	0.345379	SMYD5	down	CD4_l.vs.CD4-CD8-_l
ENSSSCG00000008360	402.32	2.36681	0.609629	2.24204	0.0249586	0.43398	CEP68	up	CD4_l.vs.CD4-CD8-_l
ENSSSCG00000008378	72.1141	6.32743	2.39535	2.22407	0.0261436	0.443545	FAM161A	up	CD4_l.vs.CD4-CD8-_l
ENSSSCG00000008386	60.2422	7.25046	1.86669	3.34843	0.00081272	0.0581437	KIAA1841	up	CD4_l.vs.CD4-CD8-_l
ENSSSCG00000008434	62.5885	-3.3362	1.10891	-2.10676	0.0351387	0.526903	TTC7A	down	CD4_l.vs.CD4-CD8-_l
ENSSSCG00000008479	82.8518	-5.76105	1.6238	-2.93204	0.00336742	0.130691	DHX57	down	CD4_l.vs.CD4-CD8-_l
ENSSSCG00000008548	70.0957	-8.08686	1.97051	-3.59647	0.000322569	0.0306466	SUPT7L	down	CD4_l.vs.CD4-CD8-_l
ENSSSCG00000008556	53.5916	-4.16201	1.34246	-2.35539	0.0185034	0.35965	KHK	down	CD4_l.vs.CD4-CD8-_l
ENSSSCG00000008589	40.4273	-6.75562	1.86344	-3.08871	0.00201025	0.0965372	WDCP	down	CD4_l.vs.CD4-CD8-_l
ENSSSCG00000008619	789.764	-3.45577	0.622374	-3.94582	7.95e-05	0.0138892	DDX1	down	CD4_l.vs.CD4-CD8-_l
ENSSSCG00000008647	48.5704	3.37906	1.18452	2.00845	0.0445951	0.609356	CMPK2	up	CD4_l.vs.CD4-CD8-_l
ENSSSCG00000008675	52.5724	-5.89895	1.95307	-2.50833	0.0121303	0.28045	LETM1	down	CD4_l.vs.CD4-CD8-_l
ENSSSCG00000008677	89.9764	-2.64548	0.757566	-2.17206	0.0298509	0.483641	TACC3	down	CD4_l.vs.CD4-CD8-_l
ENSSSCG00000008722	25.0886	-6.48749	2.30067	-2.38517	0.0170712	0.345379	SH3TC1	down	CD4_l.vs.CD4-CD8-_l
ENSSSCG00000008750	20.5051	7.28864	2.68988	2.33789	0.0193932	0.370644	PACRGL	up	CD4_l.vs.CD4-CD8-_l
ENSSSCG00000008812	24.2972	-6.56728	2.18259	-2.55076	0.0107487	0.259383	ATP10D	down	CD4_l.vs.CD4-CD8-_l
ENSSSCG00000008836	32.1758	-6.95397	2.0241	-2.94154	0.00326582	0.129283	SCFD2	down	CD4_l.vs.CD4-CD8-_l
ENSSSCG00000008838	13.9337	6.25631	2.17388	2.41794	0.0156087	0.329645	LNX1	up	CD4_l.vs.CD4-CD8-_l
ENSSSCG00000008850	13.9148	-6.74366	2.50513	-2.29276	0.0218619	0.403155	ENSSSCG00000008850	down	CD4_l.vs.CD4-CD8-_l
ENSSSCG00000008877	278.118	-2.42377	0.672926	-2.11579	0.0343623	0.520519	ETFDH	down	CD4_l.vs.CD4-CD8-_l
ENSSSCG00000008923	9.28458	-7.43708	2.23603	-2.8788	0.00399193	0.144098	STAP1	down	CD4_l.vs.CD4-CD8-_l
ENSSSCG00000008980	75.3199	5.23495	1.58865	2.66575	0.00768167	0.214149	SCARB2	up	CD4_l.vs.CD4-CD8-_l
ENSSSCG00000009022	10.1603	-7.14713	2.76338	-2.2245	0.026115	0.443545	MAB21L2	down	CD4_l.vs.CD4-CD8-_l
ENSSSCG00000009039	37.3143	-6.4959	2.58439	-2.12657	0.0334555	0.513994	MMAA	down	CD4_l.vs.CD4-CD8-_l
ENSSSCG00000009045	169.711	-7.30979	2.14347	-2.94373	0.00324287	0.129283	HHIP	down	CD4_l.vs.CD4-CD8-_l
ENSSSCG00000009049	318.719	2.29209	0.454311	2.84406	0.00445421	0.154673	USP38	up	CD4_l.vs.CD4-CD8-_l
ENSSSCG00000009097	388.561	-4.90964	1.15211	-3.39346	0.000690158	0.0525405	ANXA5	down	CD4_l.vs.CD4-CD8-_l
ENSSSCG00000009138	38.7592	6.42113	2.6689	2.03122	0.0422325	0.592853	CFI	up	CD4_l.vs.CD4-CD8-_l
ENSSSCG00000009192	16.3541	-8.2519	2.1714	-3.33974	0.000838573	0.0589283	PDLIM5	down	CD4_l.vs.CD4-CD8-_l
ENSSSCG00000009203	14.5848	-8.13391	3.16421	-2.25456	0.0241607	0.425716	SNCA	down	CD4_l.vs.CD4-CD8-_l
ENSSSCG00000009308	63.2347	-5.0709	1.4918	-2.72885	0.00635563	0.191572	LNX2	down	CD4_l.vs.CD4-CD8-_l
ENSSSCG00000009331	47.2201	-5.42482	2.01081	-2.20052	0.0277699	0.459966	MEDAG	down	CD4_l.vs.CD4-CD8-_l
ENSSSCG00000009369	364.076	2.18067	0.368985	3.19978	0.00137531	0.0800647	COG6	up	CD4_l.vs.CD4-CD8-_l
ENSSSCG00000009388	29.6082	-6.76105	1.78092	-3.23488	0.00121695	0.0729922	KCNRG	down	CD4_l.vs.CD4-CD8-_l
ENSSSCG00000009426	13.4504	-6.3166	2.40608	-2.20965	0.0271296	0.452772	CCDC122	down	CD4_l.vs.CD4-CD8-_l
ENSSSCG00000009448	207.472	3.78077	0.964497	2.88313	0.00393747	0.142565	DIAPH3	up	CD4_l.vs.CD4-CD8-_l
ENSSSCG00000009482	43.5201	-6.65384	2.52451	-2.23958	0.0251185	0.43485	SPRY2	down	CD4_l.vs.CD4-CD8-_l
ENSSSCG00000009629	120.584	-4.38103	1.09731	-3.0812	0.00206169	0.0979383	BIN3	down	CD4_l.vs.CD4-CD8-_l
ENSSSCG00000009650	44.1376	-5.6091	2.21856	-2.07752	0.0377538	0.55014	DOCK5	down	CD4_l.vs.CD4-CD8-_l
ENSSSCG00000009653	86.1547	7.88246	2.17952	3.15779	0.00158971	0.0870018	CDCA2	up	CD4_l.vs.CD4-CD8-_l
ENSSSCG00000009665	46.6894	-4.09683	1.35396	-2.28725	0.0221814	0.405896	CHRNA2	down	CD4_l.vs.CD4-CD8-_l
ENSSSCG00000009679	83.9538	-8.52705	1.9072	-3.94665	7.93e-05	0.0138892	FZD3	down	CD4_l.vs.CD4-CD8-_l
ENSSSCG00000009680	13.4165	5.22065	2.11999	1.99088	0.0464938	0.621103	EXTL3	up	CD4_l.vs.CD4-CD8-_l
ENSSSCG00000009684	129.61	-5.50829	1.22566	-3.67826	0.000234829	0.0249971	PRSS55	down	CD4_l.vs.CD4-CD8-_l
ENSSSCG00000009692	414.022	-1.89906	0.41428	-2.17016	0.0299946	0.485308	PINX1	down	CD4_l.vs.CD4-CD8-_l
ENSSSCG00000009720	113.962	-4.24422	1.4528	-2.23307	0.0255441	0.438607	DDX60	down	CD4_l.vs.CD4-CD8-_l
ENSSSCG00000009747	158.679	-4.35105	1.32409	-2.53083	0.0113792	0.270279	STX2	down	CD4_l.vs.CD4-CD8-_l
ENSSSCG00000009765	31.9056	-7.44291	1.8187	-3.54259	0.00039622	0.0343468	DNAH10	down	CD4_l.vs.CD4-CD8-_l
ENSSSCG00000009801	135.507	5.29352	1.88718	2.2751	0.0229	0.412687	BCL7A	up	CD4_l.vs.CD4-CD8-_l
ENSSSCG00000009822	85.8028	-8.27501	2.10242	-3.4603	0.000539576	0.04272	FAM216A	down	CD4_l.vs.CD4-CD8-_l
ENSSSCG00000009859	149.72	-3.77966	0.976755	-2.84581	0.0044298	0.154673	TESC	down	CD4_l.vs.CD4-CD8-_l
ENSSSCG00000009872	10.5923	5.44721	2.07978	2.13831	0.0324914	0.507722	PLBD2	up	CD4_l.vs.CD4-CD8-_l
ENSSSCG00000009880	14.8351	-5.87469	1.7999	-2.70831	0.00676264	0.199288	SLC8B1	down	CD4_l.vs.CD4-CD8-_l
ENSSSCG00000009886	215.754	-3.63709	1.08821	-2.42332	0.0153794	0.327909	TRAFD1	down	CD4_l.vs.CD4-CD8-_l
ENSSSCG00000009889	142.816	-5.83546	1.04171	-4.64186	3.45e-06	0.00132277	ALDH2	down	CD4_l.vs.CD4-CD8-_l
ENSSSCG00000009901	46.0892	9.03181	2.48219	3.23578	0.00121311	0.0729922	SIRT4	up	CD4_l.vs.CD4-CD8-_l
ENSSSCG00000009927	37.024	-5.52255	1.73514	-2.60645	0.00914857	0.238024	FAM222A	down	CD4_l.vs.CD4-CD8-_l
ENSSSCG00000010010	83.8713	-3.75041	1.15986	-2.37133	0.017724	0.352182	PES1	down	CD4_l.vs.CD4-CD8-_l
ENSSSCG00000010025	89.8665	-6.06337	2.27146	-2.22913	0.0258055	0.440333	LIMK2	down	CD4_l.vs.CD4-CD8-_l
ENSSSCG00000010032	58.5152	-7.04368	1.74988	-3.45377	0.00055281	0.0434779	PISD	down	CD4_l.vs.CD4-CD8-_l
ENSSSCG00000010056	59.6681	-5.1508	1.55968	-2.66132	0.0077836	0.215555	GGT1	down	CD4_l.vs.CD4-CD8-_l
ENSSSCG00000010059	38.1927	3.70785	1.2325	2.19704	0.0280174	0.461781	GUCD1	up	CD4_l.vs.CD4-CD8-_l
ENSSSCG00000010114	89.9746	-4.4827	1.5194	-2.29216	0.0218964	0.403165	ESS2	down	CD4_l.vs.CD4-CD8-_l
ENSSSCG00000010116	170.942	-8.02131	2.43027	-2.8891	0.00386341	0.141611	SLC25A1	down	CD4_l.vs.CD4-CD8-_l
ENSSSCG00000010224	16.9313	7.65216	2.25059	2.95574	0.00311924	0.128314	EGR2	up	CD4_l.vs.CD4-CD8-_l
ENSSSCG00000010258	39.8795	-5.82074	2.26016	-2.13292	0.0329315	0.511992	AIFM2	down	CD4_l.vs.CD4-CD8-_l
ENSSSCG00000010300	74.3999	-3.99712	1.3196	-2.27123	0.0231328	0.414367	MSS51	down	CD4_l.vs.CD4-CD8-_l
ENSSSCG00000010401	164.365	-3.5102	0.831661	-3.0183	0.00254196	0.110987	ENSSSCG00000010401	down	CD4_l.vs.CD4-CD8-_l
ENSSSCG00000010504	17.3241	6.94886	2.67446	2.22432	0.0261269	0.443545	BLNK	up	CD4_l.vs.CD4-CD8-_l
ENSSSCG00000010520	19.4036	-6.68564	2.56873	-2.21341	0.0268694	0.451346	MMS19	down	CD4_l.vs.CD4-CD8-_l
ENSSSCG00000010531	23.4187	5.17488	1.88227	2.218	0.0265548	0.447327	R3HCC1L	up	CD4_l.vs.CD4-CD8-_l
ENSSSCG00000010534	33.6037	-4.64976	1.69953	-2.14751	0.0317526	0.504412	HPS1	down	CD4_l.vs.CD4-CD8-_l
ENSSSCG00000010540	25.8811	7.22183	2.23016	2.78985	0.0052732	0.170493	ENTPD7	up	CD4_l.vs.CD4-CD8-_l
ENSSSCG00000010550	88.5056	-4.55025	1.33737	-2.65466	0.00793893	0.217743	CWF19L1	down	CD4_l.vs.CD4-CD8-_l
ENSSSCG00000010606	966.996	1.73304	0.362021	2.02485	0.0428826	0.594333	SLK	up	CD4_l.vs.CD4-CD8-_l
ENSSSCG00000010644	54.3715	7.57904	1.89138	3.47844	0.000504345	0.0411273	DCLRE1A	up	CD4_l.vs.CD4-CD8-_l
ENSSSCG00000010738	485.635	-2.6326	0.633813	-2.57584	0.00999957	0.25267	ZRANB1	down	CD4_l.vs.CD4-CD8-_l
ENSSSCG00000010765	44.6157	4.26139	1.40559	2.32029	0.0203252	0.382539	INPP5A	up	CD4_l.vs.CD4-CD8-_l
ENSSSCG00000010772	13.4954	-6.19138	2.23127	-2.32664	0.0199842	0.377917	ADAM8	down	CD4_l.vs.CD4-CD8-_l
ENSSSCG00000010799	48.5591	-5.66468	1.58131	-2.94989	0.0031789	0.129283	COG7	down	CD4_l.vs.CD4-CD8-_l
ENSSSCG00000010862	78.5288	5.5761	1.7321	2.64194	0.00824315	0.221483	CDC42BPA	up	CD4_l.vs.CD4-CD8-_l
ENSSSCG00000010865	129.759	6.24471	1.88853	2.77714	0.00548402	0.173918	EXO1	up	CD4_l.vs.CD4-CD8-_l
ENSSSCG00000010878	46.4577	4.48017	1.72896	2.01287	0.0441286	0.605747	EFCAB2	up	CD4_l.vs.CD4-CD8-_l
ENSSSCG00000010957	12.4034	9.1592	3.63253	2.24615	0.0246945	0.432328	AGTPBP1	up	CD4_l.vs.CD4-CD8-_l
ENSSSCG00000011014	104.651	-6.62594	2.1781	-2.58296	0.0097958	0.249111	BAMBI	down	CD4_l.vs.CD4-CD8-_l
ENSSSCG00000011023	20.321	-4.27538	1.32944	-2.46372	0.0137503	0.306376	ZNF438	down	CD4_l.vs.CD4-CD8-_l
ENSSSCG00000011036	103.592	6.9003	2.01083	2.93426	0.00334343	0.13034	STAM	up	CD4_l.vs.CD4-CD8-_l
ENSSSCG00000011041	159.633	-3.35681	1.13367	-2.07892	0.0376246	0.55014	NSUN6	down	CD4_l.vs.CD4-CD8-_l
ENSSSCG00000011090	130.156	5.8636	1.63034	2.98318	0.00285272	0.121346	NEBL	up	CD4_l.vs.CD4-CD8-_l
ENSSSCG00000011114	41.9012	5.08575	1.7637	2.31658	0.0205267	0.383414	SEC61A2	up	CD4_l.vs.CD4-CD8-_l
ENSSSCG00000011192	52.2884	-5.87833	1.79823	-2.71285	0.00667077	0.198551	HACL1	down	CD4_l.vs.CD4-CD8-_l
ENSSSCG00000011197	77.8119	-2.69033	0.788952	-2.1425	0.0321534	0.507108	OXNAD1	down	CD4_l.vs.CD4-CD8-_l
ENSSSCG00000011198	301.547	-4.90298	1.31556	-2.96679	0.00300931	0.12496	RFTN1	down	CD4_l.vs.CD4-CD8-_l
ENSSSCG00000011230	31.2277	-6.08814	1.85732	-2.73951	0.00615305	0.188334	OSBPL10	down	CD4_l.vs.CD4-CD8-_l
ENSSSCG00000011264	140.044	-4.08241	1.02683	-3.00187	0.00268328	0.115042	CSRNP1	down	CD4_l.vs.CD4-CD8-_l
ENSSSCG00000011304	193.115	3.72185	0.699197	3.89283	9.91e-05	0.0161194	ZNF197	up	CD4_l.vs.CD4-CD8-_l
ENSSSCG00000011312	18.4129	-7.84844	2.2066	-3.10361	0.00191174	0.094995	LARS2	down	CD4_l.vs.CD4-CD8-_l
ENSSSCG00000011336	167.661	-3.08901	0.633747	-3.29629	0.000979704	0.0646387	ELP6	down	CD4_l.vs.CD4-CD8-_l
ENSSSCG00000011353	22.6438	-6.87903	2.8521	-2.0613	0.0392749	0.565367	PFKFB4	down	CD4_l.vs.CD4-CD8-_l
ENSSSCG00000011375	49.4642	-4.95339	1.56496	-2.5262	0.0115304	0.27116	USP19	down	CD4_l.vs.CD4-CD8-_l
ENSSSCG00000011402	114.054	-6.89721	1.87388	-3.14705	0.00164924	0.0886264	IFRD2	down	CD4_l.vs.CD4-CD8-_l
ENSSSCG00000011404	29.6808	-6.75059	1.89743	-3.03072	0.00243968	0.108924	HYAL1	down	CD4_l.vs.CD4-CD8-_l
ENSSSCG00000011432	2.11238	21.3461	6.49278	3.13365	0.00172645	NA	GLYCTK	up	CD4_l.vs.CD4-CD8-_l
ENSSSCG00000011437	120.698	-5.59056	1.37717	-3.33332	0.000858154	0.0599497	ALAS1	down	CD4_l.vs.CD4-CD8-_l
ENSSSCG00000011443	26.4838	-5.41456	1.90427	-2.31824	0.0204365	0.383414	STAB1	down	CD4_l.vs.CD4-CD8-_l
ENSSSCG00000011514	61.8139	-9.41818	2.26311	-3.71973	0.000199434	0.0236594	MITF	down	CD4_l.vs.CD4-CD8-_l
ENSSSCG00000011555	84.2843	-3.65516	1.07929	-2.46009	0.0138903	0.307762	RPUSD3	down	CD4_l.vs.CD4-CD8-_l
ENSSSCG00000011561	15.3814	-5.91173	2.24438	-2.18846	0.0286363	0.469082	PRRT3	down	CD4_l.vs.CD4-CD8-_l
ENSSSCG00000011592	10.9012	-5.92669	2.16626	-2.27429	0.0229488	0.41294	PLXND1	down	CD4_l.vs.CD4-CD8-_l
ENSSSCG00000011593	60.4728	-7.77868	1.79606	-3.7742	0.000160523	0.0205538	TMCC1	down	CD4_l.vs.CD4-CD8-_l
ENSSSCG00000011598	12.87	8.05694	2.41089	2.92711	0.00342123	0.131416	FGD5	up	CD4_l.vs.CD4-CD8-_l
ENSSSCG00000011600	11.2838	-4.99933	1.97798	-2.02192	0.0431846	0.596349	SLC6A6	down	CD4_l.vs.CD4-CD8-_l
ENSSSCG00000011662	680.359	-3.03056	0.713415	-2.84626	0.00442366	0.154673	COPB2	down	CD4_l.vs.CD4-CD8-_l
ENSSSCG00000011755	100.704	-5.33393	1.11908	-3.87277	0.000107605	0.0168147	NCEH1	down	CD4_l.vs.CD4-CD8-_l
ENSSSCG00000011795	91.3647	-3.60927	1.21166	-2.15348	0.0312813	0.499324	IGF2BP2	down	CD4_l.vs.CD4-CD8-_l
ENSSSCG00000011797	30.3905	-6.69492	2.00015	-2.84724	0.00440998	0.154673	TBCCD1	down	CD4_l.vs.CD4-CD8-_l
ENSSSCG00000011811	44.7403	4.26859	1.31579	2.48413	0.0129868	0.295461	LPP	up	CD4_l.vs.CD4-CD8-_l
ENSSSCG00000011853	57.0005	-3.96751	1.27707	-2.32368	0.0201425	0.380305	RUBCN	down	CD4_l.vs.CD4-CD8-_l
ENSSSCG00000011890	5.99607	-6.40613	2.62295	-2.06109	0.0392949	NA	NR1I2	down	CD4_l.vs.CD4-CD8-_l
ENSSSCG00000011925	108.744	6.3627	1.69783	3.15856	0.00158549	0.0870018	CD200R1	up	CD4_l.vs.CD4-CD8-_l
ENSSSCG00000012006	45.1659	-3.35341	1.06545	-2.20885	0.027185	0.452804	ENSSSCG00000012006	down	CD4_l.vs.CD4-CD8-_l
ENSSSCG00000012014	290.273	-3.64302	1.23427	-2.14137	0.0322446	0.507108	BTG3	down	CD4_l.vs.CD4-CD8-_l
ENSSSCG00000012056	41.4539	-7.73593	1.76573	-3.81481	0.000136287	0.0192501	CHAF1B	down	CD4_l.vs.CD4-CD8-_l
ENSSSCG00000012102	24.556	-6.0756	2.12055	-2.39353	0.0166869	0.342269	TBL1X	down	CD4_l.vs.CD4-CD8-_l
ENSSSCG00000012126	45.3203	6.36538	2.55562	2.09944	0.0357782	0.534576	GPM6B	up	CD4_l.vs.CD4-CD8-_l
ENSSSCG00000012141	19.1359	-6.45256	2.60349	-2.09433	0.036231	0.539197	CA5B	down	CD4_l.vs.CD4-CD8-_l
ENSSSCG00000012266	77.9992	-3.95837	0.934164	-3.16687	0.0015409	0.0866893	SLC9A7	down	CD4_l.vs.CD4-CD8-_l
ENSSSCG00000012276	13.1623	-4.43324	1.71121	-2.00632	0.0448223	0.610447	SYN1	down	CD4_l.vs.CD4-CD8-_l
ENSSSCG00000012287	24.7677	-7.65129	1.78935	-3.71715	0.000201486	0.0236594	TFE3	down	CD4_l.vs.CD4-CD8-_l
ENSSSCG00000012332	10.4589	7.49353	3.26636	1.98801	0.0468111	0.62254	WNK3	up	CD4_l.vs.CD4-CD8-_l
ENSSSCG00000012336	151.396	5.8822	0.92321	5.28829	1.23e-07	8.15e-05	GNL3L	up	CD4_l.vs.CD4-CD8-_l
ENSSSCG00000012348	73.3373	3.58702	1.14426	2.26087	0.0237675	0.420401	APEX2	up	CD4_l.vs.CD4-CD8-_l
ENSSSCG00000012411	146.524	-9.7146	1.78395	-4.885	1.03e-06	0.000534061	PHKA1	down	CD4_l.vs.CD4-CD8-_l
ENSSSCG00000012521	51.3436	-7.51922	2.09663	-3.10938	0.00187483	0.0939471	GPRASP2	down	CD4_l.vs.CD4-CD8-_l
ENSSSCG00000012595	13.5357	-24.8096	3.32512	-7.16053	8.04e-13	1.36e-09	LRCH2	down	CD4_l.vs.CD4-CD8-_l
ENSSSCG00000012608	197.593	-3.30843	1.1284	-2.04577	0.0407795	0.57792	ZBTB33	down	CD4_l.vs.CD4-CD8-_l
ENSSSCG00000012660	94.0065	9.43604	2.16041	3.90484	9.43e-05	0.0157715	SLC25A14	up	CD4_l.vs.CD4-CD8-_l
ENSSSCG00000012663	64.9309	-8.17357	1.57218	-4.56282	5.05e-06	0.00171257	ENOX2	down	CD4_l.vs.CD4-CD8-_l
ENSSSCG00000012822	196.813	-3.06513	0.908898	-2.27213	0.0230787	0.414022	MPP1	down	CD4_l.vs.CD4-CD8-_l
ENSSSCG00000012856	279.774	-2.21399	0.571505	-2.1242	0.0336533	0.514372	NAP1L4	down	CD4_l.vs.CD4-CD8-_l
ENSSSCG00000012886	12.0041	-7.00169	2.452	-2.44766	0.0143786	0.31396	C2H11orf24	down	CD4_l.vs.CD4-CD8-_l
ENSSSCG00000012890	126.41	-7.6881	2.33144	-2.86865	0.00412222	0.147456	TCIRG1	down	CD4_l.vs.CD4-CD8-_l
ENSSSCG00000012916	96.4514	-3.95072	1.33401	-2.21192	0.0269724	0.452136	POLD4	down	CD4_l.vs.CD4-CD8-_l
ENSSSCG00000012963	45.0125	-7.47399	1.92714	-3.35937	0.000781202	0.0565704	SART1	down	CD4_l.vs.CD4-CD8-_l
ENSSSCG00000012992	20.4171	-5.21737	1.95952	-2.15225	0.0313776	0.500189	FRMD8	down	CD4_l.vs.CD4-CD8-_l
ENSSSCG00000013011	65.4777	7.59175	2.23401	2.95063	0.00317122	0.129283	SAC3D1	up	CD4_l.vs.CD4-CD8-_l
ENSSSCG00000013017	135.385	-7.60083	2.0535	-3.21443	0.00130703	0.0772251	EHD1	down	CD4_l.vs.CD4-CD8-_l
ENSSSCG00000013039	49.2723	-8.53782	1.71695	-4.39024	1.13e-05	0.00320155	NUDT22	down	CD4_l.vs.CD4-CD8-_l
ENSSSCG00000013065	137.041	-5.86215	1.81582	-2.67766	0.00741377	0.210133	ASRGL1	down	CD4_l.vs.CD4-CD8-_l
ENSSSCG00000013125	80.7338	-6.7646	2.03601	-2.83132	0.00463563	0.157294	OSBP	down	CD4_l.vs.CD4-CD8-_l
ENSSSCG00000013233	202.075	-3.15642	0.814983	-2.64597	0.00814582	0.219863	CELF1	down	CD4_l.vs.CD4-CD8-_l
ENSSSCG00000013241	42.7102	-8.2875	2.71469	-2.68446	0.00726464	0.207391	NR1H3	down	CD4_l.vs.CD4-CD8-_l
ENSSSCG00000013242	27.972	-5.86382	1.77825	-2.73518	0.00623469	0.189854	ACP2	down	CD4_l.vs.CD4-CD8-_l
ENSSSCG00000013243	67.8728	-19.3297	2.32516	-7.88319	3.19e-15	1.26e-11	DDB2	down	CD4_l.vs.CD4-CD8-_l
ENSSSCG00000013256	119.395	-4.08666	1.34907	-2.28798	0.0221385	0.405736	ARHGAP1	down	CD4_l.vs.CD4-CD8-_l
ENSSSCG00000013282	13.8172	-5.92285	1.94746	-2.52783	0.011477	0.270975	ACCS	down	CD4_l.vs.CD4-CD8-_l
ENSSSCG00000013303	92.0978	-5.62002	1.91504	-2.4125	0.0158437	0.332679	ABTB2	down	CD4_l.vs.CD4-CD8-_l
ENSSSCG00000013362	87.7572	-6.16944	1.73405	-2.98113	0.00287184	0.121346	UEVLD	down	CD4_l.vs.CD4-CD8-_l
ENSSSCG00000013389	29.6597	-7.56132	1.94048	-3.38129	0.000721455	0.05355	CYP2R1	down	CD4_l.vs.CD4-CD8-_l
ENSSSCG00000013435	126.236	5.76507	2.08693	2.2833	0.0224129	0.407619	MBD3	up	CD4_l.vs.CD4-CD8-_l
ENSSSCG00000013437	107.485	-3.25078	0.986219	-2.28223	0.0224759	0.40814	TCF3	down	CD4_l.vs.CD4-CD8-_l
ENSSSCG00000013457	55.7589	-2.90313	0.927536	-2.05181	0.0401878	0.574333	DOT1L	down	CD4_l.vs.CD4-CD8-_l
ENSSSCG00000013494	32.2399	-4.78318	1.53356	-2.46693	0.0136278	0.304218	MATK	down	CD4_l.vs.CD4-CD8-_l
ENSSSCG00000013509	120.545	-3.93744	0.985584	-2.98041	0.00287862	0.121346	CHAF1A	down	CD4_l.vs.CD4-CD8-_l
ENSSSCG00000013511	47.1927	-23.0192	2.56568	-8.58219	9.31e-18	5.53e-14	HDGFL2	down	CD4_l.vs.CD4-CD8-_l
ENSSSCG00000013586	10.2737	5.4308	1.95783	2.26312	0.0236283	0.418821	LRRC8E	up	CD4_l.vs.CD4-CD8-_l
ENSSSCG00000013639	77.8907	-3.50936	1.03758	-2.41847	0.0155859	0.329645	SLC44A2	down	CD4_l.vs.CD4-CD8-_l
ENSSSCG00000013670	88.6207	-4.43786	1.26891	-2.7093	0.00674246	0.199288	FBXL12	down	CD4_l.vs.CD4-CD8-_l
ENSSSCG00000013765	39.4893	-6.55787	2.30417	-2.41209	0.0158612	0.332679	RLN3	down	CD4_l.vs.CD4-CD8-_l
ENSSSCG00000013786	38.3378	-7.60916	1.81535	-3.64071	0.000271883	0.0269073	ZNF333	down	CD4_l.vs.CD4-CD8-_l
ENSSSCG00000013853	685.978	-3.49691	0.933231	-2.67556	0.00746051	0.210874	HSH2D	down	CD4_l.vs.CD4-CD8-_l
ENSSSCG00000013873	47.5942	-5.79648	1.86902	-2.56631	0.0102788	0.255379	NR2F6	down	CD4_l.vs.CD4-CD8-_l
ENSSSCG00000013905	117.188	-5.89486	2.01449	-2.42982	0.0151063	0.323831	FKBP8	down	CD4_l.vs.CD4-CD8-_l
ENSSSCG00000013940	32.898	6.62016	2.09055	2.68836	0.00718029	0.20564	NLRP3	up	CD4_l.vs.CD4-CD8-_l
ENSSSCG00000013978	62.4787	-3.93039	0.996725	-2.94002	0.0032819	0.129488	ZNF672	down	CD4_l.vs.CD4-CD8-_l
ENSSSCG00000013983	44.4011	-9.29238	1.70406	-4.86624	1.14e-06	0.000562824	JMJD4	down	CD4_l.vs.CD4-CD8-_l
ENSSSCG00000014003	16.1647	4.83141	1.83406	2.08904	0.0367043	0.54284	MIER2	up	CD4_l.vs.CD4-CD8-_l
ENSSSCG00000014061	19.3845	-7.83392	1.84515	-3.70373	0.000212453	0.0236594	THOC3	down	CD4_l.vs.CD4-CD8-_l
ENSSSCG00000014076	41.0623	8.56392	2.42919	3.11376	0.00184718	0.0933492	FAM169A	up	CD4_l.vs.CD4-CD8-_l
ENSSSCG00000014097	11.628	-6.23186	2.44497	-2.13985	0.0323668	0.507108	PDE8B	down	CD4_l.vs.CD4-CD8-_l
ENSSSCG00000014152	40.1796	-9.38024	1.85843	-4.5093	6.5e-06	0.00208765	MBLAC2	down	CD4_l.vs.CD4-CD8-_l
ENSSSCG00000014247	87.3341	5.20147	2.03688	2.06269	0.0391417	0.564134	ALDH7A1	up	CD4_l.vs.CD4-CD8-_l
ENSSSCG00000014285	77.8075	-5.50869	1.95958	-2.30084	0.0214008	0.396287	SEPTIN8	down	CD4_l.vs.CD4-CD8-_l
ENSSSCG00000014336	32.636	-6.51011	2.46153	-2.23849	0.025189	0.435436	EGR1	down	CD4_l.vs.CD4-CD8-_l
ENSSSCG00000014339	28.615	-5.50723	2.03797	-2.21162	0.0269926	0.452136	CTNNA1	down	CD4_l.vs.CD4-CD8-_l
ENSSSCG00000014356	303.543	-4.57417	0.703299	-5.082	3.73e-07	0.000221771	DNAJC18	down	CD4_l.vs.CD4-CD8-_l
ENSSSCG00000014362	21.856	-18.2492	2.96622	-5.81523	6.06e-09	5.53e-06	HBEGF	down	CD4_l.vs.CD4-CD8-_l
ENSSSCG00000014388	222.235	-4.12163	1.47025	-2.1232	0.0337373	0.514889	HDAC3	down	CD4_l.vs.CD4-CD8-_l
ENSSSCG00000014433	19.2214	7.70269	2.63022	2.54834	0.0108237	0.260206	PCYOX1L	up	CD4_l.vs.CD4-CD8-_l
ENSSSCG00000014539	103.572	-6.29344	1.79726	-2.94528	0.00322664	0.129283	ZFP62	down	CD4_l.vs.CD4-CD8-_l
ENSSSCG00000014558	47.555	-9.52937	2.12275	-4.01808	5.87e-05	0.0114233	SIRT3	down	CD4_l.vs.CD4-CD8-_l
ENSSSCG00000014625	112.481	4.98213	1.4792	2.69208	0.00710083	0.204188	TRIM3	up	CD4_l.vs.CD4-CD8-_l
ENSSSCG00000014800	34.3114	-6.68046	1.80763	-3.14249	0.00167518	0.0889112	RNF121	down	CD4_l.vs.CD4-CD8-_l
ENSSSCG00000014817	19.5205	-6.2209	2.05674	-2.53843	0.011135	0.266612	ARAP1	down	CD4_l.vs.CD4-CD8-_l
ENSSSCG00000014898	34.2282	-4.91794	1.89011	-2.07286	0.038185	0.552395	DDIAS	down	CD4_l.vs.CD4-CD8-_l
ENSSSCG00000014902	76.0585	-6.75134	1.59771	-3.59975	0.000318529	0.0306466	ANKRD42	down	CD4_l.vs.CD4-CD8-_l
ENSSSCG00000014908	9.32174	6.82923	2.20136	2.64802	0.00809658	0.219863	CCDC89	up	CD4_l.vs.CD4-CD8-_l
ENSSSCG00000015027	30.2809	-5.03671	1.99065	-2.02783	0.0425771	0.594333	C11orf1	down	CD4_l.vs.CD4-CD8-_l
ENSSSCG00000015072	44.0101	-7.82324	1.8692	-3.65036	0.000261877	0.0261491	PCSK7	down	CD4_l.vs.CD4-CD8-_l
ENSSSCG00000015108	98.282	-9.19322	1.93004	-4.24509	2.19e-05	0.00518985	HMBS	down	CD4_l.vs.CD4-CD8-_l
ENSSSCG00000015111	15.7294	-6.3741	2.65521	-2.02398	0.0429718	0.594333	C2CD2L	down	CD4_l.vs.CD4-CD8-_l
ENSSSCG00000015113	81.5836	-5.56465	1.63555	-2.7909	0.00525624	0.170493	ABCG4	down	CD4_l.vs.CD4-CD8-_l
ENSSSCG00000015201	91.6025	4.90668	1.00771	3.8768	0.000105839	0.0167592	MSANTD2	up	CD4_l.vs.CD4-CD8-_l
ENSSSCG00000015283	24.005	-5.40072	1.51886	-2.89738	0.00376291	0.139316	PIK3C2B	down	CD4_l.vs.CD4-CD8-_l
ENSSSCG00000015290	11.6479	-7.43519	2.91261	-2.20943	0.0271449	0.452772	CDK18	down	CD4_l.vs.CD4-CD8-_l
ENSSSCG00000015331	48.0385	-7.59782	1.98682	-3.32079	0.000897622	0.0616194	PON2	down	CD4_l.vs.CD4-CD8-_l
ENSSSCG00000015390	288.152	2.28457	0.54491	2.35741	0.0184031	0.358775	ABCB1	up	CD4_l.vs.CD4-CD8-_l
ENSSSCG00000015442	56.6535	6.10564	1.77785	2.87181	0.00408131	0.146878	GPR22	up	CD4_l.vs.CD4-CD8-_l
ENSSSCG00000015494	150.062	-3.30553	0.744037	-3.09867	0.0019439	0.0954413	ZBTB37	down	CD4_l.vs.CD4-CD8-_l
ENSSSCG00000015524	31.8989	6.91255	2.00578	2.94775	0.00320096	0.129283	FAM20B	up	CD4_l.vs.CD4-CD8-_l
ENSSSCG00000015631	41.9984	-4.04156	1.3455	-2.26053	0.0237883	0.420401	GRB10	down	CD4_l.vs.CD4-CD8-_l
ENSSSCG00000015656	31.1874	-6.09129	1.82697	-2.78674	0.00532418	0.170892	FCMR	down	CD4_l.vs.CD4-CD8-_l
ENSSSCG00000015694	119.275	-5.94538	1.50321	-3.28989	0.00100228	0.0649427	ZRANB3	down	CD4_l.vs.CD4-CD8-_l
ENSSSCG00000015721	61.794	-4.69793	1.52965	-2.41751	0.0156273	0.329645	ERCC3	down	CD4_l.vs.CD4-CD8-_l
ENSSSCG00000015756	12.6206	-6.69369	2.17834	-2.61378	0.00895467	0.234242	XKR5	down	CD4_l.vs.CD4-CD8-_l
ENSSSCG00000015866	20.0805	5.24494	1.90361	2.22994	0.0257514	0.440333	FMNL2	up	CD4_l.vs.CD4-CD8-_l
ENSSSCG00000015880	20.2678	7.54235	2.32001	2.81996	0.0048029	0.161128	TANC1	up	CD4_l.vs.CD4-CD8-_l
ENSSSCG00000016140	28.0157	9.43321	2.97325	2.83636	0.00456309	0.156622	FZD5	up	CD4_l.vs.CD4-CD8-_l
ENSSSCG00000016170	181.177	-3.24704	0.653379	-3.4391	0.000583657	0.045602	BARD1	down	CD4_l.vs.CD4-CD8-_l
ENSSSCG00000016220	376.184	5.44838	1.4752	3.01545	0.00256596	0.111624	DNPEP	up	CD4_l.vs.CD4-CD8-_l
ENSSSCG00000016372	78.0246	-6.8029	1.80425	-3.21623	0.00129885	0.0771254	STK25	down	CD4_l.vs.CD4-CD8-_l
ENSSSCG00000016402	18.7172	-6.06672	2.50086	-2.02599	0.0427655	0.594333	AGXT	down	CD4_l.vs.CD4-CD8-_l
ENSSSCG00000016412	197.81	-3.28465	0.734542	-3.1103	0.00186895	0.0939471	LMBR1	down	CD4_l.vs.CD4-CD8-_l
ENSSSCG00000016453	130.47	-3.77226	0.978373	-2.83355	0.00460348	0.157294	TCAF1	down	CD4_l.vs.CD4-CD8-_l
ENSSSCG00000016486	8.40856	19.5376	4.87742	3.8007	0.00014429	0.0192538	ENSSSCG00000016486	up	CD4_l.vs.CD4-CD8-_l
ENSSSCG00000016511	10.7121	7.11241	3.06353	1.99522	0.0460194	0.619644	TTC26	up	CD4_l.vs.CD4-CD8-_l
ENSSSCG00000016541	27.455	-7.35991	2.16138	-2.94252	0.00325556	0.129283	SLC35B4	down	CD4_l.vs.CD4-CD8-_l
ENSSSCG00000016658	97.733	5.99654	1.97251	2.53309	0.0113062	0.269354	ANLN	up	CD4_l.vs.CD4-CD8-_l
ENSSSCG00000016682	283.423	-3.09611	1.02339	-2.0482	0.0405409	0.576603	PLEKHA8	down	CD4_l.vs.CD4-CD8-_l
ENSSSCG00000016715	112.079	-6.68179	1.59745	-3.55678	0.000375428	0.0337231	OSBPL3	down	CD4_l.vs.CD4-CD8-_l
ENSSSCG00000016732	94.3812	-4.97716	1.4218	-2.79727	0.00515367	0.168145	TBRG4	down	CD4_l.vs.CD4-CD8-_l
ENSSSCG00000016747	26.092	-6.74518	1.81565	-3.16426	0.0015548	0.0866893	NUDCD3	down	CD4_l.vs.CD4-CD8-_l
ENSSSCG00000016753	91.3442	5.56432	1.81983	2.50811	0.012138	0.28045	POLD2	up	CD4_l.vs.CD4-CD8-_l
ENSSSCG00000016793	278.499	-4.33571	1.38821	-2.40289	0.016266	0.337718	ZNF622	down	CD4_l.vs.CD4-CD8-_l
ENSSSCG00000016808	78.4791	-4.58935	0.973787	-3.68597	0.000227829	0.0245972	C5orf22	down	CD4_l.vs.CD4-CD8-_l
ENSSSCG00000016868	16.0082	-6.10896	2.33351	-2.18939	0.0285688	0.468624	ENSSSCG00000016868	down	CD4_l.vs.CD4-CD8-_l
ENSSSCG00000016876	104.718	2.47413	0.686027	2.14879	0.0316514	0.503877	C5orf34	up	CD4_l.vs.CD4-CD8-_l
ENSSSCG00000016902	226.899	20.2242	6.53116	2.94346	0.00324567	0.129283	GZMA.1	up	CD4_l.vs.CD4-CD8-_l
ENSSSCG00000016943	107.372	4.20321	1.36462	2.34732	0.0189089	0.365142	ADAMTS6	up	CD4_l.vs.CD4-CD8-_l
ENSSSCG00000016985	190.547	-5.47214	1.21616	-3.67727	0.000235742	0.0249971	BNIP1	down	CD4_l.vs.CD4-CD8-_l
ENSSSCG00000016995	4.27984	-23.3421	6.18557	-3.61197	0.000303876	NA	EFCAB9	down	CD4_l.vs.CD4-CD8-_l
ENSSSCG00000017086	5.81079	-7.39445	3.01249	-2.12265	0.0337833	NA	SLC36A2	down	CD4_l.vs.CD4-CD8-_l
ENSSSCG00000017091	51.7487	-6.10631	1.39891	-3.65022	0.00026202	0.0261491	TNIP1	down	CD4_l.vs.CD4-CD8-_l
ENSSSCG00000017116	14.8508	-6.65886	2.17546	-2.60123	0.00928912	0.239821	LPCAT1	down	CD4_l.vs.CD4-CD8-_l
ENSSSCG00000017134	17.3576	7.48322	2.04481	3.17058	0.00152134	0.0860354	FN3KRP	up	CD4_l.vs.CD4-CD8-_l
ENSSSCG00000017137	44.2769	-9.06594	2.27063	-3.55229	0.000381898	0.0337231	METRNL	down	CD4_l.vs.CD4-CD8-_l
ENSSSCG00000017146	97.5941	-3.80797	1.27639	-2.19994	0.0278113	0.46001	ENSSSCG00000017146	down	CD4_l.vs.CD4-CD8-_l
ENSSSCG00000017184	64.2206	-6.83676	2.11865	-2.75494	0.00587026	0.18298	PRPSAP1	down	CD4_l.vs.CD4-CD8-_l
ENSSSCG00000017190	107.329	-3.8044	1.31781	-2.12808	0.0333307	0.513179	EXOC7	down	CD4_l.vs.CD4-CD8-_l
ENSSSCG00000017236	51.4165	-6.17593	2.48039	-2.08674	0.0369117	0.543875	CD300C	down	CD4_l.vs.CD4-CD8-_l
ENSSSCG00000017255	71.125	-4.41232	1.11079	-3.07197	0.0021265	0.0994263	ABCA5	down	CD4_l.vs.CD4-CD8-_l
ENSSSCG00000017298	35.0942	-4.57413	1.67077	-2.13921	0.0324184	0.507247	TANC2	down	CD4_l.vs.CD4-CD8-_l
ENSSSCG00000017310	152.758	2.78583	0.876281	2.03796	0.0415536	0.586258	KANSL1	up	CD4_l.vs.CD4-CD8-_l
ENSSSCG00000017328	75.9926	-3.56707	1.08563	-2.36459	0.0180499	0.354315	ARHGAP27	down	CD4_l.vs.CD4-CD8-_l
ENSSSCG00000017355	59.7852	-6.28065	2.03935	-2.58938	0.00961498	0.246094	GRN	down	CD4_l.vs.CD4-CD8-_l
ENSSSCG00000017356	10.2862	-5.27855	2.13741	-2.00174	0.0453124	0.615898	FAM171A2	down	CD4_l.vs.CD4-CD8-_l
ENSSSCG00000017475	12.8181	-6.18705	2.19144	-2.36696	0.017935	0.353814	RARA	down	CD4_l.vs.CD4-CD8-_l
ENSSSCG00000017477	291.11	-3.92058	0.746603	-3.91182	9.16e-05	0.015541	CASC3	down	CD4_l.vs.CD4-CD8-_l
ENSSSCG00000017479	48.7683	-6.76952	1.3338	-4.32563	1.52e-05	0.00378855	WIPF2	down	CD4_l.vs.CD4-CD8-_l
ENSSSCG00000017524	138.371	-2.95026	0.935274	-2.08523	0.0370482	0.54521	CDK5RAP3	down	CD4_l.vs.CD4-CD8-_l
ENSSSCG00000017602	31.0559	-5.08148	1.95039	-2.09265	0.0363801	0.540063	STXBP4	down	CD4_l.vs.CD4-CD8-_l
ENSSSCG00000017608	64.5813	-9.18827	1.72486	-4.7472	2.06e-06	0.00092748	PCTP	down	CD4_l.vs.CD4-CD8-_l
ENSSSCG00000017713	55.9421	-4.27772	1.38319	-2.36969	0.017803	0.352381	PEX12	down	CD4_l.vs.CD4-CD8-_l
ENSSSCG00000017754	285.163	-6.68846	2.10977	-2.69624	0.00701267	0.203128	LGALS9	down	CD4_l.vs.CD4-CD8-_l
ENSSSCG00000017773	83.2578	-6.48619	2.14353	-2.55942	0.0104847	0.257265	SUPT6H	down	CD4_l.vs.CD4-CD8-_l
ENSSSCG00000017826	77.3373	-7.66996	1.8238	-3.65717	0.000255019	0.0261491	SMG6	down	CD4_l.vs.CD4-CD8-_l
ENSSSCG00000017893	76.1045	6.49908	2.233	2.46264	0.0137917	0.306724	PIMREG	up	CD4_l.vs.CD4-CD8-_l
ENSSSCG00000017904	151.285	5.50891	1.84802	2.43986	0.0146929	0.318669	ENO3	up	CD4_l.vs.CD4-CD8-_l
ENSSSCG00000017918	115.762	-3.78043	0.988351	-2.8132	0.00490506	0.163003	ARRB2	down	CD4_l.vs.CD4-CD8-_l
ENSSSCG00000017968	11.6248	-5.99767	2.52902	-1.97613	0.0481401	0.633175	CNTROB	down	CD4_l.vs.CD4-CD8-_l
ENSSSCG00000017991	15.1989	-7.01256	2.21418	-2.71548	0.00661792	0.198471	PIK3R5	down	CD4_l.vs.CD4-CD8-_l
ENSSSCG00000018039	95.7997	3.0776	0.896726	2.31687	0.0205109	0.383414	NCOR1	up	CD4_l.vs.CD4-CD8-_l
ENSSSCG00000020671	116.88	3.14305	0.765757	2.7986	0.00513246	0.167915	SLC18A2	up	CD4_l.vs.CD4-CD8-_l
ENSSSCG00000020783	58.2828	-5.83429	1.63574	-2.95541	0.00312249	0.128314	SLC41A1	down	CD4_l.vs.CD4-CD8-_l
ENSSSCG00000020803	120.804	-4.03854	1.23599	-2.45839	0.0139561	0.308645	BRPF3	down	CD4_l.vs.CD4-CD8-_l
ENSSSCG00000020837	37.4309	6.08997	2.22778	2.28477	0.0223261	0.407288	CEACAM1	up	CD4_l.vs.CD4-CD8-_l
ENSSSCG00000020858	15.6542	5.44836	2.20303	2.0192	0.0434662	0.598818	KIF13A	up	CD4_l.vs.CD4-CD8-_l
ENSSSCG00000020912	53.3338	7.29609	1.95031	3.22826	0.00124547	0.0743274	HECTD2	up	CD4_l.vs.CD4-CD8-_l
ENSSSCG00000021018	9.89029	7.29545	2.27251	2.77026	0.00560121	0.175565	GSDMB	up	CD4_l.vs.CD4-CD8-_l
ENSSSCG00000021181	23.4673	-7.75633	2.01533	-3.35247	0.000800933	0.0576478	DHCR7	down	CD4_l.vs.CD4-CD8-_l
ENSSSCG00000021216	13.3726	-5.45572	2.05721	-2.16591	0.0303184	0.487887	TCEANC2	down	CD4_l.vs.CD4-CD8-_l
ENSSSCG00000021386	156.633	-8.34815	1.94867	-3.77086	0.000162686	0.0205538	PTGR1	down	CD4_l.vs.CD4-CD8-_l
ENSSSCG00000021466	123.884	7.5065	1.55965	4.17178	3.02e-05	0.00647499	BMT2	up	CD4_l.vs.CD4-CD8-_l
ENSSSCG00000021475	19.119	-6.71185	1.88917	-3.02347	0.00249891	0.109915	SLC4A2	down	CD4_l.vs.CD4-CD8-_l
ENSSSCG00000021569	33.7278	-7.14322	2.00778	-3.0597	0.00221557	0.101591	MMP25	down	CD4_l.vs.CD4-CD8-_l
ENSSSCG00000021704	64.2696	-5.6323	2.02232	-2.29058	0.0219875	0.404215	PTPDC1	down	CD4_l.vs.CD4-CD8-_l
ENSSSCG00000021706	38.3667	-5.3474	1.70042	-2.55666	0.0105682	0.258206	KIF21B	down	CD4_l.vs.CD4-CD8-_l
ENSSSCG00000021834	74.612	4.47333	1.5641	2.22065	0.0263747	0.446446	ERCC6L	up	CD4_l.vs.CD4-CD8-_l
ENSSSCG00000022112	237.992	2.66885	0.712621	2.34185	0.0191886	0.368744	DOCK9	up	CD4_l.vs.CD4-CD8-_l
ENSSSCG00000022168	93.5247	-4.76202	1.22538	-3.07008	0.00214004	0.0995423	APBB2	down	CD4_l.vs.CD4-CD8-_l
ENSSSCG00000022177	75.0507	4.02227	0.921467	3.27985	0.00103862	0.0656099	DIS3L2	up	CD4_l.vs.CD4-CD8-_l
ENSSSCG00000022195	24.3512	-9.67317	2.77677	-3.12347	0.00178732	0.0914921	ZKSCAN7	down	CD4_l.vs.CD4-CD8-_l
ENSSSCG00000022305	56.8677	6.63324	2.36161	2.38534	0.0170631	0.345379	WDR78	up	CD4_l.vs.CD4-CD8-_l
ENSSSCG00000022553	11.3931	-6.20521	2.19557	-2.37077	0.017751	0.352182	TNRC18	down	CD4_l.vs.CD4-CD8-_l
ENSSSCG00000022575	119.962	-8.06368	2.02498	-3.48828	0.00048614	0.040093	PRMT2	down	CD4_l.vs.CD4-CD8-_l
ENSSSCG00000022609	26.5916	-4.82503	1.53623	-2.48989	0.0127784	0.292401	WWP2	down	CD4_l.vs.CD4-CD8-_l
ENSSSCG00000022679	32.9437	-6.69518	2.22768	-2.55656	0.0105713	0.258206	COCH	down	CD4_l.vs.CD4-CD8-_l
ENSSSCG00000022774	257.551	-4.34006	1.15822	-2.88379	0.00392916	0.142565	NOP53	down	CD4_l.vs.CD4-CD8-_l
ENSSSCG00000022915	222.706	-2.85021	0.866209	-2.13598	0.0326806	0.510007	DDX27	down	CD4_l.vs.CD4-CD8-_l
ENSSSCG00000023176	27.0037	-7.53997	2.51231	-2.60317	0.00923661	0.238985	TROAP	down	CD4_l.vs.CD4-CD8-_l
ENSSSCG00000023177	22.3055	-8.21953	2.45376	-2.94224	0.00325852	0.129283	RRP9	down	CD4_l.vs.CD4-CD8-_l
ENSSSCG00000023204	84.0514	-2.70561	0.71079	-2.3996	0.016413	0.339584	AXIN1	down	CD4_l.vs.CD4-CD8-_l
ENSSSCG00000023228	18.8404	-6.27716	2.05703	-2.56543	0.0103047	0.255488	NUMBL	down	CD4_l.vs.CD4-CD8-_l
ENSSSCG00000023303	61.908	4.1885	1.61499	1.97431	0.0483462	0.633175	FIGNL1	up	CD4_l.vs.CD4-CD8-_l
ENSSSCG00000023503	28.8635	4.23682	1.64262	1.97052	0.0487783	0.635188	PRKCD	up	CD4_l.vs.CD4-CD8-_l
ENSSSCG00000023527	78.524	-3.4686	1.2439	-1.98456	0.0471935	0.626924	NRROS	down	CD4_l.vs.CD4-CD8-_l
ENSSSCG00000023540	13.6053	6.78835	2.5722	2.25035	0.0244265	0.428491	ATP6V1FNB	up	CD4_l.vs.CD4-CD8-_l
ENSSSCG00000023548	67.4851	-4.06768	1.51168	-2.02932	0.0424257	0.59416	GSTCD	down	CD4_l.vs.CD4-CD8-_l
ENSSSCG00000023636	63.8331	4.53465	1.63615	2.16034	0.0307462	0.493435	TMEM222	up	CD4_l.vs.CD4-CD8-_l
ENSSSCG00000023643	621.02	-2.69285	0.540702	-3.13084	0.00174307	0.0903959	PDHA1	down	CD4_l.vs.CD4-CD8-_l
ENSSSCG00000023658	69.1139	-6.13194	1.42657	-3.5974	0.00032142	0.0306466	NR2C2AP	down	CD4_l.vs.CD4-CD8-_l
ENSSSCG00000023710	8.74866	-7.47784	3.01932	-2.14546	0.0319161	0.506055	REEP1	down	CD4_l.vs.CD4-CD8-_l
ENSSSCG00000023728	47.7142	-10.0566	2.27942	-3.97322	7.09e-05	0.0131579	TECTA	down	CD4_l.vs.CD4-CD8-_l
ENSSSCG00000023759	31.0962	-7.01872	2.19904	-2.73698	0.00620064	0.189303	WDR13	down	CD4_l.vs.CD4-CD8-_l
ENSSSCG00000023796	76.6538	-5.44125	2.09308	-2.12188	0.0338481	0.515312	IL18BP	down	CD4_l.vs.CD4-CD8-_l
ENSSSCG00000023862	83.2352	-5.59888	1.38202	-3.32764	0.000875841	0.0608274	MTMR8	down	CD4_l.vs.CD4-CD8-_l
ENSSSCG00000023973	83.8594	5.89882	1.55404	3.15231	0.00161982	0.0874409	NOC2L	up	CD4_l.vs.CD4-CD8-_l
ENSSSCG00000024015	31.2982	6.72474	2.37384	2.41159	0.0158832	0.332679	FADS1	up	CD4_l.vs.CD4-CD8-_l
ENSSSCG00000024060	22.0841	-7.33759	1.76391	-3.59292	0.000326987	0.0307106	LIPT2	down	CD4_l.vs.CD4-CD8-_l
ENSSSCG00000024108	22.7184	-6.45105	2.28897	-2.38144	0.0172449	0.347708	SLC43A2	down	CD4_l.vs.CD4-CD8-_l
ENSSSCG00000024131	181.918	2.81464	0.765505	2.37052	0.0177633	0.352182	MINDY2	up	CD4_l.vs.CD4-CD8-_l
ENSSSCG00000024162	51.0095	5.23459	1.93251	2.19123	0.0284348	0.467718	IMPA2	up	CD4_l.vs.CD4-CD8-_l
ENSSSCG00000024189	181.849	-5.3665	0.949237	-4.60001	4.22e-06	0.00147566	SIL1	down	CD4_l.vs.CD4-CD8-_l
ENSSSCG00000024235	62.6356	-7.0201	1.69519	-3.55129	0.000383346	0.0337231	NPLOC4	down	CD4_l.vs.CD4-CD8-_l
ENSSSCG00000024240	41.3701	-2.94781	0.921867	-2.1129	0.0346095	0.52293	CCDC9	down	CD4_l.vs.CD4-CD8-_l
ENSSSCG00000024290	19.3927	-7.1546	2.57657	-2.38868	0.0169092	0.345379	RAD54B	down	CD4_l.vs.CD4-CD8-_l
ENSSSCG00000024300	71.5816	-5.578	1.42889	-3.20389	0.00135586	0.0793215	TMEM254	down	CD4_l.vs.CD4-CD8-_l
ENSSSCG00000024329	174.432	-4.98349	0.944013	-4.21974	2.45e-05	0.00558604	C12orf43	down	CD4_l.vs.CD4-CD8-_l
ENSSSCG00000024389	96.0814	-4.66832	1.66816	-2.19902	0.0278764	0.460445	SIGIRR	down	CD4_l.vs.CD4-CD8-_l
ENSSSCG00000024411	61.2883	-8.11853	2.11597	-3.3642	0.00076767	0.0559316	SMG8	down	CD4_l.vs.CD4-CD8-_l
ENSSSCG00000024418	12.5579	-8.7006	3.15037	-2.44435	0.0145114	0.315637	RHOU	down	CD4_l.vs.CD4-CD8-_l
ENSSSCG00000024513	69.6572	-6.50546	1.5386	-3.57822	0.000345944	0.0318483	KLHL18	down	CD4_l.vs.CD4-CD8-_l
ENSSSCG00000024517	17.3448	-6.11301	2.16379	-2.36299	0.0181283	0.355267	AKAP6	down	CD4_l.vs.CD4-CD8-_l
ENSSSCG00000024598	619.474	1.92532	0.414854	2.23047	0.0257161	0.440333	PRKAA1	up	CD4_l.vs.CD4-CD8-_l
ENSSSCG00000024628	91.0531	-5.36271	1.72504	-2.52905	0.0114373	0.270576	ALKBH8	down	CD4_l.vs.CD4-CD8-_l
ENSSSCG00000024635	312.063	-7.09704	1.58564	-3.84515	0.000120477	0.0174485	SPART	down	CD4_l.vs.CD4-CD8-_l
ENSSSCG00000024661	57.7511	8.7015	2.07987	3.70288	0.000213166	0.0236594	ZNF524	up	CD4_l.vs.CD4-CD8-_l
ENSSSCG00000024679	34.2721	-4.48058	1.34926	-2.57962	0.0098909	0.250457	UPF3A	down	CD4_l.vs.CD4-CD8-_l
ENSSSCG00000024756	23.5723	-7.2098	2.53711	-2.44759	0.0143814	0.31396	SPG7	down	CD4_l.vs.CD4-CD8-_l
ENSSSCG00000024770	204.536	-2.97708	0.828513	-2.3863	0.0170187	0.345379	LIG3	down	CD4_l.vs.CD4-CD8-_l
ENSSSCG00000024777	22.0537	-7.58756	1.77867	-3.70365	0.00021252	0.0236594	HDAC4	down	CD4_l.vs.CD4-CD8-_l
ENSSSCG00000024990	127.511	-9.97349	2.0752	-4.32415	1.53e-05	0.00378855	MPI	down	CD4_l.vs.CD4-CD8-_l
ENSSSCG00000025027	64.4181	-4.93589	1.34557	-2.92507	0.00344375	0.131416	METTL1	down	CD4_l.vs.CD4-CD8-_l
ENSSSCG00000025152	39.4867	3.63154	1.23549	2.12996	0.0331746	0.513179	CEP89	up	CD4_l.vs.CD4-CD8-_l
ENSSSCG00000025156	119.222	-3.91079	1.34796	-2.15941	0.0308187	0.49393	BRWD3	down	CD4_l.vs.CD4-CD8-_l
ENSSSCG00000025176	31.7385	5.7249	2.31914	2.03735	0.0416147	0.586258	NOTCH3	up	CD4_l.vs.CD4-CD8-_l
ENSSSCG00000025179	140.803	-4.5683	1.44139	-2.47559	0.0133015	0.299008	NECAP1	down	CD4_l.vs.CD4-CD8-_l
ENSSSCG00000025186	26.1993	-6.14591	1.40915	-3.65179	0.000260414	0.0261491	ASCC2	down	CD4_l.vs.CD4-CD8-_l
ENSSSCG00000025190	386.701	-5.59549	1.03881	-4.42381	9.7e-06	0.00287915	COQ10A	down	CD4_l.vs.CD4-CD8-_l
ENSSSCG00000025248	336.652	-6.67856	1.21349	-4.67954	2.88e-06	0.00117746	PITPNA	down	CD4_l.vs.CD4-CD8-_l
ENSSSCG00000025252	16.584	-8.17327	2.27416	-3.15425	0.00160909	0.0872582	PEX5	down	CD4_l.vs.CD4-CD8-_l
ENSSSCG00000025272	33.6936	-5.88743	2.45227	-1.99302	0.0462587	0.620407	HEMK1	down	CD4_l.vs.CD4-CD8-_l
ENSSSCG00000025315	92.2482	3.63252	1.16204	2.26542	0.0234868	0.418133	SEPSECS	up	CD4_l.vs.CD4-CD8-_l
ENSSSCG00000025353	10.5052	-7.65481	2.52384	-2.63678	0.00836972	0.223368	TNNT1	down	CD4_l.vs.CD4-CD8-_l
ENSSSCG00000025357	37.055	-4.85885	1.85673	-2.0783	0.0376815	0.55014	LDAH	down	CD4_l.vs.CD4-CD8-_l
ENSSSCG00000025401	65.0391	-5.40903	2.12539	-2.07446	0.0380366	0.551554	CDK10	down	CD4_l.vs.CD4-CD8-_l
ENSSSCG00000025460	11.1025	-7.19151	2.54927	-2.42874	0.0151515	0.324215	SPSB2	down	CD4_l.vs.CD4-CD8-_l
ENSSSCG00000025686	26.0514	-7.319	3.1207	-2.02487	0.042881	0.594333	KMO	down	CD4_l.vs.CD4-CD8-_l
ENSSSCG00000025791	45.4214	6.29567	2.54521	2.08064	0.037467	0.550011	MON1A	up	CD4_l.vs.CD4-CD8-_l
ENSSSCG00000026025	171.408	-3.30442	0.968837	-2.37854	0.0173814	0.348524	HMGCL	down	CD4_l.vs.CD4-CD8-_l
ENSSSCG00000026142	68.3954	-7.42269	1.73888	-3.69357	0.000221126	0.0242746	TNK1	down	CD4_l.vs.CD4-CD8-_l
ENSSSCG00000026210	13.124	-20.8854	6.04642	-3.28879	0.00100619	0.0649427	FCRL5	down	CD4_l.vs.CD4-CD8-_l
ENSSSCG00000026281	33.791	-4.52527	1.00897	-3.49393	0.00047596	0.0400887	SCAP	down	CD4_l.vs.CD4-CD8-_l
ENSSSCG00000026569	43.2583	5.64761	2.18144	2.13052	0.0331286	0.513179	CLEC16A	up	CD4_l.vs.CD4-CD8-_l
ENSSSCG00000026583	4.93459	23.324	6.49242	3.43848	0.000584994	NA	TLR1	up	CD4_l.vs.CD4-CD8-_l
ENSSSCG00000026587	193.802	-8.06589	1.6687	-4.23436	2.29e-05	0.00533727	BATF3	down	CD4_l.vs.CD4-CD8-_l
ENSSSCG00000026590	24.4715	-7.09574	2.35313	-2.59048	0.00958408	0.245833	HGH1	down	CD4_l.vs.CD4-CD8-_l
ENSSSCG00000026653	11.4284	7.62259	2.57431	2.57257	0.0100947	0.254212	PILRA	up	CD4_l.vs.CD4-CD8-_l
ENSSSCG00000026733	28.7963	-7.58986	2.21342	-2.97723	0.00290861	0.122045	HIPK2	down	CD4_l.vs.CD4-CD8-_l
ENSSSCG00000026794	86.7496	-5.88868	2.37383	-2.05941	0.0394553	0.566592	SIRT2	down	CD4_l.vs.CD4-CD8-_l
ENSSSCG00000026931	686.834	3.33033	1.09522	2.12773	0.0333592	0.513179	SERTAD1	up	CD4_l.vs.CD4-CD8-_l
ENSSSCG00000026947	244.586	-4.11931	0.760641	-4.10089	4.12e-05	0.00828426	GMPR2	down	CD4_l.vs.CD4-CD8-_l
ENSSSCG00000026953	99.372	8.0693	1.98041	3.5696	0.00035752	0.0326609	TPGS2	up	CD4_l.vs.CD4-CD8-_l
ENSSSCG00000027157	81.1896	-8.44638	2.28864	-3.25363	0.0011394	0.0693924	SLC40A1	down	CD4_l.vs.CD4-CD8-_l
ENSSSCG00000027196	38.3384	-5.77311	2.22974	-2.14065	0.0323019	0.507108	GIMAP6	down	CD4_l.vs.CD4-CD8-_l
ENSSSCG00000027325	8.41287	-8.74159	3.70469	-2.08967	0.0366472	0.542671	TRNP1	down	CD4_l.vs.CD4-CD8-_l
ENSSSCG00000027745	25.8549	-8.11634	2.31874	-3.06906	0.00214735	0.0995423	ABCG1	down	CD4_l.vs.CD4-CD8-_l
ENSSSCG00000027774	80.4001	-4.176	1.41628	-2.24249	0.0249297	0.43398	ZFP28	down	CD4_l.vs.CD4-CD8-_l
ENSSSCG00000027907	200.511	-3.27098	1.1506	-1.97374	0.0484117	0.633175	BSG	down	CD4_l.vs.CD4-CD8-_l
ENSSSCG00000028112	15.9586	6.98665	3.0226	1.98063	0.0476328	0.629449	CLIC6	up	CD4_l.vs.CD4-CD8-_l
ENSSSCG00000028197	32.0559	-5.7435	2.33004	-2.0358	0.0417702	0.587057	PFKL	down	CD4_l.vs.CD4-CD8-_l
ENSSSCG00000028282	27.2713	-4.20689	1.27777	-2.50976	0.0120813	0.28023	SLC1A4	down	CD4_l.vs.CD4-CD8-_l
ENSSSCG00000028297	79.4586	-3.9168	1.07991	-2.70097	0.00691374	0.202236	APH1A	down	CD4_l.vs.CD4-CD8-_l
ENSSSCG00000028723	23.8315	-7.93776	2.39466	-2.89718	0.0037653	0.139316	CCDC102A	down	CD4_l.vs.CD4-CD8-_l
ENSSSCG00000028788	23.265	3.85818	1.43288	1.99471	0.046074	0.619677	BORCS6	up	CD4_l.vs.CD4-CD8-_l
ENSSSCG00000028794	122.852	-3.3421	1.17055	-2.00085	0.0454085	0.615898	BCKDHA	down	CD4_l.vs.CD4-CD8-_l
ENSSSCG00000028883	57.9466	-8.07395	2.16813	-3.2627	0.00110355	0.0680531	SETD4	down	CD4_l.vs.CD4-CD8-_l
ENSSSCG00000028978	26.9738	4.79477	1.25661	3.01984	0.00252907	0.110831	CAD	up	CD4_l.vs.CD4-CD8-_l
ENSSSCG00000029059	580.175	-3.57015	0.59386	-4.32788	1.51e-05	0.00378855	SSRP1	down	CD4_l.vs.CD4-CD8-_l
ENSSSCG00000029097	39.7341	4.70517	1.58509	2.33752	0.0194123	0.370644	RCC1	up	CD4_l.vs.CD4-CD8-_l
ENSSSCG00000029145	41.5462	-8.29961	1.9163	-3.80923	0.000139399	0.0192501	POMGNT1	down	CD4_l.vs.CD4-CD8-_l
ENSSSCG00000029165	11.923	6.92947	2.79924	2.11824	0.0341545	0.518694	DOK4	up	CD4_l.vs.CD4-CD8-_l
ENSSSCG00000029200	101.236	5.9887	2.03663	2.44948	0.0143062	0.313469	TRIM2	up	CD4_l.vs.CD4-CD8-_l
ENSSSCG00000029257	29.5378	-4.99445	1.84573	-2.16415	0.0304527	0.489386	ENSSSCG00000029257	down	CD4_l.vs.CD4-CD8-_l
ENSSSCG00000029300	129.913	-7.11025	2.01307	-3.03529	0.00240307	0.107694	ALKBH4	down	CD4_l.vs.CD4-CD8-_l
ENSSSCG00000029347	29.6654	-7.64953	2.10127	-3.16453	0.00155335	0.0866893	ZNF791	down	CD4_l.vs.CD4-CD8-_l
ENSSSCG00000029348	39.5468	3.65504	1.26921	2.09189	0.0364483	0.5404	THAP6	up	CD4_l.vs.CD4-CD8-_l
ENSSSCG00000029391	137.84	-7.94417	1.81435	-3.82736	0.000129526	0.0185332	PLSCR3	down	CD4_l.vs.CD4-CD8-_l
ENSSSCG00000029573	2283	-2.10086	0.306492	-3.59179	0.000328414	0.0307106	NASP	down	CD4_l.vs.CD4-CD8-_l
ENSSSCG00000029600	40.6669	-3.93007	1.30189	-2.25063	0.024409	0.428491	ENSSSCG00000029600	down	CD4_l.vs.CD4-CD8-_l
ENSSSCG00000029708	78.9309	4.50078	1.00304	3.49015	0.000482744	0.040093	SLC25A38	up	CD4_l.vs.CD4-CD8-_l
ENSSSCG00000029745	25.8847	-6.19227	1.95417	-2.65703	0.00788329	0.21722	FAM193A	down	CD4_l.vs.CD4-CD8-_l
ENSSSCG00000029855	26.9633	8.0868	2.44612	2.89716	0.00376562	0.139316	LHFPL6	up	CD4_l.vs.CD4-CD8-_l
ENSSSCG00000029918	374.05	-2.10775	0.486438	-2.27726	0.0227704	0.411601	CEPT1	down	CD4_l.vs.CD4-CD8-_l
ENSSSCG00000029998	28.9633	-5.3044	2.06196	-2.08752	0.0368408	0.543504	KLF7	down	CD4_l.vs.CD4-CD8-_l
ENSSSCG00000030005	32.3493	-8.00351	1.89036	-3.70485	0.000211516	0.0236594	LGALSL	down	CD4_l.vs.CD4-CD8-_l
ENSSSCG00000030167	222.123	-3.18151	1.09282	-1.99622	0.0459095	0.619644	SLC25A39	down	CD4_l.vs.CD4-CD8-_l
ENSSSCG00000030241	482.979	-2.79802	0.902805	-1.99159	0.0464161	0.621103	TSC22D3	down	CD4_l.vs.CD4-CD8-_l
ENSSSCG00000030255	299.79	-3.37762	0.89385	-2.65998	0.00781455	0.215827	EIF4G1	down	CD4_l.vs.CD4-CD8-_l
ENSSSCG00000030294	19.2779	-6.50557	2.52483	-2.18057	0.0292151	0.475938	ZNF398	down	CD4_l.vs.CD4-CD8-_l
ENSSSCG00000030425	15.0133	-7.378	2.19554	-2.90497	0.00367284	0.138168	SPHK2	down	CD4_l.vs.CD4-CD8-_l
ENSSSCG00000030435	377.656	-3.35756	1.09792	-2.14729	0.0317699	0.504412	USP39	down	CD4_l.vs.CD4-CD8-_l
ENSSSCG00000030487	22.2736	-6.88017	2.13556	-2.75345	0.00589705	0.183333	LYSMD4	down	CD4_l.vs.CD4-CD8-_l
ENSSSCG00000030548	45.235	-7.75074	2.05583	-3.28371	0.0010245	0.0654137	HERC5	down	CD4_l.vs.CD4-CD8-_l
ENSSSCG00000030673	8.92005	-6.702	2.44202	-2.33495	0.0195459	0.371999	BLOC1S4	down	CD4_l.vs.CD4-CD8-_l
ENSSSCG00000030707	35.2324	-7.63493	2.02156	-3.28209	0.00103042	0.0654399	INPP5K	down	CD4_l.vs.CD4-CD8-_l
ENSSSCG00000031074	28.9747	-8.1298	2.52058	-2.82864	0.0046747	0.157638	FAM110D	down	CD4_l.vs.CD4-CD8-_l
ENSSSCG00000031076	23.3209	-4.95545	1.88413	-2.09936	0.0357854	0.534576	MAPK7	down	CD4_l.vs.CD4-CD8-_l
ENSSSCG00000031102	174.762	5.32622	1.4222	3.04193	0.00235068	0.105745	C1orf174	up	CD4_l.vs.CD4-CD8-_l
ENSSSCG00000031129	72.9294	-4.09878	0.908218	-3.41194	0.000645028	0.0494216	SIRT5	down	CD4_l.vs.CD4-CD8-_l
ENSSSCG00000031247	341.975	-5.31142	1.29978	-3.31705	0.000909744	0.0617378	KAT8	down	CD4_l.vs.CD4-CD8-_l
ENSSSCG00000031273	15.0296	-7.06223	2.11532	-2.86587	0.0041587	0.147871	IMPG2	down	CD4_l.vs.CD4-CD8-_l
ENSSSCG00000031513	13.9875	6.55106	2.32633	2.38619	0.0170241	0.345379	HRAS	up	CD4_l.vs.CD4-CD8-_l
ENSSSCG00000031589	40.6224	5.18417	1.75198	2.38826	0.0169285	0.345379	ZNF37A	up	CD4_l.vs.CD4-CD8-_l
ENSSSCG00000031630	55.4069	-3.50182	0.808982	-3.09255	0.00198443	0.0961992	DPH7	down	CD4_l.vs.CD4-CD8-_l
ENSSSCG00000031635	20.723	-5.84541	2.1215	-2.28396	0.0223741	0.407539	F8A1	down	CD4_l.vs.CD4-CD8-_l
ENSSSCG00000031669	36.8443	-4.3378	1.69226	-1.9724	0.0485644	0.633175	DOLPP1	down	CD4_l.vs.CD4-CD8-_l
ENSSSCG00000031707	537.833	-2.08259	0.430968	-2.512	0.012005	0.279347	CTDSP2	down	CD4_l.vs.CD4-CD8-_l
ENSSSCG00000031710	34.0142	-3.64073	1.30788	-2.0191	0.0434767	0.598818	BRF1	down	CD4_l.vs.CD4-CD8-_l
ENSSSCG00000031835	21.924	-7.41993	2.42045	-2.65236	0.00799305	0.21858	GATAD1	down	CD4_l.vs.CD4-CD8-_l
ENSSSCG00000031912	186.31	4.90082	1.25038	3.1197	0.00181035	0.0922737	JUN	up	CD4_l.vs.CD4-CD8-_l
ENSSSCG00000031940	52.8415	-8.21474	2.15824	-3.34288	0.000829152	0.0587448	GAS2	down	CD4_l.vs.CD4-CD8-_l
ENSSSCG00000031942	23.8742	6.79946	2.78982	2.07879	0.0376365	0.55014	YES1	up	CD4_l.vs.CD4-CD8-_l
ENSSSCG00000032024	32.1415	-7.30219	2.06308	-3.05475	0.0022525	0.102887	URB1	down	CD4_l.vs.CD4-CD8-_l
ENSSSCG00000032054	18.4993	8.39129	2.92538	2.52661	0.0115169	0.27116	CNPY4	up	CD4_l.vs.CD4-CD8-_l
ENSSSCG00000032056	18.4475	-4.97553	1.71535	-2.31761	0.0204704	0.383414	MPV17L	down	CD4_l.vs.CD4-CD8-_l
ENSSSCG00000032116	109.96	7.60448	1.77152	3.72814	0.000192902	0.0233765	OGFOD3	up	CD4_l.vs.CD4-CD8-_l
ENSSSCG00000032134	304.424	2.56165	0.549434	2.84228	0.00447921	0.155088	GSKIP	up	CD4_l.vs.CD4-CD8-_l
ENSSSCG00000032171	25.1228	-7.05806	2.10108	-2.8833	0.00393527	0.142565	TCF20	down	CD4_l.vs.CD4-CD8-_l
ENSSSCG00000032262	23.6802	7.2881	2.35254	2.6729	0.00751989	0.211126	IDUA	up	CD4_l.vs.CD4-CD8-_l
ENSSSCG00000032404	81.325	-4.20022	1.40005	-2.28579	0.0222665	0.406827	KLHL11	down	CD4_l.vs.CD4-CD8-_l
ENSSSCG00000032452	35.7094	-5.71803	1.62429	-2.90467	0.00367641	0.138168	WFS1	down	CD4_l.vs.CD4-CD8-_l
ENSSSCG00000032467	193.631	-3.61129	1.01863	-2.56352	0.0103616	0.255554	RAB5C	down	CD4_l.vs.CD4-CD8-_l
ENSSSCG00000032489	49.6625	-8.30171	1.96153	-3.72245	0.000197301	0.0236594	KLHDC1	down	CD4_l.vs.CD4-CD8-_l
ENSSSCG00000032506	20.3337	-7.61222	2.10986	-3.13396	0.00172465	0.0898332	ZNF317	down	CD4_l.vs.CD4-CD8-_l
ENSSSCG00000032517	68.7469	4.78015	1.25014	3.02379	0.00249631	0.109915	DMXL2	up	CD4_l.vs.CD4-CD8-_l
ENSSSCG00000032527	77.7613	-4.01738	1.48185	-2.03622	0.041728	0.587057	FOSL2	down	CD4_l.vs.CD4-CD8-_l
ENSSSCG00000032566	45.6867	-7.90795	2.24566	-3.07614	0.00209702	0.0988262	ZHX3	down	CD4_l.vs.CD4-CD8-_l
ENSSSCG00000032585	55.3964	-20.7893	2.54303	-7.78178	7.15e-15	2.12e-11	ZNF613	down	CD4_l.vs.CD4-CD8-_l
ENSSSCG00000032626	77.809	-3.89217	1.0195	-2.83686	0.00455592	0.156622	ENSSSCG00000032626	down	CD4_l.vs.CD4-CD8-_l
ENSSSCG00000032708	398.026	9.91178	2.36638	3.766	0.000165881	0.0207369	Metazoa_SRP_32708	up	CD4_l.vs.CD4-CD8-_l
ENSSSCG00000032786	19.5144	5.09404	1.9927	2.05452	0.0399255	0.571271	ZC3HAV1L	up	CD4_l.vs.CD4-CD8-_l
ENSSSCG00000032810	212.19	6.70055	2.04376	2.78925	0.00528306	0.170493	GZMM	up	CD4_l.vs.CD4-CD8-_l
ENSSSCG00000032999	40.3288	-3.51514	1.27855	-1.96718	0.0491625	0.63949	FXN	down	CD4_l.vs.CD4-CD8-_l
ENSSSCG00000033033	118.933	-4.58273	1.67109	-2.14395	0.0320368	0.507108	TOLLIP	down	CD4_l.vs.CD4-CD8-_l
ENSSSCG00000033113	100.634	-3.99905	1.21168	-2.47513	0.0133189	0.299008	CHMP7	down	CD4_l.vs.CD4-CD8-_l
ENSSSCG00000033120	319.801	4.67214	1.59099	2.30809	0.0209942	0.390794	PALM2-AKAP2	up	CD4_l.vs.CD4-CD8-_l
ENSSSCG00000033156	68.2837	7.71639	1.609	4.17427	2.99e-05	0.00647499	CMTR2	up	CD4_l.vs.CD4-CD8-_l
ENSSSCG00000033185	216.802	3.22843	0.885532	2.51649	0.0118532	0.277103	PPP2R3A	up	CD4_l.vs.CD4-CD8-_l
ENSSSCG00000033311	42.0439	-4.24398	1.55351	-2.08816	0.0367831	0.543329	TMEM186	down	CD4_l.vs.CD4-CD8-_l
ENSSSCG00000033669	102.195	3.22591	0.955313	2.33003	0.0198045	0.375716	RDH10	up	CD4_l.vs.CD4-CD8-_l
ENSSSCG00000033807	24.08	-6.78577	2.11692	-2.7331	0.00627411	0.190205	C14orf132	down	CD4_l.vs.CD4-CD8-_l
ENSSSCG00000033860	36.1459	9.6638	1.86975	4.63367	3.59e-06	0.00133323	ZMAT3	up	CD4_l.vs.CD4-CD8-_l
ENSSSCG00000033876	99.341	-3.42309	1.0155	-2.3861	0.0170281	0.345379	RAB35	down	CD4_l.vs.CD4-CD8-_l
ENSSSCG00000033879	35.7222	-7.49154	2.06646	-3.14138	0.00168154	0.0889112	ZNF280B	down	CD4_l.vs.CD4-CD8-_l
ENSSSCG00000033937	23.8122	-7.03059	2.34928	-2.567	0.0102583	0.255379	DYNC2H1	down	CD4_l.vs.CD4-CD8-_l
ENSSSCG00000033952	42.0849	7.55212	2.78401	2.35348	0.0185986	0.360322	CITED4	up	CD4_l.vs.CD4-CD8-_l
ENSSSCG00000033954	194.707	-3.20436	0.571056	-3.86015	0.000113317	0.016822	VPS33B	down	CD4_l.vs.CD4-CD8-_l
ENSSSCG00000034092	48.5716	-4.62988	1.72292	-2.10682	0.0351331	0.526903	MBLAC1	down	CD4_l.vs.CD4-CD8-_l
ENSSSCG00000034096	60.6501	-5.11618	2.00822	-2.04966	0.0403972	0.57659	DMAP1	down	CD4_l.vs.CD4-CD8-_l
ENSSSCG00000034146	44.5845	-8.31282	1.83855	-3.9775	6.96e-05	0.0131286	CBX8	down	CD4_l.vs.CD4-CD8-_l
ENSSSCG00000034347	35.1683	-4.41658	1.64545	-2.07638	0.0378589	0.550899	TRIM56	down	CD4_l.vs.CD4-CD8-_l
ENSSSCG00000034353	28.994	-6.91021	2.16348	-2.73181	0.00629867	0.190339	ENSSSCG00000034353	down	CD4_l.vs.CD4-CD8-_l
ENSSSCG00000034364	18.3777	8.4364	3.05035	2.43788	0.0147735	0.319	SPECC1	up	CD4_l.vs.CD4-CD8-_l
ENSSSCG00000034407	76.8299	-9.54629	2.10196	-4.06586	4.79e-05	0.0094721	AMN1	down	CD4_l.vs.CD4-CD8-_l
ENSSSCG00000034562	126.115	-6.47162	1.46471	-3.73564	0.000187242	0.0229246	TMEM203	down	CD4_l.vs.CD4-CD8-_l
ENSSSCG00000034569	13.58	-8.39249	2.35387	-3.14057	0.00168618	0.0889112	OBSCN	down	CD4_l.vs.CD4-CD8-_l
ENSSSCG00000034616	207.147	4.83945	0.933207	4.11425	3.88e-05	0.00795364	LRRC58	up	CD4_l.vs.CD4-CD8-_l
ENSSSCG00000034625	75.4793	-7.7328	2.23748	-3.00911	0.00262018	0.113154	PXMP4	down	CD4_l.vs.CD4-CD8-_l
ENSSSCG00000034701	58.8551	7.64392	2.15193	3.08743	0.00201894	0.0965372	CALY	up	CD4_l.vs.CD4-CD8-_l
ENSSSCG00000034723	109.335	-7.71612	1.88492	-3.56309	0.000366522	0.0332276	PYCR1	down	CD4_l.vs.CD4-CD8-_l
ENSSSCG00000034768	39.4697	6.1357	1.89278	2.71331	0.00666137	0.198551	CYTH3	up	CD4_l.vs.CD4-CD8-_l
ENSSSCG00000034816	36.8928	-4.90082	1.36291	-2.86212	0.00420812	0.149181	METTL4	down	CD4_l.vs.CD4-CD8-_l
ENSSSCG00000034879	22.1294	8.83084	2.36877	3.30587	0.000946818	0.0635278	MAML2	up	CD4_l.vs.CD4-CD8-_l
ENSSSCG00000035012	277.289	-3.18174	0.863947	-2.52531	0.0115595	0.271306	ELOVL7	down	CD4_l.vs.CD4-CD8-_l
ENSSSCG00000035027	36.3439	-4.39007	1.71067	-1.98172	0.0475103	0.629449	ZDHHC14	down	CD4_l.vs.CD4-CD8-_l
ENSSSCG00000035123	266.199	3.22853	0.793166	2.80967	0.00495926	0.163601	COMMD5	up	CD4_l.vs.CD4-CD8-_l
ENSSSCG00000035182	16.4667	-21.0639	3.12765	-6.41502	1.41e-10	1.67e-07	SDR42E1	down	CD4_l.vs.CD4-CD8-_l
ENSSSCG00000035256	46.0857	-4.71737	1.31942	-2.81742	0.00484119	0.161955	SPN	down	CD4_l.vs.CD4-CD8-_l
ENSSSCG00000035297	18.3704	7.83278	2.94966	2.31646	0.0205331	0.383414	ISG12(A)	up	CD4_l.vs.CD4-CD8-_l
ENSSSCG00000035304	21.6781	8.00433	2.42162	2.89242	0.00382292	0.140997	ARFRP1	up	CD4_l.vs.CD4-CD8-_l
ENSSSCG00000035473	10.425	5.81526	2.11571	2.27596	0.0228485	0.412384	ENSSSCG00000035473	up	CD4_l.vs.CD4-CD8-_l
ENSSSCG00000035477	52.5746	-7.14775	1.53897	-3.99472	6.48e-05	0.0124067	ENSSSCG00000035477	down	CD4_l.vs.CD4-CD8-_l
ENSSSCG00000035479	53.437	-7.4769	1.48769	-4.35366	1.34e-05	0.00369766	DISP1	down	CD4_l.vs.CD4-CD8-_l
ENSSSCG00000035518	78.0129	3.55944	1.21367	2.10884	0.0349581	0.525521	TMEM265	up	CD4_l.vs.CD4-CD8-_l
ENSSSCG00000035564	1371.99	-2.50043	0.636396	-2.35771	0.0183882	0.358775	MCM6	down	CD4_l.vs.CD4-CD8-_l
ENSSSCG00000035618	458.619	-3.01059	0.739454	-2.71902	0.00654753	0.196857	PGAM5	down	CD4_l.vs.CD4-CD8-_l
ENSSSCG00000035666	204.135	2.75603	0.799359	2.1968	0.028035	0.461781	C20orf27	up	CD4_l.vs.CD4-CD8-_l
ENSSSCG00000035730	48.6958	4.61604	1.36612	2.64694	0.00812249	0.219863	ZDHHC21	up	CD4_l.vs.CD4-CD8-_l
ENSSSCG00000035775	47.7483	-20.18	2.79775	-6.85551	7.11e-12	1.05e-08	BCS1L	down	CD4_l.vs.CD4-CD8-_l
ENSSSCG00000035818	35.9097	-7.20243	2.16147	-2.86954	0.00411064	0.147456	FHIT	down	CD4_l.vs.CD4-CD8-_l
ENSSSCG00000035893	67.6393	4.95635	1.81192	2.18351	0.028998	0.473859	CLTRN	up	CD4_l.vs.CD4-CD8-_l
ENSSSCG00000035923	112.387	-7.5076	2.37511	-2.73992	0.00614548	0.188334	JMJD6	down	CD4_l.vs.CD4-CD8-_l
ENSSSCG00000035949	128.828	6.38834	1.84089	2.92704	0.00342209	0.131416	FTO	up	CD4_l.vs.CD4-CD8-_l
ENSSSCG00000036062	42.1542	-4.23916	1.39094	-2.32876	0.0198719	0.376393	RNF122	down	CD4_l.vs.CD4-CD8-_l
ENSSSCG00000036356	17.0362	6.4788	2.07442	2.64113	0.00826298	0.221515	ZSCAN2	up	CD4_l.vs.CD4-CD8-_l
ENSSSCG00000036391	15.881	8.39484	2.89313	2.556	0.0105883	0.258206	SSC4D	up	CD4_l.vs.CD4-CD8-_l
ENSSSCG00000036434	167.429	7.84854	1.77801	3.85181	0.00011725	0.0171909	TPGS1	up	CD4_l.vs.CD4-CD8-_l
ENSSSCG00000036457	70.2272	-4.37204	1.31515	-2.564	0.0103475	0.255554	TNFSF8	down	CD4_l.vs.CD4-CD8-_l
ENSSSCG00000036469	55.368	4.87689	1.30092	2.98011	0.00288142	0.121346	ENSSSCG00000036469	up	CD4_l.vs.CD4-CD8-_l
ENSSSCG00000036569	24.5081	-6.50192	2.45996	-2.23659	0.025313	0.436944	PTP4A3	down	CD4_l.vs.CD4-CD8-_l
ENSSSCG00000036584	30.338	7.43974	2.25134	2.8604	0.00423109	0.149432	HAUS8	up	CD4_l.vs.CD4-CD8-_l
ENSSSCG00000036822	145.711	-3.71577	1.12238	-2.41966	0.0155349	0.329451	TMEM273	down	CD4_l.vs.CD4-CD8-_l
ENSSSCG00000036852	62.6644	-6.94611	1.90019	-3.12922	0.0017527	0.0905004	TSEN54	down	CD4_l.vs.CD4-CD8-_l
ENSSSCG00000036926	82.8768	-4.70161	1.16529	-3.17656	0.00149033	0.0846848	MVB12B	down	CD4_l.vs.CD4-CD8-_l
ENSSSCG00000036944	89.3345	-4.74197	1.4852	-2.51951	0.0117518	0.275275	TACO1	down	CD4_l.vs.CD4-CD8-_l
ENSSSCG00000036954	13.5319	-6.12531	2.42914	-2.10993	0.0348642	0.524775	MORN4	down	CD4_l.vs.CD4-CD8-_l
ENSSSCG00000037146	77.3242	-6.34258	1.91628	-2.788	0.00530345	0.170688	SWSAP1	down	CD4_l.vs.CD4-CD8-_l
ENSSSCG00000037174	8.55995	-6.08507	2.38792	-2.1295	0.0332129	0.513179	ASMTL	down	CD4_l.vs.CD4-CD8-_l
ENSSSCG00000037185	109.024	5.60951	1.84546	2.49776	0.0124982	0.28821	ARHGAP19	up	CD4_l.vs.CD4-CD8-_l
ENSSSCG00000037197	239.153	-4.95421	0.88512	-4.46743	7.92e-06	0.00247416	BAG5	down	CD4_l.vs.CD4-CD8-_l
ENSSSCG00000037201	27.2651	6.62715	2.11453	2.66119	0.00778655	0.215555	MPV17	up	CD4_l.vs.CD4-CD8-_l
ENSSSCG00000037354	15.4985	-5.47902	2.26982	-1.9733	0.0484618	0.633175	MMACHC	down	CD4_l.vs.CD4-CD8-_l
ENSSSCG00000037413	21.8842	-8.20174	2.32464	-3.098	0.00194829	0.0954413	KBTBD7	down	CD4_l.vs.CD4-CD8-_l
ENSSSCG00000037420	8.53324	-7.13395	3.0425	-2.01609	0.0437909	0.601922	TMEM170B	down	CD4_l.vs.CD4-CD8-_l
ENSSSCG00000037501	55.1931	-7.5545	2.24207	-2.92342	0.00346211	0.131416	FANCF	down	CD4_l.vs.CD4-CD8-_l
ENSSSCG00000037516	30.752	-4.03265	1.36579	-2.22043	0.0263898	0.446446	MTF1	down	CD4_l.vs.CD4-CD8-_l
ENSSSCG00000037580	55.5589	4.47665	1.55492	2.2359	0.0253583	0.43709	ITPRIPL1	up	CD4_l.vs.CD4-CD8-_l
ENSSSCG00000037669	58.4082	-5.9657	2.10688	-2.3569	0.0184282	0.358775	PTPN7	down	CD4_l.vs.CD4-CD8-_l
ENSSSCG00000037701	44.2014	-8.0059	2.1907	-3.19802	0.00138377	0.0801642	GPR182	down	CD4_l.vs.CD4-CD8-_l
ENSSSCG00000037779	50.0086	-6.83486	1.59216	-3.66475	0.000247583	0.0260203	CAPN10	down	CD4_l.vs.CD4-CD8-_l
ENSSSCG00000037843	23.1259	5.71371	1.95697	2.40868	0.0160104	0.334164	TMEM138	up	CD4_l.vs.CD4-CD8-_l
ENSSSCG00000037900	7.34718	6.71265	2.54372	2.24578	0.024718	0.432328	CCND1	up	CD4_l.vs.CD4-CD8-_l
ENSSSCG00000037905	24.6745	-6.99724	2.13296	-2.8117	0.00492809	0.163025	ITGB5	down	CD4_l.vs.CD4-CD8-_l
ENSSSCG00000037951	19.1556	7.18876	1.88304	3.28658	0.00101412	0.0651007	ZNF891	up	CD4_l.vs.CD4-CD8-_l
ENSSSCG00000038067	12.0402	7.55479	2.75465	2.37954	0.0173343	0.348396	SMIM24	up	CD4_l.vs.CD4-CD8-_l
ENSSSCG00000038202	91.6497	-3.55539	1.02837	-2.4849	0.0129586	0.295387	PCNT	down	CD4_l.vs.CD4-CD8-_l
ENSSSCG00000038248	11.2624	-8.3486	2.78118	-2.64225	0.00823563	0.221483	LSM11	down	CD4_l.vs.CD4-CD8-_l
ENSSSCG00000038262	10.9604	-7.35097	2.21532	-2.86684	0.00414599	0.147861	SNAPC4	down	CD4_l.vs.CD4-CD8-_l
ENSSSCG00000038280	61.8622	-3.83459	1.36616	-2.07485	0.0380004	0.551554	NSUN4	down	CD4_l.vs.CD4-CD8-_l
ENSSSCG00000038296	9.99548	6.4368	2.63083	2.06657	0.0387743	0.559519	SH3RF3	up	CD4_l.vs.CD4-CD8-_l
ENSSSCG00000038558	38.3592	4.81601	1.25304	3.04541	0.00232364	0.105326	GOLPH3L	up	CD4_l.vs.CD4-CD8-_l
ENSSSCG00000038579	106.234	-7.89546	1.75263	-3.93435	8.34e-05	0.014358	DKKL1	down	CD4_l.vs.CD4-CD8-_l
ENSSSCG00000038679	344.396	3.61689	0.686898	3.80972	0.000139126	0.0192501	ENSSSCG00000038679	up	CD4_l.vs.CD4-CD8-_l
ENSSSCG00000038693	202.055	-3.41271	1.02934	-2.34395	0.0190808	0.367267	RAB19	down	CD4_l.vs.CD4-CD8-_l
ENSSSCG00000038714	32.9229	-5.23618	2.12301	-1.99536	0.0460033	0.619644	MFSD9	down	CD4_l.vs.CD4-CD8-_l
ENSSSCG00000038792	36.8553	-5.14255	1.29762	-3.19241	0.00141092	0.080947	FAM221A	down	CD4_l.vs.CD4-CD8-_l
ENSSSCG00000038901	79.0845	3.28709	1.12761	2.02826	0.0425338	0.594333	CLDN15	up	CD4_l.vs.CD4-CD8-_l
ENSSSCG00000038963	62.0257	-3.7573	1.23115	-2.23961	0.0251163	0.43485	PRKX	down	CD4_l.vs.CD4-CD8-_l
ENSSSCG00000038992	41.8253	-5.92477	1.88036	-2.61907	0.00881711	0.231152	TUBB6	down	CD4_l.vs.CD4-CD8-_l
ENSSSCG00000039041	11.0064	-6.63282	2.68753	-2.09591	0.0360905	0.538456	ZNF467	down	CD4_l.vs.CD4-CD8-_l
ENSSSCG00000039107	665.1	4.0093	0.91291	3.29638	0.000979407	0.0646387	KNL1	up	CD4_l.vs.CD4-CD8-_l
ENSSSCG00000039139	142.427	-4.28099	1.21555	-2.69917	0.00695118	0.202603	AKT1	down	CD4_l.vs.CD4-CD8-_l
ENSSSCG00000039185	222.279	-4.84305	1.30135	-2.95312	0.00314584	0.128827	EPB41L5	down	CD4_l.vs.CD4-CD8-_l
ENSSSCG00000039198	26.1008	-5.05534	1.90774	-2.12573	0.0335258	0.514372	PCGF2	down	CD4_l.vs.CD4-CD8-_l
ENSSSCG00000039203	42.4789	7.50289	2.41124	2.69691	0.0069987	0.203128	CYSLTR1	up	CD4_l.vs.CD4-CD8-_l
ENSSSCG00000039348	25.8718	5.11687	2.05007	2.00816	0.0446265	0.609356	H1F0	up	CD4_l.vs.CD4-CD8-_l
ENSSSCG00000039469	45.1498	3.08295	0.990742	2.10242	0.0355167	0.5319	DNAL1	up	CD4_l.vs.CD4-CD8-_l
ENSSSCG00000039474	34.217	-5.69146	2.19962	-2.13285	0.0329372	0.511992	FBXL14	down	CD4_l.vs.CD4-CD8-_l
ENSSSCG00000039480	46.6815	-4.47299	1.31818	-2.63468	0.00842176	0.223751	ERLIN2	down	CD4_l.vs.CD4-CD8-_l
ENSSSCG00000039541	137.024	-4.2103	0.926002	-3.46684	0.000526622	0.0419742	ANKRD11	down	CD4_l.vs.CD4-CD8-_l
ENSSSCG00000039545	61.0079	-5.6215	2.33352	-1.98049	0.0476486	0.629449	TCEAL4	down	CD4_l.vs.CD4-CD8-_l
ENSSSCG00000039681	17.2755	-6.19397	2.21014	-2.35006	0.0187702	0.363055	B9D1	down	CD4_l.vs.CD4-CD8-_l
ENSSSCG00000039713	9.76988	-6.21415	2.51547	-2.07283	0.0381877	0.552395	ANKRD9	down	CD4_l.vs.CD4-CD8-_l
ENSSSCG00000039715	32.7337	-7.29643	2.03601	-3.09253	0.00198457	0.0961992	FAHD1	down	CD4_l.vs.CD4-CD8-_l
ENSSSCG00000039813	2.67505	-20.5082	5.96257	-3.27178	0.00106873	NA	COL25A1	down	CD4_l.vs.CD4-CD8-_l
ENSSSCG00000039821	79.2285	4.89022	1.82718	2.12909	0.0332471	0.513179	ENSSSCG00000039821	up	CD4_l.vs.CD4-CD8-_l
ENSSSCG00000039824	23.7734	-5.50477	1.62466	-2.77274	0.00555857	0.175565	ARRDC1	down	CD4_l.vs.CD4-CD8-_l
ENSSSCG00000039830	10.3501	-5.71122	2.0987	-2.24483	0.0247793	0.432763	MAN1B1	down	CD4_l.vs.CD4-CD8-_l
ENSSSCG00000039882	148.872	3.38625	1.08975	2.18972	0.0285445	0.468624	HTRA2	up	CD4_l.vs.CD4-CD8-_l
ENSSSCG00000040007	27.4551	-5.53647	1.74153	-2.60488	0.00919061	0.238314	PIGV	down	CD4_l.vs.CD4-CD8-_l
ENSSSCG00000040066	16.3939	-6.4705	2.338	-2.33982	0.0192933	0.370157	TRIM58	down	CD4_l.vs.CD4-CD8-_l
ENSSSCG00000040086	108.304	-6.79042	1.31381	-4.40736	1.05e-05	0.0030309	YTHDF1	down	CD4_l.vs.CD4-CD8-_l
ENSSSCG00000040107	18.023	-6.6824	2.02026	-2.81271	0.00491264	0.163003	GMEB2	down	CD4_l.vs.CD4-CD8-_l
ENSSSCG00000040155	20.4443	-6.95251	2.98971	-1.991	0.0464807	0.621103	ENSSSCG00000040155	down	CD4_l.vs.CD4-CD8-_l
ENSSSCG00000040445	18.4775	8.25941	2.97569	2.43958	0.0147045	0.318669	RND3	up	CD4_l.vs.CD4-CD8-_l
ENSSSCG00000040461	39.5951	7.2548	1.79851	3.47777	0.000505606	0.0411273	CDKN1C	up	CD4_l.vs.CD4-CD8-_l
ENSSSCG00000040513	82.0077	4.67013	1.71487	2.14018	0.0323405	0.507108	AQP3	up	CD4_l.vs.CD4-CD8-_l
ENSSSCG00000040586	60.5112	6.54891	1.49639	3.70819	0.000208749	0.0236594	PAOX	up	CD4_l.vs.CD4-CD8-_l
ENSSSCG00000040593	68.6749	4.10764	1.07544	2.88966	0.00385662	0.141611	BLOC1S5	up	CD4_l.vs.CD4-CD8-_l
ENSSSCG00000040608	526.017	-3.23388	0.832929	-2.68195	0.00731934	0.207953	AKR1B1	down	CD4_l.vs.CD4-CD8-_l
ENSSSCG00000040621	63.9583	3.78357	1.22593	2.27057	0.0231732	0.414465	ARHGEF33	up	CD4_l.vs.CD4-CD8-_l
ENSSSCG00000040859	33.9462	-5.91788	1.91406	-2.56935	0.010189	0.254212	LLGL1	down	CD4_l.vs.CD4-CD8-_l
ENSSSCG00000040869	17.094	-7.04963	2.30376	-2.62599	0.00863986	0.227824	INPP5E	down	CD4_l.vs.CD4-CD8-_l
ENSSSCG00000041214	13.5449	4.91734	1.93273	2.02684	0.0426787	0.594333	ENSSSCG00000041214	up	CD4_l.vs.CD4-CD8-_l
ENSSSCG00000041254	29.9998	8.17649	2.7917	2.57065	0.0101507	0.254212	ENSSSCG00000041254	up	CD4_l.vs.CD4-CD8-_l
ENSSSCG00000041320	24.4829	-6.1777	2.00622	-2.58082	0.00985657	0.250121	ENSSSCG00000041320	down	CD4_l.vs.CD4-CD8-_l
ENSSSCG00000041371	10.2092	-5.82623	2.41408	-1.9992	0.0455864	0.617314	ENSSSCG00000041371	down	CD4_l.vs.CD4-CD8-_l
ENSSSCG00000041398	13.8846	8.10683	3.52044	2.01874	0.0435147	0.598818	ASDURF	up	CD4_l.vs.CD4-CD8-_l
ENSSSCG00000041490	19.5507	-8.16043	1.95955	-3.65412	0.000258061	0.0261491	ENSSSCG00000041490	down	CD4_l.vs.CD4-CD8-_l
ENSSSCG00000041494	21.3693	9.55746	3.16208	2.70628	0.00680423	0.200017	ENSSSCG00000041494	up	CD4_l.vs.CD4-CD8-_l
ENSSSCG00000041534	37.5441	9.57242	2.31211	3.70762	0.000209217	0.0236594	ENSSSCG00000041534	up	CD4_l.vs.CD4-CD8-_l
ENSSSCG00000041558	20.9825	4.53175	1.77646	1.98809	0.0468021	0.62254	ENSSSCG00000041558	up	CD4_l.vs.CD4-CD8-_l
ENSSSCG00000041584	2.8986	19.7263	5.30654	3.5289	0.000417285	NA	ENSSSCG00000041584	up	CD4_l.vs.CD4-CD8-_l
ENSSSCG00000041733	10.9129	5.16056	2.0674	2.01246	0.0441712	0.605747	ENSSSCG00000041733	up	CD4_l.vs.CD4-CD8-_l
ENSSSCG00000041773	56.9939	-5.65974	1.75771	-2.65103	0.00802467	0.21858	ENSSSCG00000041773	down	CD4_l.vs.CD4-CD8-_l
ENSSSCG00000041791	3.45181	-24.6422	4.51769	-5.23326	1.67e-07	NA	ENSSSCG00000041791	down	CD4_l.vs.CD4-CD8-_l
ENSSSCG00000041822	39.7131	-5.52977	1.69886	-2.66636	0.00766785	0.214149	SMARCD2	down	CD4_l.vs.CD4-CD8-_l
ENSSSCG00000041882	32.0397	6.27003	2.21608	2.37809	0.0174027	0.348524	ENSSSCG00000041882	up	CD4_l.vs.CD4-CD8-_l
ENSSSCG00000041906	23.8943	7.76721	2.23473	3.0282	0.00246019	0.109345	ENSSSCG00000041906	up	CD4_l.vs.CD4-CD8-_l
ENSSSCG00000042003	25.0382	-7.84361	1.73418	-3.94631	7.94e-05	0.0138892	ENSSSCG00000042003	down	CD4_l.vs.CD4-CD8-_l
ENSSSCG00000042103	31.5007	21.5851	2.81723	7.30683	2.74e-13	5.41e-10	ENSSSCG00000042103	up	CD4_l.vs.CD4-CD8-_l
ENSSSCG00000042192	28.6624	6.89395	2.18667	2.6954	0.00703043	0.203147	ENSSSCG00000042192	up	CD4_l.vs.CD4-CD8-_l
ENSSSCG00000042302	19.9167	8.82368	2.71218	2.88465	0.00391854	0.142565	ENSSSCG00000042302	up	CD4_l.vs.CD4-CD8-_l
ENSSSCG00000042324	269.609	-2.33717	0.644126	-2.07595	0.0378987	0.550899	PRKRIP1	down	CD4_l.vs.CD4-CD8-_l
ENSSSCG00000042341	89.589	-6.75149	2.03259	-2.82964	0.00466002	0.157638	DEPDC7	down	CD4_l.vs.CD4-CD8-_l
ENSSSCG00000042348	13.7883	30.8513	5.8364	5.11468	3.14e-07	0.000196437	ENSSSCG00000042348	up	CD4_l.vs.CD4-CD8-_l
ENSSSCG00000042470	172.554	4.03908	1.12188	2.70891	0.00675039	0.199288	ENSSSCG00000042470	up	CD4_l.vs.CD4-CD8-_l
ENSSSCG00000042643	26.6066	7.93136	2.85896	2.42443	0.0153324	0.327496	ENSSSCG00000042643	up	CD4_l.vs.CD4-CD8-_l
ENSSSCG00000042725	35.723	-4.19266	1.32803	-2.40406	0.0162142	0.337232	ENSSSCG00000042725	down	CD4_l.vs.CD4-CD8-_l
ENSSSCG00000042862	193.632	2.89228	0.673986	2.80759	0.00499134	0.164203	ENSSSCG00000042862	up	CD4_l.vs.CD4-CD8-_l
ENSSSCG00000043204	11.2057	6.85935	2.19315	2.67166	0.00754777	0.211409	ENSSSCG00000043204	up	CD4_l.vs.CD4-CD8-_l
ENSSSCG00000043571	10.1672	-5.86472	2.29169	-2.12276	0.0337738	0.514889	ENSSSCG00000043571	down	CD4_l.vs.CD4-CD8-_l
ENSSSCG00000043635	164.524	3.57616	1.16086	2.21918	0.0264747	0.446613	ENSSSCG00000043635	up	CD4_l.vs.CD4-CD8-_l
ENSSSCG00000043685	29.7151	-7.40595	2.09217	-3.06187	0.00219957	0.101249	ENSSSCG00000043685	down	CD4_l.vs.CD4-CD8-_l
ENSSSCG00000043747	18.5661	-4.88849	1.7338	-2.24275	0.0249126	0.43398	ENSSSCG00000043747	down	CD4_l.vs.CD4-CD8-_l
ENSSSCG00000043763	22.5085	-9.34854	2.43384	-3.4302	0.00060314	0.0468163	ENSSSCG00000043763	down	CD4_l.vs.CD4-CD8-_l
ENSSSCG00000043782	17.2125	-21.086	2.72565	-7.36925	1.72e-13	4.08e-10	ENSSSCG00000043782	down	CD4_l.vs.CD4-CD8-_l
ENSSSCG00000043869	53.7286	9.57073	2.15998	3.96796	7.25e-05	0.0132446	ENSSSCG00000043869	up	CD4_l.vs.CD4-CD8-_l
ENSSSCG00000043880	16.4804	6.77543	2.59631	2.22448	0.0261163	0.443545	ENSSSCG00000043880	up	CD4_l.vs.CD4-CD8-_l
ENSSSCG00000044001	9.46436	-6.25917	2.5766	-2.04113	0.0412382	0.583724	ENSSSCG00000044001	down	CD4_l.vs.CD4-CD8-_l
ENSSSCG00000044005	39.8139	-5.9814	1.93759	-2.57092	0.0101428	0.254212	ENSSSCG00000044005	down	CD4_l.vs.CD4-CD8-_l
ENSSSCG00000044029	10.3479	-6.55627	2.26175	-2.45663	0.0140248	0.309588	ENSSSCG00000044029	down	CD4_l.vs.CD4-CD8-_l
ENSSSCG00000044035	39.3401	8.26887	2.31525	3.13957	0.00169198	0.0889112	ENSSSCG00000044035	up	CD4_l.vs.CD4-CD8-_l
ENSSSCG00000044125	94.6699	4.10537	1.31097	2.36875	0.0178481	0.352686	ENSSSCG00000044125	up	CD4_l.vs.CD4-CD8-_l
ENSSSCG00000044252	26.3682	8.0357	2.67974	2.62552	0.0086518	0.227824	ENSSSCG00000044252	up	CD4_l.vs.CD4-CD8-_l
ENSSSCG00000044266	19.3617	-6.25431	2.20527	-2.38261	0.0171904	0.347199	ENSSSCG00000044266	down	CD4_l.vs.CD4-CD8-_l
ENSSSCG00000044325	18.9441	7.0644	2.28345	2.65581	0.00791189	0.217504	ENSSSCG00000044325	up	CD4_l.vs.CD4-CD8-_l
ENSSSCG00000044340	37.8546	5.98835	2.23781	2.22912	0.025806	0.440333	EEA1	up	CD4_l.vs.CD4-CD8-_l
ENSSSCG00000044406	50.3247	-4.41202	1.4233	-2.39726	0.0165184	0.340082	TMEM80	down	CD4_l.vs.CD4-CD8-_l
ENSSSCG00000044443	50.6967	7.6587	2.02229	3.29266	0.000992437	0.0649427	ENSSSCG00000044443	up	CD4_l.vs.CD4-CD8-_l
ENSSSCG00000044786	44.4556	-7.42697	2.6801	-2.39804	0.0164832	0.340082	ENSSSCG00000044786	down	CD4_l.vs.CD4-CD8-_l
ENSSSCG00000044867	105.311	3.71126	1.0865	2.49539	0.0125818	0.289017	ENSSSCG00000044867	up	CD4_l.vs.CD4-CD8-_l
ENSSSCG00000044894	30.8933	-8.76803	2.04326	-3.80179	0.000143654	0.0192538	ENSSSCG00000044894	down	CD4_l.vs.CD4-CD8-_l
ENSSSCG00000044896	14.3614	7.60208	3.2851	2.00971	0.0444624	0.609037	ENSSSCG00000044896	up	CD4_l.vs.CD4-CD8-_l
ENSSSCG00000044997	8.97052	-9.10447	3.3236	-2.43846	0.01475	0.319	ENSSSCG00000044997	down	CD4_l.vs.CD4-CD8-_l
ENSSSCG00000045027	15.0623	-7.95301	2.21594	-3.13772	0.00170267	0.0890787	ENSSSCG00000045027	down	CD4_l.vs.CD4-CD8-_l
ENSSSCG00000045162	18.7719	-5.88841	2.05441	-2.37947	0.0173376	0.348396	ENSSSCG00000045162	down	CD4_l.vs.CD4-CD8-_l
ENSSSCG00000045297	25.2776	-5.32701	1.82149	-2.37554	0.0175235	0.349763	ENSSSCG00000045297	down	CD4_l.vs.CD4-CD8-_l
ENSSSCG00000045414	12.3788	-6.62256	2.84581	-1.97573	0.0481853	0.633175	ENSSSCG00000045414	down	CD4_l.vs.CD4-CD8-_l
ENSSSCG00000045510	32.6626	7.14045	1.87912	3.26773	0.00108412	0.0680016	ENSSSCG00000045510	up	CD4_l.vs.CD4-CD8-_l
ENSSSCG00000045611	14.4419	7.0818	2.40378	2.5301	0.0114031	0.270306	ENSSSCG00000045611	up	CD4_l.vs.CD4-CD8-_l
ENSSSCG00000045679	39.4888	-5.4523	1.62395	-2.74165	0.00611311	0.188334	ENSSSCG00000045679	down	CD4_l.vs.CD4-CD8-_l
ENSSSCG00000045722	22.6358	4.36936	1.63926	2.05542	0.0398383	0.570712	LIN52	up	CD4_l.vs.CD4-CD8-_l
ENSSSCG00000045829	18.196	7.07954	2.67512	2.27262	0.0230489	0.414022	ENSSSCG00000045829	up	CD4_l.vs.CD4-CD8-_l
ENSSSCG00000045854	28.175	18.6224	3.08719	5.70825	1.14e-08	9.68e-06	ENSSSCG00000045854	up	CD4_l.vs.CD4-CD8-_l
ENSSSCG00000045902	31.083	9.06372	2.37816	3.39073	0.000697056	0.0527276	ENSSSCG00000045902	up	CD4_l.vs.CD4-CD8-_l
ENSSSCG00000045920	23.5132	6.61695	2.46494	2.27874	0.0226825	0.410636	ENSSSCG00000045920	up	CD4_l.vs.CD4-CD8-_l
ENSSSCG00000046054	56.7839	-6.41642	2.21453	-2.44586	0.0144509	0.314896	ENSSSCG00000046054	down	CD4_l.vs.CD4-CD8-_l
ENSSSCG00000046114	97.8729	-6.94506	2.28126	-2.60605	0.00915941	0.238024	ENSSSCG00000046114	down	CD4_l.vs.CD4-CD8-_l
ENSSSCG00000046182	58.0267	-5.53965	1.63442	-2.77753	0.00547733	0.173918	ENSSSCG00000046182	down	CD4_l.vs.CD4-CD8-_l
ENSSSCG00000046192	81.192	-23.9439	2.53262	-9.05935	1.31e-19	1.56e-15	ENSSSCG00000046192	down	CD4_l.vs.CD4-CD8-_l
ENSSSCG00000046227	55.6775	8.13721	2.18793	3.26209	0.00110595	0.0680531	ENSSSCG00000046227	up	CD4_l.vs.CD4-CD8-_l
ENSSSCG00000046259	17.2535	-6.86788	2.17431	-2.69873	0.00696043	0.202603	ENSSSCG00000046259	down	CD4_l.vs.CD4-CD8-_l
ENSSSCG00000046398	117.982	8.01687	1.81645	3.86297	0.000112017	0.016822	ENSSSCG00000046398	up	CD4_l.vs.CD4-CD8-_l
ENSSSCG00000046507	8.53676	20.5676	3.33885	5.86058	4.61e-09	4.56e-06	ENSSSCG00000046507	up	CD4_l.vs.CD4-CD8-_l
ENSSSCG00000046512	8.36197	-5.62026	2.28294	-2.02382	0.0429886	0.594333	ENSSSCG00000046512	down	CD4_l.vs.CD4-CD8-_l
ENSSSCG00000046533	2.46869	-23.4277	6.49233	-3.45449	0.000551325	NA	ENSSSCG00000046533	down	CD4_l.vs.CD4-CD8-_l
ENSSSCG00000046543	4.94139	-6.37529	2.43114	-2.21101	0.0270348	NA	ENSSSCG00000046543	down	CD4_l.vs.CD4-CD8-_l
ENSSSCG00000046636	34.4498	4.80112	1.57028	2.42066	0.0154924	0.329137	ENSSSCG00000046636	up	CD4_l.vs.CD4-CD8-_l
ENSSSCG00000046766	10.9439	-6.11059	2.15071	-2.37624	0.0174902	0.349687	ENSSSCG00000046766	down	CD4_l.vs.CD4-CD8-_l
ENSSSCG00000046998	21.745	-8.46531	1.91598	-3.89634	9.77e-05	0.0161082	ENSSSCG00000046998	down	CD4_l.vs.CD4-CD8-_l
ENSSSCG00000047103	22.3144	5.62323	2.17621	2.12444	0.033633	0.514372	ENSSSCG00000047103	up	CD4_l.vs.CD4-CD8-_l
ENSSSCG00000047164	99.0176	5.64069	1.35409	3.42717	0.0006099	0.0470336	ENSSSCG00000047164	up	CD4_l.vs.CD4-CD8-_l
[truncated: 8,238 more rows]
