# Supplementary material for: Comparative transcriptome analysis of T lymphocyte subpopulations and identification of critical regulators defining porcine thymocyte identity
Source: Front Immunol. 2024 Feb 7;15:1339787. doi: 10.3389/fimmu.2024.1339787 (PMC10879363; doi:10.3389/fimmu.2024.1339787)
Supplement: Supplementary file 1 [file DataSheet_1.zip › Supplementary Tables/Supplementary Table4.xlsx]

## Sheet: CD4+CD8+_t_vs_CD4-CD8-_t_go_up
GroupID	Category	Term	Description	LogP	Log(q-value)	Genes	Symbols	InTerm_InList
1_Summary	GO Biological Processes	GO:0002250	adaptive immune response	-31.3076	-26.9661	604,639,713,714,909,910,913,920,925,926,1493,2214,3004,3117,3122,3123,5896,6095,6097,6504,6956,28560,28568,28617,28638,28646,28660,28661,28664,28667,28672,28680,28685,28690,28691,50852,3594,5144,406	BCL6,PRDM1,C1QB,C1QC,CD1A,CD1B,CD1E,CD4,CD8A,CD8B,CTLA4,FCGR3A,GZMM,HLA-DQA1,HLA-DRA,HLA-DRB1,RAG1,RORA,RORC,SLAMF1,TRAV6,TRBV27,TRBV19,TRBV4-1,TRBC2,TRAV36DV7,TRAV23DV6,TRAV22,TRAV19,TRAV16,TRAV12-3,TRAV8-6,TRAV8-1,TRAV3,TRAV2,TRAT1,IL12RB1,PDE4D,BMAL1	39/-
1_Member	GO Biological Processes	GO:0002250	adaptive immune response	-31.3076	-26.9661	604,639,713,714,909,910,913,920,925,926,1493,2214,3004,3117,3122,3123,5896,6095,6097,6504,6956,28560,28568,28617,28638,28646,28660,28661,28664,28667,28672,28680,28685,28690,28691,50852	BCL6,PRDM1,C1QB,C1QC,CD1A,CD1B,CD1E,CD4,CD8A,CD8B,CTLA4,FCGR3A,GZMM,HLA-DQA1,HLA-DRA,HLA-DRB1,RAG1,RORA,RORC,SLAMF1,TRAV6,TRBV27,TRBV19,TRBV4-1,TRBC2,TRAV36DV7,TRAV23DV6,TRAV22,TRAV19,TRAV16,TRAV12-3,TRAV8-6,TRAV8-1,TRAV3,TRAV2,TRAT1	36/653
1_Member	GO Cellular Components	GO:0042101	T cell receptor complex	-23.178	-19.1375	920,925,926,6956,28560,28568,28617,28638,28646,28660,28661,28664,28667,28672,28680,28685,28690,28691,50852	CD4,CD8A,CD8B,TRAV6,TRBV27,TRBV19,TRBV4-1,TRBC2,TRAV36DV7,TRAV23DV6,TRAV22,TRAV19,TRAV16,TRAV12-3,TRAV8-6,TRAV8-1,TRAV3,TRAV2,TRAT1	19/150
1_Member	GO Cellular Components	GO:0098802	plasma membrane signaling receptor complex	-18.0564	-14.192	920,925,926,3594,6956,28560,28568,28617,28638,28646,28660,28661,28664,28667,28672,28680,28685,28690,28691,50852	CD4,CD8A,CD8B,IL12RB1,TRAV6,TRBV27,TRBV19,TRBV4-1,TRBC2,TRAV36DV7,TRAV23DV6,TRAV22,TRAV19,TRAV16,TRAV12-3,TRAV8-6,TRAV8-1,TRAV3,TRAV2,TRAT1	20/325
1_Member	GO Cellular Components	GO:0098797	plasma membrane protein complex	-16.4221	-12.6826	920,925,926,2214,3117,3122,3123,3594,5144,6956,28560,28568,28617,28638,28646,28660,28661,28664,28667,28672,28680,28685,28690,28691,50852	CD4,CD8A,CD8B,FCGR3A,HLA-DQA1,HLA-DRA,HLA-DRB1,IL12RB1,PDE4D,TRAV6,TRBV27,TRBV19,TRBV4-1,TRBC2,TRAV36DV7,TRAV23DV6,TRAV22,TRAV19,TRAV16,TRAV12-3,TRAV8-6,TRAV8-1,TRAV3,TRAV2,TRAT1	25/736
1_Member	GO Cellular Components	GO:0043235	receptor complex	-14.8808	-11.2383	406,920,925,926,3594,6956,28560,28568,28617,28638,28646,28660,28661,28664,28667,28672,28680,28685,28690,28691,50852	BMAL1,CD4,CD8A,CD8B,IL12RB1,TRAV6,TRBV27,TRBV19,TRBV4-1,TRBC2,TRAV36DV7,TRAV23DV6,TRAV22,TRAV19,TRAV16,TRAV12-3,TRAV8-6,TRAV8-1,TRAV3,TRAV2,TRAT1	21/543
2_Summary	GO Biological Processes	GO:0002694	regulation of leukocyte activation	-13.3681	-9.80478	604,639,683,920,1493,2214,3117,3122,3123,3594,4332,5896,5897,6095,6347,6352,6504,29851,56253,92196,4072,5100,1601,5144,3459,2678	BCL6,PRDM1,BST1,CD4,CTLA4,FCGR3A,HLA-DQA1,HLA-DRA,HLA-DRB1,IL12RB1,MNDA,RAG1,RAG2,RORA,CCL2,CCL5,SLAMF1,ICOS,CRTAM,DAPL1,EPCAM,PCDH8,DAB2,PDE4D,IFNGR1,GGT1	26/-
2_Member	GO Biological Processes	GO:0002694	regulation of leukocyte activation	-13.3681	-9.80478	604,639,683,920,1493,2214,3117,3122,3123,3594,4332,5896,5897,6095,6347,6352,6504,29851,56253,92196	BCL6,PRDM1,BST1,CD4,CTLA4,FCGR3A,HLA-DQA1,HLA-DRA,HLA-DRB1,IL12RB1,MNDA,RAG1,RAG2,RORA,CCL2,CCL5,SLAMF1,ICOS,CRTAM,DAPL1	20/571
2_Member	GO Biological Processes	GO:0051249	regulation of lymphocyte activation	-13.2569	-9.76052	604,639,683,920,1493,2214,3117,3122,3123,3594,4332,5896,5897,6347,6352,6504,29851,56253,92196	BCL6,PRDM1,BST1,CD4,CTLA4,FCGR3A,HLA-DQA1,HLA-DRA,HLA-DRB1,IL12RB1,MNDA,RAG1,RAG2,CCL2,CCL5,SLAMF1,ICOS,CRTAM,DAPL1	19/505
2_Member	GO Biological Processes	GO:0050865	regulation of cell activation	-12.6026	-9.16419	604,639,683,920,1493,2214,3117,3122,3123,3594,4332,5896,5897,6095,6347,6352,6504,29851,56253,92196	BCL6,PRDM1,BST1,CD4,CTLA4,FCGR3A,HLA-DQA1,HLA-DRA,HLA-DRB1,IL12RB1,MNDA,RAG1,RAG2,RORA,CCL2,CCL5,SLAMF1,ICOS,CRTAM,DAPL1	20/628
2_Member	GO Biological Processes	GO:0050863	regulation of T cell activation	-11.9359	-8.59439	604,639,920,1493,3117,3122,3123,3594,5896,5897,6347,6352,6504,29851,56253,92196	BCL6,PRDM1,CD4,CTLA4,HLA-DQA1,HLA-DRA,HLA-DRB1,IL12RB1,RAG1,RAG2,CCL2,CCL5,SLAMF1,ICOS,CRTAM,DAPL1	16/380
2_Member	GO Biological Processes	GO:0022407	regulation of cell-cell adhesion	-11.2682	-7.96807	604,920,1493,3117,3122,3123,3594,4072,5100,5896,5897,6347,6352,6504,29851,56253,92196	BCL6,CD4,CTLA4,HLA-DQA1,HLA-DRA,HLA-DRB1,IL12RB1,EPCAM,PCDH8,RAG1,RAG2,CCL2,CCL5,SLAMF1,ICOS,CRTAM,DAPL1	17/494
2_Member	GO Biological Processes	GO:1903037	regulation of leukocyte cell-cell adhesion	-10.8128	-7.55046	604,920,1493,3117,3122,3123,3594,5896,5897,6347,6352,6504,29851,56253,92196	BCL6,CD4,CTLA4,HLA-DQA1,HLA-DRA,HLA-DRB1,IL12RB1,RAG1,RAG2,CCL2,CCL5,SLAMF1,ICOS,CRTAM,DAPL1	15/380
2_Member	GO Biological Processes	GO:0051251	positive regulation of lymphocyte activation	-9.47554	-6.28016	604,683,920,2214,3117,3122,3123,3594,5896,6347,6352,6504,29851	BCL6,BST1,CD4,FCGR3A,HLA-DQA1,HLA-DRA,HLA-DRB1,IL12RB1,RAG1,CCL2,CCL5,SLAMF1,ICOS	13/326
2_Member	GO Biological Processes	GO:0002696	positive regulation of leukocyte activation	-8.95139	-5.78597	604,683,920,2214,3117,3122,3123,3594,5896,6347,6352,6504,29851	BCL6,BST1,CD4,FCGR3A,HLA-DQA1,HLA-DRA,HLA-DRB1,IL12RB1,RAG1,CCL2,CCL5,SLAMF1,ICOS	13/360
2_Member	GO Biological Processes	GO:0050867	positive regulation of cell activation	-8.69572	-5.60947	604,683,920,2214,3117,3122,3123,3594,5896,6347,6352,6504,29851	BCL6,BST1,CD4,FCGR3A,HLA-DQA1,HLA-DRA,HLA-DRB1,IL12RB1,RAG1,CCL2,CCL5,SLAMF1,ICOS	13/378
2_Member	GO Biological Processes	GO:0050870	positive regulation of T cell activation	-8.51135	-5.44859	604,920,3117,3122,3123,3594,5896,6347,6352,6504,29851	BCL6,CD4,HLA-DQA1,HLA-DRA,HLA-DRB1,IL12RB1,RAG1,CCL2,CCL5,SLAMF1,ICOS	11/251
2_Member	GO Biological Processes	GO:1903039	positive regulation of leukocyte cell-cell adhesion	-8.09918	-5.13787	604,920,3117,3122,3123,3594,5896,6347,6352,6504,29851	BCL6,CD4,HLA-DQA1,HLA-DRA,HLA-DRB1,IL12RB1,RAG1,CCL2,CCL5,SLAMF1,ICOS	11/275
2_Member	GO Biological Processes	GO:0050670	regulation of lymphocyte proliferation	-7.62437	-4.74526	604,683,1493,2214,3123,3594,4332,6352,6504,56253	BCL6,BST1,CTLA4,FCGR3A,HLA-DRB1,IL12RB1,MNDA,CCL5,SLAMF1,CRTAM	10/237
2_Member	GO Biological Processes	GO:0032944	regulation of mononuclear cell proliferation	-7.55572	-4.69132	604,683,1493,2214,3123,3594,4332,6352,6504,56253	BCL6,BST1,CTLA4,FCGR3A,HLA-DRB1,IL12RB1,MNDA,CCL5,SLAMF1,CRTAM	10/241
2_Member	GO Biological Processes	GO:0022409	positive regulation of cell-cell adhesion	-7.38262	-4.60931	604,920,3117,3122,3123,3594,5896,6347,6352,6504,29851	BCL6,CD4,HLA-DQA1,HLA-DRA,HLA-DRB1,IL12RB1,RAG1,CCL2,CCL5,SLAMF1,ICOS	11/323
2_Member	GO Biological Processes	GO:0070663	regulation of leukocyte proliferation	-7.138	-4.40927	604,683,1493,2214,3123,3594,4332,6352,6504,56253	BCL6,BST1,CTLA4,FCGR3A,HLA-DRB1,IL12RB1,MNDA,CCL5,SLAMF1,CRTAM	10/267
2_Member	GO Biological Processes	GO:0045785	positive regulation of cell adhesion	-6.52405	-3.9229	604,920,1601,3117,3122,3123,3594,5896,6347,6352,6504,29851	BCL6,CD4,DAB2,HLA-DQA1,HLA-DRA,HLA-DRB1,IL12RB1,RAG1,CCL2,CCL5,SLAMF1,ICOS	12/483
2_Member	GO Biological Processes	GO:0042129	regulation of T cell proliferation	-5.23554	-2.78612	604,1493,3123,3594,6352,6504,56253	BCL6,CTLA4,HLA-DRB1,IL12RB1,CCL5,SLAMF1,CRTAM	7/181
2_Member	GO Biological Processes	GO:0050671	positive regulation of lymphocyte proliferation	-4.75764	-2.40371	604,683,2214,3594,6352,6504	BCL6,BST1,FCGR3A,IL12RB1,CCL5,SLAMF1	6/143
2_Member	GO Biological Processes	GO:0032946	positive regulation of mononuclear cell proliferation	-4.70654	-2.38206	604,683,2214,3594,6352,6504	BCL6,BST1,FCGR3A,IL12RB1,CCL5,SLAMF1	6/146
2_Member	GO Biological Processes	GO:0070665	positive regulation of leukocyte proliferation	-4.42237	-2.13776	604,683,2214,3594,6352,6504	BCL6,BST1,FCGR3A,IL12RB1,CCL5,SLAMF1	6/164
2_Member	GO Biological Processes	GO:0032649	regulation of type II interferon production	-4.04726	-1.82302	3123,3594,5144,6504,56253	HLA-DRB1,IL12RB1,PDE4D,SLAMF1,CRTAM	5/119
2_Member	GO Biological Processes	GO:0032729	positive regulation of type II interferon production	-3.6813	-1.52447	3594,5144,6504,56253	IL12RB1,PDE4D,SLAMF1,CRTAM	4/77
2_Member	GO Biological Processes	GO:0046006	regulation of activated T cell proliferation	-3.21161	-1.14656	3594,6504,56253	IL12RB1,SLAMF1,CRTAM	3/44
2_Member	GO Biological Processes	GO:0001819	positive regulation of cytokine production	-3.18908	-1.13136	920,2214,3459,3594,5144,6095,6504,56253	CD4,FCGR3A,IFNGR1,IL12RB1,PDE4D,RORA,SLAMF1,CRTAM	8/503
2_Member	GO Biological Processes	GO:0071622	regulation of granulocyte chemotaxis	-3.02336	-1.00199	683,6352,6504	BST1,CCL5,SLAMF1	3/51
2_Member	GO Biological Processes	GO:0050727	regulation of inflammatory response	-2.25907	-0.38145	604,683,2678,3123,6095,6352	BCL6,BST1,GGT1,HLA-DRB1,RORA,CCL5	6/425
2_Member	GO Biological Processes	GO:0042102	positive regulation of T cell proliferation	-2.14421	-0.294055	3594,6352,6504	IL12RB1,CCL5,SLAMF1	3/104
3_Summary	GO Biological Processes	GO:0050778	positive regulation of immune response	-12.3523	-8.96501	713,714,909,910,913,920,925,926,1493,3117,3122,3123,3594,4332,5144,6352,6504,28638,50852,56253,683,2214,2833,4045,4065,10257,135228,604	C1QB,C1QC,CD1A,CD1B,CD1E,CD4,CD8A,CD8B,CTLA4,HLA-DQA1,HLA-DRA,HLA-DRB1,IL12RB1,MNDA,PDE4D,CCL5,SLAMF1,TRBC2,TRAT1,CRTAM,BST1,FCGR3A,CXCR3,LSAMP,LY75,ABCC4,CD109,BCL6	28/-
3_Member	GO Biological Processes	GO:0050778	positive regulation of immune response	-12.3523	-8.96501	713,714,909,910,913,920,925,926,1493,3117,3122,3123,3594,4332,5144,6352,6504,28638,50852,56253	C1QB,C1QC,CD1A,CD1B,CD1E,CD4,CD8A,CD8B,CTLA4,HLA-DQA1,HLA-DRA,HLA-DRB1,IL12RB1,MNDA,PDE4D,CCL5,SLAMF1,TRBC2,TRAT1,CRTAM	20/648
3_Member	GO Cellular Components	GO:0098552	side of membrane	-9.55845	-6.33088	683,909,910,913,920,925,1493,2214,2833,3117,3122,3123,3594,4045,4065,6504,10257,135228	BST1,CD1A,CD1B,CD1E,CD4,CD8A,CTLA4,FCGR3A,CXCR3,HLA-DQA1,HLA-DRA,HLA-DRB1,IL12RB1,LSAMP,LY75,SLAMF1,ABCC4,CD109	18/729
3_Member	GO Cellular Components	GO:0009897	external side of plasma membrane	-8.33665	-5.29617	909,910,913,920,925,1493,2214,2833,3123,3594,4065,6504,10257	CD1A,CD1B,CD1E,CD4,CD8A,CTLA4,FCGR3A,CXCR3,HLA-DRB1,IL12RB1,LY75,SLAMF1,ABCC4	13/405
3_Member	GO Biological Processes	GO:0001912	positive regulation of leukocyte mediated cytotoxicity	-8.10266	-5.13787	909,910,913,3122,3123,3594,56253	CD1A,CD1B,CD1E,HLA-DRA,HLA-DRB1,IL12RB1,CRTAM	7/69
3_Member	GO Biological Processes	GO:0002711	positive regulation of T cell mediated immunity	-8.10266	-5.13787	909,910,913,3122,3123,3594,6504	CD1A,CD1B,CD1E,HLA-DRA,HLA-DRB1,IL12RB1,SLAMF1	7/69
3_Member	GO Biological Processes	GO:0001916	positive regulation of T cell mediated cytotoxicity	-8.06552	-5.12195	909,910,913,3122,3123,3594	CD1A,CD1B,CD1E,HLA-DRA,HLA-DRB1,IL12RB1	6/40
3_Member	GO Biological Processes	GO:0031343	positive regulation of cell killing	-7.80535	-4.87881	909,910,913,3122,3123,3594,56253	CD1A,CD1B,CD1E,HLA-DRA,HLA-DRB1,IL12RB1,CRTAM	7/76
3_Member	GO Biological Processes	GO:0002824	positive regulation of adaptive immune response based on somatic recombination of immune receptors built from immunoglobulin superfamily domains	-7.64694	-4.74526	909,910,913,920,3122,3123,3594,6504	CD1A,CD1B,CD1E,CD4,HLA-DRA,HLA-DRB1,IL12RB1,SLAMF1	8/123
3_Member	GO Biological Processes	GO:0002708	positive regulation of lymphocyte mediated immunity	-7.51123	-4.67487	909,910,913,3122,3123,3594,6504,56253	CD1A,CD1B,CD1E,HLA-DRA,HLA-DRB1,IL12RB1,SLAMF1,CRTAM	8/128
3_Member	GO Biological Processes	GO:0002821	positive regulation of adaptive immune response	-7.48478	-4.66436	909,910,913,920,3122,3123,3594,6504	CD1A,CD1B,CD1E,CD4,HLA-DRA,HLA-DRB1,IL12RB1,SLAMF1	8/129
3_Member	GO Biological Processes	GO:0001914	regulation of T cell mediated cytotoxicity	-7.4618	-4.66436	909,910,913,3122,3123,3594	CD1A,CD1B,CD1E,HLA-DRA,HLA-DRB1,IL12RB1	6/50
3_Member	GO Biological Processes	GO:0019884	antigen processing and presentation of exogenous antigen	-7.4618	-4.66436	909,910,913,3117,3122,3123	CD1A,CD1B,CD1E,HLA-DQA1,HLA-DRA,HLA-DRB1	6/50
3_Member	GO Biological Processes	GO:0002706	regulation of lymphocyte mediated immunity	-7.39974	-4.61453	604,909,910,913,3122,3123,3594,6504,56253	BCL6,CD1A,CD1B,CD1E,HLA-DRA,HLA-DRB1,IL12RB1,SLAMF1,CRTAM	9/187
3_Member	GO Biological Processes	GO:0002822	regulation of adaptive immune response based on somatic recombination of immune receptors built from immunoglobulin superfamily domains	-7.32064	-4.57019	604,909,910,913,920,3122,3123,3594,6504	BCL6,CD1A,CD1B,CD1E,CD4,HLA-DRA,HLA-DRB1,IL12RB1,SLAMF1	9/191
3_Member	GO Biological Processes	GO:0001910	regulation of leukocyte mediated cytotoxicity	-7.09564	-4.37738	909,910,913,3122,3123,3594,56253	CD1A,CD1B,CD1E,HLA-DRA,HLA-DRB1,IL12RB1,CRTAM	7/96
3_Member	GO Biological Processes	GO:0002819	regulation of adaptive immune response	-7.03934	-4.3382	604,909,910,913,920,3122,3123,3594,6504	BCL6,CD1A,CD1B,CD1E,CD4,HLA-DRA,HLA-DRB1,IL12RB1,SLAMF1	9/206
3_Member	GO Biological Processes	GO:0002709	regulation of T cell mediated immunity	-7.00311	-4.31481	909,910,913,3122,3123,3594,6504	CD1A,CD1B,CD1E,HLA-DRA,HLA-DRB1,IL12RB1,SLAMF1	7/99
3_Member	GO Biological Processes	GO:0002705	positive regulation of leukocyte mediated immunity	-6.97545	-4.2967	909,910,913,3122,3123,3594,6504,56253	CD1A,CD1B,CD1E,HLA-DRA,HLA-DRB1,IL12RB1,SLAMF1,CRTAM	8/150
3_Member	GO Biological Processes	GO:0019883	antigen processing and presentation of endogenous antigen	-6.89184	-4.24052	909,910,913,3122,3123	CD1A,CD1B,CD1E,HLA-DRA,HLA-DRB1	5/32
3_Member	GO Biological Processes	GO:0019882	antigen processing and presentation	-6.8554	-4.21286	909,910,913,925,3117,3122,3123	CD1A,CD1B,CD1E,CD8A,HLA-DQA1,HLA-DRA,HLA-DRB1	7/104
3_Member	GO Biological Processes	GO:0031341	regulation of cell killing	-6.68795	-4.05401	909,910,913,3122,3123,3594,56253	CD1A,CD1B,CD1E,HLA-DRA,HLA-DRB1,IL12RB1,CRTAM	7/110
3_Member	GO Biological Processes	GO:0002703	regulation of leukocyte mediated immunity	-6.37256	-3.79447	604,909,910,913,3122,3123,3594,6504,56253	BCL6,CD1A,CD1B,CD1E,HLA-DRA,HLA-DRB1,IL12RB1,SLAMF1,CRTAM	9/247
3_Member	GO Molecular Functions	GO:0030882	lipid antigen binding	-6.28717	-3.73805	909,910,913	CD1A,CD1B,CD1E	3/5
3_Member	GO Molecular Functions	GO:0030883	endogenous lipid antigen binding	-6.28717	-3.73805	909,910,913	CD1A,CD1B,CD1E	3/5
3_Member	GO Molecular Functions	GO:0030884	exogenous lipid antigen binding	-6.28717	-3.73805	909,910,913	CD1A,CD1B,CD1E	3/5
3_Member	GO Biological Processes	GO:0048006	antigen processing and presentation, endogenous lipid antigen via MHC class Ib	-6.28717	-3.73805	909,910,913	CD1A,CD1B,CD1E	3/5
3_Member	GO Biological Processes	GO:0048003	antigen processing and presentation of lipid antigen via MHC class Ib	-5.74549	-3.22352	909,910,913	CD1A,CD1B,CD1E	3/7
3_Member	GO Biological Processes	GO:0048007	antigen processing and presentation, exogenous lipid antigen via MHC class Ib	-5.74549	-3.22352	909,910,913	CD1A,CD1B,CD1E	3/7
3_Member	GO Biological Processes	GO:0002699	positive regulation of immune effector process	-5.23934	-2.78612	909,910,913,3122,3123,3594,6504,56253	CD1A,CD1B,CD1E,HLA-DRA,HLA-DRB1,IL12RB1,SLAMF1,CRTAM	8/255
3_Member	GO Molecular Functions	GO:0071723	lipopeptide binding	-5.21396	-2.77554	909,910,913	CD1A,CD1B,CD1E	3/10
3_Member	GO Biological Processes	GO:0002697	regulation of immune effector process	-4.81946	-2.45567	604,909,910,913,3122,3123,3594,6504,56253	BCL6,CD1A,CD1B,CD1E,HLA-DRA,HLA-DRB1,IL12RB1,SLAMF1,CRTAM	9/383
3_Member	GO Biological Processes	GO:0002475	antigen processing and presentation via MHC class Ib	-3.94931	-1.75081	909,910,913	CD1A,CD1B,CD1E	3/25
4_Summary	GO Molecular Functions	GO:0003823	antigen binding	-8.83946	-5.70206	909,910,913,3117,3122,3123,6504,28660,28664,28672,604,639,1493,3594,5896,5897,56253,714,920,92196,925,1601,51429,3001,5727,926,3631,2999,4332	CD1A,CD1B,CD1E,HLA-DQA1,HLA-DRA,HLA-DRB1,SLAMF1,TRAV23DV6,TRAV19,TRAV12-3,BCL6,PRDM1,CTLA4,IL12RB1,RAG1,RAG2,CRTAM,C1QC,CD4,DAPL1,CD8A,DAB2,SNX9,GZMA,PTCH1,CD8B,INPP4A,GZMH,MNDA	29/-
4_Member	GO Molecular Functions	GO:0003823	antigen binding	-8.83946	-5.70206	909,910,913,3117,3122,3123,6504,28660,28664,28672	CD1A,CD1B,CD1E,HLA-DQA1,HLA-DRA,HLA-DRB1,SLAMF1,TRAV23DV6,TRAV19,TRAV12-3	10/177
4_Member	GO Molecular Functions	GO:0042605	peptide antigen binding	-7.62806	-4.74526	3117,3122,3123,28660,28664,28672	HLA-DQA1,HLA-DRA,HLA-DRB1,TRAV23DV6,TRAV19,TRAV12-3	6/47
4_Member	GO Biological Processes	GO:0045580	regulation of T cell differentiation	-7.52193	-4.67487	604,639,1493,3122,3123,3594,5896,5897,56253	BCL6,PRDM1,CTLA4,HLA-DRA,HLA-DRB1,IL12RB1,RAG1,RAG2,CRTAM	9/181
4_Member	GO Biological Processes	GO:1902105	regulation of leukocyte differentiation	-7.34183	-4.5801	604,639,714,920,1493,3122,3123,3594,5896,5897,56253	BCL6,PRDM1,C1QC,CD4,CTLA4,HLA-DRA,HLA-DRB1,IL12RB1,RAG1,RAG2,CRTAM	11/326
4_Member	GO Biological Processes	GO:0043380	regulation of memory T cell differentiation	-7.03626	-4.3382	604,3122,3123,3594	BCL6,HLA-DRA,HLA-DRB1,IL12RB1	4/12
4_Member	GO Biological Processes	GO:0045619	regulation of lymphocyte differentiation	-6.91566	-4.25539	604,639,1493,3122,3123,3594,5896,5897,56253	BCL6,PRDM1,CTLA4,HLA-DRA,HLA-DRB1,IL12RB1,RAG1,RAG2,CRTAM	9/213
4_Member	GO Biological Processes	GO:0046634	regulation of alpha-beta T cell activation	-6.60789	-3.984	604,639,3122,3123,3594,56253,92196	BCL6,PRDM1,HLA-DRA,HLA-DRB1,IL12RB1,CRTAM,DAPL1	7/113
4_Member	GO Molecular Functions	GO:0023023	MHC protein complex binding	-6.56297	-3.95385	920,925,3117,3122,3123	CD4,CD8A,HLA-DQA1,HLA-DRA,HLA-DRB1	5/37
4_Member	GO Biological Processes	GO:1903706	regulation of hemopoiesis	-6.2223	-3.68013	604,639,714,920,1493,3122,3123,3594,5896,5897,56253	BCL6,PRDM1,C1QC,CD4,CTLA4,HLA-DRA,HLA-DRB1,IL12RB1,RAG1,RAG2,CRTAM	11/422
4_Member	GO Molecular Functions	GO:0023026	MHC class II protein complex binding	-5.50551	-3.00285	920,3117,3122,3123	CD4,HLA-DQA1,HLA-DRA,HLA-DRB1	4/27
4_Member	GO Molecular Functions	GO:0042277	peptide binding	-5.39012	-2.89986	909,910,913,3117,3122,3123,28660,28664,28672	CD1A,CD1B,CD1E,HLA-DQA1,HLA-DRA,HLA-DRB1,TRAV23DV6,TRAV19,TRAV12-3	9/325
4_Member	GO Biological Processes	GO:0043382	positive regulation of memory T cell differentiation	-5.36767	-2.88812	3122,3123,3594	HLA-DRA,HLA-DRB1,IL12RB1	3/9
4_Member	GO Molecular Functions	GO:0032395	MHC class II receptor activity	-5.21396	-2.77554	3117,3122,3123	HLA-DQA1,HLA-DRA,HLA-DRB1	3/10
4_Member	GO Biological Processes	GO:0046637	regulation of alpha-beta T cell differentiation	-5.10201	-2.67431	604,639,3122,3123,3594	BCL6,PRDM1,HLA-DRA,HLA-DRB1,IL12RB1	5/72
4_Member	GO Biological Processes	GO:0045589	regulation of regulatory T cell differentiation	-4.99098	-2.59886	604,1493,3122,3123	BCL6,CTLA4,HLA-DRA,HLA-DRB1	4/36
4_Member	GO Biological Processes	GO:0045622	regulation of T-helper cell differentiation	-4.76195	-2.40371	604,3122,3123,3594	BCL6,HLA-DRA,HLA-DRB1,IL12RB1	4/41
4_Member	GO Cellular Components	GO:0030136	clathrin-coated vesicle	-4.74958	-2.40371	920,1493,1601,3117,3122,3123,51429	CD4,CTLA4,DAB2,HLA-DQA1,HLA-DRA,HLA-DRB1,SNX9	7/215
4_Member	GO Molecular Functions	GO:0033218	amide binding	-4.63711	-2.3242	909,910,913,3117,3122,3123,28660,28664,28672	CD1A,CD1B,CD1E,HLA-DQA1,HLA-DRA,HLA-DRB1,TRAV23DV6,TRAV19,TRAV12-3	9/404
4_Member	GO Cellular Components	GO:0001772	immunological synapse	-4.5993	-2.29121	3001,3122,3123,56253	GZMA,HLA-DRA,HLA-DRB1,CRTAM	4/45
4_Member	GO Cellular Components	GO:0045334	clathrin-coated endocytic vesicle	-4.55938	-2.25593	920,1493,3117,3122,3123	CD4,CTLA4,HLA-DQA1,HLA-DRA,HLA-DRB1	5/93
4_Member	GO Biological Processes	GO:0002399	MHC class II protein complex assembly	-4.55212	-2.25593	3117,3122,3123	HLA-DQA1,HLA-DRA,HLA-DRB1	3/16
4_Member	GO Biological Processes	GO:0002503	peptide antigen assembly with MHC class II protein complex	-4.55212	-2.25593	3117,3122,3123	HLA-DQA1,HLA-DRA,HLA-DRB1	3/16
4_Member	GO Cellular Components	GO:0042613	MHC class II protein complex	-4.46899	-2.17669	3117,3122,3123	HLA-DQA1,HLA-DRA,HLA-DRB1	3/17
4_Member	GO Biological Processes	GO:0043370	regulation of CD4-positive, alpha-beta T cell differentiation	-4.28376	-2.01422	604,3122,3123,3594	BCL6,HLA-DRA,HLA-DRB1,IL12RB1	4/54
4_Member	GO Biological Processes	GO:0002396	MHC protein complex assembly	-4.24817	-1.99302	3117,3122,3123	HLA-DQA1,HLA-DRA,HLA-DRB1	3/20
4_Member	GO Biological Processes	GO:0002501	peptide antigen assembly with MHC protein complex	-4.24817	-1.99302	3117,3122,3123	HLA-DQA1,HLA-DRA,HLA-DRB1	3/20
4_Member	GO Biological Processes	GO:1902107	positive regulation of leukocyte differentiation	-4.09301	-1.8587	604,920,3122,3123,3594,5896	BCL6,CD4,HLA-DRA,HLA-DRB1,IL12RB1,RAG1	6/188
4_Member	GO Biological Processes	GO:1903708	positive regulation of hemopoiesis	-4.09301	-1.8587	604,920,3122,3123,3594,5896	BCL6,CD4,HLA-DRA,HLA-DRB1,IL12RB1,RAG1	6/188
4_Member	GO Biological Processes	GO:0045582	positive regulation of T cell differentiation	-4.08211	-1.85119	604,3122,3123,3594,5896	BCL6,HLA-DRA,HLA-DRB1,IL12RB1,RAG1	5/117
4_Member	GO Biological Processes	GO:0045591	positive regulation of regulatory T cell differentiation	-4.06043	-1.83286	604,3122,3123	BCL6,HLA-DRA,HLA-DRB1	3/23
4_Member	GO Cellular Components	GO:0042611	MHC protein complex	-3.94931	-1.75081	3117,3122,3123	HLA-DQA1,HLA-DRA,HLA-DRB1	3/25
4_Member	GO Biological Processes	GO:0045621	positive regulation of lymphocyte differentiation	-3.85075	-1.66457	604,3122,3123,3594,5896	BCL6,HLA-DRA,HLA-DRB1,IL12RB1,RAG1	5/131
4_Member	GO Cellular Components	GO:0098553	lumenal side of endoplasmic reticulum membrane	-3.75303	-1.57665	3117,3122,3123	HLA-DQA1,HLA-DRA,HLA-DRB1	3/29
4_Member	GO Cellular Components	GO:0030665	clathrin-coated vesicle membrane	-3.74505	-1.5738	920,1601,3117,3122,3123	CD4,DAB2,HLA-DQA1,HLA-DRA,HLA-DRB1	5/138
4_Member	GO Cellular Components	GO:0030669	clathrin-coated endocytic vesicle membrane	-3.72544	-1.55711	920,3117,3122,3123	CD4,HLA-DQA1,HLA-DRA,HLA-DRB1	4/75
4_Member	GO Cellular Components	GO:0030135	coated vesicle	-3.71683	-1.55429	920,1493,1601,3117,3122,3123,51429	CD4,CTLA4,DAB2,HLA-DQA1,HLA-DRA,HLA-DRB1,SNX9	7/314
4_Member	GO Biological Processes	GO:2000514	regulation of CD4-positive, alpha-beta T cell activation	-3.70321	-1.54354	604,3122,3123,3594	BCL6,HLA-DRA,HLA-DRB1,IL12RB1	4/76
4_Member	GO Biological Processes	GO:0019886	antigen processing and presentation of exogenous peptide antigen via MHC class II	-3.66545	-1.51146	3117,3122,3123	HLA-DQA1,HLA-DRA,HLA-DRB1	3/31
4_Member	GO Biological Processes	GO:0002495	antigen processing and presentation of peptide antigen via MHC class II	-3.58368	-1.44083	3117,3122,3123	HLA-DQA1,HLA-DRA,HLA-DRB1	3/33
4_Member	GO Biological Processes	GO:0002504	antigen processing and presentation of peptide or polysaccharide antigen via MHC class II	-3.54476	-1.41809	3117,3122,3123	HLA-DQA1,HLA-DRA,HLA-DRB1	3/34
4_Member	GO Biological Processes	GO:0043372	positive regulation of CD4-positive, alpha-beta T cell differentiation	-3.54476	-1.41809	3122,3123,3594	HLA-DRA,HLA-DRB1,IL12RB1	3/34
4_Member	GO Cellular Components	GO:0030139	endocytic vesicle	-3.43184	-1.32077	920,1493,3117,3122,3123,5727,6504	CD4,CTLA4,HLA-DQA1,HLA-DRA,HLA-DRB1,PTCH1,SLAMF1	7/350
4_Member	GO Cellular Components	GO:0098576	lumenal side of membrane	-3.36679	-1.27079	3117,3122,3123	HLA-DQA1,HLA-DRA,HLA-DRB1	3/39
4_Member	GO Biological Processes	GO:0002478	antigen processing and presentation of exogenous peptide antigen	-3.30231	-1.21365	3117,3122,3123	HLA-DQA1,HLA-DRA,HLA-DRB1	3/41
4_Member	GO Biological Processes	GO:2000516	positive regulation of CD4-positive, alpha-beta T cell activation	-3.24109	-1.17142	3122,3123,3594	HLA-DRA,HLA-DRB1,IL12RB1	3/43
4_Member	GO Biological Processes	GO:0046638	positive regulation of alpha-beta T cell differentiation	-2.99873	-0.981503	3122,3123,3594	HLA-DRA,HLA-DRB1,IL12RB1	3/52
4_Member	GO Cellular Components	GO:0030666	endocytic vesicle membrane	-2.97111	-0.962036	920,3117,3122,3123,5727	CD4,HLA-DQA1,HLA-DRA,HLA-DRB1,PTCH1	5/204
4_Member	GO Cellular Components	GO:0030662	coated vesicle membrane	-2.96167	-0.956621	920,1601,3117,3122,3123	CD4,DAB2,HLA-DQA1,HLA-DRA,HLA-DRB1	5/205
4_Member	GO Cellular Components	GO:0012507	ER to Golgi transport vesicle membrane	-2.73758	-0.768981	3117,3122,3123	HLA-DQA1,HLA-DRA,HLA-DRB1	3/64
4_Member	GO Biological Processes	GO:0046635	positive regulation of alpha-beta T cell activation	-2.62614	-0.682563	3122,3123,3594	HLA-DRA,HLA-DRB1,IL12RB1	3/70
4_Member	GO Biological Processes	GO:0048002	antigen processing and presentation of peptide antigen	-2.62614	-0.682563	3117,3122,3123	HLA-DQA1,HLA-DRA,HLA-DRB1	3/70
4_Member	GO Cellular Components	GO:0030134	COPII-coated ER to Golgi transport vesicle	-2.26551	-0.386077	3117,3122,3123	HLA-DQA1,HLA-DRA,HLA-DRB1	3/94
4_Member	GO Cellular Components	GO:0010008	endosome membrane	-2.24323	-0.370067	909,910,926,3117,3122,3123,3631	CD1A,CD1B,CD8B,HLA-DQA1,HLA-DRA,HLA-DRB1,INPP4A	7/567
4_Member	GO Biological Processes	GO:0010720	positive regulation of cell development	-2.13284	-0.284084	604,920,3122,3123,3594,5896	BCL6,CD4,HLA-DRA,HLA-DRB1,IL12RB1,RAG1	6/452
4_Member	GO Cellular Components	GO:0032588	trans-Golgi network membrane	-2.1215	-0.274141	3117,3122,3123	HLA-DQA1,HLA-DRA,HLA-DRB1	3/106
4_Member	GO Cellular Components	GO:0000323	lytic vacuole	-2.10053	-0.260179	910,913,1601,2999,3117,3122,3123,4332	CD1B,CD1E,DAB2,GZMH,HLA-DQA1,HLA-DRA,HLA-DRB1,MNDA	8/757
4_Member	GO Cellular Components	GO:0005764	lysosome	-2.10053	-0.260179	910,913,1601,2999,3117,3122,3123,4332	CD1B,CD1E,DAB2,GZMH,HLA-DQA1,HLA-DRA,HLA-DRB1,MNDA	8/757
5_Summary	GO Biological Processes	GO:0001775	cell activation	-8.73174	-5.62068	604,920,925,926,1281,2214,3459,5896,5897,6095,6097,6352,6504,8323,10537,28638,56253,2739,3123,135228,79819,406,5727,6820,2947,10257,5031,51422,1601	BCL6,CD4,CD8A,CD8B,COL3A1,FCGR3A,IFNGR1,RAG1,RAG2,RORA,RORC,CCL5,SLAMF1,FZD6,UBD,TRBC2,CRTAM,GLO1,HLA-DRB1,CD109,DNAI4,BMAL1,PTCH1,SULT2B1,GSTM3,ABCC4,P2RY6,PRKAG2,DAB2	29/-
5_Member	GO Biological Processes	GO:0001775	cell activation	-8.73174	-5.62068	604,920,925,926,1281,2214,3459,5896,5897,6095,6097,6352,6504,8323,10537,28638,56253	BCL6,CD4,CD8A,CD8B,COL3A1,FCGR3A,IFNGR1,RAG1,RAG2,RORA,RORC,CCL5,SLAMF1,FZD6,UBD,TRBC2,CRTAM	17/722
5_Member	GO Biological Processes	GO:0045321	leukocyte activation	-8.10748	-5.13787	604,920,925,926,2214,3459,5896,5897,6095,6097,6352,6504,10537,28638,56253	BCL6,CD4,CD8A,CD8B,FCGR3A,IFNGR1,RAG1,RAG2,RORA,RORC,CCL5,SLAMF1,UBD,TRBC2,CRTAM	15/598
5_Member	GO Biological Processes	GO:0002521	leukocyte differentiation	-7.1647	-4.42524	604,920,925,2739,3123,5896,5897,6095,6097,6504,10537,135228	BCL6,CD4,CD8A,GLO1,HLA-DRB1,RAG1,RAG2,RORA,RORC,SLAMF1,UBD,CD109	12/421
5_Member	GO Biological Processes	GO:0046649	lymphocyte activation	-6.60124	-3.984	604,920,925,926,2214,5896,5897,6095,6097,6504,28638,56253	BCL6,CD4,CD8A,CD8B,FCGR3A,RAG1,RAG2,RORA,RORC,SLAMF1,TRBC2,CRTAM	12/475
5_Member	GO Biological Processes	GO:0042110	T cell activation	-6.46122	-3.8679	604,920,925,926,5896,5897,6095,6097,28638,56253	BCL6,CD4,CD8A,CD8B,RAG1,RAG2,RORA,RORC,TRBC2,CRTAM	10/316
5_Member	GO Biological Processes	GO:0030097	hemopoiesis	-5.74957	-3.22352	604,920,925,2739,3123,5896,5897,6095,6097,6504,10537,79819,135228	BCL6,CD4,CD8A,GLO1,HLA-DRB1,RAG1,RAG2,RORA,RORC,SLAMF1,UBD,DNAI4,CD109	13/680
5_Member	GO Biological Processes	GO:1903131	mononuclear cell differentiation	-5.34713	-2.88068	604,920,925,5896,5897,6095,6097,6504,10537	BCL6,CD4,CD8A,RAG1,RAG2,RORA,RORC,SLAMF1,UBD	9/329
5_Member	GO Biological Processes	GO:0030217	T cell differentiation	-5.26721	-2.80651	604,920,925,5896,5897,6095,6097	BCL6,CD4,CD8A,RAG1,RAG2,RORA,RORC	7/179
5_Member	GO Biological Processes	GO:0030098	lymphocyte differentiation	-4.86635	-2.49332	604,920,925,5896,5897,6095,6097,6504	BCL6,CD4,CD8A,RAG1,RAG2,RORA,RORC,SLAMF1	8/287
5_Member	GO Biological Processes	GO:0042753	positive regulation of circadian rhythm	-4.391	-2.11395	406,6095,6097	BMAL1,RORA,RORC	3/18
5_Member	GO Molecular Functions	GO:0032934	sterol binding	-4.0201	-1.79916	5727,6095,6097,6820	PTCH1,RORA,RORC,SULT2B1	4/63
5_Member	GO Biological Processes	GO:0002366	leukocyte activation involved in immune response	-3.96937	-1.7614	604,2214,5897,6095,6097,6504	BCL6,FCGR3A,RAG2,RORA,RORC,SLAMF1	6/198
5_Member	GO Biological Processes	GO:0036315	cellular response to sterol	-3.94931	-1.75081	5727,6095,6097	PTCH1,RORA,RORC	3/25
5_Member	GO Biological Processes	GO:0002263	cell activation involved in immune response	-3.92187	-1.72648	604,2214,5897,6095,6097,6504	BCL6,FCGR3A,RAG2,RORA,RORC,SLAMF1	6/202
5_Member	GO Biological Processes	GO:0002285	lymphocyte activation involved in immune response	-3.8047	-1.62456	604,2214,5897,6095,6097	BCL6,FCGR3A,RAG2,RORA,RORC	5/134
5_Member	GO Biological Processes	GO:0036314	response to sterol	-3.50703	-1.38562	5727,6095,6097	PTCH1,RORA,RORC	3/35
5_Member	GO Biological Processes	GO:0002294	CD4-positive, alpha-beta T cell differentiation involved in immune response	-3.27132	-1.19462	604,6095,6097	BCL6,RORA,RORC	3/42
5_Member	GO Biological Processes	GO:0042093	T-helper cell differentiation	-3.27132	-1.19462	604,6095,6097	BCL6,RORA,RORC	3/42
5_Member	GO Biological Processes	GO:0002287	alpha-beta T cell activation involved in immune response	-3.24109	-1.17142	604,6095,6097	BCL6,RORA,RORC	3/43
5_Member	GO Biological Processes	GO:0002293	alpha-beta T cell differentiation involved in immune response	-3.24109	-1.17142	604,6095,6097	BCL6,RORA,RORC	3/43
5_Member	GO Molecular Functions	GO:0005496	steroid binding	-3.19971	-1.13912	5727,6095,6097,6820	PTCH1,RORA,RORC,SULT2B1	4/103
5_Member	GO Biological Processes	GO:0046631	alpha-beta T cell activation	-3.18393	-1.13136	604,6095,6097,28638	BCL6,RORA,RORC,TRBC2	4/104
5_Member	GO Biological Processes	GO:0002292	T cell differentiation involved in immune response	-3.12728	-1.07802	604,6095,6097	BCL6,RORA,RORC	3/47
5_Member	GO Biological Processes	GO:0043367	CD4-positive, alpha-beta T cell differentiation	-2.95098	-0.949335	604,6095,6097	BCL6,RORA,RORC	3/54
5_Member	GO Biological Processes	GO:0006805	xenobiotic metabolic process	-2.88637	-0.891213	2947,6095,6097,10257	GSTM3,RORA,RORC,ABCC4	4/125
5_Member	GO Biological Processes	GO:0035710	CD4-positive, alpha-beta T cell activation	-2.68051	-0.721016	604,6095,6097	BCL6,RORA,RORC	3/67
5_Member	GO Biological Processes	GO:0032922	circadian regulation of gene expression	-2.62614	-0.682563	406,6095,6097	BMAL1,RORA,RORC	3/70
5_Member	GO Biological Processes	GO:0046632	alpha-beta T cell differentiation	-2.54089	-0.610993	604,6095,6097	BCL6,RORA,RORC	3/75
5_Member	GO Biological Processes	GO:0002286	T cell activation involved in immune response	-2.4616	-0.540037	604,6095,6097	BCL6,RORA,RORC	3/80
5_Member	GO Biological Processes	GO:0006109	regulation of carbohydrate metabolic process	-2.29804	-0.411367	5031,6095,6097,51422	P2RY6,RORA,RORC,PRKAG2	4/182
5_Member	GO Biological Processes	GO:0071466	cellular response to xenobiotic stimulus	-2.21676	-0.352369	2947,6095,6097,10257	GSTM3,RORA,RORC,ABCC4	4/192
5_Member	GO Biological Processes	GO:0019218	regulation of steroid metabolic process	-2.14421	-0.294055	1601,6095,6097	DAB2,RORA,RORC	3/104
5_Member	GO Biological Processes	GO:0062012	regulation of small molecule metabolic process	-2.06931	-0.234299	1601,5031,6095,6097,51422	DAB2,P2RY6,RORA,RORC,PRKAG2	5/332
5_Member	GO Biological Processes	GO:0042752	regulation of circadian rhythm	-2.03522	-0.204253	406,6095,6097	BMAL1,RORA,RORC	3/114
6_Summary	GO Molecular Functions	GO:0140375	immune receptor activity	-6.95316	-4.28375	920,2214,2833,3117,3122,3123,3459,3594,135228	CD4,FCGR3A,CXCR3,HLA-DQA1,HLA-DRA,HLA-DRB1,IFNGR1,IL12RB1,CD109	9/-
6_Member	GO Molecular Functions	GO:0140375	immune receptor activity	-6.95316	-4.28375	920,2214,2833,3117,3122,3123,3459,3594	CD4,FCGR3A,CXCR3,HLA-DQA1,HLA-DRA,HLA-DRB1,IFNGR1,IL12RB1	8/151
6_Member	GO Molecular Functions	GO:0019955	cytokine binding	-3.6451	-1.49392	920,2833,3459,3594,135228	CD4,CXCR3,IFNGR1,IL12RB1,CD109	5/145
6_Member	GO Molecular Functions	GO:0004896	cytokine receptor activity	-3.3151	-1.22401	920,2833,3459,3594	CD4,CXCR3,IFNGR1,IL12RB1	4/96
7_Summary	GO Biological Processes	GO:0002460	adaptive immune response based on somatic recombination of immune receptors built from immunoglobulin superfamily domains	-6.37256	-3.79447	604,713,714,925,2214,3004,3123,6095,6097,5897,6504,683,6347	BCL6,C1QB,C1QC,CD8A,FCGR3A,GZMM,HLA-DRB1,RORA,RORC,RAG2,SLAMF1,BST1,CCL2	13/-
7_Member	GO Biological Processes	GO:0002460	adaptive immune response based on somatic recombination of immune receptors built from immunoglobulin superfamily domains	-6.37256	-3.79447	604,713,714,925,2214,3004,3123,6095,6097	BCL6,C1QB,C1QC,CD8A,FCGR3A,GZMM,HLA-DRB1,RORA,RORC	9/247
7_Member	GO Biological Processes	GO:0002252	immune effector process	-5.03109	-2.61762	604,713,714,925,2214,3004,5897,6095,6097,6504	BCL6,C1QB,C1QC,CD8A,FCGR3A,GZMM,RAG2,RORA,RORC,SLAMF1	10/457
7_Member	GO Biological Processes	GO:0002449	lymphocyte mediated immunity	-3.54678	-1.41809	604,713,714,925,2214,3004	BCL6,C1QB,C1QC,CD8A,FCGR3A,GZMM	6/237
7_Member	GO Biological Processes	GO:0002443	leukocyte mediated immunity	-3.07777	-1.03802	604,713,714,925,2214,3004	BCL6,C1QB,C1QC,CD8A,FCGR3A,GZMM	6/291
7_Member	GO Biological Processes	GO:0006959	humoral immune response	-2.73341	-0.766649	683,713,714,3123,6347	BST1,C1QB,C1QC,HLA-DRB1,CCL2	5/231
7_Member	GO Biological Processes	GO:0016064	immunoglobulin mediated immune response	-2.42091	-0.510761	604,713,714,2214	BCL6,C1QB,C1QC,FCGR3A	4/168
7_Member	GO Biological Processes	GO:0019724	B cell mediated immunity	-2.37572	-0.473539	604,713,714,2214	BCL6,C1QB,C1QC,FCGR3A	4/173
8_Summary	GO Biological Processes	GO:0050851	antigen receptor-mediated signaling pathway	-5.6254	-3.10996	925,926,1493,3123,4332,5144,28638,2214,713,714	CD8A,CD8B,CTLA4,HLA-DRB1,MNDA,PDE4D,TRBC2,FCGR3A,C1QB,C1QC	10/-
8_Member	GO Biological Processes	GO:0050851	antigen receptor-mediated signaling pathway	-5.6254	-3.10996	925,926,1493,3123,4332,5144,28638	CD8A,CD8B,CTLA4,HLA-DRB1,MNDA,PDE4D,TRBC2	7/158
8_Member	GO Biological Processes	GO:0050852	T cell receptor signaling pathway	-5.36631	-2.88812	925,926,1493,3123,5144,28638	CD8A,CD8B,CTLA4,HLA-DRB1,PDE4D,TRBC2	6/112
8_Member	GO Biological Processes	GO:0002768	immune response-regulating cell surface receptor signaling pathway	-5.01191	-2.61488	925,926,1493,2214,3123,4332,5144,28638	CD8A,CD8B,CTLA4,FCGR3A,HLA-DRB1,MNDA,PDE4D,TRBC2	8/274
8_Member	GO Biological Processes	GO:0002253	activation of immune response	-4.84646	-2.47808	713,714,925,926,1493,3123,4332,5144,28638	C1QB,C1QC,CD8A,CD8B,CTLA4,HLA-DRB1,MNDA,PDE4D,TRBC2	9/380
8_Member	GO Biological Processes	GO:0002429	immune response-activating cell surface receptor signaling pathway	-4.40988	-2.12906	925,926,1493,3123,4332,5144,28638	CD8A,CD8B,CTLA4,HLA-DRB1,MNDA,PDE4D,TRBC2	7/243
8_Member	GO Biological Processes	GO:0002764	immune response-regulating signaling pathway	-4.28019	-2.01422	925,926,1493,2214,3123,4332,5144,28638	CD8A,CD8B,CTLA4,FCGR3A,HLA-DRB1,MNDA,PDE4D,TRBC2	8/347
8_Member	GO Biological Processes	GO:0002757	immune response-activating signaling pathway	-3.71683	-1.55429	925,926,1493,3123,4332,5144,28638	CD8A,CD8B,CTLA4,HLA-DRB1,MNDA,PDE4D,TRBC2	7/314
9_Summary	GO Biological Processes	GO:2000501	regulation of natural killer cell chemotaxis	-5.54257	-3.03356	6347,6351,6352,639,713,714,2214,3004,3459,3594,3669,6504,10537,604,2687,2833,3123,4065,920,5031,1601,683,56253,5144,6095,4332,5727	CCL2,CCL4,CCL5,PRDM1,C1QB,C1QC,FCGR3A,GZMM,IFNGR1,IL12RB1,ISG20,SLAMF1,UBD,BCL6,GGT5,CXCR3,HLA-DRB1,LY75,CD4,P2RY6,DAB2,BST1,CRTAM,PDE4D,RORA,MNDA,PTCH1	27/-
9_Member	GO Biological Processes	GO:2000501	regulation of natural killer cell chemotaxis	-5.54257	-3.03356	6347,6351,6352	CCL2,CCL4,CCL5	3/8
9_Member	GO Biological Processes	GO:0045087	innate immune response	-5.14616	-2.71313	639,713,714,2214,3004,3459,3594,3669,6347,6351,6352,6504,10537	PRDM1,C1QB,C1QC,FCGR3A,GZMM,IFNGR1,IL12RB1,ISG20,CCL2,CCL4,CCL5,SLAMF1,UBD	13/773
9_Member	GO Biological Processes	GO:0006954	inflammatory response	-5.02972	-2.61762	604,2214,2687,2833,3123,3459,4065,6347,6351,6352,6504	BCL6,FCGR3A,GGT5,CXCR3,HLA-DRB1,IFNGR1,LY75,CCL2,CCL4,CCL5,SLAMF1	11/562
9_Member	GO Biological Processes	GO:0034341	response to type II interferon	-5.01268	-2.61488	3459,3594,6347,6351,6352,10537	IFNGR1,IL12RB1,CCL2,CCL4,CCL5,UBD	6/129
9_Member	GO Biological Processes	GO:0070374	positive regulation of ERK1 and ERK2 cascade	-4.73662	-2.3951	920,3123,5031,6347,6351,6352,6504	CD4,HLA-DRB1,P2RY6,CCL2,CCL4,CCL5,SLAMF1	7/216
9_Member	GO Biological Processes	GO:0070372	regulation of ERK1 and ERK2 cascade	-4.63633	-2.3242	920,1601,3123,5031,6347,6351,6352,6504	CD4,DAB2,HLA-DRB1,P2RY6,CCL2,CCL4,CCL5,SLAMF1	8/309
9_Member	GO Biological Processes	GO:0071346	cellular response to type II interferon	-4.26673	-2.0044	3459,3594,6347,6351,6352	IFNGR1,IL12RB1,CCL2,CCL4,CCL5	5/107
9_Member	GO Biological Processes	GO:0002688	regulation of leukocyte chemotaxis	-3.97943	-1.76825	683,6347,6351,6352,6504	BST1,CCL2,CCL4,CCL5,SLAMF1	5/123
9_Member	GO Biological Processes	GO:0048245	eosinophil chemotaxis	-3.89725	-1.70803	6347,6351,6352	CCL2,CCL4,CCL5	3/26
9_Member	GO Biological Processes	GO:1901623	regulation of lymphocyte chemotaxis	-3.89725	-1.70803	6347,6351,6352	CCL2,CCL4,CCL5	3/26
9_Member	GO Biological Processes	GO:0072677	eosinophil migration	-3.84729	-1.66414	6347,6351,6352	CCL2,CCL4,CCL5	3/27
9_Member	GO Biological Processes	GO:0072676	lymphocyte migration	-3.63838	-1.48999	6347,6351,6352,56253	CCL2,CCL4,CCL5,CRTAM	4/79
9_Member	GO Biological Processes	GO:0002685	regulation of leukocyte migration	-3.61653	-1.47092	683,2833,6347,6351,6352,6504	BST1,CXCR3,CCL2,CCL4,CCL5,SLAMF1	6/230
9_Member	GO Biological Processes	GO:0002274	myeloid leukocyte activation	-3.55037	-1.41809	2214,3459,6352,6504,10537	FCGR3A,IFNGR1,CCL5,SLAMF1,UBD	5/152
9_Member	GO Biological Processes	GO:0070098	chemokine-mediated signaling pathway	-3.53602	-1.41199	2833,6347,6351,6352	CXCR3,CCL2,CCL4,CCL5	4/84
9_Member	GO Biological Processes	GO:0051924	regulation of calcium ion transport	-3.45112	-1.33492	920,5031,5144,6347,6351,6352	CD4,P2RY6,PDE4D,CCL2,CCL4,CCL5	6/247
9_Member	GO Biological Processes	GO:1990868	response to chemokine	-3.38524	-1.28427	2833,6347,6351,6352	CXCR3,CCL2,CCL4,CCL5	4/92
9_Member	GO Biological Processes	GO:1990869	cellular response to chemokine	-3.38524	-1.28427	2833,6347,6351,6352	CXCR3,CCL2,CCL4,CCL5	4/92
9_Member	GO Biological Processes	GO:0071347	cellular response to interleukin-1	-3.23179	-1.16443	6095,6347,6351,6352	RORA,CCL2,CCL4,CCL5	4/101
9_Member	GO Biological Processes	GO:0019221	cytokine-mediated signaling pathway	-3.1996	-1.13912	920,2833,3459,3594,6347,6351,6352	CD4,CXCR3,IFNGR1,IL12RB1,CCL2,CCL4,CCL5	7/383
9_Member	GO Biological Processes	GO:0002548	monocyte chemotaxis	-3.18284	-1.13136	6347,6351,6352	CCL2,CCL4,CCL5	3/45
9_Member	GO Molecular Functions	GO:0008009	chemokine activity	-3.07418	-1.03802	6347,6351,6352	CCL2,CCL4,CCL5	3/49
9_Member	GO Molecular Functions	GO:0048020	CCR chemokine receptor binding	-3.0485	-1.01874	6347,6351,6352	CCL2,CCL4,CCL5	3/50
9_Member	GO Biological Processes	GO:0048247	lymphocyte chemotaxis	-3.0485	-1.01874	6347,6351,6352	CCL2,CCL4,CCL5	3/50
9_Member	GO Biological Processes	GO:0071674	mononuclear cell migration	-3.03471	-1.00706	6347,6351,6352,56253	CCL2,CCL4,CCL5,CRTAM	4/114
9_Member	GO Biological Processes	GO:0051928	positive regulation of calcium ion transport	-2.99273	-0.977554	5031,6347,6351,6352	P2RY6,CCL2,CCL4,CCL5	4/117
9_Member	GO Biological Processes	GO:0034612	response to tumor necrosis factor	-2.92445	-0.92536	6095,6347,6351,6352,10537	RORA,CCL2,CCL4,CCL5,UBD	5/209
9_Member	GO Biological Processes	GO:0071675	regulation of mononuclear cell migration	-2.91224	-0.91512	6347,6351,6352,6504	CCL2,CCL4,CCL5,SLAMF1	4/123
9_Member	GO Biological Processes	GO:0060326	cell chemotaxis	-2.87012	-0.878859	2833,6347,6351,6352,6504	CXCR3,CCL2,CCL4,CCL5,SLAMF1	5/215
9_Member	GO Biological Processes	GO:0070555	response to interleukin-1	-2.83599	-0.851289	6095,6347,6351,6352	RORA,CCL2,CCL4,CCL5	4/129
9_Member	GO Biological Processes	GO:0050920	regulation of chemotaxis	-2.74989	-0.777595	683,6347,6351,6352,6504	BST1,CCL2,CCL4,CCL5,SLAMF1	5/229
9_Member	GO Biological Processes	GO:0071345	cellular response to cytokine stimulus	-2.72369	-0.758758	920,2833,3459,3594,4332,6095,6347,6351,6352	CD4,CXCR3,IFNGR1,IL12RB1,MNDA,RORA,CCL2,CCL4,CCL5	9/736
9_Member	GO Biological Processes	GO:0043410	positive regulation of MAPK cascade	-2.66788	-0.713753	920,3123,5031,6347,6351,6352,6504	CD4,HLA-DRB1,P2RY6,CCL2,CCL4,CCL5,SLAMF1	7/474
9_Member	GO Biological Processes	GO:2000401	regulation of lymphocyte migration	-2.62614	-0.682563	6347,6351,6352	CCL2,CCL4,CCL5	3/70
9_Member	GO Biological Processes	GO:0050900	leukocyte migration	-2.62254	-0.6807	6347,6351,6352,6504,56253	CCL2,CCL4,CCL5,SLAMF1,CRTAM	5/245
9_Member	GO Biological Processes	GO:0030595	leukocyte chemotaxis	-2.61835	-0.678236	6347,6351,6352,6504	CCL2,CCL4,CCL5,SLAMF1	4/148
9_Member	GO Biological Processes	GO:0071677	positive regulation of mononuclear cell migration	-2.60857	-0.670177	6351,6352,6504	CCL4,CCL5,SLAMF1	3/71
9_Member	GO Molecular Functions	GO:0042379	chemokine receptor binding	-2.55743	-0.625853	6347,6351,6352	CCL2,CCL4,CCL5	3/74
9_Member	GO Biological Processes	GO:0030593	neutrophil chemotaxis	-2.44638	-0.528117	6347,6351,6352	CCL2,CCL4,CCL5	3/81
9_Member	GO Biological Processes	GO:0010959	regulation of metal ion transport	-2.41718	-0.508632	920,5031,5144,6347,6351,6352	CD4,P2RY6,PDE4D,CCL2,CCL4,CCL5	6/394
9_Member	GO Biological Processes	GO:0043408	regulation of MAPK cascade	-2.41455	-0.507609	920,1601,3123,5031,6347,6351,6352,6504	CD4,DAB2,HLA-DRB1,P2RY6,CCL2,CCL4,CCL5,SLAMF1	8/669
9_Member	GO Biological Processes	GO:0071621	granulocyte chemotaxis	-2.37329	-0.472684	6347,6351,6352	CCL2,CCL4,CCL5	3/86
9_Member	GO Molecular Functions	GO:0001664	G protein-coupled receptor binding	-2.30503	-0.415299	5144,5727,6347,6351,6352	PDE4D,PTCH1,CCL2,CCL4,CCL5	5/291
9_Member	GO Biological Processes	GO:1990266	neutrophil migration	-2.29149	-0.406338	6347,6351,6352	CCL2,CCL4,CCL5	3/92
9_Member	GO Biological Processes	GO:0071356	cellular response to tumor necrosis factor	-2.28968	-0.406047	6095,6347,6351,6352	RORA,CCL2,CCL4,CCL5	4/183
9_Member	GO Biological Processes	GO:0002690	positive regulation of leukocyte chemotaxis	-2.27842	-0.396302	6351,6352,6504	CCL4,CCL5,SLAMF1	3/93
9_Member	GO Biological Processes	GO:0097530	granulocyte migration	-2.19111	-0.331042	6347,6351,6352	CCL2,CCL4,CCL5	3/100
9_Member	GO Biological Processes	GO:0043270	positive regulation of monoatomic ion transport	-2.07512	-0.238756	5031,6347,6351,6352	P2RY6,CCL2,CCL4,CCL5	4/211
9_Member	GO Biological Processes	GO:0043269	regulation of monoatomic ion transport	-2.05395	-0.22164	920,5031,5144,6347,6351,6352	CD4,P2RY6,PDE4D,CCL2,CCL4,CCL5	6/470
9_Member	GO Biological Processes	GO:0006935	chemotaxis	-2.00704	-0.178743	2833,6347,6351,6352,6504	CXCR3,CCL2,CCL4,CCL5,SLAMF1	5/344
10_Summary	GO Biological Processes	GO:0051250	negative regulation of lymphocyte activation	-5.48311	-2.98669	604,1493,3123,4332,5897,56253,92196,714,1281,6347,6504,4072,683,5896,29851,3001,6352,10537,406,1290,5727,6095	BCL6,CTLA4,HLA-DRB1,MNDA,RAG2,CRTAM,DAPL1,C1QC,COL3A1,CCL2,SLAMF1,EPCAM,BST1,RAG1,ICOS,GZMA,CCL5,UBD,BMAL1,COL5A2,PTCH1,RORA	22/-
10_Member	GO Biological Processes	GO:0051250	negative regulation of lymphocyte activation	-5.48311	-2.98669	604,1493,3123,4332,5897,56253,92196	BCL6,CTLA4,HLA-DRB1,MNDA,RAG2,CRTAM,DAPL1	7/166
10_Member	GO Biological Processes	GO:0002683	negative regulation of immune system process	-5.34713	-2.88068	604,714,1281,1493,3123,4332,5897,6347,6504,56253,92196	BCL6,C1QC,COL3A1,CTLA4,HLA-DRB1,MNDA,RAG2,CCL2,SLAMF1,CRTAM,DAPL1	11/520
10_Member	GO Biological Processes	GO:0002695	negative regulation of leukocyte activation	-5.06795	-2.64552	604,1493,3123,4332,5897,56253,92196	BCL6,CTLA4,HLA-DRB1,MNDA,RAG2,CRTAM,DAPL1	7/192
10_Member	GO Biological Processes	GO:0050868	negative regulation of T cell activation	-5.01268	-2.61488	604,1493,3123,5897,56253,92196	BCL6,CTLA4,HLA-DRB1,RAG2,CRTAM,DAPL1	6/129
10_Member	GO Biological Processes	GO:0022408	negative regulation of cell-cell adhesion	-4.91068	-2.52821	604,1493,3123,4072,5897,56253,92196	BCL6,CTLA4,HLA-DRB1,EPCAM,RAG2,CRTAM,DAPL1	7/203
10_Member	GO Biological Processes	GO:0050866	negative regulation of cell activation	-4.74958	-2.40371	604,1493,3123,4332,5897,56253,92196	BCL6,CTLA4,HLA-DRB1,MNDA,RAG2,CRTAM,DAPL1	7/215
10_Member	GO Biological Processes	GO:1903038	negative regulation of leukocyte cell-cell adhesion	-4.67312	-2.35279	604,1493,3123,5897,56253,92196	BCL6,CTLA4,HLA-DRB1,RAG2,CRTAM,DAPL1	6/148
10_Member	GO Biological Processes	GO:0070664	negative regulation of leukocyte proliferation	-4.44969	-2.16125	604,1493,3123,4332,56253	BCL6,CTLA4,HLA-DRB1,MNDA,CRTAM	5/98
10_Member	GO Biological Processes	GO:0030888	regulation of B cell proliferation	-3.99333	-1.77892	604,683,1493,4332	BCL6,BST1,CTLA4,MNDA	4/64
10_Member	GO Biological Processes	GO:0007162	negative regulation of cell adhesion	-3.75084	-1.57665	604,1493,3123,4072,5897,56253,92196	BCL6,CTLA4,HLA-DRB1,EPCAM,RAG2,CRTAM,DAPL1	7/310
10_Member	GO Biological Processes	GO:0050869	negative regulation of B cell activation	-3.54476	-1.41809	604,1493,4332	BCL6,CTLA4,MNDA	3/34
10_Member	GO Biological Processes	GO:0050672	negative regulation of lymphocyte proliferation	-3.44005	-1.32642	1493,3123,4332,56253	CTLA4,HLA-DRB1,MNDA,CRTAM	4/89
10_Member	GO Biological Processes	GO:0032945	negative regulation of mononuclear cell proliferation	-3.42156	-1.31557	1493,3123,4332,56253	CTLA4,HLA-DRB1,MNDA,CRTAM	4/90
10_Member	GO Biological Processes	GO:0002562	somatic diversification of immune receptors via germline recombination within a single locus	-3.27132	-1.19462	604,5896,5897	BCL6,RAG1,RAG2	3/42
10_Member	GO Biological Processes	GO:0016444	somatic cell DNA recombination	-3.27132	-1.19462	604,5896,5897	BCL6,RAG1,RAG2	3/42
10_Member	GO Biological Processes	GO:0045581	negative regulation of T cell differentiation	-3.07418	-1.03802	604,1493,5897	BCL6,CTLA4,RAG2	3/49
10_Member	GO Biological Processes	GO:1902106	negative regulation of leukocyte differentiation	-3.06337	-1.02935	604,714,1493,5897	BCL6,C1QC,CTLA4,RAG2	4/112
10_Member	GO Biological Processes	GO:0002200	somatic diversification of immune receptors	-2.99873	-0.981503	604,5896,5897	BCL6,RAG1,RAG2	3/52
10_Member	GO Biological Processes	GO:1903707	negative regulation of hemopoiesis	-2.9654	-0.958345	604,714,1493,5897	BCL6,C1QC,CTLA4,RAG2	4/119
10_Member	GO Biological Processes	GO:0045620	negative regulation of lymphocyte differentiation	-2.83942	-0.852014	604,1493,5897	BCL6,CTLA4,RAG2	3/59
10_Member	GO Biological Processes	GO:0050864	regulation of B cell activation	-2.81144	-0.833543	604,683,1493,4332	BCL6,BST1,CTLA4,MNDA	4/131
10_Member	GO Biological Processes	GO:0042130	negative regulation of T cell proliferation	-2.57423	-0.640952	1493,3123,56253	CTLA4,HLA-DRB1,CRTAM	3/73
10_Member	GO Biological Processes	GO:0002520	immune system development	-2.45818	-0.538275	604,5896,5897,29851	BCL6,RAG1,RAG2,ICOS	4/164
10_Member	GO Biological Processes	GO:0043065	positive regulation of apoptotic process	-2.3138	-0.422532	604,1493,3001,4332,6347,6352,10537	BCL6,CTLA4,GZMA,MNDA,CCL2,CCL5,UBD	7/550
10_Member	GO Biological Processes	GO:0043068	positive regulation of programmed cell death	-2.22301	-0.354252	604,1493,3001,4332,6347,6352,10537	BCL6,CTLA4,GZMA,MNDA,CCL2,CCL5,UBD	7/572
10_Member	GO Biological Processes	GO:0045596	negative regulation of cell differentiation	-2.17757	-0.321776	406,604,714,1290,1493,5727,5897,6095	BMAL1,BCL6,C1QC,COL5A2,CTLA4,PTCH1,RAG2,RORA	8/734
11_Summary	GO Biological Processes	GO:0070229	negative regulation of lymphocyte apoptotic process	-4.94255	-2.55528	604,5896,6352,171558	BCL6,RAG1,CCL5,PTCRA	4/-
11_Member	GO Biological Processes	GO:0070229	negative regulation of lymphocyte apoptotic process	-4.94255	-2.55528	604,5896,6352,171558	BCL6,RAG1,CCL5,PTCRA	4/37
11_Member	GO Biological Processes	GO:2000107	negative regulation of leukocyte apoptotic process	-4.19096	-1.94286	604,5896,6352,171558	BCL6,RAG1,CCL5,PTCRA	4/57
11_Member	GO Biological Processes	GO:0070228	regulation of lymphocyte apoptotic process	-4.16118	-1.92004	604,5896,6352,171558	BCL6,RAG1,CCL5,PTCRA	4/58
11_Member	GO Biological Processes	GO:0070233	negative regulation of T cell apoptotic process	-4.00363	-1.78597	5896,6352,171558	RAG1,CCL5,PTCRA	3/24
11_Member	GO Biological Processes	GO:2000106	regulation of leukocyte apoptotic process	-3.42156	-1.31557	604,5896,6352,171558	BCL6,RAG1,CCL5,PTCRA	4/90
11_Member	GO Biological Processes	GO:0070232	regulation of T cell apoptotic process	-3.36679	-1.27079	5896,6352,171558	RAG1,CCL5,PTCRA	3/39
12_Summary	GO Biological Processes	GO:0008283	cell population proliferation	-4.89132	-2.51359	604,639,1281,5727,5897,6095,6352,6504,8323,64399,79621,135228	BCL6,PRDM1,COL3A1,PTCH1,RAG2,RORA,CCL5,SLAMF1,FZD6,HHIP,RNASEH2B,CD109	12/-
12_Member	GO Biological Processes	GO:0008283	cell population proliferation	-4.89132	-2.51359	604,639,1281,5727,5897,6095,6352,6504,8323,64399,79621,135228	BCL6,PRDM1,COL3A1,PTCH1,RAG2,RORA,CCL5,SLAMF1,FZD6,HHIP,RNASEH2B,CD109	12/696
12_Member	GO Biological Processes	GO:0008589	regulation of smoothened signaling pathway	-2.38753	-0.483767	5727,6095,64399	PTCH1,RORA,HHIP	3/85
12_Member	GO Biological Processes	GO:0061351	neural precursor cell proliferation	-2.15574	-0.302243	6095,8323,64399	RORA,FZD6,HHIP	3/103
13_Summary	GO Cellular Components	GO:0005581	collagen trimer	-4.72415	-2.39107	713,714,1281,1285,1290,1601,920,56999	C1QB,C1QC,COL3A1,COL4A3,COL5A2,DAB2,CD4,ADAMTS9	8/-
13_Member	GO Cellular Components	GO:0005581	collagen trimer	-4.72415	-2.39107	713,714,1281,1285,1290	C1QB,C1QC,COL3A1,COL4A3,COL5A2	5/86
13_Member	GO Cellular Components	GO:0098644	complex of collagen trimers	-4.18242	-1.93781	1281,1285,1290	COL3A1,COL4A3,COL5A2	3/21
13_Member	GO Molecular Functions	GO:0030020	extracellular matrix structural constituent conferring tensile strength	-3.18284	-1.13136	1281,1285,1290	COL3A1,COL4A3,COL5A2	3/45
13_Member	GO Molecular Functions	GO:0046332	SMAD binding	-2.49265	-0.567774	1281,1290,1601	COL3A1,COL5A2,DAB2	3/78
13_Member	GO Molecular Functions	GO:0005201	extracellular matrix structural constituent	-2.43942	-0.522788	920,1281,1285,1290	CD4,COL3A1,COL4A3,COL5A2	4/166
13_Member	GO Cellular Components	GO:0062023	collagen-containing extracellular matrix	-2.24455	-0.370067	713,714,1281,1285,1290,56999	C1QB,C1QC,COL3A1,COL4A3,COL5A2,ADAMTS9	6/428
14_Summary	GO Molecular Functions	GO:0042287	MHC protein binding	-4.71975	-2.39107	920,925,926,28664,1281,1285,1601,50852	CD4,CD8A,CD8B,TRAV19,COL3A1,COL4A3,DAB2,TRAT1	8/-
14_Member	GO Molecular Functions	GO:0042287	MHC protein binding	-4.71975	-2.39107	920,925,926,28664	CD4,CD8A,CD8B,TRAV19	4/42
14_Member	GO Molecular Functions	GO:0015026	coreceptor activity	-2.88278	-0.889571	920,925,926	CD4,CD8A,CD8B	3/57
14_Member	GO Biological Processes	GO:0007167	enzyme-linked receptor protein signaling pathway	-2.03297	-0.203336	920,925,926,1281,1285,1601,50852	CD4,CD8A,CD8B,COL3A1,COL4A3,DAB2,TRAT1	7/622
15_Summary	GO Molecular Functions	GO:0008307	structural constituent of muscle	-4.71975	-2.39107	4703,7169,8736,10529,1281,5727,23345,56999,639,157378,6095	NEB,TPM2,MYOM1,NEBL,COL3A1,PTCH1,SYNE1,ADAMTS9,PRDM1,TMEM65,RORA	11/-
15_Member	GO Molecular Functions	GO:0008307	structural constituent of muscle	-4.71975	-2.39107	4703,7169,8736,10529	NEB,TPM2,MYOM1,NEBL	4/42
15_Member	GO Biological Processes	GO:0060537	muscle tissue development	-3.4693	-1.3505	1281,4703,5727,8736,10529,23345,56999	COL3A1,NEB,PTCH1,MYOM1,NEBL,SYNE1,ADAMTS9	7/345
15_Member	GO Biological Processes	GO:0007507	heart development	-2.84643	-0.857098	639,1281,4703,5727,10529,23345,56999,157378	PRDM1,COL3A1,NEB,PTCH1,NEBL,SYNE1,ADAMTS9,TMEM65	8/569
15_Member	GO Cellular Components	GO:0030017	sarcomere	-2.83487	-0.851289	4703,7169,8736,10529,23345	NEB,TPM2,MYOM1,NEBL,SYNE1	5/219
15_Member	GO Cellular Components	GO:0030016	myofibril	-2.66913	-0.713753	4703,7169,8736,10529,23345	NEB,TPM2,MYOM1,NEBL,SYNE1	5/239
15_Member	GO Biological Processes	GO:0030239	myofibril assembly	-2.62614	-0.682563	4703,8736,10529	NEB,MYOM1,NEBL	3/70
15_Member	GO Cellular Components	GO:0043292	contractile fiber	-2.59222	-0.656295	4703,7169,8736,10529,23345	NEB,TPM2,MYOM1,NEBL,SYNE1	5/249
15_Member	GO Biological Processes	GO:0055002	striated muscle cell development	-2.59127	-0.656295	4703,8736,10529	NEB,MYOM1,NEBL	3/72
15_Member	GO Biological Processes	GO:0042692	muscle cell differentiation	-2.33017	-0.437367	4703,6095,8736,10529,23345	NEB,RORA,MYOM1,NEBL,SYNE1	5/287
15_Member	GO Biological Processes	GO:0055007	cardiac muscle cell differentiation	-2.25276	-0.376625	4703,10529,23345	NEB,NEBL,SYNE1	3/95
15_Member	GO Biological Processes	GO:0048738	cardiac muscle tissue development	-2.2011	-0.339589	4703,10529,23345,56999	NEB,NEBL,SYNE1,ADAMTS9	4/194
15_Member	GO Biological Processes	GO:0014706	striated muscle tissue development	-2.15521	-0.302243	4703,10529,23345,56999	NEB,NEBL,SYNE1,ADAMTS9	4/200
15_Member	GO Molecular Functions	GO:0051015	actin filament binding	-2.10366	-0.260459	4703,7169,10529,23345	NEB,TPM2,NEBL,SYNE1	4/207
16_Summary	GO Biological Processes	GO:0008285	negative regulation of cell population proliferation	-4.38058	-2.10725	604,1285,1493,1601,2172,3123,4332,5727,6347,6820,56253,135228,6352,4072	BCL6,COL4A3,CTLA4,DAB2,FABP6,HLA-DRB1,MNDA,PTCH1,CCL2,SULT2B1,CRTAM,CD109,CCL5,EPCAM	14/-
16_Member	GO Biological Processes	GO:0008285	negative regulation of cell population proliferation	-4.38058	-2.10725	604,1285,1493,1601,2172,3123,4332,5727,6347,6820,56253,135228	BCL6,COL4A3,CTLA4,DAB2,FABP6,HLA-DRB1,MNDA,PTCH1,CCL2,SULT2B1,CRTAM,CD109	12/785
16_Member	GO Biological Processes	GO:0050680	negative regulation of epithelial cell proliferation	-3.29294	-1.2067	1285,1601,5727,6347,135228	COL4A3,DAB2,PTCH1,CCL2,CD109	5/173
16_Member	GO Biological Processes	GO:0045604	regulation of epidermal cell differentiation	-2.81833	-0.838542	5727,6820,135228	PTCH1,SULT2B1,CD109	3/60
16_Member	GO Biological Processes	GO:0045682	regulation of epidermis development	-2.69922	-0.737922	5727,6820,135228	PTCH1,SULT2B1,CD109	3/66
16_Member	GO Biological Processes	GO:0050678	regulation of epithelial cell proliferation	-2.34903	-0.453123	1285,1601,5727,6347,6352,135228	COL4A3,DAB2,PTCH1,CCL2,CCL5,CD109	6/407
16_Member	GO Biological Processes	GO:0072091	regulation of stem cell proliferation	-2.24014	-0.368453	4072,5727,135228	EPCAM,PTCH1,CD109	3/96
17_Summary	GO Biological Processes	GO:0006749	glutathione metabolic process	-4.19096	-1.94286	2678,2687,2739,2947,6785	GGT1,GGT5,GLO1,GSTM3,ELOVL4	5/-
17_Member	GO Biological Processes	GO:0006749	glutathione metabolic process	-4.19096	-1.94286	2678,2687,2739,2947	GGT1,GGT5,GLO1,GSTM3	4/57
17_Member	GO Biological Processes	GO:1901570	fatty acid derivative biosynthetic process	-3.02336	-1.00199	2678,2687,6785	GGT1,GGT5,ELOVL4	3/51
17_Member	GO Biological Processes	GO:1901568	fatty acid derivative metabolic process	-2.52458	-0.598037	2678,2687,6785	GGT1,GGT5,ELOVL4	3/76
18_Summary	GO Biological Processes	GO:0002573	myeloid leukocyte differentiation	-3.5636	-1.42348	920,2739,3123,10537,135228,604,6352,3669,6095,57708,51422,51429	CD4,GLO1,HLA-DRB1,UBD,CD109,BCL6,CCL5,ISG20,RORA,MIER1,PRKAG2,SNX9	12/-
18_Member	GO Biological Processes	GO:0002573	myeloid leukocyte differentiation	-3.5636	-1.42348	920,2739,3123,10537,135228	CD4,GLO1,HLA-DRB1,UBD,CD109	5/151
18_Member	GO Biological Processes	GO:0030099	myeloid cell differentiation	-3.09327	-1.04622	604,920,2739,3123,10537,135228	BCL6,CD4,GLO1,HLA-DRB1,UBD,CD109	6/289
18_Member	GO Biological Processes	GO:0048524	positive regulation of viral process	-2.73758	-0.768981	920,3123,6352	CD4,HLA-DRB1,CCL5	3/64
18_Member	GO Biological Processes	GO:1903900	regulation of viral life cycle	-2.67245	-0.714751	920,3123,3669,6352	CD4,HLA-DRB1,ISG20,CCL5	4/143
18_Member	GO Biological Processes	GO:0050792	regulation of viral process	-2.42091	-0.510761	920,3123,3669,6352	CD4,HLA-DRB1,ISG20,CCL5	4/168
18_Member	GO Biological Processes	GO:0043122	regulation of canonical NF-kappaB signal transduction	-2.36221	-0.46474	920,3123,6095,10537,57708	CD4,HLA-DRB1,RORA,UBD,MIER1	5/282
18_Member	GO Biological Processes	GO:0033674	positive regulation of kinase activity	-2.2202	-0.352904	920,3123,6352,51422,51429	CD4,HLA-DRB1,CCL5,PRKAG2,SNX9	5/305
18_Member	GO Biological Processes	GO:0043123	positive regulation of canonical NF-kappaB signal transduction	-2.10366	-0.260459	920,3123,10537,57708	CD4,HLA-DRB1,UBD,MIER1	4/207
19_Summary	GO Biological Processes	GO:0050848	regulation of calcium-mediated signaling	-3.34977	-1.25623	683,920,6351,50852	BST1,CD4,CCL4,TRAT1	4/-
19_Member	GO Biological Processes	GO:0050848	regulation of calcium-mediated signaling	-3.34977	-1.25623	683,920,6351,50852	BST1,CD4,CCL4,TRAT1	4/94
19_Member	GO Biological Processes	GO:0050850	positive regulation of calcium-mediated signaling	-2.97461	-0.963514	920,6351,50852	CD4,CCL4,TRAT1	3/53
20_Summary	GO Biological Processes	GO:0009259	ribonucleotide metabolic process	-3.07656	-1.03802	5144,6095,6785,6820,50808,51422,79621,80308	PDE4D,RORA,ELOVL4,SULT2B1,AK3,PRKAG2,RNASEH2B,FLAD1	8/-
20_Member	GO Biological Processes	GO:0009259	ribonucleotide metabolic process	-3.07656	-1.03802	5144,6095,6785,6820,50808,51422,79621	PDE4D,RORA,ELOVL4,SULT2B1,AK3,PRKAG2,RNASEH2B	7/402
20_Member	GO Biological Processes	GO:0009117	nucleotide metabolic process	-3.07418	-1.03802	5144,6095,6785,6820,50808,51422,79621,80308	PDE4D,RORA,ELOVL4,SULT2B1,AK3,PRKAG2,RNASEH2B,FLAD1	8/524
20_Member	GO Biological Processes	GO:0006753	nucleoside phosphate metabolic process	-3.03192	-1.00637	5144,6095,6785,6820,50808,51422,79621,80308	PDE4D,RORA,ELOVL4,SULT2B1,AK3,PRKAG2,RNASEH2B,FLAD1	8/532
20_Member	GO Biological Processes	GO:0019693	ribose phosphate metabolic process	-2.99034	-0.977204	5144,6095,6785,6820,50808,51422,79621	PDE4D,RORA,ELOVL4,SULT2B1,AK3,PRKAG2,RNASEH2B	7/416
20_Member	GO Biological Processes	GO:0055086	nucleobase-containing small molecule metabolic process	-2.70703	-0.743913	5144,6095,6785,6820,50808,51422,79621,80308	PDE4D,RORA,ELOVL4,SULT2B1,AK3,PRKAG2,RNASEH2B,FLAD1	8/599
20_Member	GO Biological Processes	GO:0009150	purine ribonucleotide metabolic process	-2.48261	-0.559402	5144,6095,6785,6820,50808,51422	PDE4D,RORA,ELOVL4,SULT2B1,AK3,PRKAG2	6/382
20_Member	GO Biological Processes	GO:0006163	purine nucleotide metabolic process	-2.08416	-0.246433	5144,6095,6785,6820,50808,51422	PDE4D,RORA,ELOVL4,SULT2B1,AK3,PRKAG2	6/463

## Sheet: CD8_t_vs_CD4+CD8+_t_go_up
GroupID	Category	Term	Description	LogP	Log(q-value)	Genes	Symbols	InTerm_InList
1_Summary	GO Biological Processes	GO:0045321	leukocyte activation	-8.66907	-4.35834	868,952,960,3441,3575,4818,5295,5336,5581,6775,7048,26191,55636,56253,84447,842,4891,8111,8600,54861	CBLB,CD38,CD44,IFNA4,IL7R,NKG7,PIK3R1,PLCG2,PRKCE,STAT4,TGFBR2,PTPN22,CHD7,CRTAM,SYVN1,CASP9,SLC11A2,GPR68,TNFSF11,SNRK	20/-
1_Member	GO Biological Processes	GO:0045321	leukocyte activation	-8.66907	-4.35834	868,952,960,3441,3575,4818,5295,5336,5581,6775,7048,26191,55636,56253,84447	CBLB,CD38,CD44,IFNA4,IL7R,NKG7,PIK3R1,PLCG2,PRKCE,STAT4,TGFBR2,PTPN22,CHD7,CRTAM,SYVN1	15/598
1_Member	GO Biological Processes	GO:0046649	lymphocyte activation	-8.00645	-4.14206	868,952,960,3441,3575,4818,5295,5336,6775,26191,55636,56253,84447	CBLB,CD38,CD44,IFNA4,IL7R,NKG7,PIK3R1,PLCG2,STAT4,PTPN22,CHD7,CRTAM,SYVN1	13/475
1_Member	GO Biological Processes	GO:0001775	cell activation	-7.57867	-3.93612	868,952,960,3441,3575,4818,5295,5336,5581,6775,7048,26191,55636,56253,84447	CBLB,CD38,CD44,IFNA4,IL7R,NKG7,PIK3R1,PLCG2,PRKCE,STAT4,TGFBR2,PTPN22,CHD7,CRTAM,SYVN1	15/722
1_Member	GO Biological Processes	GO:0030097	hemopoiesis	-7.04863	-3.74851	842,3441,3575,4891,5295,5336,6775,7048,8111,8600,26191,54861,55636,84447	CASP9,IFNA4,IL7R,SLC11A2,PIK3R1,PLCG2,STAT4,TGFBR2,GPR68,TNFSF11,PTPN22,SNRK,CHD7,SYVN1	14/680
1_Member	GO Biological Processes	GO:0042110	T cell activation	-6.83758	-3.57525	868,960,3441,3575,4818,5295,6775,26191,55636,56253	CBLB,CD44,IFNA4,IL7R,NKG7,PIK3R1,STAT4,PTPN22,CHD7,CRTAM	10/316
1_Member	GO Biological Processes	GO:1903131	mononuclear cell differentiation	-6.67597	-3.48059	3441,3575,5295,5336,6775,7048,8111,26191,55636,84447	IFNA4,IL7R,PIK3R1,PLCG2,STAT4,TGFBR2,GPR68,PTPN22,CHD7,SYVN1	10/329
1_Member	GO Biological Processes	GO:0002521	leukocyte differentiation	-6.63865	-3.47323	3441,3575,5295,5336,6775,7048,8111,8600,26191,55636,84447	IFNA4,IL7R,PIK3R1,PLCG2,STAT4,TGFBR2,GPR68,TNFSF11,PTPN22,CHD7,SYVN1	11/421
1_Member	GO Biological Processes	GO:0030098	lymphocyte differentiation	-5.16066	-2.4063	3441,3575,5295,5336,6775,26191,55636,84447	IFNA4,IL7R,PIK3R1,PLCG2,STAT4,PTPN22,CHD7,SYVN1	8/287
1_Member	GO Biological Processes	GO:0042113	B cell activation	-4.30288	-1.80646	952,3441,3575,5295,5336,84447	CD38,IFNA4,IL7R,PIK3R1,PLCG2,SYVN1	6/189
1_Member	GO Biological Processes	GO:0070661	leukocyte proliferation	-3.77641	-1.46418	868,952,3441,3575,8600	CBLB,CD38,IFNA4,IL7R,TNFSF11	5/149
1_Member	GO Biological Processes	GO:0030217	T cell differentiation	-3.40833	-1.19392	3575,5295,6775,26191,55636	IL7R,PIK3R1,STAT4,PTPN22,CHD7	5/179
1_Member	GO Biological Processes	GO:0042100	B cell proliferation	-3.06625	-0.92064	952,3441,3575	CD38,IFNA4,IL7R	3/54
1_Member	GO Biological Processes	GO:0046651	lymphocyte proliferation	-3.02149	-0.901344	868,952,3441,3575	CBLB,CD38,IFNA4,IL7R	4/126
1_Member	GO Biological Processes	GO:0030183	B cell differentiation	-2.9711	-0.86258	3441,5295,5336,84447	IFNA4,PIK3R1,PLCG2,SYVN1	4/130
1_Member	GO Biological Processes	GO:0032943	mononuclear cell proliferation	-2.9711	-0.86258	868,952,3441,3575	CBLB,CD38,IFNA4,IL7R	4/130
2_Summary	GO Cellular Components	GO:0098552	side of membrane	-8.39882	-4.35834	969,1901,2770,2775,3572,3575,3672,3728,5996,6402,7048,7188,10666,22821,26191,51311,3790,5142,6442,28660	CD69,S1PR1,GNAI1,GNAO1,IL6ST,IL7R,ITGA1,JUP,RGS1,SELL,TGFBR2,TRAF5,CD226,RASA3,PTPN22,TLR8,KCNS3,PDE4B,SGCA,TRAV23DV6	20/-
2_Member	GO Cellular Components	GO:0098552	side of membrane	-8.39882	-4.35834	969,1901,2770,2775,3572,3575,3672,3728,5996,6402,7048,7188,10666,22821,26191,51311	CD69,S1PR1,GNAI1,GNAO1,IL6ST,IL7R,ITGA1,JUP,RGS1,SELL,TGFBR2,TRAF5,CD226,RASA3,PTPN22,TLR8	16/729
2_Member	GO Cellular Components	GO:0009897	external side of plasma membrane	-4.95058	-2.25252	969,1901,3572,3575,3672,6402,7048,10666,51311	CD69,S1PR1,IL6ST,IL7R,ITGA1,SELL,TGFBR2,CD226,TLR8	9/405
2_Member	GO Cellular Components	GO:0098797	plasma membrane protein complex	-4.33288	-1.81744	2770,2775,3572,3672,3728,3790,5142,6442,7048,7188,28660	GNAI1,GNAO1,IL6ST,ITGA1,JUP,KCNS3,PDE4B,SGCA,TGFBR2,TRAF5,TRAV23DV6	11/736
2_Member	GO Cellular Components	GO:0098802	plasma membrane signaling receptor complex	-2.27266	-0.352751	3572,3672,7048,7188,28660	IL6ST,ITGA1,TGFBR2,TRAF5,TRAV23DV6	5/325
3_Summary	GO Biological Processes	GO:0031349	positive regulation of defense response	-7.64906	-3.93612	1075,3572,4818,5336,5581,5650,7294,8600,10666,26191,51311,56253,1901,5142,10225,868,952,4214,5295,842,3575,5996,51316,55636,5966,1992,4092,4891,5577,7249,274,5208,56940	CTSC,IL6ST,NKG7,PLCG2,PRKCE,KLK7,TXK,TNFSF11,CD226,PTPN22,TLR8,CRTAM,S1PR1,PDE4B,CD96,CBLB,CD38,MAP3K1,PIK3R1,CASP9,IL7R,RGS1,PLAC8,CHD7,REL,SERPINB1,SMAD7,SLC11A2,PRKAR2B,TSC2,BIN1,PFKFB2,DUSP22	33/-
3_Member	GO Biological Processes	GO:0031349	positive regulation of defense response	-7.64906	-3.93612	1075,3572,4818,5336,5581,5650,7294,8600,10666,26191,51311,56253	CTSC,IL6ST,NKG7,PLCG2,PRKCE,KLK7,TXK,TNFSF11,CD226,PTPN22,TLR8,CRTAM	12/418
3_Member	GO Biological Processes	GO:0032103	positive regulation of response to external stimulus	-7.19694	-3.75852	1075,1901,3572,4818,5336,5581,5650,7294,8600,10666,26191,51311,56253	CTSC,S1PR1,IL6ST,NKG7,PLCG2,PRKCE,KLK7,TXK,TNFSF11,CD226,PTPN22,TLR8,CRTAM	13/557
3_Member	GO Biological Processes	GO:0032649	regulation of type II interferon production	-6.7275	-3.49993	5142,7294,10225,10666,26191,51311,56253	PDE4B,TXK,CD96,CD226,PTPN22,TLR8,CRTAM	7/119
3_Member	GO Biological Processes	GO:0032729	positive regulation of type II interferon production	-6.56004	-3.42265	5142,7294,10666,26191,51311,56253	PDE4B,TXK,CD226,PTPN22,TLR8,CRTAM	6/77
3_Member	GO Biological Processes	GO:0050778	positive regulation of immune response	-5.62183	-2.72747	868,952,3572,5142,5336,5581,5650,7294,10666,26191,51311,56253	CBLB,CD38,IL6ST,PDE4B,PLCG2,PRKCE,KLK7,TXK,CD226,PTPN22,TLR8,CRTAM	12/648
3_Member	GO Biological Processes	GO:0002764	immune response-regulating signaling pathway	-5.49009	-2.61097	868,952,4214,5142,5336,5581,7294,26191,51311	CBLB,CD38,MAP3K1,PDE4B,PLCG2,PRKCE,TXK,PTPN22,TLR8	9/347
3_Member	GO Biological Processes	GO:0002768	immune response-regulating cell surface receptor signaling pathway	-5.30786	-2.4715	868,952,4214,5142,5336,5581,7294,26191	CBLB,CD38,MAP3K1,PDE4B,PLCG2,PRKCE,TXK,PTPN22	8/274
3_Member	GO Biological Processes	GO:0002833	positive regulation of response to biotic stimulus	-4.97909	-2.26083	5336,5581,5650,7294,10666,26191,51311,56253	PLCG2,PRKCE,KLK7,TXK,CD226,PTPN22,TLR8,CRTAM	8/304
3_Member	GO Biological Processes	GO:0002831	regulation of response to biotic stimulus	-4.9513	-2.25252	5295,5336,5581,5650,7294,10225,10666,26191,51311,56253	PIK3R1,PLCG2,PRKCE,KLK7,TXK,CD96,CD226,PTPN22,TLR8,CRTAM	10/513
3_Member	GO Biological Processes	GO:0002757	immune response-activating signaling pathway	-4.87757	-2.19882	868,952,5142,5336,5581,7294,26191,51311	CBLB,CD38,PDE4B,PLCG2,PRKCE,TXK,PTPN22,TLR8	8/314
3_Member	GO Biological Processes	GO:0045088	regulation of innate immune response	-4.7608	-2.10948	5295,5336,5581,7294,10225,10666,26191,51311,56253	PIK3R1,PLCG2,PRKCE,TXK,CD96,CD226,PTPN22,TLR8,CRTAM	9/428
3_Member	GO Biological Processes	GO:0050851	antigen receptor-mediated signaling pathway	-4.73943	-2.09688	868,952,5142,5336,7294,26191	CBLB,CD38,PDE4B,PLCG2,TXK,PTPN22	6/158
3_Member	GO Biological Processes	GO:0002429	immune response-activating cell surface receptor signaling pathway	-4.66754	-2.05031	868,952,5142,5336,5581,7294,26191	CBLB,CD38,PDE4B,PLCG2,PRKCE,TXK,PTPN22	7/243
3_Member	GO Biological Processes	GO:0050852	T cell receptor signaling pathway	-4.36257	-1.82213	868,5142,5336,7294,26191	CBLB,PDE4B,PLCG2,TXK,PTPN22	5/112
3_Member	GO Biological Processes	GO:0045089	positive regulation of innate immune response	-4.30599	-1.80646	5336,5581,7294,10666,26191,51311,56253	PLCG2,PRKCE,TXK,CD226,PTPN22,TLR8,CRTAM	7/277
3_Member	GO Biological Processes	GO:0002253	activation of immune response	-4.28854	-1.79829	868,952,5142,5336,5581,7294,26191,51311	CBLB,CD38,PDE4B,PLCG2,PRKCE,TXK,PTPN22,TLR8	8/380
3_Member	GO Biological Processes	GO:0001819	positive regulation of cytokine production	-4.21616	-1.74388	3572,5142,5295,5336,7294,10666,26191,51311,56253	IL6ST,PDE4B,PIK3R1,PLCG2,TXK,CD226,PTPN22,TLR8,CRTAM	9/503
3_Member	GO Biological Processes	GO:0009617	response to bacterium	-3.77631	-1.46418	842,3575,5142,5336,5581,5996,10225,26191,51316,55636	CASP9,IL7R,PDE4B,PLCG2,PRKCE,RGS1,CD96,PTPN22,PLAC8,CHD7	10/709
3_Member	GO Biological Processes	GO:0031663	lipopolysaccharide-mediated signaling pathway	-3.66216	-1.38511	5336,5581,26191	PLCG2,PRKCE,PTPN22	3/34
3_Member	GO Biological Processes	GO:0032479	regulation of type I interferon production	-3.04736	-0.91324	5336,5966,26191,51311	PLCG2,REL,PTPN22,TLR8	4/124
3_Member	GO Biological Processes	GO:0032496	response to lipopolysaccharide	-2.99073	-0.877103	842,5142,5336,5581,10225,26191	CASP9,PDE4B,PLCG2,PRKCE,CD96,PTPN22	6/332
3_Member	GO Biological Processes	GO:0002237	response to molecule of bacterial origin	-2.85475	-0.785083	842,5142,5336,5581,10225,26191	CASP9,PDE4B,PLCG2,PRKCE,CD96,PTPN22	6/353
3_Member	GO Biological Processes	GO:0032481	positive regulation of type I interferon production	-2.6875	-0.657736	5336,26191,51311	PLCG2,PTPN22,TLR8	3/73
3_Member	GO Biological Processes	GO:0001818	negative regulation of cytokine production	-2.68213	-0.654482	1992,4092,5966,10225,26191,51311	SERPINB1,SMAD7,REL,CD96,PTPN22,TLR8	6/382
3_Member	GO Cellular Components	GO:0048471	perinuclear region of cytoplasm	-2.40951	-0.442746	4891,5142,5295,5336,5577,5581,7249,26191	SLC11A2,PDE4B,PIK3R1,PLCG2,PRKAR2B,PRKCE,TSC2,PTPN22	8/736
3_Member	GO Biological Processes	GO:0031334	positive regulation of protein-containing complex assembly	-2.31021	-0.37524	274,5336,5581,26191	BIN1,PLCG2,PRKCE,PTPN22	4/198
3_Member	GO Biological Processes	GO:0071222	cellular response to lipopolysaccharide	-2.23526	-0.334656	5142,5336,5581,26191	PDE4B,PLCG2,PRKCE,PTPN22	4/208
3_Member	GO Biological Processes	GO:0071219	cellular response to molecule of bacterial origin	-2.14384	-0.269199	5142,5336,5581,26191	PDE4B,PLCG2,PRKCE,PTPN22	4/221
3_Member	GO Molecular Functions	GO:0042578	phosphoric ester hydrolase activity	-2.08499	-0.224917	5142,5208,5336,26191,56940	PDE4B,PFKFB2,PLCG2,PTPN22,DUSP22	5/361
4_Summary	GO Biological Processes	GO:0050865	regulation of cell activation	-7.47378	-3.91042	868,952,1075,3572,3575,4092,7048,7294,8600,10039,10666,26191,56253,56940,274,960,1992,5577,7249,11329,23143,9435,5581,894,5295,9448,842,9467	CBLB,CD38,CTSC,IL6ST,IL7R,SMAD7,TGFBR2,TXK,TNFSF11,PARP3,CD226,PTPN22,CRTAM,DUSP22,BIN1,CD44,SERPINB1,PRKAR2B,TSC2,STK38,LRCH1,CHST2,PRKCE,CCND2,PIK3R1,MAP4K4,CASP9,SH3BP5	28/-
4_Member	GO Biological Processes	GO:0050865	regulation of cell activation	-7.47378	-3.91042	868,952,1075,3572,3575,4092,7048,7294,8600,10039,10666,26191,56253,56940	CBLB,CD38,CTSC,IL6ST,IL7R,SMAD7,TGFBR2,TXK,TNFSF11,PARP3,CD226,PTPN22,CRTAM,DUSP22	14/628
4_Member	GO Biological Processes	GO:0043086	negative regulation of catalytic activity	-7.23637	-3.75852	274,868,960,1992,4092,5577,7249,10039,11329,23143,26191,56940	BIN1,CBLB,CD44,SERPINB1,SMAD7,PRKAR2B,TSC2,PARP3,STK38,LRCH1,PTPN22,DUSP22	12/456
4_Member	GO Biological Processes	GO:1903037	regulation of leukocyte cell-cell adhesion	-7.08399	-3.74851	868,960,3572,3575,4092,7048,8600,9435,26191,56253,56940	CBLB,CD44,IL6ST,IL7R,SMAD7,TGFBR2,TNFSF11,CHST2,PTPN22,CRTAM,DUSP22	11/380
4_Member	GO Biological Processes	GO:0002694	regulation of leukocyte activation	-7.07241	-3.74851	868,952,1075,3572,3575,4092,7048,8600,10039,10666,26191,56253,56940	CBLB,CD38,CTSC,IL6ST,IL7R,SMAD7,TGFBR2,TNFSF11,PARP3,CD226,PTPN22,CRTAM,DUSP22	13/571
4_Member	GO Biological Processes	GO:0051348	negative regulation of transferase activity	-6.09063	-3.00439	868,4092,5577,7249,10039,11329,26191,56940	CBLB,SMAD7,PRKAR2B,TSC2,PARP3,STK38,PTPN22,DUSP22	8/215
4_Member	GO Biological Processes	GO:0022407	regulation of cell-cell adhesion	-5.95596	-2.8932	868,960,3572,3575,4092,7048,8600,9435,26191,56253,56940	CBLB,CD44,IL6ST,IL7R,SMAD7,TGFBR2,TNFSF11,CHST2,PTPN22,CRTAM,DUSP22	11/494
4_Member	GO Biological Processes	GO:0051249	regulation of lymphocyte activation	-5.86321	-2.84392	868,952,3572,3575,4092,7048,8600,10039,26191,56253,56940	CBLB,CD38,IL6ST,IL7R,SMAD7,TGFBR2,TNFSF11,PARP3,PTPN22,CRTAM,DUSP22	11/505
4_Member	GO Biological Processes	GO:0044092	negative regulation of molecular function	-5.6622	-2.73566	274,868,960,1992,4092,5577,5581,7249,10039,11329,23143,26191,56940	BIN1,CBLB,CD44,SERPINB1,SMAD7,PRKAR2B,PRKCE,TSC2,PARP3,STK38,LRCH1,PTPN22,DUSP22	13/762
4_Member	GO Biological Processes	GO:0050863	regulation of T cell activation	-5.17153	-2.4063	868,3572,3575,4092,7048,8600,26191,56253,56940	CBLB,IL6ST,IL7R,SMAD7,TGFBR2,TNFSF11,PTPN22,CRTAM,DUSP22	9/380
4_Member	GO Biological Processes	GO:0051338	regulation of transferase activity	-4.86228	-2.19286	868,894,4092,5577,7048,7249,8600,10039,11329,26191,56940	CBLB,CCND2,SMAD7,PRKAR2B,TGFBR2,TSC2,TNFSF11,PARP3,STK38,PTPN22,DUSP22	11/644
4_Member	GO Biological Processes	GO:0050856	regulation of T cell receptor signaling pathway	-4.71797	-2.08402	868,10666,26191,56940	CBLB,CD226,PTPN22,DUSP22	4/46
4_Member	GO Biological Processes	GO:0051250	negative regulation of lymphocyte activation	-4.61829	-2.01084	868,4092,10039,26191,56253,56940	CBLB,SMAD7,PARP3,PTPN22,CRTAM,DUSP22	6/166
4_Member	GO Biological Processes	GO:0006469	negative regulation of protein kinase activity	-4.53157	-1.93824	868,5577,7249,11329,26191,56940	CBLB,PRKAR2B,TSC2,STK38,PTPN22,DUSP22	6/172
4_Member	GO Biological Processes	GO:0045859	regulation of protein kinase activity	-4.41462	-1.84396	868,894,5577,7048,7249,8600,11329,26191,56940	CBLB,CCND2,PRKAR2B,TGFBR2,TSC2,TNFSF11,STK38,PTPN22,DUSP22	9/474
4_Member	GO Biological Processes	GO:0033673	negative regulation of kinase activity	-4.3809	-1.83178	868,5577,7249,11329,26191,56940	CBLB,PRKAR2B,TSC2,STK38,PTPN22,DUSP22	6/183
4_Member	GO Biological Processes	GO:0002695	negative regulation of leukocyte activation	-4.26489	-1.78644	868,4092,10039,26191,56253,56940	CBLB,SMAD7,PARP3,PTPN22,CRTAM,DUSP22	6/192
4_Member	GO Biological Processes	GO:0001933	negative regulation of protein phosphorylation	-4.11604	-1.68834	868,4092,5577,7249,11329,26191,56940	CBLB,SMAD7,PRKAR2B,TSC2,STK38,PTPN22,DUSP22	7/297
4_Member	GO Biological Processes	GO:0050868	negative regulation of T cell activation	-4.07049	-1.66066	868,4092,26191,56253,56940	CBLB,SMAD7,PTPN22,CRTAM,DUSP22	5/129
4_Member	GO Biological Processes	GO:0050860	negative regulation of T cell receptor signaling pathway	-4.06767	-1.66066	868,26191,56940	CBLB,PTPN22,DUSP22	3/25
4_Member	GO Biological Processes	GO:0050854	regulation of antigen receptor-mediated signaling pathway	-4.04497	-1.64794	868,10666,26191,56940	CBLB,CD226,PTPN22,DUSP22	4/68
4_Member	GO Biological Processes	GO:0043549	regulation of kinase activity	-4.00631	-1.61419	868,894,5577,7048,7249,8600,11329,26191,56940	CBLB,CCND2,PRKAR2B,TGFBR2,TSC2,TNFSF11,STK38,PTPN22,DUSP22	9/536
4_Member	GO Biological Processes	GO:0007162	negative regulation of cell adhesion	-4.00025	-1.61298	868,4092,5295,9448,26191,56253,56940	CBLB,SMAD7,PIK3R1,MAP4K4,PTPN22,CRTAM,DUSP22	7/310
4_Member	GO Biological Processes	GO:0050866	negative regulation of cell activation	-3.99393	-1.61146	868,4092,10039,26191,56253,56940	CBLB,SMAD7,PARP3,PTPN22,CRTAM,DUSP22	6/215
4_Member	GO Biological Processes	GO:0042326	negative regulation of phosphorylation	-3.94019	-1.5688	868,4092,5577,7249,11329,26191,56940	CBLB,SMAD7,PRKAR2B,TSC2,STK38,PTPN22,DUSP22	7/317
4_Member	GO Biological Processes	GO:0031400	negative regulation of protein modification process	-3.93021	-1.56642	868,4092,5577,5581,7249,11329,26191,56940	CBLB,SMAD7,PRKAR2B,PRKCE,TSC2,STK38,PTPN22,DUSP22	8/428
4_Member	GO Biological Processes	GO:1903038	negative regulation of leukocyte cell-cell adhesion	-3.79006	-1.46973	868,4092,26191,56253,56940	CBLB,SMAD7,PTPN22,CRTAM,DUSP22	5/148
4_Member	GO Biological Processes	GO:0050858	negative regulation of antigen receptor-mediated signaling pathway	-3.7012	-1.41276	868,26191,56940	CBLB,PTPN22,DUSP22	3/33
4_Member	GO Biological Processes	GO:0045936	negative regulation of phosphate metabolic process	-3.46054	-1.21997	868,4092,5577,7249,11329,26191,56940	CBLB,SMAD7,PRKAR2B,TSC2,STK38,PTPN22,DUSP22	7/380
4_Member	GO Biological Processes	GO:0010563	negative regulation of phosphorus metabolic process	-3.4537	-1.21997	868,4092,5577,7249,11329,26191,56940	CBLB,SMAD7,PRKAR2B,TSC2,STK38,PTPN22,DUSP22	7/381
4_Member	GO Biological Processes	GO:0022408	negative regulation of cell-cell adhesion	-3.16034	-0.98909	868,4092,26191,56253,56940	CBLB,SMAD7,PTPN22,CRTAM,DUSP22	5/203
4_Member	GO Molecular Functions	GO:0017124	SH3 domain binding	-3.07368	-0.925291	842,868,9467,26191	CASP9,CBLB,SH3BP5,PTPN22	4/122
4_Member	GO Biological Processes	GO:0071900	regulation of protein serine/threonine kinase activity	-2.60704	-0.59594	894,5577,8600,11329,26191	CCND2,PRKAR2B,TNFSF11,STK38,PTPN22	5/271
4_Member	GO Biological Processes	GO:0071901	negative regulation of protein serine/threonine kinase activity	-2.351	-0.403941	5577,11329,26191	PRKAR2B,STK38,PTPN22	3/96
4_Member	GO Biological Processes	GO:0031396	regulation of protein ubiquitination	-2.31021	-0.37524	868,4092,5581,26191	CBLB,SMAD7,PRKCE,PTPN22	4/198
4_Member	GO Biological Processes	GO:1903320	regulation of protein modification by small protein conjugation or removal	-2.01485	-0.177128	868,4092,5581,26191	CBLB,SMAD7,PRKCE,PTPN22	4/241
5_Summary	GO Molecular Functions	GO:0016773	phosphotransferase activity, alcohol group as acceptor	-6.28204	-3.17098	4214,5163,5208,5295,5581,7048,7294,9262,9448,11329,54861,81788,256356,2770	MAP3K1,PDK1,PFKFB2,PIK3R1,PRKCE,TGFBR2,TXK,STK17B,MAP4K4,STK38,SNRK,NUAK2,GK5,GNAI1	14/-
5_Member	GO Molecular Functions	GO:0016773	phosphotransferase activity, alcohol group as acceptor	-6.28204	-3.17098	4214,5163,5208,5295,5581,7048,7294,9262,9448,11329,54861,81788,256356	MAP3K1,PDK1,PFKFB2,PIK3R1,PRKCE,TGFBR2,TXK,STK17B,MAP4K4,STK38,SNRK,NUAK2,GK5	13/670
5_Member	GO Molecular Functions	GO:0016301	kinase activity	-5.90014	-2.85966	4214,5163,5208,5295,5581,7048,7294,9262,9448,11329,54861,81788,256356	MAP3K1,PDK1,PFKFB2,PIK3R1,PRKCE,TGFBR2,TXK,STK17B,MAP4K4,STK38,SNRK,NUAK2,GK5	13/725
5_Member	GO Biological Processes	GO:0016310	phosphorylation	-5.15675	-2.4063	4214,5163,5208,5581,7048,7294,9262,9448,11329,54861,81788,256356	MAP3K1,PDK1,PFKFB2,PRKCE,TGFBR2,TXK,STK17B,MAP4K4,STK38,SNRK,NUAK2,GK5	12/720
5_Member	GO Biological Processes	GO:0006468	protein phosphorylation	-5.12405	-2.39532	4214,5163,5581,7048,7294,9262,9448,11329,54861,81788	MAP3K1,PDK1,PRKCE,TGFBR2,TXK,STK17B,MAP4K4,STK38,SNRK,NUAK2	10/490
5_Member	GO Molecular Functions	GO:0004672	protein kinase activity	-4.61199	-2.01084	4214,5163,5581,7048,7294,9262,9448,11329,54861,81788	MAP3K1,PDK1,PRKCE,TGFBR2,TXK,STK17B,MAP4K4,STK38,SNRK,NUAK2	10/562
5_Member	GO Molecular Functions	GO:0004674	protein serine/threonine kinase activity	-3.93719	-1.5688	4214,5581,7048,9262,9448,11329,54861,81788	MAP3K1,PRKCE,TGFBR2,STK17B,MAP4K4,STK38,SNRK,NUAK2	8/427
5_Member	GO Molecular Functions	GO:0106310	protein serine kinase activity	-3.59477	-1.33962	4214,5581,9262,9448,11329,54861,81788	MAP3K1,PRKCE,STK17B,MAP4K4,STK38,SNRK,NUAK2	7/361
5_Member	GO Molecular Functions	GO:0000287	magnesium ion binding	-2.11697	-0.248883	2770,11329,54861,81788	GNAI1,STK38,SNRK,NUAK2	4/225
6_Summary	GO Cellular Components	GO:0009898	cytoplasmic side of plasma membrane	-5.83897	-2.83988	2770,2775,3728,5996,7188,22821,26191,274,5295,1901,29909,6236,168537	GNAI1,GNAO1,JUP,RGS1,TRAF5,RASA3,PTPN22,BIN1,PIK3R1,S1PR1,GPR171,RRAD,GIMAP7	13/-
6_Member	GO Cellular Components	GO:0009898	cytoplasmic side of plasma membrane	-5.83897	-2.83988	2770,2775,3728,5996,7188,22821,26191	GNAI1,GNAO1,JUP,RGS1,TRAF5,RASA3,PTPN22	7/161
6_Member	GO Cellular Components	GO:0098562	cytoplasmic side of membrane	-5.22987	-2.40687	2770,2775,3728,5996,7188,22821,26191	GNAI1,GNAO1,JUP,RGS1,TRAF5,RASA3,PTPN22	7/199
6_Member	GO Cellular Components	GO:0019898	extrinsic component of membrane	-3.43066	-1.20642	274,2770,2775,3728,5295	BIN1,GNAI1,GNAO1,JUP,PIK3R1	5/177
6_Member	GO Biological Processes	GO:0007188	adenylate cyclase-modulating G protein-coupled receptor signaling pathway	-2.91824	-0.824704	1901,2770,2775,5996,29909	S1PR1,GNAI1,GNAO1,RGS1,GPR171	5/230
6_Member	GO Biological Processes	GO:0007193	adenylate cyclase-inhibiting G protein-coupled receptor signaling pathway	-2.65395	-0.634652	1901,2770,5996	S1PR1,GNAI1,RGS1	3/75
6_Member	GO Cellular Components	GO:0019897	extrinsic component of plasma membrane	-2.27764	-0.352765	2770,2775,3728	GNAI1,GNAO1,JUP	3/102
6_Member	GO Molecular Functions	GO:0003924	GTPase activity	-2.22883	-0.33136	2770,2775,5996,6236,168537	GNAI1,GNAO1,RGS1,RRAD,GIMAP7	5/333
7_Summary	GO Biological Processes	GO:0002707	negative regulation of lymphocyte mediated immunity	-5.76541	-2.78562	3575,4092,10039,10225,56940,868,5295,8111,23143,26191,56253,5336,10666,5650,3572	IL7R,SMAD7,PARP3,CD96,DUSP22,CBLB,PIK3R1,GPR68,LRCH1,PTPN22,CRTAM,PLCG2,CD226,KLK7,IL6ST	15/-
7_Member	GO Biological Processes	GO:0002707	negative regulation of lymphocyte mediated immunity	-5.76541	-2.78562	3575,4092,10039,10225,56940	IL7R,SMAD7,PARP3,CD96,DUSP22	5/58
7_Member	GO Biological Processes	GO:0002683	negative regulation of immune system process	-5.74044	-2.77913	868,3575,4092,5295,8111,10039,10225,23143,26191,56253,56940	CBLB,IL7R,SMAD7,PIK3R1,GPR68,PARP3,CD96,LRCH1,PTPN22,CRTAM,DUSP22	11/520
7_Member	GO Biological Processes	GO:0002703	regulation of leukocyte mediated immunity	-5.64022	-2.73007	3575,4092,5336,10039,10225,10666,56253,56940	IL7R,SMAD7,PLCG2,PARP3,CD96,CD226,CRTAM,DUSP22	8/247
7_Member	GO Biological Processes	GO:0002706	regulation of lymphocyte mediated immunity	-5.40738	-2.54299	3575,4092,10039,10225,10666,56253,56940	IL7R,SMAD7,PARP3,CD96,CD226,CRTAM,DUSP22	7/187
7_Member	GO Biological Processes	GO:0002704	negative regulation of leukocyte mediated immunity	-5.38876	-2.53861	3575,4092,10039,10225,56940	IL7R,SMAD7,PARP3,CD96,DUSP22	5/69
7_Member	GO Biological Processes	GO:0002697	regulation of immune effector process	-5.14414	-2.40469	3575,4092,5336,5650,10039,10225,10666,56253,56940	IL7R,SMAD7,PLCG2,KLK7,PARP3,CD96,CD226,CRTAM,DUSP22	9/383
7_Member	GO Biological Processes	GO:0002823	negative regulation of adaptive immune response based on somatic recombination of immune receptors built from immunoglobulin superfamily domains	-4.34662	-1.82213	3575,4092,10039,56940	IL7R,SMAD7,PARP3,DUSP22	4/57
7_Member	GO Biological Processes	GO:0002700	regulation of production of molecular mediator of immune response	-4.31569	-1.80669	4092,5336,5650,10039,10225,10666	SMAD7,PLCG2,KLK7,PARP3,CD96,CD226	6/188
7_Member	GO Biological Processes	GO:0002820	negative regulation of adaptive immune response	-4.20244	-1.74174	3575,4092,10039,56940	IL7R,SMAD7,PARP3,DUSP22	4/62
7_Member	GO Biological Processes	GO:0002698	negative regulation of immune effector process	-4.18538	-1.73596	3575,4092,10039,10225,56940	IL7R,SMAD7,PARP3,CD96,DUSP22	5/122
7_Member	GO Biological Processes	GO:0002819	regulation of adaptive immune response	-4.09592	-1.67349	3572,3575,4092,10039,10666,56940	IL6ST,IL7R,SMAD7,PARP3,CD226,DUSP22	6/206
7_Member	GO Biological Processes	GO:0002710	negative regulation of T cell mediated immunity	-3.87097	-1.52174	3575,4092,56940	IL7R,SMAD7,DUSP22	3/29
7_Member	GO Biological Processes	GO:0002822	regulation of adaptive immune response based on somatic recombination of immune receptors built from immunoglobulin superfamily domains	-3.27996	-1.08457	3575,4092,10039,10666,56940	IL7R,SMAD7,PARP3,CD226,DUSP22	5/191
7_Member	GO Biological Processes	GO:0050777	negative regulation of immune response	-3.25944	-1.06715	3575,4092,10039,10225,56940	IL7R,SMAD7,PARP3,CD96,DUSP22	5/193
7_Member	GO Biological Processes	GO:0002701	negative regulation of production of molecular mediator of immune response	-3.2433	-1.05712	4092,10039,10225	SMAD7,PARP3,CD96	3/47
7_Member	GO Biological Processes	GO:0002718	regulation of cytokine production involved in immune response	-3.10048	-0.940814	4092,5336,10225,10666	SMAD7,PLCG2,CD96,CD226	4/120
7_Member	GO Biological Processes	GO:0002709	regulation of T cell mediated immunity	-2.31371	-0.375317	3575,4092,56940	IL7R,SMAD7,DUSP22	3/99
8_Summary	GO Biological Processes	GO:0050900	leukocyte migration	-5.66643	-2.73566	1901,3672,5142,5295,6402,8600,9023,56253,7249,10509,952	S1PR1,ITGA1,PDE4B,PIK3R1,SELL,TNFSF11,CH25H,CRTAM,TSC2,SEMA4B,CD38	11/-
8_Member	GO Biological Processes	GO:0050900	leukocyte migration	-5.66643	-2.73566	1901,3672,5142,5295,6402,8600,9023,56253	S1PR1,ITGA1,PDE4B,PIK3R1,SELL,TNFSF11,CH25H,CRTAM	8/245
8_Member	GO Biological Processes	GO:0030595	leukocyte chemotaxis	-3.79006	-1.46973	1901,3672,5142,8600,9023	S1PR1,ITGA1,PDE4B,TNFSF11,CH25H	5/148
8_Member	GO Biological Processes	GO:0006935	chemotaxis	-3.7221	-1.42591	1901,3672,5142,7249,8600,9023,10509	S1PR1,ITGA1,PDE4B,TSC2,TNFSF11,CH25H,SEMA4B	7/344
8_Member	GO Biological Processes	GO:0042330	taxis	-3.70675	-1.41445	1901,3672,5142,7249,8600,9023,10509	S1PR1,ITGA1,PDE4B,TSC2,TNFSF11,CH25H,SEMA4B	7/346
8_Member	GO Biological Processes	GO:0040011	locomotion	-3.56583	-1.31422	1901,3672,5142,7249,8600,9023,10509	S1PR1,ITGA1,PDE4B,TSC2,TNFSF11,CH25H,SEMA4B	7/365
8_Member	GO Biological Processes	GO:0045124	regulation of bone resorption	-3.35754	-1.14636	952,1901,8600	CD38,S1PR1,TNFSF11	3/43
8_Member	GO Biological Processes	GO:0071674	mononuclear cell migration	-3.18393	-1.00677	1901,8600,9023,56253	S1PR1,TNFSF11,CH25H,CRTAM	4/114
8_Member	GO Biological Processes	GO:0046850	regulation of bone remodeling	-3.13895	-0.970624	952,1901,8600	CD38,S1PR1,TNFSF11	3/51
8_Member	GO Biological Processes	GO:0060326	cell chemotaxis	-3.04847	-0.91324	1901,3672,5142,8600,9023	S1PR1,ITGA1,PDE4B,TNFSF11,CH25H	5/215
8_Member	GO Biological Processes	GO:0097529	myeloid leukocyte migration	-2.86371	-0.789368	3672,5142,5295,8600	ITGA1,PDE4B,PIK3R1,TNFSF11	4/139
8_Member	GO Biological Processes	GO:0072676	lymphocyte migration	-2.58965	-0.582593	1901,9023,56253	S1PR1,CH25H,CRTAM	3/79
8_Member	GO Biological Processes	GO:0034103	regulation of tissue remodeling	-2.47103	-0.487449	952,1901,8600	CD38,S1PR1,TNFSF11	3/87
9_Summary	GO Cellular Components	GO:0045121	membrane raft	-5.18281	-2.4063	868,1901,2824,3572,5336,6442,7048,10666,952,6480,26191,56253,960,5581,56940	CBLB,S1PR1,GPM6B,IL6ST,PLCG2,SGCA,TGFBR2,CD226,CD38,ST6GAL1,PTPN22,CRTAM,CD44,PRKCE,DUSP22	15/-
9_Member	GO Cellular Components	GO:0045121	membrane raft	-5.18281	-2.4063	868,1901,2824,3572,5336,6442,7048,10666	CBLB,S1PR1,GPM6B,IL6ST,PLCG2,SGCA,TGFBR2,CD226	8/285
9_Member	GO Cellular Components	GO:0098857	membrane microdomain	-5.17171	-2.4063	868,1901,2824,3572,5336,6442,7048,10666	CBLB,S1PR1,GPM6B,IL6ST,PLCG2,SGCA,TGFBR2,CD226	8/286
9_Member	GO Biological Processes	GO:0032944	regulation of mononuclear cell proliferation	-4.69056	-2.06505	868,952,3572,6480,7048,26191,56253	CBLB,CD38,IL6ST,ST6GAL1,TGFBR2,PTPN22,CRTAM	7/241
9_Member	GO Biological Processes	GO:0070663	regulation of leukocyte proliferation	-4.40689	-1.84353	868,952,3572,6480,7048,26191,56253	CBLB,CD38,IL6ST,ST6GAL1,TGFBR2,PTPN22,CRTAM	7/267
9_Member	GO Biological Processes	GO:0050730	regulation of peptidyl-tyrosine phosphorylation	-3.88607	-1.53133	868,960,3572,5336,5581,56940	CBLB,CD44,IL6ST,PLCG2,PRKCE,DUSP22	6/225
9_Member	GO Biological Processes	GO:0050670	regulation of lymphocyte proliferation	-3.76356	-1.45547	868,952,3572,7048,26191,56253	CBLB,CD38,IL6ST,TGFBR2,PTPN22,CRTAM	6/237
9_Member	GO Biological Processes	GO:0032946	positive regulation of mononuclear cell proliferation	-2.78539	-0.727174	952,3572,6480,7048	CD38,IL6ST,ST6GAL1,TGFBR2	4/146
9_Member	GO Biological Processes	GO:0070665	positive regulation of leukocyte proliferation	-2.60183	-0.592756	952,3572,6480,7048	CD38,IL6ST,ST6GAL1,TGFBR2	4/164
9_Member	GO Biological Processes	GO:0042129	regulation of T cell proliferation	-2.44821	-0.47031	868,3572,7048,56253	CBLB,IL6ST,TGFBR2,CRTAM	4/181
10_Summary	GO Biological Processes	GO:0045785	positive regulation of cell adhesion	-5.17852	-2.4063	960,3572,3575,3728,4092,5581,7048,8600,9435,9448,3441,5295,7188,6775,868,894,3672,5336,10533,26191,8111,29909,56253,23143,952,1075,10666,274	CD44,IL6ST,IL7R,JUP,SMAD7,PRKCE,TGFBR2,TNFSF11,CHST2,MAP4K4,IFNA4,PIK3R1,TRAF5,STAT4,CBLB,CCND2,ITGA1,PLCG2,ATG7,PTPN22,GPR68,GPR171,CRTAM,LRCH1,CD38,CTSC,CD226,BIN1	28/-
10_Member	GO Biological Processes	GO:0045785	positive regulation of cell adhesion	-5.17852	-2.4063	960,3572,3575,3728,4092,5581,7048,8600,9435,9448	CD44,IL6ST,IL7R,JUP,SMAD7,PRKCE,TGFBR2,TNFSF11,CHST2,MAP4K4	10/483
10_Member	GO Molecular Functions	GO:0005126	cytokine receptor binding	-4.34585	-1.82213	3441,3572,4092,5295,7048,7188,8600	IFNA4,IL6ST,SMAD7,PIK3R1,TGFBR2,TRAF5,TNFSF11	7/273
10_Member	GO Biological Processes	GO:0019221	cytokine-mediated signaling pathway	-4.26463	-1.78644	960,3441,3572,3575,5295,6775,7188,8600	CD44,IFNA4,IL6ST,IL7R,PIK3R1,STAT4,TRAF5,TNFSF11	8/383
10_Member	GO Biological Processes	GO:0031401	positive regulation of protein modification process	-4.06858	-1.66066	868,894,960,3441,3572,3672,5336,7048,8600,10533,26191	CBLB,CCND2,CD44,IFNA4,IL6ST,ITGA1,PLCG2,TGFBR2,TNFSF11,ATG7,PTPN22	11/788
10_Member	GO Biological Processes	GO:1903706	regulation of hemopoiesis	-3.97235	-1.59463	3575,4092,5295,7048,8111,8600,29909,56253	IL7R,SMAD7,PIK3R1,TGFBR2,GPR68,TNFSF11,GPR171,CRTAM	8/422
10_Member	GO Biological Processes	GO:0022409	positive regulation of cell-cell adhesion	-3.88991	-1.53133	960,3572,3575,4092,7048,8600,9435	CD44,IL6ST,IL7R,SMAD7,TGFBR2,TNFSF11,CHST2	7/323
10_Member	GO Biological Processes	GO:1902105	regulation of leukocyte differentiation	-3.86518	-1.52174	3575,4092,5295,7048,8111,8600,56253	IL7R,SMAD7,PIK3R1,TGFBR2,GPR68,TNFSF11,CRTAM	7/326
10_Member	GO Biological Processes	GO:0071345	cellular response to cytokine stimulus	-3.64615	-1.38018	960,3441,3572,3575,4092,5295,6775,7188,8600,23143	CD44,IFNA4,IL6ST,IL7R,SMAD7,PIK3R1,STAT4,TRAF5,TNFSF11,LRCH1	10/736
10_Member	GO Biological Processes	GO:0002696	positive regulation of leukocyte activation	-3.60207	-1.34279	952,1075,3572,3575,7048,8600,10666	CD38,CTSC,IL6ST,IL7R,TGFBR2,TNFSF11,CD226	7/360
10_Member	GO Biological Processes	GO:0050867	positive regulation of cell activation	-3.4743	-1.22969	952,1075,3572,3575,7048,8600,10666	CD38,CTSC,IL6ST,IL7R,TGFBR2,TNFSF11,CD226	7/378
10_Member	GO Biological Processes	GO:1903039	positive regulation of leukocyte cell-cell adhesion	-3.41764	-1.19998	960,3572,3575,7048,8600,9435	CD44,IL6ST,IL7R,TGFBR2,TNFSF11,CHST2	6/275
10_Member	GO Biological Processes	GO:0010720	positive regulation of cell development	-3.01619	-0.899982	274,3572,3575,4092,7048,8111,8600	BIN1,IL6ST,IL7R,SMAD7,TGFBR2,GPR68,TNFSF11	7/452
10_Member	GO Biological Processes	GO:0010562	positive regulation of phosphorus metabolic process	-2.52588	-0.532675	894,960,3441,3572,3672,5336,7048,8600	CCND2,CD44,IFNA4,IL6ST,ITGA1,PLCG2,TGFBR2,TNFSF11	8/704
10_Member	GO Biological Processes	GO:0045937	positive regulation of phosphate metabolic process	-2.52588	-0.532675	894,960,3441,3572,3672,5336,7048,8600	CCND2,CD44,IFNA4,IL6ST,ITGA1,PLCG2,TGFBR2,TNFSF11	8/704
10_Member	GO Biological Processes	GO:0045580	regulation of T cell differentiation	-2.44821	-0.47031	3575,4092,7048,56253	IL7R,SMAD7,TGFBR2,CRTAM	4/181
10_Member	GO Biological Processes	GO:0001934	positive regulation of protein phosphorylation	-2.39974	-0.434799	894,960,3441,3572,5336,7048,8600	CCND2,CD44,IFNA4,IL6ST,PLCG2,TGFBR2,TNFSF11	7/582
10_Member	GO Biological Processes	GO:1902107	positive regulation of leukocyte differentiation	-2.38966	-0.434077	3575,7048,8111,8600	IL7R,TGFBR2,GPR68,TNFSF11	4/188
10_Member	GO Biological Processes	GO:1903708	positive regulation of hemopoiesis	-2.38966	-0.434077	3575,7048,8111,8600	IL7R,TGFBR2,GPR68,TNFSF11	4/188
10_Member	GO Molecular Functions	GO:0004896	cytokine receptor activity	-2.351	-0.403941	960,3572,3575	CD44,IL6ST,IL7R	3/96
10_Member	GO Biological Processes	GO:0051251	positive regulation of lymphocyte activation	-2.26711	-0.350479	952,3572,3575,7048,8600	CD38,IL6ST,IL7R,TGFBR2,TNFSF11	5/326
10_Member	GO Biological Processes	GO:0042327	positive regulation of phosphorylation	-2.22624	-0.330327	894,960,3441,3572,5336,7048,8600	CCND2,CD44,IFNA4,IL6ST,PLCG2,TGFBR2,TNFSF11	7/627
10_Member	GO Biological Processes	GO:0045619	regulation of lymphocyte differentiation	-2.19933	-0.308068	3575,4092,7048,56253	IL7R,SMAD7,TGFBR2,CRTAM	4/213
11_Summary	GO Biological Processes	GO:0010810	regulation of cell-substrate adhesion	-4.93315	-2.24485	2824,3728,5295,5581,6480,9448,56940,960,3672,5336,8600,11329,26191,10039,84447	GPM6B,JUP,PIK3R1,PRKCE,ST6GAL1,MAP4K4,DUSP22,CD44,ITGA1,PLCG2,TNFSF11,STK38,PTPN22,PARP3,SYVN1	15/-
11_Member	GO Biological Processes	GO:0010810	regulation of cell-substrate adhesion	-4.93315	-2.24485	2824,3728,5295,5581,6480,9448,56940	GPM6B,JUP,PIK3R1,PRKCE,ST6GAL1,MAP4K4,DUSP22	7/221
11_Member	GO Biological Processes	GO:0001952	regulation of cell-matrix adhesion	-4.13528	-1.70226	2824,3728,5295,9448,56940	GPM6B,JUP,PIK3R1,MAP4K4,DUSP22	5/125
11_Member	GO Biological Processes	GO:0150116	regulation of cell-substrate junction organization	-4.04497	-1.64794	2824,5295,9448,56940	GPM6B,PIK3R1,MAP4K4,DUSP22	4/68
11_Member	GO Biological Processes	GO:0001953	negative regulation of cell-matrix adhesion	-3.45089	-1.21997	5295,9448,56940	PIK3R1,MAP4K4,DUSP22	3/40
11_Member	GO Biological Processes	GO:0043408	regulation of MAPK cascade	-3.29705	-1.09856	960,3672,5336,5581,8600,9448,11329,26191,56940	CD44,ITGA1,PLCG2,PRKCE,TNFSF11,MAP4K4,STK38,PTPN22,DUSP22	9/669
11_Member	GO Biological Processes	GO:0043410	positive regulation of MAPK cascade	-2.89731	-0.811065	960,3672,5336,5581,8600,26191,56940	CD44,ITGA1,PLCG2,PRKCE,TNFSF11,PTPN22,DUSP22	7/474
11_Member	GO Biological Processes	GO:0046328	regulation of JNK cascade	-2.8869	-0.80306	8600,9448,26191,56940	TNFSF11,MAP4K4,PTPN22,DUSP22	4/137
11_Member	GO Biological Processes	GO:0051893	regulation of focal adhesion assembly	-2.87157	-0.792512	2824,9448,56940	GPM6B,MAP4K4,DUSP22	3/63
11_Member	GO Biological Processes	GO:0090109	regulation of cell-substrate junction assembly	-2.87157	-0.792512	2824,9448,56940	GPM6B,MAP4K4,DUSP22	3/63
11_Member	GO Biological Processes	GO:0010812	negative regulation of cell-substrate adhesion	-2.83236	-0.767306	5295,9448,56940	PIK3R1,MAP4K4,DUSP22	3/65
11_Member	GO Biological Processes	GO:0080135	regulation of cellular response to stress	-2.69377	-0.661885	960,5295,8600,9448,10039,26191,56940,84447	CD44,PIK3R1,TNFSF11,MAP4K4,PARP3,PTPN22,DUSP22,SYVN1	8/661
11_Member	GO Biological Processes	GO:0032872	regulation of stress-activated MAPK cascade	-2.36533	-0.41298	8600,9448,26191,56940	TNFSF11,MAP4K4,PTPN22,DUSP22	4/191
11_Member	GO Biological Processes	GO:0070302	regulation of stress-activated protein kinase signaling cascade	-2.34143	-0.397854	8600,9448,26191,56940	TNFSF11,MAP4K4,PTPN22,DUSP22	4/194
12_Summary	GO Molecular Functions	GO:0019900	kinase binding	-4.78289	-2.12262	842,868,894,4214,5208,5295,5336,5577,10666,11329,26191,56940,8111,51311	CASP9,CBLB,CCND2,MAP3K1,PFKFB2,PIK3R1,PLCG2,PRKAR2B,CD226,STK38,PTPN22,DUSP22,GPR68,TLR8	14/-
12_Member	GO Molecular Functions	GO:0019900	kinase binding	-4.78289	-2.12262	842,868,894,4214,5208,5295,5336,5577,10666,11329,26191,56940	CASP9,CBLB,CCND2,MAP3K1,PFKFB2,PIK3R1,PLCG2,PRKAR2B,CD226,STK38,PTPN22,DUSP22	12/785
12_Member	GO Molecular Functions	GO:0019901	protein kinase binding	-4.51858	-1.93294	842,868,894,4214,5208,5295,5336,5577,10666,11329,56940	CASP9,CBLB,CCND2,MAP3K1,PFKFB2,PIK3R1,PLCG2,PRKAR2B,CD226,STK38,DUSP22	11/702
12_Member	GO Biological Processes	GO:0071214	cellular response to abiotic stimulus	-3.08717	-0.935991	842,894,4214,5295,8111,51311	CASP9,CCND2,MAP3K1,PIK3R1,GPR68,TLR8	6/318
12_Member	GO Biological Processes	GO:0104004	cellular response to environmental stimulus	-3.08717	-0.935991	842,894,4214,5295,8111,51311	CASP9,CCND2,MAP3K1,PIK3R1,GPR68,TLR8	6/318
13_Summary	GO Molecular Functions	GO:0008047	enzyme activator activity	-4.42741	-1.84932	842,894,1075,3572,5295,5581,5996,7048,7249,22821,5577,9467	CASP9,CCND2,CTSC,IL6ST,PIK3R1,PRKCE,RGS1,TGFBR2,TSC2,RASA3,PRKAR2B,SH3BP5	12/-
13_Member	GO Molecular Functions	GO:0008047	enzyme activator activity	-4.42741	-1.84932	842,894,1075,3572,5295,5581,5996,7048,7249,22821	CASP9,CCND2,CTSC,IL6ST,PIK3R1,PRKCE,RGS1,TGFBR2,TSC2,RASA3	10/591
13_Member	GO Molecular Functions	GO:0019207	kinase regulator activity	-3.47709	-1.22969	894,3572,5295,5577,7048,9467	CCND2,IL6ST,PIK3R1,PRKAR2B,TGFBR2,SH3BP5	6/268
13_Member	GO Molecular Functions	GO:0019209	kinase activator activity	-2.91046	-0.821798	894,3572,5295,7048	CCND2,IL6ST,PIK3R1,TGFBR2	4/135
13_Member	GO Molecular Functions	GO:0019887	protein kinase regulator activity	-2.09066	-0.229152	894,3572,5577,9467	CCND2,IL6ST,PRKAR2B,SH3BP5	4/229
14_Summary	GO Biological Processes	GO:0090277	positive regulation of peptide hormone secretion	-4.38123	-1.83178	952,5208,5581,8111,8600,55636,3728,5295,2770,3157,5142,8942,168537	CD38,PFKFB2,PRKCE,GPR68,TNFSF11,CHD7,JUP,PIK3R1,GNAI1,HMGCS1,PDE4B,KYNU,GIMAP7	13/-
14_Member	GO Biological Processes	GO:0090277	positive regulation of peptide hormone secretion	-4.38123	-1.83178	952,5208,5581,8111,8600	CD38,PFKFB2,PRKCE,GPR68,TNFSF11	5/111
14_Member	GO Biological Processes	GO:0002793	positive regulation of peptide secretion	-4.3441	-1.82213	952,5208,5581,8111,8600	CD38,PFKFB2,PRKCE,GPR68,TNFSF11	5/113
14_Member	GO Biological Processes	GO:0090276	regulation of peptide hormone secretion	-4.20302	-1.74174	952,5208,5581,8111,8600,55636	CD38,PFKFB2,PRKCE,GPR68,TNFSF11,CHD7	6/197
14_Member	GO Biological Processes	GO:0002791	regulation of peptide secretion	-4.16672	-1.72284	952,5208,5581,8111,8600,55636	CD38,PFKFB2,PRKCE,GPR68,TNFSF11,CHD7	6/200
14_Member	GO Biological Processes	GO:0090087	regulation of peptide transport	-4.14286	-1.70444	952,5208,5581,8111,8600,55636	CD38,PFKFB2,PRKCE,GPR68,TNFSF11,CHD7	6/202
14_Member	GO Biological Processes	GO:0046887	positive regulation of hormone secretion	-3.84568	-1.51277	952,5208,5581,8111,8600	CD38,PFKFB2,PRKCE,GPR68,TNFSF11	5/144
14_Member	GO Biological Processes	GO:0032024	positive regulation of insulin secretion	-3.64929	-1.38018	952,5208,5581,8111	CD38,PFKFB2,PRKCE,GPR68	4/86
14_Member	GO Biological Processes	GO:0051222	positive regulation of protein transport	-3.64786	-1.38018	952,3728,5208,5295,5581,8111	CD38,JUP,PFKFB2,PIK3R1,PRKCE,GPR68	6/249
14_Member	GO Biological Processes	GO:0046883	regulation of hormone secretion	-3.60152	-1.34279	952,5208,5581,8111,8600,55636	CD38,PFKFB2,PRKCE,GPR68,TNFSF11,CHD7	6/254
14_Member	GO Biological Processes	GO:1904951	positive regulation of establishment of protein localization	-3.04524	-0.91324	952,3728,5208,5295,5581,8111	CD38,JUP,PFKFB2,PIK3R1,PRKCE,GPR68	6/324
14_Member	GO Biological Processes	GO:1903829	positive regulation of protein localization	-2.8609	-0.788898	952,2770,3728,5208,5295,5581,8111	CD38,GNAI1,JUP,PFKFB2,PIK3R1,PRKCE,GPR68	7/481
14_Member	GO Biological Processes	GO:0050714	positive regulation of protein secretion	-2.77454	-0.72306	952,5208,5581,8111	CD38,PFKFB2,PRKCE,GPR68	4/147
14_Member	GO Biological Processes	GO:0050796	regulation of insulin secretion	-2.57345	-0.570391	952,5208,5581,8111	CD38,PFKFB2,PRKCE,GPR68	4/167
14_Member	GO Biological Processes	GO:1903532	positive regulation of secretion by cell	-2.48099	-0.495498	952,5208,5581,8111,8600	CD38,PFKFB2,PRKCE,GPR68,TNFSF11	5/290
14_Member	GO Biological Processes	GO:0051223	regulation of protein transport	-2.38999	-0.434077	952,3728,5208,5295,5581,8111	CD38,JUP,PFKFB2,PIK3R1,PRKCE,GPR68	6/438
14_Member	GO Biological Processes	GO:0051047	positive regulation of secretion	-2.34675	-0.401436	952,5208,5581,8111,8600	CD38,PFKFB2,PRKCE,GPR68,TNFSF11	5/312
14_Member	GO Biological Processes	GO:0006163	purine nucleotide metabolic process	-2.27419	-0.352751	952,3157,5142,5208,8942,168537	CD38,HMGCS1,PDE4B,PFKFB2,KYNU,GIMAP7	6/463
14_Member	GO Biological Processes	GO:0072521	purine-containing compound metabolic process	-2.14939	-0.27027	952,3157,5142,5208,8942,168537	CD38,HMGCS1,PDE4B,PFKFB2,KYNU,GIMAP7	6/492
14_Member	GO Biological Processes	GO:0019362	pyridine nucleotide metabolic process	-2.12349	-0.253265	952,5208,8942	CD38,PFKFB2,KYNU	3/116
14_Member	GO Biological Processes	GO:0046496	nicotinamide nucleotide metabolic process	-2.12349	-0.253265	952,5208,8942	CD38,PFKFB2,KYNU	3/116
14_Member	GO Biological Processes	GO:0072524	pyridine-containing compound metabolic process	-2.05398	-0.200076	952,5208,8942	CD38,PFKFB2,KYNU	3/123
14_Member	GO Biological Processes	GO:0009117	nucleotide metabolic process	-2.02221	-0.179005	952,3157,5142,5208,8942,168537	CD38,HMGCS1,PDE4B,PFKFB2,KYNU,GIMAP7	6/524
15_Summary	GO Biological Processes	GO:0030099	myeloid cell differentiation	-4.19022	-1.73596	842,4891,5295,7048,8111,8600,54861,29909,4092	CASP9,SLC11A2,PIK3R1,TGFBR2,GPR68,TNFSF11,SNRK,GPR171,SMAD7	9/-
15_Member	GO Biological Processes	GO:0030099	myeloid cell differentiation	-4.19022	-1.73596	842,4891,5295,7048,8111,8600,54861	CASP9,SLC11A2,PIK3R1,TGFBR2,GPR68,TNFSF11,SNRK	7/289
15_Member	GO Biological Processes	GO:0030316	osteoclast differentiation	-3.02014	-0.901344	5295,8111,8600	PIK3R1,GPR68,TNFSF11	3/56
15_Member	GO Biological Processes	GO:0002573	myeloid leukocyte differentiation	-2.73196	-0.684912	5295,7048,8111,8600	PIK3R1,TGFBR2,GPR68,TNFSF11	4/151
15_Member	GO Biological Processes	GO:0045670	regulation of osteoclast differentiation	-2.72205	-0.681567	5295,8111,8600	PIK3R1,GPR68,TNFSF11	3/71
15_Member	GO Biological Processes	GO:0061515	myeloid cell development	-2.62135	-0.608214	4891,8111,8600	SLC11A2,GPR68,TNFSF11	3/77
15_Member	GO Biological Processes	GO:0045638	negative regulation of myeloid cell differentiation	-2.33843	-0.396592	5295,8111,29909	PIK3R1,GPR68,GPR171	3/97
15_Member	GO Biological Processes	GO:1902106	negative regulation of leukocyte differentiation	-2.16534	-0.283758	4092,5295,8111	SMAD7,PIK3R1,GPR68	3/112
15_Member	GO Biological Processes	GO:0045637	regulation of myeloid cell differentiation	-2.16437	-0.283758	5295,8111,8600,29909	PIK3R1,GPR68,TNFSF11,GPR171	4/218
15_Member	GO Biological Processes	GO:1903707	negative regulation of hemopoiesis	-2.09314	-0.230193	4092,5295,8111	SMAD7,PIK3R1,GPR68	3/119
15_Member	GO Biological Processes	GO:0002761	regulation of myeloid leukocyte differentiation	-2.00698	-0.171976	5295,8111,8600	PIK3R1,GPR68,TNFSF11	3/128
16_Summary	GO Biological Processes	GO:0044057	regulation of system process	-3.86326	-1.52174	274,952,1075,3572,3728,4092,5142,6442,29909,5581,55636	BIN1,CD38,CTSC,IL6ST,JUP,SMAD7,PDE4B,SGCA,GPR171,PRKCE,CHD7	11/-
16_Member	GO Biological Processes	GO:0044057	regulation of system process	-3.86326	-1.52174	274,952,1075,3572,3728,4092,5142,6442,29909	BIN1,CD38,CTSC,IL6ST,JUP,SMAD7,PDE4B,SGCA,GPR171	9/560
16_Member	GO Biological Processes	GO:0055117	regulation of cardiac muscle contraction	-3.8347	-1.50602	274,3728,4092,5142	BIN1,JUP,SMAD7,PDE4B	4/77
16_Member	GO Biological Processes	GO:0090257	regulation of muscle system process	-3.68571	-1.4011	274,3572,3728,4092,5142,6442	BIN1,IL6ST,JUP,SMAD7,PDE4B,SGCA	6/245
16_Member	GO Biological Processes	GO:0086004	regulation of cardiac muscle cell contraction	-3.66216	-1.38511	274,3728,5142	BIN1,JUP,PDE4B	3/34
16_Member	GO Biological Processes	GO:1903115	regulation of actin filament-based movement	-3.45089	-1.21997	274,3728,5142	BIN1,JUP,PDE4B	3/40
16_Member	GO Biological Processes	GO:0006942	regulation of striated muscle contraction	-3.43225	-1.20642	274,3728,4092,5142	BIN1,JUP,SMAD7,PDE4B	4/98
16_Member	GO Biological Processes	GO:1903522	regulation of blood circulation	-2.69943	-0.665414	274,952,3728,4092,5142	BIN1,CD38,JUP,SMAD7,PDE4B	5/258
16_Member	GO Biological Processes	GO:0006937	regulation of muscle contraction	-2.57345	-0.570391	274,3728,4092,5142	BIN1,JUP,SMAD7,PDE4B	4/167
16_Member	GO Biological Processes	GO:1903169	regulation of calcium ion transmembrane transport	-2.56411	-0.563045	274,5142,5581,55636	BIN1,PDE4B,PRKCE,CHD7	4/168
16_Member	GO Biological Processes	GO:0008016	regulation of heart contraction	-2.26473	-0.349729	274,3728,4092,5142	BIN1,JUP,SMAD7,PDE4B	4/204
17_Summary	GO Biological Processes	GO:0006954	inflammatory response	-3.85167	-1.51448	960,2157,4818,5966,8111,9435,10225,51311,253782	CD44,F8,NKG7,REL,GPR68,CHST2,CD96,TLR8,CERS6	9/-
17_Member	GO Biological Processes	GO:0006954	inflammatory response	-3.85167	-1.51448	960,2157,4818,5966,8111,9435,10225,51311,253782	CD44,F8,NKG7,REL,GPR68,CHST2,CD96,TLR8,CERS6	9/562
18_Summary	GO Biological Processes	GO:0002252	immune effector process	-3.73599	-1.4319	1075,3441,3575,4818,5336,5581,6775,51311,3572,8600,868,7294,28660	CTSC,IFNA4,IL7R,NKG7,PLCG2,PRKCE,STAT4,TLR8,IL6ST,TNFSF11,CBLB,TXK,TRAV23DV6	13/-
18_Member	GO Biological Processes	GO:0002252	immune effector process	-3.73599	-1.4319	1075,3441,3575,4818,5336,5581,6775,51311	CTSC,IFNA4,IL7R,NKG7,PLCG2,PRKCE,STAT4,TLR8	8/457
18_Member	GO Biological Processes	GO:0050729	positive regulation of inflammatory response	-3.72281	-1.42591	1075,3572,4818,5336,8600	CTSC,IL6ST,NKG7,PLCG2,TNFSF11	5/153
18_Member	GO Biological Processes	GO:0002366	leukocyte activation involved in immune response	-3.20919	-1.02603	3441,4818,5336,5581,6775	IFNA4,NKG7,PLCG2,PRKCE,STAT4	5/198
18_Member	GO Biological Processes	GO:0002263	cell activation involved in immune response	-3.17	-0.995805	3441,4818,5336,5581,6775	IFNA4,NKG7,PLCG2,PRKCE,STAT4	5/202
18_Member	GO Biological Processes	GO:0002285	lymphocyte activation involved in immune response	-2.92239	-0.824704	3441,4818,5336,6775	IFNA4,NKG7,PLCG2,STAT4	4/134
18_Member	GO Biological Processes	GO:0001909	leukocyte mediated cytotoxicity	-2.81323	-0.750472	1075,3575,4818	CTSC,IL7R,NKG7	3/66
18_Member	GO Biological Processes	GO:0035710	CD4-positive, alpha-beta T cell activation	-2.79442	-0.733935	868,4818,6775	CBLB,NKG7,STAT4	3/67
18_Member	GO Biological Processes	GO:0046631	alpha-beta T cell activation	-2.25423	-0.340853	868,4818,6775	CBLB,NKG7,STAT4	3/104
18_Member	GO Biological Processes	GO:0002250	adaptive immune response	-2.13332	-0.260154	1075,3441,3575,6775,7294,28660,51311	CTSC,IFNA4,IL7R,STAT4,TXK,TRAV23DV6,TLR8	7/653
18_Member	GO Biological Processes	GO:0002449	lymphocyte mediated immunity	-2.03961	-0.190862	1075,3575,4818,51311	CTSC,IL7R,NKG7,TLR8	4/237
19_Summary	GO Biological Processes	GO:0032970	regulation of actin filament-based process	-3.42654	-1.2056	274,1901,2824,3728,5142,5295,5581,2770,10039	BIN1,S1PR1,GPM6B,JUP,PDE4B,PIK3R1,PRKCE,GNAI1,PARP3	9/-
19_Member	GO Biological Processes	GO:0032970	regulation of actin filament-based process	-3.42654	-1.2056	274,1901,2824,3728,5142,5295,5581	BIN1,S1PR1,GPM6B,JUP,PDE4B,PIK3R1,PRKCE	7/385
19_Member	GO Biological Processes	GO:0051493	regulation of cytoskeleton organization	-2.66013	-0.638761	274,1901,2770,2824,5295,5581,10039	BIN1,S1PR1,GNAI1,GPM6B,PIK3R1,PRKCE,PARP3	7/522
19_Member	GO Biological Processes	GO:0032956	regulation of actin cytoskeleton organization	-2.17061	-0.285463	274,1901,2824,5295,5581	BIN1,S1PR1,GPM6B,PIK3R1,PRKCE	5/344
20_Summary	GO Biological Processes	GO:0031589	cell-substrate adhesion	-3.3537	-1.14573	960,3672,5295,5581,10225,1075,3728,7249	CD44,ITGA1,PIK3R1,PRKCE,CD96,CTSC,JUP,TSC2	8/-
20_Member	GO Biological Processes	GO:0031589	cell-substrate adhesion	-3.3537	-1.14573	960,3672,5295,5581,10225	CD44,ITGA1,PIK3R1,PRKCE,CD96	5/184
20_Member	GO Molecular Functions	GO:0019902	phosphatase binding	-3.30071	-1.09908	1075,3672,3728,5295,7249	CTSC,ITGA1,JUP,PIK3R1,TSC2	5/189

## Sheet: CD4_t_vs_CD4+CD8+_t_go_up
GroupID	Category	Term	Description	LogP	Log(q-value)	Genes	Symbols	InTerm_InList
1_Summary	GO Biological Processes	GO:0045321	leukocyte activation	-8.85472	-4.52805	940,1236,1435,1880,2205,2625,3575,4064,4137,5581,6482,6774,7293,8013,55636,80381,80762,10451,2157,5966,55624	CD28,CCR7,CSF1,GPR183,FCER1A,GATA3,IL7R,CD180,MAPT,PRKCE,ST3GAL1,STAT3,TNFRSF4,NR4A3,CHD7,CD276,NDFIP1,VAV3,F8,REL,POMGNT1	21/-
1_Member	GO Biological Processes	GO:0045321	leukocyte activation	-8.85472	-4.52805	940,1236,1435,1880,2205,2625,3575,4064,4137,5581,6482,6774,7293,8013,55636,80381,80762	CD28,CCR7,CSF1,GPR183,FCER1A,GATA3,IL7R,CD180,MAPT,PRKCE,ST3GAL1,STAT3,TNFRSF4,NR4A3,CHD7,CD276,NDFIP1	17/598
1_Member	GO Biological Processes	GO:0001775	cell activation	-8.45834	-4.52805	940,1236,1435,1880,2205,2625,3575,4064,4137,5581,6482,6774,7293,8013,10451,55636,80381,80762	CD28,CCR7,CSF1,GPR183,FCER1A,GATA3,IL7R,CD180,MAPT,PRKCE,ST3GAL1,STAT3,TNFRSF4,NR4A3,VAV3,CHD7,CD276,NDFIP1	18/722
1_Member	GO Biological Processes	GO:0046649	lymphocyte activation	-5.84137	-2.86159	940,1236,1880,2625,3575,4064,6482,6774,7293,55636,80381,80762	CD28,CCR7,GPR183,GATA3,IL7R,CD180,ST3GAL1,STAT3,TNFRSF4,CHD7,CD276,NDFIP1	12/475
1_Member	GO Biological Processes	GO:0042110	T cell activation	-5.81191	-2.8506	940,1236,1880,2625,3575,6774,7293,55636,80381,80762	CD28,CCR7,GPR183,GATA3,IL7R,STAT3,TNFRSF4,CHD7,CD276,NDFIP1	10/316
1_Member	GO Biological Processes	GO:0002366	leukocyte activation involved in immune response	-5.52557	-2.63122	1880,2205,2625,4064,5581,6482,6774,8013	GPR183,FCER1A,GATA3,CD180,PRKCE,ST3GAL1,STAT3,NR4A3	8/198
1_Member	GO Biological Processes	GO:0002263	cell activation involved in immune response	-5.46125	-2.62471	1880,2205,2625,4064,5581,6482,6774,8013	GPR183,FCER1A,GATA3,CD180,PRKCE,ST3GAL1,STAT3,NR4A3	8/202
1_Member	GO Biological Processes	GO:0030217	T cell differentiation	-4.80643	-2.19731	940,1236,1880,2625,3575,6774,55636	CD28,CCR7,GPR183,GATA3,IL7R,STAT3,CHD7	7/179
1_Member	GO Biological Processes	GO:1903131	mononuclear cell differentiation	-4.77614	-2.17499	940,1236,1435,1880,2625,3575,6482,6774,55636	CD28,CCR7,CSF1,GPR183,GATA3,IL7R,ST3GAL1,STAT3,CHD7	9/329
1_Member	GO Biological Processes	GO:0002252	immune effector process	-4.41815	-1.90633	1880,2205,2625,3575,4064,5581,6482,6774,8013,10451	GPR183,FCER1A,GATA3,IL7R,CD180,PRKCE,ST3GAL1,STAT3,NR4A3,VAV3	10/457
1_Member	GO Biological Processes	GO:0006954	inflammatory response	-4.36869	-1.88126	1236,1435,2157,2205,2625,4064,4137,5966,6774,7293,55624	CCR7,CSF1,F8,FCER1A,GATA3,CD180,MAPT,REL,STAT3,TNFRSF4,POMGNT1	11/562
1_Member	GO Biological Processes	GO:0030098	lymphocyte differentiation	-4.35889	-1.88126	940,1236,1880,2625,3575,6482,6774,55636	CD28,CCR7,GPR183,GATA3,IL7R,ST3GAL1,STAT3,CHD7	8/287
1_Member	GO Biological Processes	GO:0002285	lymphocyte activation involved in immune response	-3.47847	-1.34378	1880,2625,4064,6482,6774	GPR183,GATA3,CD180,ST3GAL1,STAT3	5/134
1_Member	GO Biological Processes	GO:0002294	CD4-positive, alpha-beta T cell differentiation involved in immune response	-3.06734	-1.03634	1880,2625,6774	GPR183,GATA3,STAT3	3/42
1_Member	GO Biological Processes	GO:0042093	T-helper cell differentiation	-3.06734	-1.03634	1880,2625,6774	GPR183,GATA3,STAT3	3/42
1_Member	GO Biological Processes	GO:0002287	alpha-beta T cell activation involved in immune response	-3.03733	-1.01804	1880,2625,6774	GPR183,GATA3,STAT3	3/43
1_Member	GO Biological Processes	GO:0002293	alpha-beta T cell differentiation involved in immune response	-3.03733	-1.01804	1880,2625,6774	GPR183,GATA3,STAT3	3/43
1_Member	GO Biological Processes	GO:0002292	T cell differentiation involved in immune response	-2.92436	-0.929201	1880,2625,6774	GPR183,GATA3,STAT3	3/47
1_Member	GO Biological Processes	GO:0043367	CD4-positive, alpha-beta T cell differentiation	-2.74954	-0.797196	1880,2625,6774	GPR183,GATA3,STAT3	3/54
1_Member	GO Biological Processes	GO:0002312	B cell activation involved in immune response	-2.70407	-0.762225	1880,4064,6482	GPR183,CD180,ST3GAL1	3/56
1_Member	GO Biological Processes	GO:0046632	alpha-beta T cell differentiation	-2.34388	-0.502049	1880,2625,6774	GPR183,GATA3,STAT3	3/75
1_Member	GO Biological Processes	GO:0002286	T cell activation involved in immune response	-2.26563	-0.442632	1880,2625,6774	GPR183,GATA3,STAT3	3/80
2_Summary	GO Biological Processes	GO:0045785	positive regulation of cell adhesion	-8.37101	-4.52805	940,1236,1435,2625,2650,3572,3575,3678,3728,5581,7052,8013,8600,10451,80381,671,1880,3398,7293,10039,56940,80762,6774,7249,112464,653361,1545,6711,57493,2205	CD28,CCR7,CSF1,GATA3,GCNT1,IL6ST,IL7R,ITGA5,JUP,PRKCE,TGM2,NR4A3,TNFSF11,VAV3,CD276,BPI,GPR183,ID2,TNFRSF4,PARP3,DUSP22,NDFIP1,STAT3,TSC2,CAVIN3,NCF1,CYP1B1,SPTBN1,HEG1,FCER1A	30/-
2_Member	GO Biological Processes	GO:0045785	positive regulation of cell adhesion	-8.37101	-4.52805	940,1236,1435,2625,2650,3572,3575,3678,3728,5581,7052,8013,8600,10451,80381	CD28,CCR7,CSF1,GATA3,GCNT1,IL6ST,IL7R,ITGA5,JUP,PRKCE,TGM2,NR4A3,TNFSF11,VAV3,CD276	15/483
2_Member	GO Biological Processes	GO:0002694	regulation of leukocyte activation	-8.26751	-4.52805	671,940,1236,1880,2625,3398,3572,3575,7293,8013,8600,10039,10451,56940,80381,80762	BPI,CD28,CCR7,GPR183,GATA3,ID2,IL6ST,IL7R,TNFRSF4,NR4A3,TNFSF11,PARP3,VAV3,DUSP22,CD276,NDFIP1	16/571
2_Member	GO Biological Processes	GO:0050865	regulation of cell activation	-7.68976	-4.04721	671,940,1236,1880,2625,3398,3572,3575,7293,8013,8600,10039,10451,56940,80381,80762	BPI,CD28,CCR7,GPR183,GATA3,ID2,IL6ST,IL7R,TNFRSF4,NR4A3,TNFSF11,PARP3,VAV3,DUSP22,CD276,NDFIP1	16/628
2_Member	GO Biological Processes	GO:0051249	regulation of lymphocyte activation	-7.22942	-3.82711	940,1236,1880,2625,3398,3572,3575,7293,8600,10039,10451,56940,80381,80762	CD28,CCR7,GPR183,GATA3,ID2,IL6ST,IL7R,TNFRSF4,TNFSF11,PARP3,VAV3,DUSP22,CD276,NDFIP1	14/505
2_Member	GO Biological Processes	GO:0002696	positive regulation of leukocyte activation	-6.19339	-2.99801	940,1236,1880,2625,3572,3575,7293,8013,8600,10451,80381	CD28,CCR7,GPR183,GATA3,IL6ST,IL7R,TNFRSF4,NR4A3,TNFSF11,VAV3,CD276	11/360
2_Member	GO Biological Processes	GO:0050867	positive regulation of cell activation	-5.98627	-2.91864	940,1236,1880,2625,3572,3575,7293,8013,8600,10451,80381	CD28,CCR7,GPR183,GATA3,IL6ST,IL7R,TNFRSF4,NR4A3,TNFSF11,VAV3,CD276	11/378
2_Member	GO Biological Processes	GO:1903037	regulation of leukocyte cell-cell adhesion	-5.96396	-2.91864	940,1236,2625,2650,3572,3575,8013,8600,56940,80381,80762	CD28,CCR7,GATA3,GCNT1,IL6ST,IL7R,NR4A3,TNFSF11,DUSP22,CD276,NDFIP1	11/380
2_Member	GO Biological Processes	GO:0050864	regulation of B cell activation	-5.69846	-2.7643	940,1880,3398,7293,10039,10451,80762	CD28,GPR183,ID2,TNFRSF4,PARP3,VAV3,NDFIP1	7/131
2_Member	GO Biological Processes	GO:0051251	positive regulation of lymphocyte activation	-5.69084	-2.7643	940,1236,1880,2625,3572,3575,7293,8600,10451,80381	CD28,CCR7,GPR183,GATA3,IL6ST,IL7R,TNFRSF4,TNFSF11,VAV3,CD276	10/326
2_Member	GO Biological Processes	GO:1903039	positive regulation of leukocyte cell-cell adhesion	-5.39944	-2.57644	940,1236,2625,2650,3572,3575,8013,8600,80381	CD28,CCR7,GATA3,GCNT1,IL6ST,IL7R,NR4A3,TNFSF11,CD276	9/275
2_Member	GO Biological Processes	GO:0032946	positive regulation of mononuclear cell proliferation	-5.38535	-2.57532	940,1435,1880,3572,7293,10451,80381	CD28,CSF1,GPR183,IL6ST,TNFRSF4,VAV3,CD276	7/146
2_Member	GO Biological Processes	GO:0070665	positive regulation of leukocyte proliferation	-5.05346	-2.3468	940,1435,1880,3572,7293,10451,80381	CD28,CSF1,GPR183,IL6ST,TNFRSF4,VAV3,CD276	7/164
2_Member	GO Biological Processes	GO:0035710	CD4-positive, alpha-beta T cell activation	-4.91447	-2.26315	940,1880,2625,6774,80762	CD28,GPR183,GATA3,STAT3,NDFIP1	5/67
2_Member	GO Biological Processes	GO:0032944	regulation of mononuclear cell proliferation	-4.90043	-2.25789	940,1435,1880,3572,7293,10451,80381,80762	CD28,CSF1,GPR183,IL6ST,TNFRSF4,VAV3,CD276,NDFIP1	8/241
2_Member	GO Biological Processes	GO:0022407	regulation of cell-cell adhesion	-4.88057	-2.24663	940,1236,2625,2650,3572,3575,8013,8600,56940,80381,80762	CD28,CCR7,GATA3,GCNT1,IL6ST,IL7R,NR4A3,TNFSF11,DUSP22,CD276,NDFIP1	11/494
2_Member	GO Biological Processes	GO:0022409	positive regulation of cell-cell adhesion	-4.83932	-2.21381	940,1236,2625,2650,3572,3575,8013,8600,80381	CD28,CCR7,GATA3,GCNT1,IL6ST,IL7R,NR4A3,TNFSF11,CD276	9/323
2_Member	GO Biological Processes	GO:0051896	regulation of phosphatidylinositol 3-kinase/protein kinase B signal transduction	-4.76073	-2.1674	940,1236,2625,7249,8600,10451,112464,653361	CD28,CCR7,GATA3,TSC2,TNFSF11,VAV3,CAVIN3,NCF1	8/252
2_Member	GO Biological Processes	GO:0043491	phosphatidylinositol 3-kinase/protein kinase B signal transduction	-4.64659	-2.08323	940,2625,6774,7249,8600	CD28,GATA3,STAT3,TSC2,TNFSF11	5/76
2_Member	GO Biological Processes	GO:0070663	regulation of leukocyte proliferation	-4.58109	-2.03197	940,1435,1880,3572,7293,10451,80381,80762	CD28,CSF1,GPR183,IL6ST,TNFRSF4,VAV3,CD276,NDFIP1	8/267
2_Member	GO Biological Processes	GO:0050671	positive regulation of lymphocyte proliferation	-4.36116	-1.88126	940,1880,3572,7293,10451,80381	CD28,GPR183,IL6ST,TNFRSF4,VAV3,CD276	6/143
2_Member	GO Biological Processes	GO:0050863	regulation of T cell activation	-4.28845	-1.83697	940,1236,2625,3572,3575,8600,56940,80381,80762	CD28,CCR7,GATA3,IL6ST,IL7R,TNFSF11,DUSP22,CD276,NDFIP1	9/380
2_Member	GO Biological Processes	GO:0045058	T cell selection	-4.28639	-1.83697	940,1236,2625,6774	CD28,CCR7,GATA3,STAT3	4/46
2_Member	GO Biological Processes	GO:0001819	positive regulation of cytokine production	-4.07196	-1.67983	940,1236,1545,2625,3572,6711,6774,8013,57493,80381	CD28,CCR7,CYP1B1,GATA3,IL6ST,SPTBN1,STAT3,NR4A3,HEG1,CD276	10/503
2_Member	GO Biological Processes	GO:0045061	thymic T cell selection	-4.0395	-1.66177	940,1236,2625	CD28,CCR7,GATA3	3/20
2_Member	GO Biological Processes	GO:0050670	regulation of lymphocyte proliferation	-4.03239	-1.65936	940,1880,3572,7293,10451,80381,80762	CD28,GPR183,IL6ST,TNFRSF4,VAV3,CD276,NDFIP1	7/237
2_Member	GO Biological Processes	GO:0046631	alpha-beta T cell activation	-3.99251	-1.63013	940,1880,2625,6774,80762	CD28,GPR183,GATA3,STAT3,NDFIP1	5/104
2_Member	GO Biological Processes	GO:0051897	positive regulation of phosphatidylinositol 3-kinase/protein kinase B signal transduction	-3.91749	-1.60187	940,1236,2625,8600,10451,653361	CD28,CCR7,GATA3,TNFSF11,VAV3,NCF1	6/172
2_Member	GO Biological Processes	GO:0050870	positive regulation of T cell activation	-3.87789	-1.5817	940,1236,2625,3572,3575,8600,80381	CD28,CCR7,GATA3,IL6ST,IL7R,TNFSF11,CD276	7/251
2_Member	GO Biological Processes	GO:0033077	T cell differentiation in thymus	-3.74931	-1.48334	940,1236,2625,3575	CD28,CCR7,GATA3,IL7R	4/63
2_Member	GO Biological Processes	GO:0002700	regulation of production of molecular mediator of immune response	-3.70741	-1.4697	940,2625,7293,8013,10039,80762	CD28,GATA3,TNFRSF4,NR4A3,PARP3,NDFIP1	6/188
2_Member	GO Biological Processes	GO:0002768	immune response-regulating cell surface receptor signaling pathway	-3.64464	-1.42698	940,2205,2625,5581,8013,10451,80381	CD28,FCER1A,GATA3,PRKCE,NR4A3,VAV3,CD276	7/274
2_Member	GO Biological Processes	GO:0032673	regulation of interleukin-4 production	-3.30156	-1.2225	940,2625,80762	CD28,GATA3,NDFIP1	3/35
2_Member	GO Biological Processes	GO:0050871	positive regulation of B cell activation	-3.28968	-1.21493	940,1880,7293,10451	CD28,GPR183,TNFRSF4,VAV3	4/83
2_Member	GO Biological Processes	GO:0002429	immune response-activating cell surface receptor signaling pathway	-3.11645	-1.07379	940,2625,5581,8013,10451,80381	CD28,GATA3,PRKCE,NR4A3,VAV3,CD276	6/243
2_Member	GO Biological Processes	GO:0002764	immune response-regulating signaling pathway	-3.03473	-1.0175	940,2205,2625,5581,8013,10451,80381	CD28,FCER1A,GATA3,PRKCE,NR4A3,VAV3,CD276	7/347
2_Member	GO Biological Processes	GO:0030890	positive regulation of B cell proliferation	-3.00806	-0.992883	1880,7293,10451	GPR183,TNFRSF4,VAV3	3/44
2_Member	GO Biological Processes	GO:0045619	regulation of lymphocyte differentiation	-2.58018	-0.668967	940,2625,3398,3575,80762	CD28,GATA3,ID2,IL7R,NDFIP1	5/213
2_Member	GO Biological Processes	GO:0032663	regulation of interleukin-2 production	-2.55772	-0.655535	940,2625,6711	CD28,GATA3,SPTBN1	3/63
2_Member	GO Biological Processes	GO:0002757	immune response-activating signaling pathway	-2.55257	-0.651964	940,2625,5581,8013,10451,80381	CD28,GATA3,PRKCE,NR4A3,VAV3,CD276	6/314
2_Member	GO Biological Processes	GO:0030888	regulation of B cell proliferation	-2.53826	-0.643905	1880,7293,10451	GPR183,TNFRSF4,VAV3	3/64
2_Member	GO Biological Processes	GO:0002702	positive regulation of production of molecular mediator of immune response	-2.52055	-0.633667	940,2625,7293,8013	CD28,GATA3,TNFRSF4,NR4A3	4/134
2_Member	GO Biological Processes	GO:2000514	regulation of CD4-positive, alpha-beta T cell activation	-2.32778	-0.492768	940,2625,80762	CD28,GATA3,NDFIP1	3/76
2_Member	GO Biological Processes	GO:0050851	antigen receptor-mediated signaling pathway	-2.26656	-0.442632	940,2625,10451,80381	CD28,GATA3,VAV3,CD276	4/158
2_Member	GO Biological Processes	GO:0002253	activation of immune response	-2.15376	-0.357552	940,2625,5581,8013,10451,80381	CD28,GATA3,PRKCE,NR4A3,VAV3,CD276	6/380
2_Member	GO Biological Processes	GO:0050778	positive regulation of immune response	-2.0794	-0.303738	940,1236,2625,3572,5581,8013,10451,80381	CD28,CCR7,GATA3,IL6ST,PRKCE,NR4A3,VAV3,CD276	8/648
2_Member	GO Biological Processes	GO:0042129	regulation of T cell proliferation	-2.06198	-0.291014	940,3572,80381,80762	CD28,IL6ST,CD276,NDFIP1	4/181
3_Summary	GO Cellular Components	GO:0098552	side of membrane	-7.58472	-4.02136	940,969,1236,1901,2205,3572,3575,3678,3728,7188,7293,8792,22821,57493,80381,83416,653361	CD28,CD69,CCR7,S1PR1,FCER1A,IL6ST,IL7R,ITGA5,JUP,TRAF5,TNFRSF4,TNFRSF11A,RASA3,HEG1,CD276,FCRL5,NCF1	17/-
3_Member	GO Cellular Components	GO:0098552	side of membrane	-7.58472	-4.02136	940,969,1236,1901,2205,3572,3575,3678,3728,7188,7293,8792,22821,57493,80381,83416,653361	CD28,CD69,CCR7,S1PR1,FCER1A,IL6ST,IL7R,ITGA5,JUP,TRAF5,TNFRSF4,TNFRSF11A,RASA3,HEG1,CD276,FCRL5,NCF1	17/729
3_Member	GO Cellular Components	GO:0009897	external side of plasma membrane	-7.48106	-3.98465	940,969,1236,1901,2205,3572,3575,3678,7293,8792,57493,80381,83416	CD28,CD69,CCR7,S1PR1,FCER1A,IL6ST,IL7R,ITGA5,TNFRSF4,TNFRSF11A,HEG1,CD276,FCRL5	13/405
4_Summary	GO Biological Processes	GO:0030097	hemopoiesis	-7.21439	-3.82711	940,1052,1236,1435,1880,2625,3398,3575,6482,6774,6776,8600,8792,28996,55636,64428,1901,2650,9023,10451,1545,3084,7052,8820,7249,10509,3572,7122,8013,4137,80762,653361,4064,5581,5208,55691	CD28,CEBPD,CCR7,CSF1,GPR183,GATA3,ID2,IL7R,ST3GAL1,STAT3,STAT5A,TNFSF11,TNFRSF11A,HIPK2,CHD7,CIAO3,S1PR1,GCNT1,CH25H,VAV3,CYP1B1,NRG1,TGM2,HESX1,TSC2,SEMA4B,IL6ST,CLDN5,NR4A3,MAPT,NDFIP1,NCF1,CD180,PRKCE,PFKFB2,FRMD4A	36/-
4_Member	GO Biological Processes	GO:0030097	hemopoiesis	-7.21439	-3.82711	940,1052,1236,1435,1880,2625,3398,3575,6482,6774,6776,8600,8792,28996,55636,64428	CD28,CEBPD,CCR7,CSF1,GPR183,GATA3,ID2,IL7R,ST3GAL1,STAT3,STAT5A,TNFSF11,TNFRSF11A,HIPK2,CHD7,CIAO3	16/680
4_Member	GO Biological Processes	GO:0050900	leukocyte migration	-6.82058	-3.47907	1236,1435,1880,1901,2625,2650,8600,8792,9023,10451	CCR7,CSF1,GPR183,S1PR1,GATA3,GCNT1,TNFSF11,TNFRSF11A,CH25H,VAV3	10/245
4_Member	GO Biological Processes	GO:0002521	leukocyte differentiation	-6.3906	-3.16303	940,1236,1435,1880,2625,3575,6482,6774,6776,8600,8792,55636	CD28,CCR7,CSF1,GPR183,GATA3,IL7R,ST3GAL1,STAT3,STAT5A,TNFSF11,TNFRSF11A,CHD7	12/421
4_Member	GO Biological Processes	GO:0071674	mononuclear cell migration	-6.10475	-2.95301	1236,1880,1901,2625,8600,8792,9023	CCR7,GPR183,S1PR1,GATA3,TNFSF11,TNFRSF11A,CH25H	7/114
4_Member	GO Biological Processes	GO:0048732	gland development	-5.48572	-2.62471	1435,1545,2625,3084,3398,6776,7052,8600,8792,8820,28996	CSF1,CYP1B1,GATA3,NRG1,ID2,STAT5A,TGM2,TNFSF11,TNFRSF11A,HESX1,HIPK2	11/426
4_Member	GO Biological Processes	GO:0006935	chemotaxis	-5.48335	-2.62471	1236,1880,1901,3084,7249,8600,8792,9023,10451,10509	CCR7,GPR183,S1PR1,NRG1,TSC2,TNFSF11,TNFRSF11A,CH25H,VAV3,SEMA4B	10/344
4_Member	GO Biological Processes	GO:0042330	taxis	-5.46107	-2.62471	1236,1880,1901,3084,7249,8600,8792,9023,10451,10509	CCR7,GPR183,S1PR1,NRG1,TSC2,TNFSF11,TNFRSF11A,CH25H,VAV3,SEMA4B	10/346
4_Member	GO Biological Processes	GO:0030595	leukocyte chemotaxis	-5.3463	-2.54885	1236,1880,1901,8600,8792,9023,10451	CCR7,GPR183,S1PR1,TNFSF11,TNFRSF11A,CH25H,VAV3	7/148
4_Member	GO Biological Processes	GO:0002573	myeloid leukocyte differentiation	-5.2888	-2.51549	1236,1435,1880,2625,6776,8600,8792	CCR7,CSF1,GPR183,GATA3,STAT5A,TNFSF11,TNFRSF11A	7/151
4_Member	GO Biological Processes	GO:0040011	locomotion	-5.25664	-2.50619	1236,1880,1901,3084,7249,8600,8792,9023,10451,10509	CCR7,GPR183,S1PR1,NRG1,TSC2,TNFSF11,TNFRSF11A,CH25H,VAV3,SEMA4B	10/365
4_Member	GO Biological Processes	GO:0030099	myeloid cell differentiation	-5.2251	-2.48564	1236,1435,1880,2625,3398,6776,8600,8792,28996	CCR7,CSF1,GPR183,GATA3,ID2,STAT5A,TNFSF11,TNFRSF11A,HIPK2	9/289
4_Member	GO Biological Processes	GO:0002675	positive regulation of acute inflammatory response	-5.16106	-2.43233	1236,3572,8600,8792	CCR7,IL6ST,TNFSF11,TNFRSF11A	4/28
4_Member	GO Biological Processes	GO:0048871	multicellular organismal-level homeostasis	-4.80676	-2.19731	1236,1435,1880,2625,3398,3575,6774,7122,8013,8600,8792,28996	CCR7,CSF1,GPR183,GATA3,ID2,IL7R,STAT3,CLDN5,NR4A3,TNFSF11,TNFRSF11A,HIPK2	12/601
4_Member	GO Biological Processes	GO:0030879	mammary gland development	-4.69028	-2.11219	1435,3084,3398,6776,8600,8792	CSF1,NRG1,ID2,STAT5A,TNFSF11,TNFRSF11A	6/125
4_Member	GO Biological Processes	GO:0072676	lymphocyte migration	-4.56487	-2.0227	1236,1880,1901,2625,9023	CCR7,GPR183,S1PR1,GATA3,CH25H	5/79
4_Member	GO Biological Processes	GO:0010720	positive regulation of cell development	-4.45833	-1.92973	1435,2625,3398,3572,3575,4137,7052,7122,8600,8792	CSF1,GATA3,ID2,IL6ST,IL7R,MAPT,TGM2,CLDN5,TNFSF11,TNFRSF11A	10/452
4_Member	GO Biological Processes	GO:0060326	cell chemotaxis	-4.29771	-1.83701	1236,1880,1901,8600,8792,9023,10451	CCR7,GPR183,S1PR1,TNFSF11,TNFRSF11A,CH25H,VAV3	7/215
4_Member	GO Biological Processes	GO:0002673	regulation of acute inflammatory response	-4.21294	-1.78524	1236,3572,8600,8792	CCR7,IL6ST,TNFSF11,TNFRSF11A	4/48
4_Member	GO Biological Processes	GO:0060749	mammary gland alveolus development	-4.0395	-1.66177	3398,8600,8792	ID2,TNFSF11,TNFRSF11A	3/20
4_Member	GO Biological Processes	GO:0061377	mammary gland lobule development	-4.0395	-1.66177	3398,8600,8792	ID2,TNFSF11,TNFRSF11A	3/20
4_Member	GO Biological Processes	GO:1902105	regulation of leukocyte differentiation	-3.97339	-1.62698	940,1435,2625,3398,3575,8600,8792,80762	CD28,CSF1,GATA3,ID2,IL7R,TNFSF11,TNFRSF11A,NDFIP1	8/326
4_Member	GO Biological Processes	GO:0045639	positive regulation of myeloid cell differentiation	-3.97285	-1.62698	1435,3398,6774,8600,8792	CSF1,ID2,STAT3,TNFSF11,TNFRSF11A	5/105
4_Member	GO Biological Processes	GO:0030316	osteoclast differentiation	-3.94891	-1.60945	1435,1880,8600,8792	CSF1,GPR183,TNFSF11,TNFRSF11A	4/56
4_Member	GO Biological Processes	GO:1903706	regulation of hemopoiesis	-3.94207	-1.60916	940,1435,2625,3398,3575,6774,8600,8792,80762	CD28,CSF1,GATA3,ID2,IL7R,STAT3,TNFSF11,TNFRSF11A,NDFIP1	9/422
4_Member	GO Biological Processes	GO:0050727	regulation of inflammatory response	-3.91894	-1.60187	940,1236,2625,3572,6774,8600,8792,80762,653361	CD28,CCR7,GATA3,IL6ST,STAT3,TNFSF11,TNFRSF11A,NDFIP1,NCF1	9/425
4_Member	GO Biological Processes	GO:0002763	positive regulation of myeloid leukocyte differentiation	-3.77631	-1.49926	1435,3398,8600,8792	CSF1,ID2,TNFSF11,TNFRSF11A	4/62
4_Member	GO Biological Processes	GO:1902107	positive regulation of leukocyte differentiation	-3.70741	-1.4697	1435,2625,3398,3575,8600,8792	CSF1,GATA3,ID2,IL7R,TNFSF11,TNFRSF11A	6/188
4_Member	GO Biological Processes	GO:1903708	positive regulation of hemopoiesis	-3.70741	-1.4697	1435,2625,3398,3575,8600,8792	CSF1,GATA3,ID2,IL7R,TNFSF11,TNFRSF11A	6/188
4_Member	GO Biological Processes	GO:0048872	homeostasis of number of cells	-3.62545	-1.42065	1236,1435,1880,2625,3398,3575,28996	CCR7,CSF1,GPR183,GATA3,ID2,IL7R,HIPK2	7/276
4_Member	GO Biological Processes	GO:0002761	regulation of myeloid leukocyte differentiation	-3.57033	-1.38718	1435,3398,8600,8792,80762	CSF1,ID2,TNFSF11,TNFRSF11A,NDFIP1	5/128
4_Member	GO Biological Processes	GO:0045672	positive regulation of osteoclast differentiation	-3.54628	-1.37733	1435,8600,8792	CSF1,TNFSF11,TNFRSF11A	3/29
4_Member	GO Biological Processes	GO:0097529	myeloid leukocyte migration	-3.40537	-1.29174	1236,1435,8600,8792,10451	CCR7,CSF1,TNFSF11,TNFRSF11A,VAV3	5/139
4_Member	GO Biological Processes	GO:0045637	regulation of myeloid cell differentiation	-3.36355	-1.25944	1435,3398,6774,8600,8792,80762	CSF1,ID2,STAT3,TNFSF11,TNFRSF11A,NDFIP1	6/218
4_Member	GO Biological Processes	GO:0050729	positive regulation of inflammatory response	-3.21544	-1.15496	940,1236,3572,8600,8792	CD28,CCR7,IL6ST,TNFSF11,TNFRSF11A	5/153
4_Member	GO Biological Processes	GO:0032103	positive regulation of response to external stimulus	-3.06477	-1.03634	940,1236,1435,1901,3572,4064,5581,8600,8792	CD28,CCR7,CSF1,S1PR1,IL6ST,CD180,PRKCE,TNFSF11,TNFRSF11A	9/557
4_Member	GO Biological Processes	GO:0045124	regulation of bone resorption	-3.03733	-1.01804	1901,8600,8792	S1PR1,TNFSF11,TNFRSF11A	3/43
4_Member	GO Biological Processes	GO:0046850	regulation of bone remodeling	-2.82129	-0.84713	1901,8600,8792	S1PR1,TNFSF11,TNFRSF11A	3/51
4_Member	GO Biological Processes	GO:0061180	mammary gland epithelium development	-2.68198	-0.745301	1435,3398,8600	CSF1,ID2,TNFSF11	3/57
4_Member	GO Biological Processes	GO:0002262	myeloid cell homeostasis	-2.48607	-0.614375	1435,2625,3398,28996	CSF1,GATA3,ID2,HIPK2	4/137
4_Member	GO Biological Processes	GO:0050920	regulation of chemotaxis	-2.44572	-0.585644	1236,1435,1880,1901,10509	CCR7,CSF1,GPR183,S1PR1,SEMA4B	5/229
4_Member	GO Biological Processes	GO:0045670	regulation of osteoclast differentiation	-2.41072	-0.557757	1435,8600,8792	CSF1,TNFSF11,TNFRSF11A	3/71
4_Member	GO Biological Processes	GO:0034103	regulation of tissue remodeling	-2.16473	-0.366039	1901,8600,8792	S1PR1,TNFSF11,TNFRSF11A	3/87
4_Member	GO Biological Processes	GO:1903532	positive regulation of secretion by cell	-2.02102	-0.25929	5208,5581,8600,8792,55691	PFKFB2,PRKCE,TNFSF11,TNFRSF11A,FRMD4A	5/290
5_Summary	GO Biological Processes	GO:0071345	cellular response to cytokine stimulus	-6.74895	-3.44883	1236,1435,1488,1545,2625,3572,3575,6774,6776,7188,7293,7431,8600,8718,8792,23143,3398,3728,8553,28996	CCR7,CSF1,CTBP2,CYP1B1,GATA3,IL6ST,IL7R,STAT3,STAT5A,TRAF5,TNFRSF4,VIM,TNFSF11,TNFRSF25,TNFRSF11A,LRCH1,ID2,JUP,BHLHE40,HIPK2	20/-
5_Member	GO Biological Processes	GO:0071345	cellular response to cytokine stimulus	-6.74895	-3.44883	1236,1435,1488,1545,2625,3572,3575,6774,6776,7188,7293,7431,8600,8718,8792,23143	CCR7,CSF1,CTBP2,CYP1B1,GATA3,IL6ST,IL7R,STAT3,STAT5A,TRAF5,TNFRSF4,VIM,TNFSF11,TNFRSF25,TNFRSF11A,LRCH1	16/736
5_Member	GO Biological Processes	GO:0019221	cytokine-mediated signaling pathway	-5.93075	-2.91146	1236,1435,3572,3575,6774,6776,7188,7293,8600,8718,8792	CCR7,CSF1,IL6ST,IL7R,STAT3,STAT5A,TRAF5,TNFRSF4,TNFSF11,TNFRSF25,TNFRSF11A	11/383
5_Member	GO Biological Processes	GO:0033209	tumor necrosis factor-mediated signaling pathway	-5.26205	-2.50619	7188,7293,8600,8718,8792	TRAF5,TNFRSF4,TNFSF11,TNFRSF25,TNFRSF11A	5/57
5_Member	GO Biological Processes	GO:0051090	regulation of DNA-binding transcription factor activity	-5.04468	-2.3468	1545,3398,3728,6774,7188,7293,8553,8600,8792,28996	CYP1B1,ID2,JUP,STAT3,TRAF5,TNFRSF4,BHLHE40,TNFSF11,TNFRSF11A,HIPK2	10/386
5_Member	GO Molecular Functions	GO:0005031	tumor necrosis factor receptor activity	-5.00314	-2.33373	7293,8718,8792	TNFRSF4,TNFRSF25,TNFRSF11A	3/10
5_Member	GO Biological Processes	GO:0071356	cellular response to tumor necrosis factor	-4.74445	-2.15881	1545,2625,7188,7293,8600,8718,8792	CYP1B1,GATA3,TRAF5,TNFRSF4,TNFSF11,TNFRSF25,TNFRSF11A	7/183
5_Member	GO Molecular Functions	GO:0005035	death receptor activity	-4.63019	-2.074	7293,8718,8792	TNFRSF4,TNFRSF25,TNFRSF11A	3/13
5_Member	GO Biological Processes	GO:0034612	response to tumor necrosis factor	-4.37549	-1.88126	1545,2625,7188,7293,8600,8718,8792	CYP1B1,GATA3,TRAF5,TNFRSF4,TNFSF11,TNFRSF25,TNFRSF11A	7/209
5_Member	GO Biological Processes	GO:0051091	positive regulation of DNA-binding transcription factor activity	-3.21156	-1.15335	3728,6774,7188,8600,8792,28996	JUP,STAT3,TRAF5,TNFSF11,TNFRSF11A,HIPK2	6/233
5_Member	GO Biological Processes	GO:0051092	positive regulation of NF-kappaB transcription factor activity	-2.4414	-0.582758	6774,7188,8600,8792	STAT3,TRAF5,TNFSF11,TNFRSF11A	4/141
6_Summary	GO Biological Processes	GO:0044092	negative regulation of molecular function	-6.54725	-3.28492	493,1545,3398,4137,5577,5581,7249,7293,8553,10039,10252,23143,56940,57493,80762,132864,8600,8792,22821,6774,9686,56937,112464	ATP2B4,CYP1B1,ID2,MAPT,PRKAR2B,PRKCE,TSC2,TNFRSF4,BHLHE40,PARP3,SPRY1,LRCH1,DUSP22,HEG1,NDFIP1,CPEB2,TNFSF11,TNFRSF11A,RASA3,STAT3,VGLL4,PMEPA1,CAVIN3	23/-
6_Member	GO Biological Processes	GO:0044092	negative regulation of molecular function	-6.54725	-3.28492	493,1545,3398,4137,5577,5581,7249,7293,8553,10039,10252,23143,56940,57493,80762,132864	ATP2B4,CYP1B1,ID2,MAPT,PRKAR2B,PRKCE,TSC2,TNFRSF4,BHLHE40,PARP3,SPRY1,LRCH1,DUSP22,HEG1,NDFIP1,CPEB2	16/762
6_Member	GO Biological Processes	GO:0043086	negative regulation of catalytic activity	-4.42614	-1.90633	493,4137,5577,7249,10039,10252,23143,56940,57493,132864	ATP2B4,MAPT,PRKAR2B,TSC2,PARP3,SPRY1,LRCH1,DUSP22,HEG1,CPEB2	10/456
6_Member	GO Biological Processes	GO:0051348	negative regulation of transferase activity	-4.29771	-1.83701	4137,5577,7249,10039,10252,56940,57493	MAPT,PRKAR2B,TSC2,PARP3,SPRY1,DUSP22,HEG1	7/215
6_Member	GO Biological Processes	GO:0033673	negative regulation of kinase activity	-3.77081	-1.49749	4137,5577,7249,10252,56940,57493	MAPT,PRKAR2B,TSC2,SPRY1,DUSP22,HEG1	6/183
6_Member	GO Biological Processes	GO:0031400	negative regulation of protein modification process	-3.18127	-1.12979	493,4137,5577,5581,7249,10252,56940,57493	ATP2B4,MAPT,PRKAR2B,PRKCE,TSC2,SPRY1,DUSP22,HEG1	8/428
6_Member	GO Biological Processes	GO:0006469	negative regulation of protein kinase activity	-2.98703	-0.97997	5577,7249,10252,56940,57493	PRKAR2B,TSC2,SPRY1,DUSP22,HEG1	5/172
6_Member	GO Biological Processes	GO:0071900	regulation of protein serine/threonine kinase activity	-2.87299	-0.888113	493,5577,8600,8792,10252,57493	ATP2B4,PRKAR2B,TNFSF11,TNFRSF11A,SPRY1,HEG1	6/271
6_Member	GO Biological Processes	GO:0046580	negative regulation of Ras protein signal transduction	-2.87169	-0.888113	10252,22821,57493	SPRY1,RASA3,HEG1	3/49
6_Member	GO Biological Processes	GO:0045936	negative regulation of phosphate metabolic process	-2.80822	-0.83777	4137,5577,6774,7249,10252,56940,57493	MAPT,PRKAR2B,STAT3,TSC2,SPRY1,DUSP22,HEG1	7/380
6_Member	GO Biological Processes	GO:0010563	negative regulation of phosphorus metabolic process	-2.80174	-0.833135	4137,5577,6774,7249,10252,56940,57493	MAPT,PRKAR2B,STAT3,TSC2,SPRY1,DUSP22,HEG1	7/381
6_Member	GO Biological Processes	GO:0051058	negative regulation of small GTPase mediated signal transduction	-2.70407	-0.762225	10252,22821,57493	SPRY1,RASA3,HEG1	3/56
6_Member	GO Biological Processes	GO:0042326	negative regulation of phosphorylation	-2.53224	-0.63943	4137,5577,7249,10252,56940,57493	MAPT,PRKAR2B,TSC2,SPRY1,DUSP22,HEG1	6/317
6_Member	GO Biological Processes	GO:1902532	negative regulation of intracellular signal transduction	-2.3328	-0.496439	493,7249,9686,10252,22821,56937,57493,112464	ATP2B4,TSC2,VGLL4,SPRY1,RASA3,PMEPA1,HEG1,CAVIN3	8/586
6_Member	GO Biological Processes	GO:0071901	negative regulation of protein serine/threonine kinase activity	-2.04752	-0.281192	5577,10252,57493	PRKAR2B,SPRY1,HEG1	3/96
7_Summary	GO Biological Processes	GO:0043549	regulation of kinase activity	-6.09041	-2.95301	493,1236,1435,3084,4137,5577,7249,8600,8792,10252,56940,57493,653361,10039,1880,3487,5581,28996,112464,3572,3678,10533,80762	ATP2B4,CCR7,CSF1,NRG1,MAPT,PRKAR2B,TSC2,TNFSF11,TNFRSF11A,SPRY1,DUSP22,HEG1,NCF1,PARP3,GPR183,IGFBP4,PRKCE,HIPK2,CAVIN3,IL6ST,ITGA5,ATG7,NDFIP1	23/-
7_Member	GO Biological Processes	GO:0043549	regulation of kinase activity	-6.09041	-2.95301	493,1236,1435,3084,4137,5577,7249,8600,8792,10252,56940,57493,653361	ATP2B4,CCR7,CSF1,NRG1,MAPT,PRKAR2B,TSC2,TNFSF11,TNFRSF11A,SPRY1,DUSP22,HEG1,NCF1	13/536
7_Member	GO Biological Processes	GO:0051338	regulation of transferase activity	-5.95913	-2.91864	493,1236,1435,3084,4137,5577,7249,8600,8792,10039,10252,56940,57493,653361	ATP2B4,CCR7,CSF1,NRG1,MAPT,PRKAR2B,TSC2,TNFSF11,TNFRSF11A,PARP3,SPRY1,DUSP22,HEG1,NCF1	14/644
7_Member	GO Biological Processes	GO:0045859	regulation of protein kinase activity	-5.85086	-2.86159	493,1236,1435,3084,5577,7249,8600,8792,10252,56940,57493,653361	ATP2B4,CCR7,CSF1,NRG1,PRKAR2B,TSC2,TNFSF11,TNFRSF11A,SPRY1,DUSP22,HEG1,NCF1	12/474
7_Member	GO Biological Processes	GO:0043410	positive regulation of MAPK cascade	-5.04767	-2.3468	1236,1880,3084,3487,5581,8600,8792,28996,56940,112464,653361	CCR7,GPR183,NRG1,IGFBP4,PRKCE,TNFSF11,TNFRSF11A,HIPK2,DUSP22,CAVIN3,NCF1	11/474
7_Member	GO Biological Processes	GO:0043408	regulation of MAPK cascade	-4.35355	-1.88126	1236,1880,3084,3487,5581,8600,8792,10252,28996,56940,112464,653361	CCR7,GPR183,NRG1,IGFBP4,PRKCE,TNFSF11,TNFRSF11A,SPRY1,HIPK2,DUSP22,CAVIN3,NCF1	12/669
7_Member	GO Biological Processes	GO:0046330	positive regulation of JNK cascade	-4.20129	-1.77886	1236,8600,28996,56940,653361	CCR7,TNFSF11,HIPK2,DUSP22,NCF1	5/94
7_Member	GO Biological Processes	GO:0033674	positive regulation of kinase activity	-4.17378	-1.76169	493,1236,1435,3084,4137,8600,8792,653361	ATP2B4,CCR7,CSF1,NRG1,MAPT,TNFSF11,TNFRSF11A,NCF1	8/305
7_Member	GO Biological Processes	GO:0042327	positive regulation of phosphorylation	-3.94664	-1.60945	493,1236,1435,3084,3572,3678,4137,8600,8792,28996,653361	ATP2B4,CCR7,CSF1,NRG1,IL6ST,ITGA5,MAPT,TNFSF11,TNFRSF11A,HIPK2,NCF1	11/627
7_Member	GO Biological Processes	GO:0045860	positive regulation of protein kinase activity	-3.79403	-1.50942	493,1236,1435,3084,8600,8792,653361	ATP2B4,CCR7,CSF1,NRG1,TNFSF11,TNFRSF11A,NCF1	7/259
7_Member	GO Biological Processes	GO:0031401	positive regulation of protein modification process	-3.6868	-1.45588	493,1236,1435,3084,3572,3678,8600,8792,10533,28996,80762,653361	ATP2B4,CCR7,CSF1,NRG1,IL6ST,ITGA5,TNFSF11,TNFRSF11A,ATG7,HIPK2,NDFIP1,NCF1	12/788
7_Member	GO Biological Processes	GO:0032874	positive regulation of stress-activated MAPK cascade	-3.57033	-1.38718	1236,8600,28996,56940,653361	CCR7,TNFSF11,HIPK2,DUSP22,NCF1	5/128
7_Member	GO Biological Processes	GO:0001934	positive regulation of protein phosphorylation	-3.56055	-1.38041	493,1236,1435,3084,3572,3678,8600,8792,28996,653361	ATP2B4,CCR7,CSF1,NRG1,IL6ST,ITGA5,TNFSF11,TNFRSF11A,HIPK2,NCF1	10/582
7_Member	GO Biological Processes	GO:0070304	positive regulation of stress-activated protein kinase signaling cascade	-3.53918	-1.37733	1236,8600,28996,56940,653361	CCR7,TNFSF11,HIPK2,DUSP22,NCF1	5/130
7_Member	GO Biological Processes	GO:0051347	positive regulation of transferase activity	-3.537	-1.37733	493,1236,1435,3084,4137,8600,8792,653361	ATP2B4,CCR7,CSF1,NRG1,MAPT,TNFSF11,TNFRSF11A,NCF1	8/378
7_Member	GO Biological Processes	GO:0010562	positive regulation of phosphorus metabolic process	-3.51368	-1.36529	493,1236,1435,3084,3572,3678,4137,8600,8792,28996,653361	ATP2B4,CCR7,CSF1,NRG1,IL6ST,ITGA5,MAPT,TNFSF11,TNFRSF11A,HIPK2,NCF1	11/704
7_Member	GO Biological Processes	GO:0045937	positive regulation of phosphate metabolic process	-3.51368	-1.36529	493,1236,1435,3084,3572,3678,4137,8600,8792,28996,653361	ATP2B4,CCR7,CSF1,NRG1,IL6ST,ITGA5,MAPT,TNFSF11,TNFRSF11A,HIPK2,NCF1	11/704
7_Member	GO Biological Processes	GO:0046328	regulation of JNK cascade	-3.43425	-1.31285	1236,8600,28996,56940,653361	CCR7,TNFSF11,HIPK2,DUSP22,NCF1	5/137
7_Member	GO Biological Processes	GO:0070374	positive regulation of ERK1 and ERK2 cascade	-3.38473	-1.27367	1236,1880,3084,8600,8792,112464	CCR7,GPR183,NRG1,TNFSF11,TNFRSF11A,CAVIN3	6/216
7_Member	GO Biological Processes	GO:0070372	regulation of ERK1 and ERK2 cascade	-3.33066	-1.24123	1236,1880,3084,8600,8792,10252,112464	CCR7,GPR183,NRG1,TNFSF11,TNFRSF11A,SPRY1,CAVIN3	7/309
7_Member	GO Biological Processes	GO:0032872	regulation of stress-activated MAPK cascade	-2.78587	-0.822317	1236,8600,28996,56940,653361	CCR7,TNFSF11,HIPK2,DUSP22,NCF1	5/191
7_Member	GO Biological Processes	GO:0070302	regulation of stress-activated protein kinase signaling cascade	-2.75623	-0.800486	1236,8600,28996,56940,653361	CCR7,TNFSF11,HIPK2,DUSP22,NCF1	5/194
8_Summary	GO Biological Processes	GO:0051056	regulation of small GTPase mediated signal transduction	-5.97603	-2.91864	1435,6453,7052,7249,10252,10451,22821,27128,57493,89890,3084,3572,5581,6102,653361,132864	CSF1,ITSN1,TGM2,TSC2,SPRY1,VAV3,RASA3,CYTH4,HEG1,KBTBD6,NRG1,IL6ST,PRKCE,RP2,NCF1,CPEB2	16/-
8_Member	GO Biological Processes	GO:0051056	regulation of small GTPase mediated signal transduction	-5.97603	-2.91864	1435,6453,7052,7249,10252,10451,22821,27128,57493,89890	CSF1,ITSN1,TGM2,TSC2,SPRY1,VAV3,RASA3,CYTH4,HEG1,KBTBD6	10/303
8_Member	GO Biological Processes	GO:0046578	regulation of Ras protein signal transduction	-3.67029	-1.44935	1435,10252,22821,27128,57493,89890	CSF1,SPRY1,RASA3,CYTH4,HEG1,KBTBD6	6/191
8_Member	GO Molecular Functions	GO:0008047	enzyme activator activity	-2.31102	-0.47871	3084,3572,5581,6102,7249,10451,22821,653361	NRG1,IL6ST,PRKCE,RP2,TSC2,VAV3,RASA3,NCF1	8/591
8_Member	GO Molecular Functions	GO:0030695	GTPase regulator activity	-2.21659	-0.40783	6102,6453,7249,10451,22821,27128,132864	RP2,ITSN1,TSC2,VAV3,RASA3,CYTH4,CPEB2	7/487
8_Member	GO Molecular Functions	GO:0060589	nucleoside-triphosphatase regulator activity	-2.21659	-0.40783	6102,6453,7249,10451,22821,27128,132864	RP2,ITSN1,TSC2,VAV3,RASA3,CYTH4,CPEB2	7/487
9_Summary	GO Biological Processes	GO:0035239	tube morphogenesis	-5.66869	-2.75854	1435,1545,1901,2625,3398,3678,7052,7249,8820,10252,10451,23670,55636,57493,2650,3084,493,28996,8013,56937	CSF1,CYP1B1,S1PR1,GATA3,ID2,ITGA5,TGM2,TSC2,HESX1,SPRY1,VAV3,CEMIP2,CHD7,HEG1,GCNT1,NRG1,ATP2B4,HIPK2,NR4A3,PMEPA1	20/-
9_Member	GO Biological Processes	GO:0035239	tube morphogenesis	-5.66869	-2.75854	1435,1545,1901,2625,3398,3678,7052,7249,8820,10252,10451,23670,55636,57493	CSF1,CYP1B1,S1PR1,GATA3,ID2,ITGA5,TGM2,TSC2,HESX1,SPRY1,VAV3,CEMIP2,CHD7,HEG1	14/682
9_Member	GO Biological Processes	GO:0048729	tissue morphogenesis	-5.0351	-2.3468	1435,1901,2625,2650,3084,3678,7052,7249,8820,10252,55636,57493	CSF1,S1PR1,GATA3,GCNT1,NRG1,ITGA5,TGM2,TSC2,HESX1,SPRY1,CHD7,HEG1	12/570
9_Member	GO Biological Processes	GO:0110110	positive regulation of animal organ morphogenesis	-3.33908	-1.24308	1435,2625,10252	CSF1,GATA3,SPRY1	3/34
9_Member	GO Biological Processes	GO:0090288	negative regulation of cellular response to growth factor stimulus	-2.48607	-0.614375	493,2625,10252,28996	ATP2B4,GATA3,SPRY1,HIPK2	4/137
9_Member	GO Biological Processes	GO:0035148	tube formation	-2.40884	-0.557282	2625,7052,7249,8820	GATA3,TGM2,TSC2,HESX1	4/144
9_Member	GO Biological Processes	GO:0002009	morphogenesis of an epithelium	-2.37442	-0.527064	1435,2625,3678,7052,7249,8820,10252	CSF1,GATA3,ITGA5,TGM2,TSC2,HESX1,SPRY1	7/455
9_Member	GO Biological Processes	GO:0048598	embryonic morphogenesis	-2.33719	-0.497481	2625,3398,3678,7249,8013,8820,28996,55636	GATA3,ID2,ITGA5,TSC2,NR4A3,HESX1,HIPK2,CHD7	8/585
9_Member	GO Biological Processes	GO:0090287	regulation of cellular response to growth factor stimulus	-2.19174	-0.386705	493,2625,3678,10252,28996,56937	ATP2B4,GATA3,ITGA5,SPRY1,HIPK2,PMEPA1	6/373
9_Member	GO Biological Processes	GO:2000027	regulation of animal organ morphogenesis	-2.13755	-0.342576	1435,2625,10252	CSF1,GATA3,SPRY1	3/89
10_Summary	GO Biological Processes	GO:0070661	leukocyte proliferation	-5.32699	-2.54178	940,1435,3575,4064,7293,8600,80762,2625,3572,10039,56940,8013,653361,3398,3487,6774,28996,671,1545,23175,389643,23143	CD28,CSF1,IL7R,CD180,TNFRSF4,TNFSF11,NDFIP1,GATA3,IL6ST,PARP3,DUSP22,NR4A3,NCF1,ID2,IGFBP4,STAT3,HIPK2,BPI,CYP1B1,LPIN1,NUGGC,LRCH1	22/-
10_Member	GO Biological Processes	GO:0070661	leukocyte proliferation	-5.32699	-2.54178	940,1435,3575,4064,7293,8600,80762	CD28,CSF1,IL7R,CD180,TNFRSF4,TNFSF11,NDFIP1	7/149
10_Member	GO Biological Processes	GO:0002819	regulation of adaptive immune response	-4.41533	-1.90633	940,2625,3572,3575,10039,56940,80762	CD28,GATA3,IL6ST,IL7R,PARP3,DUSP22,NDFIP1	7/206
10_Member	GO Biological Processes	GO:0002697	regulation of immune effector process	-4.26221	-1.81957	940,2625,3575,7293,8013,10039,56940,80762,653361	CD28,GATA3,IL7R,TNFRSF4,NR4A3,PARP3,DUSP22,NDFIP1,NCF1	9/383
10_Member	GO Biological Processes	GO:0008283	cell population proliferation	-4.18946	-1.77223	940,1435,3398,3487,3575,4064,6774,7293,8013,8600,28996,80762	CD28,CSF1,ID2,IGFBP4,IL7R,CD180,STAT3,TNFRSF4,NR4A3,TNFSF11,HIPK2,NDFIP1	12/696
10_Member	GO Biological Processes	GO:0002823	negative regulation of adaptive immune response based on somatic recombination of immune receptors built from immunoglobulin superfamily domains	-3.9188	-1.60187	3575,10039,56940,80762	IL7R,PARP3,DUSP22,NDFIP1	4/57
10_Member	GO Biological Processes	GO:0002707	negative regulation of lymphocyte mediated immunity	-3.88925	-1.58828	3575,10039,56940,80762	IL7R,PARP3,DUSP22,NDFIP1	4/58
10_Member	GO Biological Processes	GO:0002820	negative regulation of adaptive immune response	-3.77631	-1.49926	3575,10039,56940,80762	IL7R,PARP3,DUSP22,NDFIP1	4/62
10_Member	GO Biological Processes	GO:0002706	regulation of lymphocyte mediated immunity	-3.71994	-1.4697	940,2625,3575,10039,56940,80762	CD28,GATA3,IL7R,PARP3,DUSP22,NDFIP1	6/187
10_Member	GO Biological Processes	GO:0002822	regulation of adaptive immune response based on somatic recombination of immune receptors built from immunoglobulin superfamily domains	-3.67029	-1.44935	940,2625,3575,10039,56940,80762	CD28,GATA3,IL7R,PARP3,DUSP22,NDFIP1	6/191
10_Member	GO Biological Processes	GO:0046651	lymphocyte proliferation	-3.60202	-1.40663	940,3575,4064,7293,80762	CD28,IL7R,CD180,TNFRSF4,NDFIP1	5/126
10_Member	GO Biological Processes	GO:0002704	negative regulation of leukocyte mediated immunity	-3.59644	-1.40415	3575,10039,56940,80762	IL7R,PARP3,DUSP22,NDFIP1	4/69
10_Member	GO Biological Processes	GO:0032943	mononuclear cell proliferation	-3.53918	-1.37733	940,3575,4064,7293,80762	CD28,IL7R,CD180,TNFRSF4,NDFIP1	5/130
10_Member	GO Biological Processes	GO:0002637	regulation of immunoglobulin production	-3.43536	-1.31285	940,7293,10039,80762	CD28,TNFRSF4,PARP3,NDFIP1	4/76
10_Member	GO Biological Processes	GO:0050869	negative regulation of B cell activation	-3.33908	-1.24308	3398,10039,80762	ID2,PARP3,NDFIP1	3/34
10_Member	GO Biological Processes	GO:0045191	regulation of isotype switching	-3.19554	-1.13958	940,10039,80762	CD28,PARP3,NDFIP1	3/38
10_Member	GO Biological Processes	GO:0002703	regulation of leukocyte mediated immunity	-3.07969	-1.04353	940,2625,3575,10039,56940,80762	CD28,GATA3,IL7R,PARP3,DUSP22,NDFIP1	6/247
10_Member	GO Biological Processes	GO:0002695	negative regulation of leukocyte activation	-2.77593	-0.814629	671,3398,10039,56940,80762	BPI,ID2,PARP3,DUSP22,NDFIP1	5/192
10_Member	GO Biological Processes	GO:0002698	negative regulation of immune effector process	-2.66783	-0.732859	3575,10039,56940,80762	IL7R,PARP3,DUSP22,NDFIP1	4/122
10_Member	GO Biological Processes	GO:0051052	regulation of DNA metabolic process	-2.62553	-0.696451	940,1545,2625,3575,10039,23175,80762,389643	CD28,CYP1B1,GATA3,IL7R,PARP3,LPIN1,NDFIP1,NUGGC	8/524
10_Member	GO Biological Processes	GO:0050866	negative regulation of cell activation	-2.56272	-0.655779	671,3398,10039,56940,80762	BPI,ID2,PARP3,DUSP22,NDFIP1	5/215
10_Member	GO Biological Processes	GO:0002712	regulation of B cell mediated immunity	-2.55772	-0.655535	940,10039,80762	CD28,PARP3,NDFIP1	3/63
10_Member	GO Biological Processes	GO:0002889	regulation of immunoglobulin mediated immune response	-2.55772	-0.655535	940,10039,80762	CD28,PARP3,NDFIP1	3/63
10_Member	GO Biological Processes	GO:0000018	regulation of DNA recombination	-2.52055	-0.633667	940,3575,10039,80762	CD28,IL7R,PARP3,NDFIP1	4/134
10_Member	GO Biological Processes	GO:0042098	T cell proliferation	-2.39363	-0.544875	940,7293,80762	CD28,TNFRSF4,NDFIP1	3/72
10_Member	GO Biological Processes	GO:0051250	negative regulation of lymphocyte activation	-2.19166	-0.386705	3398,10039,56940,80762	ID2,PARP3,DUSP22,NDFIP1	4/166
10_Member	GO Biological Processes	GO:0002683	negative regulation of immune system process	-2.06766	-0.29552	671,3398,3575,10039,23143,56940,80762	BPI,ID2,IL7R,PARP3,LRCH1,DUSP22,NDFIP1	7/520
11_Summary	GO Biological Processes	GO:0040014	regulation of multicellular organism growth	-5.01252	-2.33376	1435,2593,6774,6776,55636,4137,9686,10509,3487,6414	CSF1,GAMT,STAT3,STAT5A,CHD7,MAPT,VGLL4,SEMA4B,IGFBP4,SELENOP	10/-
11_Member	GO Biological Processes	GO:0040014	regulation of multicellular organism growth	-5.01252	-2.33376	1435,2593,6774,6776,55636	CSF1,GAMT,STAT3,STAT5A,CHD7	5/64
11_Member	GO Biological Processes	GO:0048638	regulation of developmental growth	-3.93695	-1.60827	1435,2593,4137,6774,6776,9686,10509,55636	CSF1,GAMT,MAPT,STAT3,STAT5A,VGLL4,SEMA4B,CHD7	8/330
11_Member	GO Biological Processes	GO:0040008	regulation of growth	-3.36693	-1.25944	1435,2593,3487,4137,6414,6774,6776,9686,10509,55636	CSF1,GAMT,IGFBP4,MAPT,SELENOP,STAT3,STAT5A,VGLL4,SEMA4B,CHD7	10/616
12_Summary	GO Biological Processes	GO:0061384	heart trabecula morphogenesis	-4.92242	-2.26315	1901,3084,55636,57493,3398,2625,7122,10252,7249,8572,1545,3678,10451,23670,6414	S1PR1,NRG1,CHD7,HEG1,ID2,GATA3,CLDN5,SPRY1,TSC2,PDLIM4,CYP1B1,ITGA5,VAV3,CEMIP2,SELENOP	15/-
12_Member	GO Biological Processes	GO:0061384	heart trabecula morphogenesis	-4.92242	-2.26315	1901,3084,55636,57493	S1PR1,NRG1,CHD7,HEG1	4/32
12_Member	GO Biological Processes	GO:0003222	ventricular trabecula myocardium morphogenesis	-4.52686	-1.99152	3084,55636,57493	NRG1,CHD7,HEG1	3/14
12_Member	GO Biological Processes	GO:0061383	trabecula morphogenesis	-4.36335	-1.88126	1901,3084,55636,57493	S1PR1,NRG1,CHD7,HEG1	4/44
12_Member	GO Biological Processes	GO:0003229	ventricular cardiac muscle tissue development	-3.86024	-1.56795	3084,3398,55636,57493	NRG1,ID2,CHD7,HEG1	4/59
12_Member	GO Biological Processes	GO:0055008	cardiac muscle tissue morphogenesis	-3.80379	-1.51536	1901,3084,55636,57493	S1PR1,NRG1,CHD7,HEG1	4/61
12_Member	GO Biological Processes	GO:0003007	heart morphogenesis	-3.75322	-1.48359	1901,2625,3084,7122,10252,55636,57493	S1PR1,GATA3,NRG1,CLDN5,SPRY1,CHD7,HEG1	7/263
12_Member	GO Biological Processes	GO:0007507	heart development	-3.63847	-1.42406	1901,2625,3084,3398,7122,7249,8572,10252,55636,57493	S1PR1,GATA3,NRG1,ID2,CLDN5,TSC2,PDLIM4,SPRY1,CHD7,HEG1	10/569
12_Member	GO Biological Processes	GO:0003208	cardiac ventricle morphogenesis	-3.54867	-1.37733	2625,3084,55636,57493	GATA3,NRG1,CHD7,HEG1	4/71
12_Member	GO Biological Processes	GO:0060415	muscle tissue morphogenesis	-3.47968	-1.34378	1901,3084,55636,57493	S1PR1,NRG1,CHD7,HEG1	4/74
12_Member	GO Biological Processes	GO:0048644	muscle organ morphogenesis	-3.32989	-1.24123	1901,3084,55636,57493	S1PR1,NRG1,CHD7,HEG1	4/81
12_Member	GO Biological Processes	GO:0055010	ventricular cardiac muscle tissue morphogenesis	-2.92436	-0.929201	3084,55636,57493	NRG1,CHD7,HEG1	3/47
12_Member	GO Biological Processes	GO:0048738	cardiac muscle tissue development	-2.75623	-0.800486	1901,3084,3398,55636,57493	S1PR1,NRG1,ID2,CHD7,HEG1	5/194
12_Member	GO Biological Processes	GO:0014706	striated muscle tissue development	-2.69853	-0.758415	1901,3084,3398,55636,57493	S1PR1,NRG1,ID2,CHD7,HEG1	5/200
12_Member	GO Biological Processes	GO:0003206	cardiac chamber morphogenesis	-2.60456	-0.681346	2625,3084,55636,57493	GATA3,NRG1,CHD7,HEG1	4/127
12_Member	GO Biological Processes	GO:0003231	cardiac ventricle development	-2.60456	-0.681346	2625,3084,55636,57493	GATA3,NRG1,CHD7,HEG1	4/127
12_Member	GO Biological Processes	GO:0048514	blood vessel morphogenesis	-2.50264	-0.625022	1545,1901,3678,10451,23670,55636,57493	CYP1B1,S1PR1,ITGA5,VAV3,CEMIP2,CHD7,HEG1	7/431
12_Member	GO Biological Processes	GO:0045446	endothelial cell differentiation	-2.22123	-0.40992	1901,3084,57493	S1PR1,NRG1,HEG1	3/83
12_Member	GO Biological Processes	GO:0003205	cardiac chamber development	-2.17359	-0.372407	2625,3084,55636,57493	GATA3,NRG1,CHD7,HEG1	4/168
12_Member	GO Biological Processes	GO:0009791	post-embryonic development	-2.16473	-0.366039	2625,6414,57493	GATA3,SELENOP,HEG1	3/87
12_Member	GO Biological Processes	GO:0001568	blood vessel development	-2.04195	-0.277929	1545,1901,3678,10451,23670,55636,57493	CYP1B1,S1PR1,ITGA5,VAV3,CEMIP2,CHD7,HEG1	7/526
13_Summary	GO Biological Processes	GO:0007167	enzyme-linked receptor protein signaling pathway	-4.66021	-2.08955	1435,3084,3572,6774,6776,7122,7249,7431,8013,8820,28996,56940,493,1545,2625,55636,3728,10509,23143,3678,23670,1052,2189	CSF1,NRG1,IL6ST,STAT3,STAT5A,CLDN5,TSC2,VIM,NR4A3,HESX1,HIPK2,DUSP22,ATP2B4,CYP1B1,GATA3,CHD7,JUP,SEMA4B,LRCH1,ITGA5,CEMIP2,CEBPD,FANCG	23/-
13_Member	GO Biological Processes	GO:0007167	enzyme-linked receptor protein signaling pathway	-4.66021	-2.08955	1435,3084,3572,6774,6776,7122,7249,7431,8013,8820,28996,56940	CSF1,NRG1,IL6ST,STAT3,STAT5A,CLDN5,TSC2,VIM,NR4A3,HESX1,HIPK2,DUSP22	12/622
13_Member	GO Biological Processes	GO:0043010	camera-type eye development	-3.90996	-1.60187	493,1545,2625,6774,7431,8820,28996,55636	ATP2B4,CYP1B1,GATA3,STAT3,VIM,HESX1,HIPK2,CHD7	8/333
13_Member	GO Biological Processes	GO:0040013	negative regulation of locomotion	-3.8884	-1.58828	493,1545,2625,3728,6774,7122,10509,23143,56940	ATP2B4,CYP1B1,GATA3,JUP,STAT3,CLDN5,SEMA4B,LRCH1,DUSP22	9/429
13_Member	GO Biological Processes	GO:0045765	regulation of angiogenesis	-3.74551	-1.48318	493,1545,3678,3728,6774,7122,23670,28996	ATP2B4,CYP1B1,ITGA5,JUP,STAT3,CLDN5,CEMIP2,HIPK2	8/352
13_Member	GO Biological Processes	GO:1901342	regulation of vasculature development	-3.67129	-1.44935	493,1545,3678,3728,6774,7122,23670,28996	ATP2B4,CYP1B1,ITGA5,JUP,STAT3,CLDN5,CEMIP2,HIPK2	8/361
13_Member	GO Biological Processes	GO:0001654	eye development	-3.52933	-1.37251	493,1545,2625,6774,7431,8820,28996,55636	ATP2B4,CYP1B1,GATA3,STAT3,VIM,HESX1,HIPK2,CHD7	8/379
13_Member	GO Biological Processes	GO:0150063	visual system development	-3.49889	-1.35328	493,1545,2625,6774,7431,8820,28996,55636	ATP2B4,CYP1B1,GATA3,STAT3,VIM,HESX1,HIPK2,CHD7	8/383
13_Member	GO Biological Processes	GO:0048880	sensory system development	-3.45396	-1.32729	493,1545,2625,6774,7431,8820,28996,55636	ATP2B4,CYP1B1,GATA3,STAT3,VIM,HESX1,HIPK2,CHD7	8/389
13_Member	GO Biological Processes	GO:2000146	negative regulation of cell motility	-3.41716	-1.30095	493,1545,2625,3728,6774,7122,23143,56940	ATP2B4,CYP1B1,GATA3,JUP,STAT3,CLDN5,LRCH1,DUSP22	8/394
13_Member	GO Biological Processes	GO:0060041	retina development in camera-type eye	-3.21544	-1.15496	493,1545,6774,28996,55636	ATP2B4,CYP1B1,STAT3,HIPK2,CHD7	5/153
13_Member	GO Biological Processes	GO:0007179	transforming growth factor beta receptor signaling pathway	-2.96957	-0.964514	6774,7122,28996,56940	STAT3,CLDN5,HIPK2,DUSP22	4/101
13_Member	GO Biological Processes	GO:0007423	sensory organ development	-2.94753	-0.946457	493,1052,1545,2625,6774,7431,8820,28996,55636	ATP2B4,CEBPD,CYP1B1,GATA3,STAT3,VIM,HESX1,HIPK2,CHD7	9/579
13_Member	GO Biological Processes	GO:0045766	positive regulation of angiogenesis	-2.82624	-0.850213	1545,3678,3728,6774,28996	CYP1B1,ITGA5,JUP,STAT3,HIPK2	5/187
13_Member	GO Biological Processes	GO:0030336	negative regulation of cell migration	-2.81472	-0.84242	493,1545,3728,6774,7122,23143,56940	ATP2B4,CYP1B1,JUP,STAT3,CLDN5,LRCH1,DUSP22	7/379
13_Member	GO Biological Processes	GO:1904018	positive regulation of vasculature development	-2.79587	-0.829104	1545,3678,3728,6774,28996	CYP1B1,ITGA5,JUP,STAT3,HIPK2	5/190
13_Member	GO Biological Processes	GO:0007178	transmembrane receptor protein serine/threonine kinase signaling pathway	-2.73677	-0.787952	6774,7122,7431,28996,56940	STAT3,CLDN5,VIM,HIPK2,DUSP22	5/196
13_Member	GO Biological Processes	GO:0035270	endocrine system development	-2.58003	-0.668967	1545,2625,8820,28996	CYP1B1,GATA3,HESX1,HIPK2	4/129
13_Member	GO Biological Processes	GO:0003407	neural retina development	-2.34388	-0.502049	493,6774,28996	ATP2B4,STAT3,HIPK2	3/75
13_Member	GO Biological Processes	GO:0002088	lens development in camera-type eye	-2.23583	-0.420659	2625,7431,28996	GATA3,VIM,HIPK2	3/82
13_Member	GO Biological Processes	GO:0071560	cellular response to transforming growth factor beta stimulus	-2.22857	-0.415974	6774,7122,28996,56940	STAT3,CLDN5,HIPK2,DUSP22	4/162
13_Member	GO Biological Processes	GO:0071559	response to transforming growth factor beta	-2.17359	-0.372407	6774,7122,28996,56940	STAT3,CLDN5,HIPK2,DUSP22	4/168
13_Member	GO Biological Processes	GO:0090596	sensory organ morphogenesis	-2.12751	-0.335651	2625,6774,8820,28996,55636	GATA3,STAT3,HESX1,HIPK2,CHD7	5/273
13_Member	GO Biological Processes	GO:0141091	transforming growth factor beta receptor superfamily signaling pathway	-2.12086	-0.335651	6774,7122,28996,56940	STAT3,CLDN5,HIPK2,DUSP22	4/174
13_Member	GO Biological Processes	GO:0007548	sex differentiation	-2.08269	-0.305845	1545,2189,2625,8820,55636	CYP1B1,FANCG,GATA3,HESX1,CHD7	5/280
14_Summary	GO Molecular Functions	GO:0140297	DNA-binding transcription factor binding	-4.25505	-1.81957	1390,1488,2625,3398,3728,6774,6776,8013,8553,28996,9686,1052	CREM,CTBP2,GATA3,ID2,JUP,STAT3,STAT5A,NR4A3,BHLHE40,HIPK2,VGLL4,CEBPD	12/-
14_Member	GO Molecular Functions	GO:0140297	DNA-binding transcription factor binding	-4.25505	-1.81957	1390,1488,2625,3398,3728,6774,6776,8013,8553,28996	CREM,CTBP2,GATA3,ID2,JUP,STAT3,STAT5A,NR4A3,BHLHE40,HIPK2	10/478
14_Member	GO Molecular Functions	GO:0008134	transcription factor binding	-4.11494	-1.70792	1390,1488,2625,3398,3728,6774,6776,8013,8553,9686,28996	CREM,CTBP2,GATA3,ID2,JUP,STAT3,STAT5A,NR4A3,BHLHE40,VGLL4,HIPK2	11/600
14_Member	GO Molecular Functions	GO:0061629	RNA polymerase II-specific DNA-binding transcription factor binding	-3.06399	-1.03634	1488,2625,3398,6774,8013,8553,28996	CTBP2,GATA3,ID2,STAT3,NR4A3,BHLHE40,HIPK2	7/343
14_Member	GO Cellular Components	GO:0090575	RNA polymerase II transcription regulator complex	-2.24958	-0.429205	1052,1390,6774,6776,28996	CEBPD,CREM,STAT3,STAT5A,HIPK2	5/255
14_Member	GO Cellular Components	GO:0005667	transcription regulator complex	-2.08939	-0.310173	1052,1390,1488,6774,6776,8013,28996	CEBPD,CREM,CTBP2,STAT3,STAT5A,NR4A3,HIPK2	7/515
15_Summary	GO Biological Processes	GO:0030335	positive regulation of cell migration	-4.2526	-1.81957	1236,1435,1545,1901,2625,3678,5581,6774,6776,8013,10509,2650,8792,23175,56937,132864,7431,493,3728,7052	CCR7,CSF1,CYP1B1,S1PR1,GATA3,ITGA5,PRKCE,STAT3,STAT5A,NR4A3,SEMA4B,GCNT1,TNFRSF11A,LPIN1,PMEPA1,CPEB2,VIM,ATP2B4,JUP,TGM2	20/-
15_Member	GO Biological Processes	GO:0030335	positive regulation of cell migration	-4.2526	-1.81957	1236,1435,1545,1901,2625,3678,5581,6774,6776,8013,10509	CCR7,CSF1,CYP1B1,S1PR1,GATA3,ITGA5,PRKCE,STAT3,STAT5A,NR4A3,SEMA4B	11/579
15_Member	GO Biological Processes	GO:2000147	positive regulation of cell motility	-4.07672	-1.67983	1236,1435,1545,1901,2625,3678,5581,6774,6776,8013,10509	CCR7,CSF1,CYP1B1,S1PR1,GATA3,ITGA5,PRKCE,STAT3,STAT5A,NR4A3,SEMA4B	11/606
15_Member	GO Biological Processes	GO:0040017	positive regulation of locomotion	-3.98938	-1.63013	1236,1435,1545,1901,2625,3678,5581,6774,6776,8013,10509	CCR7,CSF1,CYP1B1,S1PR1,GATA3,ITGA5,PRKCE,STAT3,STAT5A,NR4A3,SEMA4B	11/620
15_Member	GO Biological Processes	GO:0009725	response to hormone	-3.72739	-1.47223	1236,1545,2625,2650,5581,6774,6776,8013,8792,23175,56937,132864	CCR7,CYP1B1,GATA3,GCNT1,PRKCE,STAT3,STAT5A,NR4A3,TNFRSF11A,LPIN1,PMEPA1,CPEB2	12/780
15_Member	GO Biological Processes	GO:1901652	response to peptide	-3.62842	-1.42065	1545,2650,6774,6776,7431,8013,8792,23175,132864	CYP1B1,GCNT1,STAT3,STAT5A,VIM,NR4A3,TNFRSF11A,LPIN1,CPEB2	9/465
15_Member	GO Biological Processes	GO:0043434	response to peptide hormone	-3.5447	-1.37733	1545,2650,6774,6776,8013,8792,23175,132864	CYP1B1,GCNT1,STAT3,STAT5A,NR4A3,TNFRSF11A,LPIN1,CPEB2	8/377
15_Member	GO Biological Processes	GO:0071417	cellular response to organonitrogen compound	-3.48484	-1.34378	493,1545,3728,6774,6776,7052,7431,8013,23175,132864	ATP2B4,CYP1B1,JUP,STAT3,STAT5A,TGM2,VIM,NR4A3,LPIN1,CPEB2	10/595
15_Member	GO Biological Processes	GO:1901653	cellular response to peptide	-3.31401	-1.23018	1545,6774,6776,7431,8013,23175,132864	CYP1B1,STAT3,STAT5A,VIM,NR4A3,LPIN1,CPEB2	7/311
15_Member	GO Biological Processes	GO:1901699	cellular response to nitrogen compound	-3.28054	-1.20854	493,1545,3728,6774,6776,7052,7431,8013,23175,132864	ATP2B4,CYP1B1,JUP,STAT3,STAT5A,TGM2,VIM,NR4A3,LPIN1,CPEB2	10/632
15_Member	GO Biological Processes	GO:0071375	cellular response to peptide hormone stimulus	-3.08881	-1.04833	1545,6774,6776,8013,23175,132864	CYP1B1,STAT3,STAT5A,NR4A3,LPIN1,CPEB2	6/246
15_Member	GO Biological Processes	GO:0032870	cellular response to hormone stimulus	-2.74604	-0.795463	1545,5581,6774,6776,8013,23175,56937,132864	CYP1B1,PRKCE,STAT3,STAT5A,NR4A3,LPIN1,PMEPA1,CPEB2	8/501
16_Summary	GO Biological Processes	GO:0038093	Fc receptor signaling pathway	-4.07545	-1.67983	2205,5581,8013,10451,1488,2625,6453,7052,64840,1435,4137,6776,389668	FCER1A,PRKCE,NR4A3,VAV3,CTBP2,GATA3,ITSN1,TGM2,PORCN,CSF1,MAPT,STAT5A,XKR9	13/-
16_Member	GO Biological Processes	GO:0038093	Fc receptor signaling pathway	-4.07545	-1.67983	2205,5581,8013,10451	FCER1A,PRKCE,NR4A3,VAV3	4/52
16_Member	GO Biological Processes	GO:0002431	Fc receptor mediated stimulatory signaling pathway	-3.9117	-1.60187	5581,8013,10451	PRKCE,NR4A3,VAV3	3/22
16_Member	GO Biological Processes	GO:0038095	Fc-epsilon receptor signaling pathway	-3.7417	-1.48298	2205,8013,10451	FCER1A,NR4A3,VAV3	3/25
16_Member	GO Biological Processes	GO:0032940	secretion by cell	-3.28927	-1.21493	1488,2205,2625,5581,6453,7052,8013,64840	CTBP2,FCER1A,GATA3,PRKCE,ITSN1,TGM2,NR4A3,PORCN	8/412
16_Member	GO Biological Processes	GO:0002274	myeloid leukocyte activation	-3.22835	-1.16099	1435,2205,4137,5581,8013	CSF1,FCER1A,MAPT,PRKCE,NR4A3	5/152
16_Member	GO Biological Processes	GO:0046903	secretion	-3.22298	-1.15793	1488,2205,2625,5581,6453,6776,7052,8013,64840	CTBP2,FCER1A,GATA3,PRKCE,ITSN1,STAT5A,TGM2,NR4A3,PORCN	9/529
16_Member	GO Biological Processes	GO:0140352	export from cell	-2.897	-0.907674	1488,2205,2625,5581,6453,7052,8013,64840	CTBP2,FCER1A,GATA3,PRKCE,ITSN1,TGM2,NR4A3,PORCN	8/474
16_Member	GO Biological Processes	GO:0023061	signal release	-2.82624	-0.850213	1488,2625,5581,7052,64840	CTBP2,GATA3,PRKCE,TGM2,PORCN	5/187
16_Member	GO Biological Processes	GO:0002275	myeloid cell activation involved in immune response	-2.51913	-0.633667	2205,5581,8013	FCER1A,PRKCE,NR4A3	3/65
16_Member	GO Biological Processes	GO:0006909	phagocytosis	-2.25696	-0.435272	5581,7052,10451,389668	PRKCE,TGM2,VAV3,XKR9	4/159
17_Summary	GO Biological Processes	GO:0007610	behavior	-4.01407	-1.64569	3398,3678,4137,5577,5581,6414,6774,7122,27306,28996,55636,493,1901,8820,55624,79925,388662	ID2,ITGA5,MAPT,PRKAR2B,PRKCE,SELENOP,STAT3,CLDN5,HPGDS,HIPK2,CHD7,ATP2B4,S1PR1,HESX1,POMGNT1,SPEF2,SLC6A17	17/-
17_Member	GO Biological Processes	GO:0007610	behavior	-4.01407	-1.64569	3398,3678,4137,5577,5581,6414,6774,7122,27306,28996,55636	ID2,ITGA5,MAPT,PRKAR2B,PRKCE,SELENOP,STAT3,CLDN5,HPGDS,HIPK2,CHD7	11/616
17_Member	GO Biological Processes	GO:0007626	locomotory behavior	-3.60987	-1.41137	3398,5581,6414,27306,28996,55636	ID2,PRKCE,SELENOP,HPGDS,HIPK2,CHD7	6/196
17_Member	GO Biological Processes	GO:0060322	head development	-2.61104	-0.684498	493,1901,3398,6414,7122,8820,55624,55636,79925,388662	ATP2B4,S1PR1,ID2,SELENOP,CLDN5,HESX1,POMGNT1,CHD7,SPEF2,SLC6A17	10/777
17_Member	GO Biological Processes	GO:0007420	brain development	-2.28881	-0.461845	493,1901,3398,6414,8820,55624,55636,79925,388662	ATP2B4,S1PR1,ID2,SELENOP,HESX1,POMGNT1,CHD7,SPEF2,SLC6A17	9/727
18_Summary	GO Biological Processes	GO:0032787	monocarboxylic acid metabolic process	-3.98114	-1.62698	224,1545,2026,2593,5208,5577,8013,9123,23175,27306	ALDH3A2,CYP1B1,ENO2,GAMT,PFKFB2,PRKAR2B,NR4A3,SLC16A3,LPIN1,HPGDS	10/-
18_Member	GO Biological Processes	GO:0032787	monocarboxylic acid metabolic process	-3.98114	-1.62698	224,1545,2026,2593,5208,5577,8013,9123,23175,27306	ALDH3A2,CYP1B1,ENO2,GAMT,PFKFB2,PRKAR2B,NR4A3,SLC16A3,LPIN1,HPGDS	10/516
18_Member	GO Biological Processes	GO:0006090	pyruvate metabolic process	-3.57237	-1.38718	2026,5208,8013,9123	ENO2,PFKFB2,NR4A3,SLC16A3	4/70
19_Summary	GO Biological Processes	GO:0048511	rhythmic process	-3.71313	-1.4697	1390,1545,3398,8553,8792,10533,112464,3572,4137,7052,10509,23175,55636,7293	CREM,CYP1B1,ID2,BHLHE40,TNFRSF11A,ATG7,CAVIN3,IL6ST,MAPT,TGM2,SEMA4B,LPIN1,CHD7,TNFRSF4	14/-
19_Member	GO Biological Processes	GO:0048511	rhythmic process	-3.71313	-1.4697	1390,1545,3398,8553,8792,10533,112464	CREM,CYP1B1,ID2,BHLHE40,TNFRSF11A,ATG7,CAVIN3	7/267
19_Member	GO Biological Processes	GO:0051960	regulation of nervous system development	-2.93206	-0.932965	3398,3572,4137,7052,8553,10509,23175,55636	ID2,IL6ST,MAPT,TGM2,BHLHE40,SEMA4B,LPIN1,CHD7	8/468
19_Member	GO Biological Processes	GO:0050767	regulation of neurogenesis	-2.7256	-0.77854	3398,3572,4137,7052,8553,10509,55636	ID2,IL6ST,MAPT,TGM2,BHLHE40,SEMA4B,CHD7	7/393
19_Member	GO Biological Processes	GO:0007623	circadian rhythm	-2.50896	-0.629846	3398,8553,8792,112464	ID2,BHLHE40,TNFRSF11A,CAVIN3	4/135
19_Member	GO Biological Processes	GO:0032922	circadian regulation of gene expression	-2.42808	-0.572285	3398,8553,112464	ID2,BHLHE40,CAVIN3	3/70
19_Member	GO Biological Processes	GO:0043433	negative regulation of DNA-binding transcription factor activity	-2.26656	-0.442632	1545,3398,7293,8553	CYP1B1,ID2,TNFRSF4,BHLHE40	4/158
20_Summary	GO Molecular Functions	GO:0019902	phosphatase binding	-3.69496	-1.46066	493,3728,4137,6774,7249,8572,5581,6711,54545,5208,55691	ATP2B4,JUP,MAPT,STAT3,TSC2,PDLIM4,PRKCE,SPTBN1,MTMR12,PFKFB2,FRMD4A	11/-
20_Member	GO Molecular Functions	GO:0019902	phosphatase binding	-3.69496	-1.46066	493,3728,4137,6774,7249,8572	ATP2B4,JUP,MAPT,STAT3,TSC2,PDLIM4	6/189
20_Member	GO Molecular Functions	GO:0019903	protein phosphatase binding	-3.36291	-1.25944	493,3728,4137,6774,8572	ATP2B4,JUP,MAPT,STAT3,PDLIM4	5/142
20_Member	GO Biological Processes	GO:1903078	positive regulation of protein localization to plasma membrane	-2.57751	-0.668967	493,5581,6711	ATP2B4,PRKCE,SPTBN1	3/62
20_Member	GO Cellular Components	GO:0030017	sarcomere	-2.52839	-0.637125	493,3728,6711,8572,54545	ATP2B4,JUP,SPTBN1,PDLIM4,MTMR12	5/219
20_Member	GO Cellular Components	GO:0030016	myofibril	-2.36724	-0.521275	493,3728,6711,8572,54545	ATP2B4,JUP,SPTBN1,PDLIM4,MTMR12	5/239
20_Member	GO Biological Processes	GO:1904377	positive regulation of protein localization to cell periphery	-2.36021	-0.51563	493,5581,6711	ATP2B4,PRKCE,SPTBN1	3/74
20_Member	GO Cellular Components	GO:0043292	contractile fiber	-2.29263	-0.464333	493,3728,6711,8572,54545	ATP2B4,JUP,SPTBN1,PDLIM4,MTMR12	5/249
20_Member	GO Biological Processes	GO:1903829	positive regulation of protein localization	-2.24512	-0.427354	493,3728,4137,5208,5581,6711,55691	ATP2B4,JUP,MAPT,PFKFB2,PRKCE,SPTBN1,FRMD4A	7/481

## Sheet: CD4-CD8-_l_vs_CD4-CD8-_t_go_up
GroupID	Category	Term	Description	LogP	Log(q-value)	Genes	Symbols	InTerm_InList
1_Summary	GO Biological Processes	GO:0045321	leukocyte activation	-14.7648	-10.4233	567,677,868,912,920,940,952,1316,1540,1739,1880,2205,2213,2355,2841,3441,3458,3459,3460,3575,3702,3955,5530,5581,6095,6284,6352,6775,7163,10537,26022,26191,27342,56253,57162,57379,64332,91543,114836,1281,8323,9162,799,843,3123,8792,2124,3091,4891,8473,51274,89777	B2M,ZFP36L1,CBLB,CD1D,CD4,CD28,CD38,KLF6,CYLD,DLG1,GPR183,FCER1A,FCGR2B,FOSL2,GPR18,IFNA4,IFNG,IFNGR1,IFNGR2,IL7R,ITK,LFNG,PPP3CA,PRKCE,RORA,S100A13,CCL5,STAT4,TPD52,UBD,TMEM98,PTPN22,RABGEF1,CRTAM,PELI1,AICDA,NFKBIZ,RSAD2,SLAMF6,COL3A1,FZD6,DGKI,CALCR,CASP10,HLA-DRB1,TNFRSF11A,EVI2B,HIF1A,SLC11A2,OGT,KLF3,SERPINB12	52/-
1_Member	GO Biological Processes	GO:0045321	leukocyte activation	-14.7648	-10.4233	567,677,868,912,920,940,952,1316,1540,1739,1880,2205,2213,2355,2841,3441,3458,3459,3460,3575,3702,3955,5530,5581,6095,6284,6352,6775,7163,10537,26022,26191,27342,56253,57162,57379,64332,91543,114836	B2M,ZFP36L1,CBLB,CD1D,CD4,CD28,CD38,KLF6,CYLD,DLG1,GPR183,FCER1A,FCGR2B,FOSL2,GPR18,IFNA4,IFNG,IFNGR1,IFNGR2,IL7R,ITK,LFNG,PPP3CA,PRKCE,RORA,S100A13,CCL5,STAT4,TPD52,UBD,TMEM98,PTPN22,RABGEF1,CRTAM,PELI1,AICDA,NFKBIZ,RSAD2,SLAMF6	39/598
1_Member	GO Biological Processes	GO:0001775	cell activation	-14.1514	-10.3334	567,677,868,912,920,940,952,1281,1316,1540,1739,1880,2205,2213,2355,2841,3441,3458,3459,3460,3575,3702,3955,5530,5581,6095,6284,6352,6775,7163,8323,9162,10537,26022,26191,27342,56253,57162,57379,64332,91543,114836	B2M,ZFP36L1,CBLB,CD1D,CD4,CD28,CD38,COL3A1,KLF6,CYLD,DLG1,GPR183,FCER1A,FCGR2B,FOSL2,GPR18,IFNA4,IFNG,IFNGR1,IFNGR2,IL7R,ITK,LFNG,PPP3CA,PRKCE,RORA,S100A13,CCL5,STAT4,TPD52,FZD6,DGKI,UBD,TMEM98,PTPN22,RABGEF1,CRTAM,PELI1,AICDA,NFKBIZ,RSAD2,SLAMF6	42/722
1_Member	GO Biological Processes	GO:0002521	leukocyte differentiation	-12.4372	-8.94083	567,677,799,843,912,920,940,1316,1540,1880,2213,2355,2841,3123,3441,3458,3575,3702,3955,6095,6775,7163,8792,10537,26022,26191,57379,64332,91543,114836	B2M,ZFP36L1,CALCR,CASP10,CD1D,CD4,CD28,KLF6,CYLD,GPR183,FCGR2B,FOSL2,GPR18,HLA-DRB1,IFNA4,IFNG,IL7R,ITK,LFNG,RORA,STAT4,TPD52,TNFRSF11A,UBD,TMEM98,PTPN22,AICDA,NFKBIZ,RSAD2,SLAMF6	30/421
1_Member	GO Biological Processes	GO:0030098	lymphocyte differentiation	-11.516	-8.12876	567,677,912,920,940,1316,1540,1880,2213,2355,2841,3441,3575,3702,3955,6095,6775,7163,26022,26191,57379,64332,91543,114836	B2M,ZFP36L1,CD1D,CD4,CD28,KLF6,CYLD,GPR183,FCGR2B,FOSL2,GPR18,IFNA4,IL7R,ITK,LFNG,RORA,STAT4,TPD52,TMEM98,PTPN22,AICDA,NFKBIZ,RSAD2,SLAMF6	24/287
1_Member	GO Biological Processes	GO:0042110	T cell activation	-11.4398	-8.09824	567,677,868,912,920,940,1540,1739,1880,2355,2841,3441,3575,3702,3955,5530,6095,6775,26022,26191,56253,57162,64332,91543,114836	B2M,ZFP36L1,CBLB,CD1D,CD4,CD28,CYLD,DLG1,GPR183,FOSL2,GPR18,IFNA4,IL7R,ITK,LFNG,PPP3CA,RORA,STAT4,TMEM98,PTPN22,CRTAM,PELI1,NFKBIZ,RSAD2,SLAMF6	25/316
1_Member	GO Biological Processes	GO:0046649	lymphocyte activation	-11.1094	-7.91398	567,677,868,912,920,940,952,1316,1540,1739,1880,2213,2355,2841,3441,3575,3702,3955,5530,6095,6775,7163,26022,26191,56253,57162,57379,64332,91543,114836	B2M,ZFP36L1,CBLB,CD1D,CD4,CD28,CD38,KLF6,CYLD,DLG1,GPR183,FCGR2B,FOSL2,GPR18,IFNA4,IL7R,ITK,LFNG,PPP3CA,RORA,STAT4,TPD52,TMEM98,PTPN22,CRTAM,PELI1,AICDA,NFKBIZ,RSAD2,SLAMF6	30/475
1_Member	GO Biological Processes	GO:1903131	mononuclear cell differentiation	-11.0567	-7.89833	567,677,912,920,940,1316,1540,1880,2213,2355,2841,3441,3575,3702,3955,6095,6775,7163,10537,26022,26191,57379,64332,91543,114836	B2M,ZFP36L1,CD1D,CD4,CD28,KLF6,CYLD,GPR183,FCGR2B,FOSL2,GPR18,IFNA4,IL7R,ITK,LFNG,RORA,STAT4,TPD52,UBD,TMEM98,PTPN22,AICDA,NFKBIZ,RSAD2,SLAMF6	25/329
1_Member	GO Biological Processes	GO:0030217	T cell differentiation	-11.0357	-7.89833	567,677,912,920,940,1540,1880,2355,2841,3575,3702,3955,6095,6775,26022,26191,64332,91543,114836	B2M,ZFP36L1,CD1D,CD4,CD28,CYLD,GPR183,FOSL2,GPR18,IL7R,ITK,LFNG,RORA,STAT4,TMEM98,PTPN22,NFKBIZ,RSAD2,SLAMF6	19/179
1_Member	GO Biological Processes	GO:0030097	hemopoiesis	-11.0028	-7.89175	567,677,799,843,912,920,940,1316,1540,1880,2124,2213,2355,2841,3091,3123,3441,3458,3575,3702,3955,4891,6095,6775,7163,8473,8792,10537,26022,26191,51274,57379,64332,89777,91543,114836	B2M,ZFP36L1,CALCR,CASP10,CD1D,CD4,CD28,KLF6,CYLD,GPR183,EVI2B,FCGR2B,FOSL2,GPR18,HIF1A,HLA-DRB1,IFNA4,IFNG,IL7R,ITK,LFNG,SLC11A2,RORA,STAT4,TPD52,OGT,TNFRSF11A,UBD,TMEM98,PTPN22,KLF3,AICDA,NFKBIZ,SERPINB12,RSAD2,SLAMF6	36/680
1_Member	GO Biological Processes	GO:0046631	alpha-beta T cell activation	-7.60366	-4.8854	868,940,1880,2355,2841,3702,6095,6775,26022,64332,91543,114836	CBLB,CD28,GPR183,FOSL2,GPR18,ITK,RORA,STAT4,TMEM98,NFKBIZ,RSAD2,SLAMF6	12/104
1_Member	GO Biological Processes	GO:0046632	alpha-beta T cell differentiation	-7.03823	-4.45259	1880,2355,2841,3702,6095,6775,26022,64332,91543,114836	GPR183,FOSL2,GPR18,ITK,RORA,STAT4,TMEM98,NFKBIZ,RSAD2,SLAMF6	10/75
1_Member	GO Biological Processes	GO:0035710	CD4-positive, alpha-beta T cell activation	-6.42022	-3.9652	868,940,1880,6095,6775,26022,64332,91543,114836	CBLB,CD28,GPR183,RORA,STAT4,TMEM98,NFKBIZ,RSAD2,SLAMF6	9/67
1_Member	GO Biological Processes	GO:0043367	CD4-positive, alpha-beta T cell differentiation	-5.01066	-2.77128	1880,6095,6775,26022,64332,91543,114836	GPR183,RORA,STAT4,TMEM98,NFKBIZ,RSAD2,SLAMF6	7/54
1_Member	GO Biological Processes	GO:0002285	lymphocyte activation involved in immune response	-4.71123	-2.54432	1880,2213,3441,3955,6095,6775,26022,57379,64332,114836	GPR183,FCGR2B,IFNA4,LFNG,RORA,STAT4,TMEM98,AICDA,NFKBIZ,SLAMF6	10/134
1_Member	GO Biological Processes	GO:0002294	CD4-positive, alpha-beta T cell differentiation involved in immune response	-4.61608	-2.46769	1880,6095,6775,26022,64332,114836	GPR183,RORA,STAT4,TMEM98,NFKBIZ,SLAMF6	6/42
1_Member	GO Biological Processes	GO:0042093	T-helper cell differentiation	-4.61608	-2.46769	1880,6095,6775,26022,64332,114836	GPR183,RORA,STAT4,TMEM98,NFKBIZ,SLAMF6	6/42
1_Member	GO Biological Processes	GO:0002287	alpha-beta T cell activation involved in immune response	-4.55591	-2.43188	1880,6095,6775,26022,64332,114836	GPR183,RORA,STAT4,TMEM98,NFKBIZ,SLAMF6	6/43
1_Member	GO Biological Processes	GO:0002293	alpha-beta T cell differentiation involved in immune response	-4.55591	-2.43188	1880,6095,6775,26022,64332,114836	GPR183,RORA,STAT4,TMEM98,NFKBIZ,SLAMF6	6/43
1_Member	GO Biological Processes	GO:0002292	T cell differentiation involved in immune response	-4.33048	-2.24664	1880,6095,6775,26022,64332,114836	GPR183,RORA,STAT4,TMEM98,NFKBIZ,SLAMF6	6/47
1_Member	GO Biological Processes	GO:0002286	T cell activation involved in immune response	-3.89166	-1.88259	1880,3441,6095,6775,26022,64332,114836	GPR183,IFNA4,RORA,STAT4,TMEM98,NFKBIZ,SLAMF6	7/80
1_Member	GO Biological Processes	GO:0042088	T-helper 1 type immune response	-3.57428	-1.641	3123,6775,26022,64332	HLA-DRB1,STAT4,TMEM98,NFKBIZ	4/23
1_Member	GO Biological Processes	GO:0072539	T-helper 17 cell differentiation	-3.15993	-1.34989	6095,64332,114836	RORA,NFKBIZ,SLAMF6	3/13
1_Member	GO Biological Processes	GO:0045063	T-helper 1 cell differentiation	-3.05969	-1.28047	6775,26022,64332	STAT4,TMEM98,NFKBIZ	3/14
1_Member	GO Biological Processes	GO:0072538	T-helper 17 type immune response	-2.80176	-1.0927	6095,64332,114836	RORA,NFKBIZ,SLAMF6	3/17
2_Summary	GO Biological Processes	GO:0050778	positive regulation of immune response	-14.3383	-10.3334	567,868,912,920,940,952,1493,1540,1604,2213,2355,2634,3077,3122,3123,3458,3572,3654,3702,4179,5142,5144,5335,5581,5650,5817,6352,7006,7294,9958,10666,26191,50852,56253,57162,64135,64332,84166,91543,114836,330,4780,6772,22978,25939,51752,54726,133060,151636,1075,2925,8792,3091,3459,6095,6284,10010,56829,1901,3480,6351	B2M,CBLB,CD1D,CD4,CD28,CD38,CTLA4,CYLD,CD55,FCGR2B,FOSL2,GBP2,HFE,HLA-DRA,HLA-DRB1,IFNG,IL6ST,IRAK1,ITK,CD46,PDE4B,PDE4D,PLCG1,PRKCE,KLK7,PVR,CCL5,TEC,TXK,USP15,CD226,PTPN22,TRAT1,CRTAM,PELI1,IFIH1,NFKBIZ,NLRC5,RSAD2,SLAMF6,BIRC3,NFE2L2,STAT1,NT5C2,SAMHD1,ERAP1,OTUD4,OTOP1,DTX3L,CTSC,GRPR,TNFRSF11A,HIF1A,IFNGR1,RORA,S100A13,TANK,ZC3HAV1,S1PR1,IGF1R,CCL4	61/-
2_Member	GO Biological Processes	GO:0050778	positive regulation of immune response	-14.3383	-10.3334	567,868,912,920,940,952,1493,1540,1604,2213,2355,2634,3077,3122,3123,3458,3572,3654,3702,4179,5142,5144,5335,5581,5650,5817,6352,7006,7294,9958,10666,26191,50852,56253,57162,64135,64332,84166,91543,114836	B2M,CBLB,CD1D,CD4,CD28,CD38,CTLA4,CYLD,CD55,FCGR2B,FOSL2,GBP2,HFE,HLA-DRA,HLA-DRB1,IFNG,IL6ST,IRAK1,ITK,CD46,PDE4B,PDE4D,PLCG1,PRKCE,KLK7,PVR,CCL5,TEC,TXK,USP15,CD226,PTPN22,TRAT1,CRTAM,PELI1,IFIH1,NFKBIZ,NLRC5,RSAD2,SLAMF6	40/648
2_Member	GO Biological Processes	GO:0002831	regulation of response to biotic stimulus	-10.9719	-7.88569	330,912,1540,1604,2213,2634,3123,3654,4780,5581,5650,5817,6352,6772,7294,9958,10666,22978,25939,26191,51752,54726,56253,57162,64135,64332,84166,91543,114836,133060,151636	BIRC3,CD1D,CYLD,CD55,FCGR2B,GBP2,HLA-DRB1,IRAK1,NFE2L2,PRKCE,KLK7,PVR,CCL5,STAT1,TXK,USP15,CD226,NT5C2,SAMHD1,PTPN22,ERAP1,OTUD4,CRTAM,PELI1,IFIH1,NFKBIZ,NLRC5,RSAD2,SLAMF6,OTOP1,DTX3L	31/513
2_Member	GO Biological Processes	GO:0031349	positive regulation of defense response	-8.8611	-5.91753	912,940,1075,1540,2634,2925,3458,3572,3654,5581,5650,5817,6352,7294,8792,9958,10666,26191,56253,57162,64135,64332,84166,91543,114836	CD1D,CD28,CTSC,CYLD,GBP2,GRPR,IFNG,IL6ST,IRAK1,PRKCE,KLK7,PVR,CCL5,TXK,TNFRSF11A,USP15,CD226,PTPN22,CRTAM,PELI1,IFIH1,NFKBIZ,NLRC5,RSAD2,SLAMF6	25/418
2_Member	GO Biological Processes	GO:0045088	regulation of innate immune response	-8.65215	-5.78775	330,912,1540,2213,2634,3654,4780,5581,5817,6352,7294,9958,10666,25939,26191,51752,54726,56253,57162,64135,64332,84166,91543,114836,133060	BIRC3,CD1D,CYLD,FCGR2B,GBP2,IRAK1,NFE2L2,PRKCE,PVR,CCL5,TXK,USP15,CD226,SAMHD1,PTPN22,ERAP1,OTUD4,CRTAM,PELI1,IFIH1,NFKBIZ,NLRC5,RSAD2,SLAMF6,OTOP1	25/428
2_Member	GO Biological Processes	GO:0001819	positive regulation of cytokine production	-8.50615	-5.656	567,920,940,1604,2213,3091,3458,3459,3572,3654,3702,4179,5142,5144,6095,6284,6772,7294,10010,10666,26191,56253,56829,57162,64135,91543,114836	B2M,CD4,CD28,CD55,FCGR2B,HIF1A,IFNG,IFNGR1,IL6ST,IRAK1,ITK,CD46,PDE4B,PDE4D,RORA,S100A13,STAT1,TXK,TANK,CD226,PTPN22,CRTAM,ZC3HAV1,PELI1,IFIH1,RSAD2,SLAMF6	27/503
2_Member	GO Biological Processes	GO:0002833	positive regulation of response to biotic stimulus	-7.89211	-5.13038	912,1540,2634,3123,3654,5581,5650,5817,6352,7294,9958,10666,26191,56253,57162,64135,64332,84166,91543,114836	CD1D,CYLD,GBP2,HLA-DRB1,IRAK1,PRKCE,KLK7,PVR,CCL5,TXK,USP15,CD226,PTPN22,CRTAM,PELI1,IFIH1,NFKBIZ,NLRC5,RSAD2,SLAMF6	20/304
2_Member	GO Biological Processes	GO:0032103	positive regulation of response to external stimulus	-7.57865	-4.87061	912,940,1075,1540,1901,2634,3458,3480,3572,3654,5581,5650,5817,6351,6352,7294,8792,9958,10666,26191,56253,57162,64135,64332,84166,91543,114836	CD1D,CD28,CTSC,CYLD,S1PR1,GBP2,IFNG,IGF1R,IL6ST,IRAK1,PRKCE,KLK7,PVR,CCL4,CCL5,TXK,TNFRSF11A,USP15,CD226,PTPN22,CRTAM,PELI1,IFIH1,NFKBIZ,NLRC5,RSAD2,SLAMF6	27/557
2_Member	GO Biological Processes	GO:0045089	positive regulation of innate immune response	-7.0823	-4.48115	912,1540,2634,3654,5581,5817,6352,7294,9958,10666,26191,56253,57162,64135,64332,84166,91543,114836	CD1D,CYLD,GBP2,IRAK1,PRKCE,PVR,CCL5,TXK,USP15,CD226,PTPN22,CRTAM,PELI1,IFIH1,NFKBIZ,NLRC5,RSAD2,SLAMF6	18/277
3_Summary	GO Biological Processes	GO:0050865	regulation of cell activation	-14.0729	-10.3334	567,639,677,868,912,920,940,952,1075,1493,1540,1604,1739,1880,2213,2776,3077,3122,3123,3458,3572,3575,4092,4179,5530,6095,6352,7006,7294,10666,10808,26191,26258,29851,56253,57162,64332,79987,92196,3654,5962,8728,55714,91,2124,3091,6772,8792,29909,3678,5581,2803,4311,6498	B2M,PRDM1,ZFP36L1,CBLB,CD1D,CD4,CD28,CD38,CTSC,CTLA4,CYLD,CD55,DLG1,GPR183,FCGR2B,GNAQ,HFE,HLA-DRA,HLA-DRB1,IFNG,IL6ST,IL7R,SMAD7,CD46,PPP3CA,RORA,CCL5,TEC,TXK,CD226,HSPH1,PTPN22,BLOC1S6,ICOS,CRTAM,PELI1,NFKBIZ,SVEP1,DAPL1,IRAK1,RDX,ADAM19,TENM3,ACVR1B,EVI2B,HIF1A,STAT1,TNFRSF11A,GPR171,ITGA5,PRKCE,GOLGA4,MME,SKIL	54/-
3_Member	GO Biological Processes	GO:0050865	regulation of cell activation	-14.0729	-10.3334	567,639,677,868,912,920,940,952,1075,1493,1540,1604,1739,1880,2213,2776,3077,3122,3123,3458,3572,3575,4092,4179,5530,6095,6352,7006,7294,10666,10808,26191,26258,29851,56253,57162,64332,79987,92196	B2M,PRDM1,ZFP36L1,CBLB,CD1D,CD4,CD28,CD38,CTSC,CTLA4,CYLD,CD55,DLG1,GPR183,FCGR2B,GNAQ,HFE,HLA-DRA,HLA-DRB1,IFNG,IL6ST,IL7R,SMAD7,CD46,PPP3CA,RORA,CCL5,TEC,TXK,CD226,HSPH1,PTPN22,BLOC1S6,ICOS,CRTAM,PELI1,NFKBIZ,SVEP1,DAPL1	39/628
3_Member	GO Biological Processes	GO:0002694	regulation of leukocyte activation	-12.5055	-8.94209	567,639,677,868,912,920,940,952,1075,1493,1540,1604,1739,1880,2213,3077,3122,3123,3458,3572,3575,4092,4179,5530,6095,6352,10666,10808,26191,26258,29851,56253,57162,64332,92196	B2M,PRDM1,ZFP36L1,CBLB,CD1D,CD4,CD28,CD38,CTSC,CTLA4,CYLD,CD55,DLG1,GPR183,FCGR2B,HFE,HLA-DRA,HLA-DRB1,IFNG,IL6ST,IL7R,SMAD7,CD46,PPP3CA,RORA,CCL5,CD226,HSPH1,PTPN22,BLOC1S6,ICOS,CRTAM,PELI1,NFKBIZ,DAPL1	35/571
3_Member	GO Biological Processes	GO:0051249	regulation of lymphocyte activation	-11.855	-8.41661	567,639,677,868,912,920,940,952,1493,1540,1604,1739,1880,2213,3077,3122,3123,3458,3572,3575,4092,4179,5530,6352,10808,26191,26258,29851,56253,57162,64332,92196	B2M,PRDM1,ZFP36L1,CBLB,CD1D,CD4,CD28,CD38,CTLA4,CYLD,CD55,DLG1,GPR183,FCGR2B,HFE,HLA-DRA,HLA-DRB1,IFNG,IL6ST,IL7R,SMAD7,CD46,PPP3CA,CCL5,HSPH1,PTPN22,BLOC1S6,ICOS,CRTAM,PELI1,NFKBIZ,DAPL1	32/505
3_Member	GO Biological Processes	GO:0050863	regulation of T cell activation	-11.2167	-7.98916	567,639,868,912,920,940,1493,1540,1604,1739,3077,3122,3123,3458,3572,3575,4092,4179,5530,6352,10808,26191,29851,56253,57162,64332,92196	B2M,PRDM1,CBLB,CD1D,CD4,CD28,CTLA4,CYLD,CD55,DLG1,HFE,HLA-DRA,HLA-DRB1,IFNG,IL6ST,IL7R,SMAD7,CD46,PPP3CA,CCL5,HSPH1,PTPN22,ICOS,CRTAM,PELI1,NFKBIZ,DAPL1	27/380
3_Member	GO Biological Processes	GO:1903037	regulation of leukocyte cell-cell adhesion	-11.2167	-7.98916	567,868,912,920,940,1493,1540,1604,1739,3077,3122,3123,3458,3572,3575,3654,4092,4179,5530,6352,10808,26191,29851,56253,57162,64332,92196	B2M,CBLB,CD1D,CD4,CD28,CTLA4,CYLD,CD55,DLG1,HFE,HLA-DRA,HLA-DRB1,IFNG,IL6ST,IL7R,IRAK1,SMAD7,CD46,PPP3CA,CCL5,HSPH1,PTPN22,ICOS,CRTAM,PELI1,NFKBIZ,DAPL1	27/380
3_Member	GO Biological Processes	GO:0022407	regulation of cell-cell adhesion	-10.6873	-7.6245	567,868,912,920,940,1493,1540,1604,1739,3077,3122,3123,3458,3572,3575,3654,4092,4179,5530,5962,6352,8728,10808,26191,29851,55714,56253,57162,64332,92196	B2M,CBLB,CD1D,CD4,CD28,CTLA4,CYLD,CD55,DLG1,HFE,HLA-DRA,HLA-DRB1,IFNG,IL6ST,IL7R,IRAK1,SMAD7,CD46,PPP3CA,RDX,CCL5,ADAM19,HSPH1,PTPN22,ICOS,TENM3,CRTAM,PELI1,NFKBIZ,DAPL1	30/494
3_Member	GO Biological Processes	GO:0050867	positive regulation of cell activation	-9.04296	-6.06317	567,912,920,940,952,1075,1540,1604,1880,3122,3123,3458,3572,3575,4179,5530,6352,10666,10808,26258,29851,57162,64332,79987	B2M,CD1D,CD4,CD28,CD38,CTSC,CYLD,CD55,GPR183,HLA-DRA,HLA-DRB1,IFNG,IL6ST,IL7R,CD46,PPP3CA,CCL5,CD226,HSPH1,BLOC1S6,ICOS,PELI1,NFKBIZ,SVEP1	24/378
3_Member	GO Biological Processes	GO:0002696	positive regulation of leukocyte activation	-8.74213	-5.83198	567,912,920,940,952,1075,1540,1604,1880,3122,3123,3458,3572,3575,4179,5530,6352,10666,10808,26258,29851,57162,64332	B2M,CD1D,CD4,CD28,CD38,CTSC,CYLD,CD55,GPR183,HLA-DRA,HLA-DRB1,IFNG,IL6ST,IL7R,CD46,PPP3CA,CCL5,CD226,HSPH1,BLOC1S6,ICOS,PELI1,NFKBIZ	23/360
3_Member	GO Biological Processes	GO:0051251	positive regulation of lymphocyte activation	-8.0959	-5.31069	567,912,920,940,952,1540,1604,1880,3122,3123,3458,3572,3575,4179,5530,6352,10808,26258,29851,57162,64332	B2M,CD1D,CD4,CD28,CD38,CYLD,CD55,GPR183,HLA-DRA,HLA-DRB1,IFNG,IL6ST,IL7R,CD46,PPP3CA,CCL5,HSPH1,BLOC1S6,ICOS,PELI1,NFKBIZ	21/326
3_Member	GO Biological Processes	GO:0022409	positive regulation of cell-cell adhesion	-7.45378	-4.77234	567,912,920,940,1540,1604,3122,3123,3458,3572,3575,3654,4092,4179,5530,6352,8728,10808,29851,64332	B2M,CD1D,CD4,CD28,CYLD,CD55,HLA-DRA,HLA-DRB1,IFNG,IL6ST,IL7R,IRAK1,SMAD7,CD46,PPP3CA,CCL5,ADAM19,HSPH1,ICOS,NFKBIZ	20/323
3_Member	GO Biological Processes	GO:1903706	regulation of hemopoiesis	-7.45109	-4.77234	91,567,639,677,920,940,1493,1540,2124,2213,3091,3122,3123,3458,3575,4092,4179,5530,6772,8792,29909,56253,64332	ACVR1B,B2M,PRDM1,ZFP36L1,CD4,CD28,CTLA4,CYLD,EVI2B,FCGR2B,HIF1A,HLA-DRA,HLA-DRB1,IFNG,IL7R,SMAD7,CD46,PPP3CA,STAT1,TNFRSF11A,GPR171,CRTAM,NFKBIZ	23/422
3_Member	GO Biological Processes	GO:0050670	regulation of lymphocyte proliferation	-7.34103	-4.67162	868,912,940,952,1493,1604,1739,1880,2213,3123,3572,4179,5530,6352,26191,56253,57162	CBLB,CD1D,CD28,CD38,CTLA4,CD55,DLG1,GPR183,FCGR2B,HLA-DRB1,IL6ST,CD46,PPP3CA,CCL5,PTPN22,CRTAM,PELI1	17/237
3_Member	GO Biological Processes	GO:0032944	regulation of mononuclear cell proliferation	-7.23514	-4.5926	868,912,940,952,1493,1604,1739,1880,2213,3123,3572,4179,5530,6352,26191,56253,57162	CBLB,CD1D,CD28,CD38,CTLA4,CD55,DLG1,GPR183,FCGR2B,HLA-DRB1,IL6ST,CD46,PPP3CA,CCL5,PTPN22,CRTAM,PELI1	17/241
3_Member	GO Biological Processes	GO:1903039	positive regulation of leukocyte cell-cell adhesion	-7.12975	-4.51251	567,912,920,940,1540,1604,3122,3123,3458,3572,3575,3654,4179,5530,6352,10808,29851,64332	B2M,CD1D,CD4,CD28,CYLD,CD55,HLA-DRA,HLA-DRB1,IFNG,IL6ST,IL7R,IRAK1,CD46,PPP3CA,CCL5,HSPH1,ICOS,NFKBIZ	18/275
3_Member	GO Biological Processes	GO:0050870	positive regulation of T cell activation	-6.97977	-4.43065	567,912,920,940,1540,1604,3122,3123,3458,3572,3575,4179,5530,6352,10808,29851,64332	B2M,CD1D,CD4,CD28,CYLD,CD55,HLA-DRA,HLA-DRB1,IFNG,IL6ST,IL7R,CD46,PPP3CA,CCL5,HSPH1,ICOS,NFKBIZ	17/251
3_Member	GO Biological Processes	GO:0070663	regulation of leukocyte proliferation	-6.59682	-4.12424	868,912,940,952,1493,1604,1739,1880,2213,3123,3572,4179,5530,6352,26191,56253,57162	CBLB,CD1D,CD28,CD38,CTLA4,CD55,DLG1,GPR183,FCGR2B,HLA-DRB1,IL6ST,CD46,PPP3CA,CCL5,PTPN22,CRTAM,PELI1	17/267
3_Member	GO Biological Processes	GO:1902105	regulation of leukocyte differentiation	-6.04133	-3.67175	639,677,920,940,1493,1540,2124,2213,3122,3123,3458,3575,4092,4179,5530,8792,56253,64332	PRDM1,ZFP36L1,CD4,CD28,CTLA4,CYLD,EVI2B,FCGR2B,HLA-DRA,HLA-DRB1,IFNG,IL7R,SMAD7,CD46,PPP3CA,TNFRSF11A,CRTAM,NFKBIZ	18/326
3_Member	GO Biological Processes	GO:0045785	positive regulation of cell adhesion	-5.83418	-3.47944	567,912,920,940,1540,1604,3122,3123,3458,3572,3575,3654,3678,4092,4179,5530,5581,6352,8728,10808,29851,64332	B2M,CD1D,CD4,CD28,CYLD,CD55,HLA-DRA,HLA-DRB1,IFNG,IL6ST,IL7R,IRAK1,ITGA5,SMAD7,CD46,PPP3CA,PRKCE,CCL5,ADAM19,HSPH1,ICOS,NFKBIZ	22/483
3_Member	GO Biological Processes	GO:0042129	regulation of T cell proliferation	-5.76218	-3.41189	868,912,940,1493,1604,1739,3123,3572,4179,5530,6352,56253,57162	CBLB,CD1D,CD28,CTLA4,CD55,DLG1,HLA-DRB1,IL6ST,CD46,PPP3CA,CCL5,CRTAM,PELI1	13/181
3_Member	GO Biological Processes	GO:0045639	positive regulation of myeloid cell differentiation	-5.65771	-3.32051	91,677,920,2124,3091,3123,3458,5530,6772,8792	ACVR1B,ZFP36L1,CD4,EVI2B,HIF1A,HLA-DRB1,IFNG,PPP3CA,STAT1,TNFRSF11A	10/105
3_Member	GO Biological Processes	GO:0045580	regulation of T cell differentiation	-5.00899	-2.77128	639,940,1493,1540,3122,3123,3458,3575,4092,4179,56253,64332	PRDM1,CD28,CTLA4,CYLD,HLA-DRA,HLA-DRB1,IFNG,IL7R,SMAD7,CD46,CRTAM,NFKBIZ	12/181
3_Member	GO Biological Processes	GO:0045619	regulation of lymphocyte differentiation	-4.98764	-2.75671	639,677,940,1493,1540,3122,3123,3458,3575,4092,4179,56253,64332	PRDM1,ZFP36L1,CD28,CTLA4,CYLD,HLA-DRA,HLA-DRB1,IFNG,IL7R,SMAD7,CD46,CRTAM,NFKBIZ	13/213
3_Member	GO Biological Processes	GO:1902107	positive regulation of leukocyte differentiation	-4.84294	-2.64444	677,920,1540,2124,3122,3123,3458,3575,4179,5530,8792,64332	ZFP36L1,CD4,CYLD,EVI2B,HLA-DRA,HLA-DRB1,IFNG,IL7R,CD46,PPP3CA,TNFRSF11A,NFKBIZ	12/188
3_Member	GO Biological Processes	GO:1903708	positive regulation of hemopoiesis	-4.84294	-2.64444	677,920,1540,2124,3122,3123,3458,3575,4179,5530,8792,64332	ZFP36L1,CD4,CYLD,EVI2B,HLA-DRA,HLA-DRB1,IFNG,IL7R,CD46,PPP3CA,TNFRSF11A,NFKBIZ	12/188
3_Member	GO Biological Processes	GO:0002763	positive regulation of myeloid leukocyte differentiation	-4.60863	-2.46302	677,920,2124,3123,3458,5530,8792	ZFP36L1,CD4,EVI2B,HLA-DRB1,IFNG,PPP3CA,TNFRSF11A	7/62
3_Member	GO Biological Processes	GO:0050671	positive regulation of lymphocyte proliferation	-4.46739	-2.35376	912,940,952,1604,1880,3572,4179,5530,6352,57162	CD1D,CD28,CD38,CD55,GPR183,IL6ST,CD46,PPP3CA,CCL5,PELI1	10/143
3_Member	GO Biological Processes	GO:0032946	positive regulation of mononuclear cell proliferation	-4.39031	-2.29125	912,940,952,1604,1880,3572,4179,5530,6352,57162	CD1D,CD28,CD38,CD55,GPR183,IL6ST,CD46,PPP3CA,CCL5,PELI1	10/146
3_Member	GO Biological Processes	GO:0045637	regulation of myeloid cell differentiation	-4.21157	-2.14881	91,567,677,920,2124,3091,3123,3458,5530,6772,8792,29909	ACVR1B,B2M,ZFP36L1,CD4,EVI2B,HIF1A,HLA-DRB1,IFNG,PPP3CA,STAT1,TNFRSF11A,GPR171	12/218
3_Member	GO Biological Processes	GO:0010720	positive regulation of cell development	-4.12045	-2.0734	677,920,1540,2124,2803,3091,3122,3123,3458,3572,3575,4092,4179,4311,5530,6498,8792,64332	ZFP36L1,CD4,CYLD,EVI2B,GOLGA4,HIF1A,HLA-DRA,HLA-DRB1,IFNG,IL6ST,IL7R,SMAD7,CD46,MME,PPP3CA,SKIL,TNFRSF11A,NFKBIZ	18/452
3_Member	GO Biological Processes	GO:0070665	positive regulation of leukocyte proliferation	-3.96609	-1.94886	912,940,952,1604,1880,3572,4179,5530,6352,57162	CD1D,CD28,CD38,CD55,GPR183,IL6ST,CD46,PPP3CA,CCL5,PELI1	10/164
3_Member	GO Biological Processes	GO:0042102	positive regulation of T cell proliferation	-3.19019	-1.36455	912,940,1604,3572,4179,5530,6352	CD1D,CD28,CD55,IL6ST,CD46,PPP3CA,CCL5	7/104
3_Member	GO Biological Processes	GO:0045582	positive regulation of T cell differentiation	-2.88876	-1.15813	1540,3122,3123,3458,3575,4179,64332	CYLD,HLA-DRA,HLA-DRB1,IFNG,IL7R,CD46,NFKBIZ	7/117
3_Member	GO Biological Processes	GO:0002761	regulation of myeloid leukocyte differentiation	-2.66501	-0.989073	677,920,2124,3123,3458,5530,8792	ZFP36L1,CD4,EVI2B,HLA-DRB1,IFNG,PPP3CA,TNFRSF11A	7/128
3_Member	GO Biological Processes	GO:0045621	positive regulation of lymphocyte differentiation	-2.60823	-0.946148	1540,3122,3123,3458,3575,4179,64332	CYLD,HLA-DRA,HLA-DRB1,IFNG,IL7R,CD46,NFKBIZ	7/131
3_Member	GO Biological Processes	GO:0045672	positive regulation of osteoclast differentiation	-2.12512	-0.601828	3458,5530,8792	IFNG,PPP3CA,TNFRSF11A	3/29
4_Summary	GO Biological Processes	GO:0002250	adaptive immune response	-12.8406	-9.1981	567,639,920,1075,1493,1604,1880,2205,2213,2215,3122,3123,3441,3458,3575,3702,4179,6095,6775,6956,7006,7294,8792,26022,28568,28667,28672,28680,28685,28689,28690,28691,50852,51752,57379,64167,64332,114836,3955,5581,6284,27342,653509,3459,3460,3572,2355,5335	B2M,PRDM1,CD4,CTSC,CTLA4,CD55,GPR183,FCER1A,FCGR2B,FCGR3B,HLA-DRA,HLA-DRB1,IFNA4,IFNG,IL7R,ITK,CD46,RORA,STAT4,TRAV6,TEC,TXK,TNFRSF11A,TMEM98,TRBV19,TRAV16,TRAV12-3,TRAV8-6,TRAV8-1,TRAV4,TRAV3,TRAV2,TRAT1,ERAP1,AICDA,ERAP2,NFKBIZ,SLAMF6,LFNG,PRKCE,S100A13,RABGEF1,SFTPA1,IFNGR1,IFNGR2,IL6ST,FOSL2,PLCG1	48/-
4_Member	GO Biological Processes	GO:0002250	adaptive immune response	-12.8406	-9.1981	567,639,920,1075,1493,1604,1880,2205,2213,2215,3122,3123,3441,3458,3575,3702,4179,6095,6775,6956,7006,7294,8792,26022,28568,28667,28672,28680,28685,28689,28690,28691,50852,51752,57379,64167,64332,114836	B2M,PRDM1,CD4,CTSC,CTLA4,CD55,GPR183,FCER1A,FCGR2B,FCGR3B,HLA-DRA,HLA-DRB1,IFNA4,IFNG,IL7R,ITK,CD46,RORA,STAT4,TRAV6,TEC,TXK,TNFRSF11A,TMEM98,TRBV19,TRAV16,TRAV12-3,TRAV8-6,TRAV8-1,TRAV4,TRAV3,TRAV2,TRAT1,ERAP1,AICDA,ERAP2,NFKBIZ,SLAMF6	38/653
4_Member	GO Biological Processes	GO:0002366	leukocyte activation involved in immune response	-6.85665	-4.33468	1880,2205,2213,3441,3458,3955,5581,6095,6284,6775,26022,27342,57379,64332,114836	GPR183,FCER1A,FCGR2B,IFNA4,IFNG,LFNG,PRKCE,RORA,S100A13,STAT4,TMEM98,RABGEF1,AICDA,NFKBIZ,SLAMF6	15/198
4_Member	GO Biological Processes	GO:0002263	cell activation involved in immune response	-6.74348	-4.24285	1880,2205,2213,3441,3458,3955,5581,6095,6284,6775,26022,27342,57379,64332,114836	GPR183,FCER1A,FCGR2B,IFNA4,IFNG,LFNG,PRKCE,RORA,S100A13,STAT4,TMEM98,RABGEF1,AICDA,NFKBIZ,SLAMF6	15/202
4_Member	GO Biological Processes	GO:0002252	immune effector process	-6.23143	-3.81933	567,1075,1604,1880,2205,2213,2215,3441,3458,3575,3955,4179,5581,6095,6284,6775,26022,27342,57379,64332,114836,653509	B2M,CTSC,CD55,GPR183,FCER1A,FCGR2B,FCGR3B,IFNA4,IFNG,IL7R,LFNG,CD46,PRKCE,RORA,S100A13,STAT4,TMEM98,RABGEF1,AICDA,NFKBIZ,SLAMF6,SFTPA1	22/457
4_Member	GO Biological Processes	GO:0002460	adaptive immune response based on somatic recombination of immune receptors built from immunoglobulin superfamily domains	-5.63669	-3.30378	567,1075,1604,2205,2213,2215,3123,3575,4179,6095,6775,26022,57379,64332,114836	B2M,CTSC,CD55,FCER1A,FCGR2B,FCGR3B,HLA-DRB1,IL7R,CD46,RORA,STAT4,TMEM98,AICDA,NFKBIZ,SLAMF6	15/247
4_Member	GO Molecular Functions	GO:0140375	immune receptor activity	-4.26612	-2.19178	920,2205,2213,2215,3122,3123,3459,3460,3572,3575	CD4,FCER1A,FCGR2B,FCGR3B,HLA-DRA,HLA-DRB1,IFNGR1,IFNGR2,IL6ST,IL7R	10/151
4_Member	GO Biological Processes	GO:0002524	hypersensitivity	-3.5236	-1.60369	2205,2213,2215	FCER1A,FCGR2B,FCGR3B	3/10
4_Member	GO Biological Processes	GO:0002437	inflammatory response to antigenic stimulus	-3.49622	-1.58367	2205,2213,2215,2355,3123	FCER1A,FCGR2B,FCGR3B,FOSL2,HLA-DRB1	5/43
4_Member	GO Molecular Functions	GO:0019763	immunoglobulin receptor activity	-3.15993	-1.34989	2205,2213,2215	FCER1A,FCGR2B,FCGR3B	3/13
4_Member	GO Biological Processes	GO:0002443	leukocyte mediated immunity	-3.0649	-1.28047	567,1075,1604,2205,2213,2215,3575,4179,6284,27342,57379,64332	B2M,CTSC,CD55,FCER1A,FCGR2B,FCGR3B,IL7R,CD46,S100A13,RABGEF1,AICDA,NFKBIZ	12/291
4_Member	GO Biological Processes	GO:0002438	acute inflammatory response to antigenic stimulus	-2.88159	-1.15813	2205,2213,2215	FCER1A,FCGR2B,FCGR3B	3/16
4_Member	GO Biological Processes	GO:0002449	lymphocyte mediated immunity	-2.71642	-1.02856	567,1075,1604,2205,2213,2215,3575,4179,57379,64332	B2M,CTSC,CD55,FCER1A,FCGR2B,FCGR3B,IL7R,CD46,AICDA,NFKBIZ	10/237
4_Member	GO Biological Processes	GO:0002444	myeloid leukocyte mediated immunity	-2.6419	-0.973948	2205,2213,2215,6284,27342	FCER1A,FCGR2B,FCGR3B,S100A13,RABGEF1	5/66
4_Member	GO Molecular Functions	GO:0019865	immunoglobulin binding	-2.25955	-0.696911	2205,2213,2215	FCER1A,FCGR2B,FCGR3B	3/26
4_Member	GO Biological Processes	GO:0038093	Fc receptor signaling pathway	-2.22663	-0.668306	2205,2213,5335,5581	FCER1A,FCGR2B,PLCG1,PRKCE	4/52
4_Member	GO Biological Processes	GO:0016064	immunoglobulin mediated immune response	-2.02454	-0.52874	1604,2205,2213,2215,4179,57379,64332	CD55,FCER1A,FCGR2B,FCGR3B,CD46,AICDA,NFKBIZ	7/168
5_Summary	GO Cellular Components	GO:0098552	side of membrane	-11.3898	-8.08965	361,567,824,912,920,940,969,1272,1493,1540,1604,1739,1901,2205,2213,2215,2776,3077,3122,3123,3572,3575,3678,5530,5996,6402,8792,9976,10666,22821,26191,29121,54491,63892,64386,92421,114836,246329	AQP4,B2M,CAPN2,CD1D,CD4,CD28,CD69,CNTN1,CTLA4,CYLD,CD55,DLG1,S1PR1,FCER1A,FCGR2B,FCGR3B,GNAQ,HFE,HLA-DRA,HLA-DRB1,IL6ST,IL7R,ITGA5,PPP3CA,RGS1,SELL,TNFRSF11A,CLEC2B,CD226,RASA3,PTPN22,CLEC2D,OTULINL,THADA,MMP25,CHMP4C,SLAMF6,STAC3	38/-
5_Member	GO Cellular Components	GO:0098552	side of membrane	-11.3898	-8.08965	361,567,824,912,920,940,969,1272,1493,1540,1604,1739,1901,2205,2213,2215,2776,3077,3122,3123,3572,3575,3678,5530,5996,6402,8792,9976,10666,22821,26191,29121,54491,63892,64386,92421,114836,246329	AQP4,B2M,CAPN2,CD1D,CD4,CD28,CD69,CNTN1,CTLA4,CYLD,CD55,DLG1,S1PR1,FCER1A,FCGR2B,FCGR3B,GNAQ,HFE,HLA-DRA,HLA-DRB1,IL6ST,IL7R,ITGA5,PPP3CA,RGS1,SELL,TNFRSF11A,CLEC2B,CD226,RASA3,PTPN22,CLEC2D,OTULINL,THADA,MMP25,CHMP4C,SLAMF6,STAC3	38/729
5_Member	GO Cellular Components	GO:0009897	external side of plasma membrane	-7.77916	-5.05043	361,567,824,912,920,940,969,1493,1901,2205,2213,2215,3077,3123,3572,3575,3678,6402,8792,9976,10666,29121,114836	AQP4,B2M,CAPN2,CD1D,CD4,CD28,CD69,CTLA4,S1PR1,FCER1A,FCGR2B,FCGR3B,HFE,HLA-DRB1,IL6ST,IL7R,ITGA5,SELL,TNFRSF11A,CLEC2B,CD226,CLEC2D,SLAMF6	23/405
6_Summary	GO Biological Processes	GO:0009615	response to virus	-9.71828	-6.6778	2634,3091,3437,3441,3458,3459,3460,3669,5366,6351,6352,6772,10010,10581,10625,10964,25939,51251,53840,56829,57379,64135,84166,91543,151636,361,639,912,1540,1604,2355,3654,4179,6672,10537,54726,54809,114836,163351,920,940,3123,55196	GBP2,HIF1A,IFIT3,IFNA4,IFNG,IFNGR1,IFNGR2,ISG20,PMAIP1,CCL4,CCL5,STAT1,TANK,IFITM2,IVNS1ABP,IFI44L,SAMHD1,NT5C3A,TRIM34,ZC3HAV1,AICDA,IFIH1,NLRC5,RSAD2,DTX3L,AQP4,PRDM1,CD1D,CYLD,CD55,FOSL2,IRAK1,CD46,SP100,UBD,OTUD4,SAMD9,SLAMF6,GBP6,CD4,CD28,HLA-DRB1,RESF1	43/-
6_Member	GO Biological Processes	GO:0009615	response to virus	-9.71828	-6.6778	2634,3091,3437,3441,3458,3459,3460,3669,5366,6351,6352,6772,10010,10581,10625,10964,25939,51251,53840,56829,57379,64135,84166,91543,151636	GBP2,HIF1A,IFIT3,IFNA4,IFNG,IFNGR1,IFNGR2,ISG20,PMAIP1,CCL4,CCL5,STAT1,TANK,IFITM2,IVNS1ABP,IFI44L,SAMHD1,NT5C3A,TRIM34,ZC3HAV1,AICDA,IFIH1,NLRC5,RSAD2,DTX3L	25/380
6_Member	GO Biological Processes	GO:0051607	defense response to virus	-8.71492	-5.82056	2634,3437,3441,3458,3460,3669,5366,6772,10010,10581,10964,25939,51251,53840,56829,57379,64135,84166,91543,151636	GBP2,IFIT3,IFNA4,IFNG,IFNGR2,ISG20,PMAIP1,STAT1,TANK,IFITM2,IFI44L,SAMHD1,NT5C3A,TRIM34,ZC3HAV1,AICDA,IFIH1,NLRC5,RSAD2,DTX3L	20/272
6_Member	GO Biological Processes	GO:0140546	defense response to symbiont	-8.6874	-5.80828	2634,3437,3441,3458,3460,3669,5366,6772,10010,10581,10964,25939,51251,53840,56829,57379,64135,84166,91543,151636	GBP2,IFIT3,IFNA4,IFNG,IFNGR2,ISG20,PMAIP1,STAT1,TANK,IFITM2,IFI44L,SAMHD1,NT5C3A,TRIM34,ZC3HAV1,AICDA,IFIH1,NLRC5,RSAD2,DTX3L	20/273
6_Member	GO Biological Processes	GO:0045087	innate immune response	-7.79221	-5.05275	361,639,912,1540,1604,2355,2634,3437,3441,3458,3459,3460,3654,3669,4179,6351,6352,6672,6772,10010,10537,10581,25939,53840,54726,54809,56829,64135,84166,91543,114836,151636,163351	AQP4,PRDM1,CD1D,CYLD,CD55,FOSL2,GBP2,IFIT3,IFNA4,IFNG,IFNGR1,IFNGR2,IRAK1,ISG20,CD46,CCL4,CCL5,SP100,STAT1,TANK,UBD,IFITM2,SAMHD1,TRIM34,OTUD4,SAMD9,ZC3HAV1,IFIH1,NLRC5,RSAD2,SLAMF6,DTX3L,GBP6	33/773
6_Member	GO Biological Processes	GO:0050792	regulation of viral process	-6.12744	-3.73532	920,940,3123,3669,6352,6772,10581,53840,55196,56829,57379,64135,91543	CD4,CD28,HLA-DRB1,ISG20,CCL5,STAT1,IFITM2,TRIM34,RESF1,ZC3HAV1,AICDA,IFIH1,RSAD2	13/168
6_Member	GO Biological Processes	GO:1903900	regulation of viral life cycle	-6.07548	-3.69776	920,940,3123,3669,6352,10581,53840,55196,56829,57379,64135,91543	CD4,CD28,HLA-DRB1,ISG20,CCL5,IFITM2,TRIM34,RESF1,ZC3HAV1,AICDA,IFIH1,RSAD2	12/143
6_Member	GO Biological Processes	GO:0045071	negative regulation of viral genome replication	-6.04014	-3.67175	3669,6352,10581,55196,56829,57379,64135,91543	ISG20,CCL5,IFITM2,RESF1,ZC3HAV1,AICDA,IFIH1,RSAD2	8/55
6_Member	GO Biological Processes	GO:0045069	regulation of viral genome replication	-5.53249	-3.21217	940,3669,6352,10581,55196,56829,57379,64135,91543	CD28,ISG20,CCL5,IFITM2,RESF1,ZC3HAV1,AICDA,IFIH1,RSAD2	9/85
6_Member	GO Biological Processes	GO:0048525	negative regulation of viral process	-5.20655	-2.92949	3669,6352,6772,10581,55196,56829,57379,64135,91543	ISG20,CCL5,STAT1,IFITM2,RESF1,ZC3HAV1,AICDA,IFIH1,RSAD2	9/93
7_Summary	GO Biological Processes	GO:0071345	cellular response to cytokine stimulus	-9.44949	-6.4302	330,361,677,824,920,1974,2634,3091,3441,3458,3459,3460,3572,3575,3654,4092,4311,4780,5976,6095,6351,6352,6558,6672,6772,6775,8792,10010,10581,10678,27342,55627,64135,64332,163351,10537,952,3678,5335,9958,51752	BIRC3,AQP4,ZFP36L1,CAPN2,CD4,EIF4A2,GBP2,HIF1A,IFNA4,IFNG,IFNGR1,IFNGR2,IL6ST,IL7R,IRAK1,SMAD7,MME,NFE2L2,UPF1,RORA,CCL4,CCL5,SLC12A2,SP100,STAT1,STAT4,TNFRSF11A,TANK,IFITM2,B3GNT2,RABGEF1,SMPD4,IFIH1,NFKBIZ,GBP6,UBD,CD38,ITGA5,PLCG1,USP15,ERAP1	41/-
7_Member	GO Biological Processes	GO:0071345	cellular response to cytokine stimulus	-9.44949	-6.4302	330,361,677,824,920,1974,2634,3091,3441,3458,3459,3460,3572,3575,3654,4092,4311,4780,5976,6095,6351,6352,6558,6672,6772,6775,8792,10010,10581,10678,27342,55627,64135,64332,163351	BIRC3,AQP4,ZFP36L1,CAPN2,CD4,EIF4A2,GBP2,HIF1A,IFNA4,IFNG,IFNGR1,IFNGR2,IL6ST,IL7R,IRAK1,SMAD7,MME,NFE2L2,UPF1,RORA,CCL4,CCL5,SLC12A2,SP100,STAT1,STAT4,TNFRSF11A,TANK,IFITM2,B3GNT2,RABGEF1,SMPD4,IFIH1,NFKBIZ,GBP6	35/736
7_Member	GO Biological Processes	GO:0034341	response to type II interferon	-6.55954	-4.09309	361,2634,3458,3459,3460,6351,6352,6672,6772,10537,10581,163351	AQP4,GBP2,IFNG,IFNGR1,IFNGR2,CCL4,CCL5,SP100,STAT1,UBD,IFITM2,GBP6	12/129
7_Member	GO Biological Processes	GO:0019221	cytokine-mediated signaling pathway	-6.26344	-3.841	330,920,3441,3458,3459,3460,3572,3575,3654,6351,6352,6672,6772,6775,8792,10010,10581,27342,64135,64332	BIRC3,CD4,IFNA4,IFNG,IFNGR1,IFNGR2,IL6ST,IL7R,IRAK1,CCL4,CCL5,SP100,STAT1,STAT4,TNFRSF11A,TANK,IFITM2,RABGEF1,IFIH1,NFKBIZ	20/383
7_Member	GO Biological Processes	GO:0071346	cellular response to type II interferon	-5.58278	-3.2541	361,2634,3458,3459,3460,6351,6352,6672,6772,163351	AQP4,GBP2,IFNG,IFNGR1,IFNGR2,CCL4,CCL5,SP100,STAT1,GBP6	10/107
7_Member	GO Biological Processes	GO:0070555	response to interleukin-1	-4.85558	-2.65079	952,2634,3091,3654,5976,6095,6351,6352,8792,10010	CD38,GBP2,HIF1A,IRAK1,UPF1,RORA,CCL4,CCL5,TNFRSF11A,TANK	10/129
7_Member	GO Biological Processes	GO:0034612	response to tumor necrosis factor	-4.3886	-2.29125	330,677,2634,4780,6095,6351,6352,6772,8792,10010,10537,55627	BIRC3,ZFP36L1,GBP2,NFE2L2,RORA,CCL4,CCL5,STAT1,TNFRSF11A,TANK,UBD,SMPD4	12/209
7_Member	GO Biological Processes	GO:0071356	cellular response to tumor necrosis factor	-4.24967	-2.17999	330,677,2634,4780,6095,6351,6352,6772,8792,10010,55627	BIRC3,ZFP36L1,GBP2,NFE2L2,RORA,CCL4,CCL5,STAT1,TNFRSF11A,TANK,SMPD4	11/183
7_Member	GO Biological Processes	GO:0071347	cellular response to interleukin-1	-4.06198	-2.02367	2634,3091,3654,5976,6095,6351,6352,10010	GBP2,HIF1A,IRAK1,UPF1,RORA,CCL4,CCL5,TANK	8/101
7_Member	GO Molecular Functions	GO:0031730	CCR5 chemokine receptor binding	-4.04517	-2.01757	6351,6352,6772	CCL4,CCL5,STAT1	3/7
7_Member	GO Molecular Functions	GO:0005126	cytokine receptor binding	-2.77542	-1.0736	3441,3458,3572,3678,4092,5335,6351,6352,6772,9958,51752	IFNA4,IFNG,IL6ST,ITGA5,SMAD7,PLCG1,CCL4,CCL5,STAT1,USP15,ERAP1	11/273
8_Summary	GO Biological Processes	GO:0002819	regulation of adaptive immune response	-9.09291	-6.09382	567,912,920,940,1604,2213,3077,3122,3123,3572,3575,4092,4179,5817,10666,64332,79987,91543,56253,114836,3458,639,868,10808,92196,27342,5650,490,1739,3001,10015,4012,54842,1493,653509,3039,5727,126432,28672	B2M,CD1D,CD4,CD28,CD55,FCGR2B,HFE,HLA-DRA,HLA-DRB1,IL6ST,IL7R,SMAD7,CD46,PVR,CD226,NFKBIZ,SVEP1,RSAD2,CRTAM,SLAMF6,IFNG,PRDM1,CBLB,HSPH1,DAPL1,RABGEF1,KLK7,ATP2B1,DLG1,GZMA,PDCD6IP,LNPEP,MFSD6,CTLA4,SFTPA1,HBA1,PTCH1,RINL,TRAV12-3	39/-
8_Member	GO Biological Processes	GO:0002819	regulation of adaptive immune response	-9.09291	-6.09382	567,912,920,940,1604,2213,3077,3122,3123,3572,3575,4092,4179,5817,10666,64332,79987,91543	B2M,CD1D,CD4,CD28,CD55,FCGR2B,HFE,HLA-DRA,HLA-DRB1,IL6ST,IL7R,SMAD7,CD46,PVR,CD226,NFKBIZ,SVEP1,RSAD2	18/206
8_Member	GO Biological Processes	GO:0002706	regulation of lymphocyte mediated immunity	-8.88549	-5.92418	567,912,940,1604,2213,3077,3122,3123,3575,4092,4179,5817,10666,56253,79987,91543,114836	B2M,CD1D,CD28,CD55,FCGR2B,HFE,HLA-DRA,HLA-DRB1,IL7R,SMAD7,CD46,PVR,CD226,CRTAM,SVEP1,RSAD2,SLAMF6	17/187
8_Member	GO Biological Processes	GO:0002822	regulation of adaptive immune response based on somatic recombination of immune receptors built from immunoglobulin superfamily domains	-8.74424	-5.83198	567,912,920,940,1604,2213,3077,3122,3123,3575,4092,4179,5817,10666,64332,79987,91543	B2M,CD1D,CD4,CD28,CD55,FCGR2B,HFE,HLA-DRA,HLA-DRB1,IL7R,SMAD7,CD46,PVR,CD226,NFKBIZ,SVEP1,RSAD2	17/191
8_Member	GO Biological Processes	GO:0031341	regulation of cell killing	-8.31559	-5.47923	567,912,1604,2213,3077,3122,3123,3458,3575,5817,10666,56253,114836	B2M,CD1D,CD55,FCGR2B,HFE,HLA-DRA,HLA-DRB1,IFNG,IL7R,PVR,CD226,CRTAM,SLAMF6	13/110
8_Member	GO Biological Processes	GO:0046634	regulation of alpha-beta T cell activation	-8.17121	-5.37377	639,868,940,1604,3077,3122,3123,3458,4092,10808,56253,64332,92196	PRDM1,CBLB,CD28,CD55,HFE,HLA-DRA,HLA-DRB1,IFNG,SMAD7,HSPH1,CRTAM,NFKBIZ,DAPL1	13/113
8_Member	GO Biological Processes	GO:0002703	regulation of leukocyte mediated immunity	-7.84357	-5.09312	567,912,940,1604,2213,3077,3122,3123,3575,4092,4179,5817,10666,27342,56253,79987,91543,114836	B2M,CD1D,CD28,CD55,FCGR2B,HFE,HLA-DRA,HLA-DRB1,IL7R,SMAD7,CD46,PVR,CD226,RABGEF1,CRTAM,SVEP1,RSAD2,SLAMF6	18/247
8_Member	GO Biological Processes	GO:0002821	positive regulation of adaptive immune response	-7.47092	-4.77286	567,912,920,940,1604,3077,3122,3123,3572,5817,10666,64332,91543	B2M,CD1D,CD4,CD28,CD55,HFE,HLA-DRA,HLA-DRB1,IL6ST,PVR,CD226,NFKBIZ,RSAD2	13/129
8_Member	GO Biological Processes	GO:0001910	regulation of leukocyte mediated cytotoxicity	-6.98815	-4.43065	567,912,2213,3077,3122,3123,3575,5817,10666,56253,114836	B2M,CD1D,FCGR2B,HFE,HLA-DRA,HLA-DRB1,IL7R,PVR,CD226,CRTAM,SLAMF6	11/96
8_Member	GO Biological Processes	GO:0031343	positive regulation of cell killing	-6.98234	-4.43065	567,912,3077,3122,3123,3458,5817,10666,56253,114836	B2M,CD1D,HFE,HLA-DRA,HLA-DRB1,IFNG,PVR,CD226,CRTAM,SLAMF6	10/76
8_Member	GO Biological Processes	GO:0002697	regulation of immune effector process	-6.89788	-4.36928	567,912,940,1604,2213,3077,3122,3123,3458,3575,4092,4179,5650,5817,10666,27342,56253,64332,79987,91543,114836	B2M,CD1D,CD28,CD55,FCGR2B,HFE,HLA-DRA,HLA-DRB1,IFNG,IL7R,SMAD7,CD46,KLK7,PVR,CD226,RABGEF1,CRTAM,NFKBIZ,SVEP1,RSAD2,SLAMF6	21/383
8_Member	GO Biological Processes	GO:0002709	regulation of T cell mediated immunity	-6.84923	-4.33379	567,912,1604,2213,3077,3122,3123,3575,4092,5817,91543	B2M,CD1D,CD55,FCGR2B,HFE,HLA-DRA,HLA-DRB1,IL7R,SMAD7,PVR,RSAD2	11/99
8_Member	GO Biological Processes	GO:0002824	positive regulation of adaptive immune response based on somatic recombination of immune receptors built from immunoglobulin superfamily domains	-6.78673	-4.27772	567,912,920,940,1604,3077,3122,3123,5817,10666,64332,91543	B2M,CD1D,CD4,CD28,CD55,HFE,HLA-DRA,HLA-DRB1,PVR,CD226,NFKBIZ,RSAD2	12/123
8_Member	GO Cellular Components	GO:0001772	immunological synapse	-6.73927	-4.24285	490,940,1739,3001,3122,3123,10015,56253	ATP2B1,CD28,DLG1,GZMA,HLA-DRA,HLA-DRB1,PDCD6IP,CRTAM	8/45
8_Member	GO Biological Processes	GO:0002708	positive regulation of lymphocyte mediated immunity	-6.59652	-4.12424	567,912,940,1604,3077,3122,3123,5817,10666,56253,91543,114836	B2M,CD1D,CD28,CD55,HFE,HLA-DRA,HLA-DRB1,PVR,CD226,CRTAM,RSAD2,SLAMF6	12/128
8_Member	GO Biological Processes	GO:0001914	regulation of T cell mediated cytotoxicity	-6.36936	-3.92547	567,912,2213,3077,3122,3123,3575,5817	B2M,CD1D,FCGR2B,HFE,HLA-DRA,HLA-DRB1,IL7R,PVR	8/50
8_Member	GO Biological Processes	GO:0001912	positive regulation of leukocyte mediated cytotoxicity	-6.30853	-3.87011	567,912,3077,3122,3123,5817,10666,56253,114836	B2M,CD1D,HFE,HLA-DRA,HLA-DRB1,PVR,CD226,CRTAM,SLAMF6	9/69
8_Member	GO Biological Processes	GO:0002699	positive regulation of immune effector process	-6.15979	-3.76276	567,912,940,1604,3077,3122,3123,3458,4179,5650,5817,10666,56253,64332,91543,114836	B2M,CD1D,CD28,CD55,HFE,HLA-DRA,HLA-DRB1,IFNG,CD46,KLK7,PVR,CD226,CRTAM,NFKBIZ,RSAD2,SLAMF6	16/255
8_Member	GO Biological Processes	GO:0002705	positive regulation of leukocyte mediated immunity	-5.8545	-3.49526	567,912,940,1604,3077,3122,3123,5817,10666,56253,91543,114836	B2M,CD1D,CD28,CD55,HFE,HLA-DRA,HLA-DRB1,PVR,CD226,CRTAM,RSAD2,SLAMF6	12/150
8_Member	GO Biological Processes	GO:0002711	positive regulation of T cell mediated immunity	-5.27715	-2.98096	567,912,1604,3077,3122,3123,5817,91543	B2M,CD1D,CD55,HFE,HLA-DRA,HLA-DRB1,PVR,RSAD2	8/69
8_Member	GO Biological Processes	GO:0019884	antigen processing and presentation of exogenous antigen	-5.23859	-2.95277	567,912,2213,3122,3123,4012,54842	B2M,CD1D,FCGR2B,HLA-DRA,HLA-DRB1,LNPEP,MFSD6	7/50
8_Member	GO Biological Processes	GO:0045589	regulation of regulatory T cell differentiation	-5.01572	-2.77128	940,1493,3122,3123,3458,4179	CD28,CTLA4,HLA-DRA,HLA-DRB1,IFNG,CD46	6/36
8_Member	GO Biological Processes	GO:2000514	regulation of CD4-positive, alpha-beta T cell activation	-4.96083	-2.73326	868,940,1604,3122,3123,3458,4092,64332	CBLB,CD28,CD55,HLA-DRA,HLA-DRB1,IFNG,SMAD7,NFKBIZ	8/76
8_Member	GO Biological Processes	GO:0001916	positive regulation of T cell mediated cytotoxicity	-4.74154	-2.56734	567,912,3077,3122,3123,5817	B2M,CD1D,HFE,HLA-DRA,HLA-DRB1,PVR	6/40
8_Member	GO Biological Processes	GO:0002478	antigen processing and presentation of exogenous peptide antigen	-4.67793	-2.51731	567,2213,3122,3123,4012,54842	B2M,FCGR2B,HLA-DRA,HLA-DRB1,LNPEP,MFSD6	6/41
8_Member	GO Biological Processes	GO:2000516	positive regulation of CD4-positive, alpha-beta T cell activation	-4.55591	-2.43188	940,1604,3122,3123,3458,64332	CD28,CD55,HLA-DRA,HLA-DRB1,IFNG,NFKBIZ	6/43
8_Member	GO Biological Processes	GO:0046635	positive regulation of alpha-beta T cell activation	-4.26315	-2.19115	940,1604,3122,3123,3458,10808,64332	CD28,CD55,HLA-DRA,HLA-DRB1,IFNG,HSPH1,NFKBIZ	7/70
8_Member	GO Biological Processes	GO:0032829	regulation of CD4-positive, CD25-positive, alpha-beta regulatory T cell differentiation	-4.04517	-2.01757	3122,3123,3458	HLA-DRA,HLA-DRB1,IFNG	3/7
8_Member	GO Biological Processes	GO:0032831	positive regulation of CD4-positive, CD25-positive, alpha-beta regulatory T cell differentiation	-4.04517	-2.01757	3122,3123,3458	HLA-DRA,HLA-DRB1,IFNG	3/7
8_Member	GO Biological Processes	GO:0002724	regulation of T cell cytokine production	-3.75423	-1.76874	567,1604,3077,4092,91543	B2M,CD55,HFE,SMAD7,RSAD2	5/38
8_Member	GO Biological Processes	GO:0043382	positive regulation of memory T cell differentiation	-3.67399	-1.70722	3122,3123,4179	HLA-DRA,HLA-DRB1,CD46	3/9
8_Member	GO Biological Processes	GO:0045591	positive regulation of regulatory T cell differentiation	-3.57428	-1.641	3122,3123,3458,4179	HLA-DRA,HLA-DRB1,IFNG,CD46	4/23
8_Member	GO Biological Processes	GO:0002700	regulation of production of molecular mediator of immune response	-3.48489	-1.5789	567,940,1604,2213,3077,4092,5650,10666,27342,91543	B2M,CD28,CD55,FCGR2B,HFE,SMAD7,KLK7,CD226,RABGEF1,RSAD2	10/188
8_Member	GO Molecular Functions	GO:0023026	MHC class II protein complex binding	-3.29629	-1.45032	567,920,3122,3123	B2M,CD4,HLA-DRA,HLA-DRB1	4/27
8_Member	GO Biological Processes	GO:0046637	regulation of alpha-beta T cell differentiation	-3.29456	-1.44998	639,3122,3123,3458,4092,64332	PRDM1,HLA-DRA,HLA-DRB1,IFNG,SMAD7,NFKBIZ	6/72
8_Member	GO Biological Processes	GO:0043380	regulation of memory T cell differentiation	-3.26937	-1.43165	3122,3123,4179	HLA-DRA,HLA-DRB1,CD46	3/12
8_Member	GO Biological Processes	GO:0019886	antigen processing and presentation of exogenous peptide antigen via MHC class II	-3.06181	-1.28047	567,2213,3122,3123	B2M,FCGR2B,HLA-DRA,HLA-DRB1	4/31
8_Member	GO Biological Processes	GO:0043370	regulation of CD4-positive, alpha-beta T cell differentiation	-3.03399	-1.26068	3122,3123,3458,4092,64332	HLA-DRA,HLA-DRB1,IFNG,SMAD7,NFKBIZ	5/54
8_Member	GO Biological Processes	GO:0002495	antigen processing and presentation of peptide antigen via MHC class II	-2.95723	-1.21011	567,2213,3122,3123	B2M,FCGR2B,HLA-DRA,HLA-DRB1	4/33
8_Member	GO Biological Processes	GO:0002504	antigen processing and presentation of peptide or polysaccharide antigen via MHC class II	-2.90763	-1.1725	567,2213,3122,3123	B2M,FCGR2B,HLA-DRA,HLA-DRB1	4/34
8_Member	GO Biological Processes	GO:0043372	positive regulation of CD4-positive, alpha-beta T cell differentiation	-2.90763	-1.1725	3122,3123,3458,64332	HLA-DRA,HLA-DRB1,IFNG,NFKBIZ	4/34
8_Member	GO Biological Processes	GO:0002399	MHC class II protein complex assembly	-2.88159	-1.15813	567,3122,3123	B2M,HLA-DRA,HLA-DRB1	3/16
8_Member	GO Biological Processes	GO:0002503	peptide antigen assembly with MHC class II protein complex	-2.88159	-1.15813	567,3122,3123	B2M,HLA-DRA,HLA-DRB1	3/16
8_Member	GO Biological Processes	GO:0002718	regulation of cytokine production involved in immune response	-2.82516	-1.10998	567,1604,3077,4092,10666,27342,91543	B2M,CD55,HFE,SMAD7,CD226,RABGEF1,RSAD2	7/120
8_Member	GO Cellular Components	GO:0042613	MHC class II protein complex	-2.80176	-1.0927	567,3122,3123	B2M,HLA-DRA,HLA-DRB1	3/17
8_Member	GO Molecular Functions	GO:0023023	MHC protein complex binding	-2.76834	-1.06936	567,920,3122,3123	B2M,CD4,HLA-DRA,HLA-DRB1	4/37
8_Member	GO Cellular Components	GO:0045334	clathrin-coated endocytic vesicle	-2.71226	-1.0278	920,1493,3122,3123,3575,653509	CD4,CTLA4,HLA-DRA,HLA-DRB1,IL7R,SFTPA1	6/93
8_Member	GO Biological Processes	GO:0045622	regulation of T-helper cell differentiation	-2.60168	-0.94231	3122,3123,4092,64332	HLA-DRA,HLA-DRB1,SMAD7,NFKBIZ	4/41
8_Member	GO Biological Processes	GO:0002396	MHC protein complex assembly	-2.59081	-0.940378	567,3122,3123	B2M,HLA-DRA,HLA-DRB1	3/20
8_Member	GO Biological Processes	GO:0002501	peptide antigen assembly with MHC protein complex	-2.59081	-0.940378	567,3122,3123	B2M,HLA-DRA,HLA-DRB1	3/20
8_Member	GO Cellular Components	GO:0030139	endocytic vesicle	-2.40113	-0.794416	567,920,1493,3039,3122,3123,3575,5727,10808,27342,126432,653509	B2M,CD4,CTLA4,HBA1,HLA-DRA,HLA-DRB1,IL7R,PTCH1,HSPH1,RABGEF1,RINL,SFTPA1	12/350
8_Member	GO Molecular Functions	GO:0042605	peptide antigen binding	-2.38425	-0.780723	567,3122,3123,28672	B2M,HLA-DRA,HLA-DRB1,TRAV12-3	4/47
8_Member	GO Cellular Components	GO:0042611	MHC protein complex	-2.30834	-0.731745	567,3122,3123	B2M,HLA-DRA,HLA-DRB1	3/25
8_Member	GO Biological Processes	GO:0002726	positive regulation of T cell cytokine production	-2.25955	-0.696911	567,1604,91543	B2M,CD55,RSAD2	3/26
8_Member	GO Biological Processes	GO:0046638	positive regulation of alpha-beta T cell differentiation	-2.22663	-0.668306	3122,3123,3458,64332	HLA-DRA,HLA-DRB1,IFNG,NFKBIZ	4/52
9_Summary	GO Biological Processes	GO:1902532	negative regulation of intracellular signal transduction	-8.29881	-5.47581	406,1540,1739,1827,2308,2876,3091,3480,3708,4092,4780,5144,5922,6095,6772,7320,7321,8382,8831,10010,10048,10625,11329,22821,26191,27342,64798,79849,113791,91,843,5577,8323,8863,51429,57379,84250,151636	BMAL1,CYLD,DLG1,RCAN1,FOXO1,GPX1,HIF1A,IGF1R,ITPR1,SMAD7,NFE2L2,PDE4D,RASA2,RORA,STAT1,UBE2B,UBE2D1,NME5,SYNGAP1,TANK,RANBP9,IVNS1ABP,STK38,RASA3,PTPN22,RABGEF1,DEPTOR,NHERF4,PIK3IP1,ACVR1B,CASP10,PRKAR2B,FZD6,PER3,SNX9,AICDA,SLF1,DTX3L	38/-
9_Member	GO Biological Processes	GO:1902532	negative regulation of intracellular signal transduction	-8.29881	-5.47581	406,1540,1739,1827,2308,2876,3091,3480,3708,4092,4780,5144,5922,6095,6772,7320,7321,8382,8831,10010,10048,10625,11329,22821,26191,27342,64798,79849,113791	BMAL1,CYLD,DLG1,RCAN1,FOXO1,GPX1,HIF1A,IGF1R,ITPR1,SMAD7,NFE2L2,PDE4D,RASA2,RORA,STAT1,UBE2B,UBE2D1,NME5,SYNGAP1,TANK,RANBP9,IVNS1ABP,STK38,RASA3,PTPN22,RABGEF1,DEPTOR,NHERF4,PIK3IP1	29/586
9_Member	GO Molecular Functions	GO:0044389	ubiquitin-like protein ligase binding	-6.07973	-3.69776	91,843,2308,3091,4092,4780,5577,6772,7320,7321,8323,8863,10010,26191,51429,57379,84250,151636	ACVR1B,CASP10,FOXO1,HIF1A,SMAD7,NFE2L2,PRKAR2B,STAT1,UBE2B,UBE2D1,FZD6,PER3,TANK,PTPN22,SNX9,AICDA,SLF1,DTX3L	18/324
9_Member	GO Molecular Functions	GO:0031625	ubiquitin protein ligase binding	-5.15496	-2.88899	91,843,2308,3091,4092,4780,5577,7320,7321,8323,8863,10010,26191,51429,57379,84250	ACVR1B,CASP10,FOXO1,HIF1A,SMAD7,NFE2L2,PRKAR2B,UBE2B,UBE2D1,FZD6,PER3,TANK,PTPN22,SNX9,AICDA,SLF1	16/305
10_Summary	GO Biological Processes	GO:0050852	T cell receptor signaling pathway	-8.21883	-5.4088	868,940,1493,2355,3123,3702,5142,5144,5335,7006,7294,26191,64332,952,2205,2213,3654,5581,1540,1604,2634,4179,64135	CBLB,CD28,CTLA4,FOSL2,HLA-DRB1,ITK,PDE4B,PDE4D,PLCG1,TEC,TXK,PTPN22,NFKBIZ,CD38,FCER1A,FCGR2B,IRAK1,PRKCE,CYLD,CD55,GBP2,CD46,IFIH1	23/-
10_Member	GO Biological Processes	GO:0050852	T cell receptor signaling pathway	-8.21883	-5.4088	868,940,1493,2355,3123,3702,5142,5144,5335,7006,7294,26191,64332	CBLB,CD28,CTLA4,FOSL2,HLA-DRB1,ITK,PDE4B,PDE4D,PLCG1,TEC,TXK,PTPN22,NFKBIZ	13/112
10_Member	GO Biological Processes	GO:0050851	antigen receptor-mediated signaling pathway	-7.28433	-4.62406	868,940,952,1493,2355,3123,3702,5142,5144,5335,7006,7294,26191,64332	CBLB,CD28,CD38,CTLA4,FOSL2,HLA-DRB1,ITK,PDE4B,PDE4D,PLCG1,TEC,TXK,PTPN22,NFKBIZ	14/158
10_Member	GO Biological Processes	GO:0002768	immune response-regulating cell surface receptor signaling pathway	-7.15364	-4.52813	868,940,952,1493,2205,2213,2355,3123,3654,3702,5142,5144,5335,5581,7006,7294,26191,64332	CBLB,CD28,CD38,CTLA4,FCER1A,FCGR2B,FOSL2,HLA-DRB1,IRAK1,ITK,PDE4B,PDE4D,PLCG1,PRKCE,TEC,TXK,PTPN22,NFKBIZ	18/274
10_Member	GO Biological Processes	GO:0002253	activation of immune response	-6.95498	-4.4128	868,940,952,1493,1540,1604,2355,2634,3123,3654,3702,4179,5142,5144,5335,5581,7006,7294,26191,64135,64332	CBLB,CD28,CD38,CTLA4,CYLD,CD55,FOSL2,GBP2,HLA-DRB1,IRAK1,ITK,CD46,PDE4B,PDE4D,PLCG1,PRKCE,TEC,TXK,PTPN22,IFIH1,NFKBIZ	21/380
10_Member	GO Biological Processes	GO:0002764	immune response-regulating signaling pathway	-6.94534	-4.41001	868,940,952,1493,1540,2205,2213,2355,3123,3654,3702,5142,5144,5335,5581,7006,7294,26191,64135,64332	CBLB,CD28,CD38,CTLA4,CYLD,FCER1A,FCGR2B,FOSL2,HLA-DRB1,IRAK1,ITK,PDE4B,PDE4D,PLCG1,PRKCE,TEC,TXK,PTPN22,IFIH1,NFKBIZ	20/347
10_Member	GO Biological Processes	GO:0002429	immune response-activating cell surface receptor signaling pathway	-6.4394	-3.9787	868,940,952,1493,2355,3123,3654,3702,5142,5144,5335,5581,7006,7294,26191,64332	CBLB,CD28,CD38,CTLA4,FOSL2,HLA-DRB1,IRAK1,ITK,PDE4B,PDE4D,PLCG1,PRKCE,TEC,TXK,PTPN22,NFKBIZ	16/243
10_Member	GO Biological Processes	GO:0002757	immune response-activating signaling pathway	-6.27654	-3.84351	868,940,952,1493,1540,2355,3123,3654,3702,5142,5144,5335,5581,7006,7294,26191,64135,64332	CBLB,CD28,CD38,CTLA4,CYLD,FOSL2,HLA-DRB1,IRAK1,ITK,PDE4B,PDE4D,PLCG1,PRKCE,TEC,TXK,PTPN22,IFIH1,NFKBIZ	18/314
10_Member	GO Biological Processes	GO:0050853	B cell receptor signaling pathway	-2.89267	-1.15969	952,1493,3702,7006,64332	CD38,CTLA4,ITK,TEC,NFKBIZ	5/58
11_Summary	GO Biological Processes	GO:0140888	interferon-mediated signaling pathway	-7.99871	-5.2254	3441,3458,3459,3460,3654,6672,6772,10010,10581,64135,26191,56829,1540,824	IFNA4,IFNG,IFNGR1,IFNGR2,IRAK1,SP100,STAT1,TANK,IFITM2,IFIH1,PTPN22,ZC3HAV1,CYLD,CAPN2	14/-
11_Member	GO Biological Processes	GO:0140888	interferon-mediated signaling pathway	-7.99871	-5.2254	3441,3458,3459,3460,3654,6672,6772,10010,10581,64135	IFNA4,IFNG,IFNGR1,IFNGR2,IRAK1,SP100,STAT1,TANK,IFITM2,IFIH1	10/60
11_Member	GO Biological Processes	GO:0060337	type I interferon-mediated signaling pathway	-5.55521	-3.23073	3441,3654,6672,6772,10010,10581,64135	IFNA4,IRAK1,SP100,STAT1,TANK,IFITM2,IFIH1	7/45
11_Member	GO Biological Processes	GO:0071357	cellular response to type I interferon	-5.48872	-3.17252	3441,3654,6672,6772,10010,10581,64135	IFNA4,IRAK1,SP100,STAT1,TANK,IFITM2,IFIH1	7/46
11_Member	GO Biological Processes	GO:0034340	response to type I interferon	-5.01066	-2.77128	3441,3654,6672,6772,10010,10581,64135	IFNA4,IRAK1,SP100,STAT1,TANK,IFITM2,IFIH1	7/54
11_Member	GO Biological Processes	GO:0032481	positive regulation of type I interferon production	-3.26237	-1.42966	3654,6772,10010,26191,56829,64135	IRAK1,STAT1,TANK,PTPN22,ZC3HAV1,IFIH1	6/73
11_Member	GO Biological Processes	GO:0032479	regulation of type I interferon production	-2.74343	-1.04734	1540,3654,6772,10010,26191,56829,64135	CYLD,IRAK1,STAT1,TANK,PTPN22,ZC3HAV1,IFIH1	7/124
11_Member	GO Biological Processes	GO:0035458	cellular response to interferon-beta	-2.21285	-0.661626	824,6772,10581	CAPN2,STAT1,IFITM2	3/27
12_Summary	GO Biological Processes	GO:1903320	regulation of protein modification by small protein conjugation or removal	-7.23514	-4.5926	330,868,3091,4092,5581,7321,8473,10010,10625,23077,26191,54602,54726,57162,151636,254170,378884,7320,406,824,1075,3001,4012,4311,4780,5366,10015,10537,25897,26234,57134,80204,89890,92421,554251,7174,22978,26118,53840,2687,6303,10558,11145,27342,51136,51725,54898,253782,348158,920,3123,3441,3458,3572,3654,3678,6352,8792,23531,51422,51429,57600,64135,84250,64282	BIRC3,CBLB,HIF1A,SMAD7,PRKCE,UBE2D1,OGT,TANK,IVNS1ABP,MYCBP2,PTPN22,NDFIP2,OTUD4,PELI1,DTX3L,FBXO33,NHLRC1,UBE2B,BMAL1,CAPN2,CTSC,GZMA,LNPEP,MME,NFE2L2,PMAIP1,PDCD6IP,UBD,RNF19A,FBXL5,MAN1C1,FBXO11,KBTBD6,CHMP4C,FBXO48,TPP2,NT5C2,WSB1,TRIM34,GGT5,SAT1,SPTLC1,PLAAT3,RABGEF1,RNFT1,FBXO40,ELOVL2,CERS6,ACSM2B,CD4,HLA-DRB1,IFNA4,IFNG,IL6ST,IRAK1,ITGA5,CCL5,TNFRSF11A,MMD,PRKAG2,SNX9,FNIP2,IFIH1,SLF1,TE…	65/-
12_Member	GO Biological Processes	GO:1903320	regulation of protein modification by small protein conjugation or removal	-7.23514	-4.5926	330,868,3091,4092,5581,7321,8473,10010,10625,23077,26191,54602,54726,57162,151636,254170,378884	BIRC3,CBLB,HIF1A,SMAD7,PRKCE,UBE2D1,OGT,TANK,IVNS1ABP,MYCBP2,PTPN22,NDFIP2,OTUD4,PELI1,DTX3L,FBXO33,NHLRC1	17/241
12_Member	GO Biological Processes	GO:1901873	regulation of post-translational protein modification	-7.0823	-4.48115	330,868,3091,4092,5581,7320,7321,8473,10010,10625,23077,26191,54602,54726,57162,151636,254170,378884	BIRC3,CBLB,HIF1A,SMAD7,PRKCE,UBE2B,UBE2D1,OGT,TANK,IVNS1ABP,MYCBP2,PTPN22,NDFIP2,OTUD4,PELI1,DTX3L,FBXO33,NHLRC1	18/277
12_Member	GO Biological Processes	GO:0031396	regulation of protein ubiquitination	-6.07757	-3.69776	330,868,4092,5581,7321,8473,10625,23077,26191,54602,57162,151636,254170,378884	BIRC3,CBLB,SMAD7,PRKCE,UBE2D1,OGT,IVNS1ABP,MYCBP2,PTPN22,NDFIP2,PELI1,DTX3L,FBXO33,NHLRC1	14/198
12_Member	GO Biological Processes	GO:1901875	positive regulation of post-translational protein modification	-4.91708	-2.69941	330,868,7321,8473,10010,23077,26191,54602,57162,254170,378884	BIRC3,CBLB,UBE2D1,OGT,TANK,MYCBP2,PTPN22,NDFIP2,PELI1,FBXO33,NHLRC1	11/155
12_Member	GO Biological Processes	GO:1903322	positive regulation of protein modification by small protein conjugation or removal	-4.82617	-2.63079	330,868,7321,10010,23077,26191,54602,57162,254170,378884	BIRC3,CBLB,UBE2D1,TANK,MYCBP2,PTPN22,NDFIP2,PELI1,FBXO33,NHLRC1	10/130
12_Member	GO Biological Processes	GO:0031398	positive regulation of protein ubiquitination	-4.67698	-2.51731	330,868,7321,23077,26191,54602,57162,254170,378884	BIRC3,CBLB,UBE2D1,MYCBP2,PTPN22,NDFIP2,PELI1,FBXO33,NHLRC1	9/108
12_Member	GO Biological Processes	GO:0030163	protein catabolic process	-4.5916	-2.45149	406,824,868,1075,3001,4012,4311,4780,5366,7320,7321,10015,10537,25897,26234,54602,57134,57162,80204,89890,92421,151636,254170,378884,554251	BMAL1,CAPN2,CBLB,CTSC,GZMA,LNPEP,MME,NFE2L2,PMAIP1,UBE2B,UBE2D1,PDCD6IP,UBD,RNF19A,FBXL5,NDFIP2,MAN1C1,PELI1,FBXO11,KBTBD6,CHMP4C,DTX3L,FBXO33,NHLRC1,FBXO48	25/710
12_Member	GO Biological Processes	GO:0051603	proteolysis involved in protein catabolic process	-4.38725	-2.29125	406,824,1075,3001,4780,5366,7320,7321,10015,10537,25897,26234,54602,57134,57162,80204,89890,92421,151636,254170,378884,554251	BMAL1,CAPN2,CTSC,GZMA,NFE2L2,PMAIP1,UBE2B,UBE2D1,PDCD6IP,UBD,RNF19A,FBXL5,NDFIP2,MAN1C1,PELI1,FBXO11,KBTBD6,CHMP4C,DTX3L,FBXO33,NHLRC1,FBXO48	22/598
12_Member	GO Biological Processes	GO:0000209	protein polyubiquitination	-4.34945	-2.26079	4012,7174,7320,7321,22978,23077,25897,26118,53840,57162,89890,151636,378884	LNPEP,TPP2,UBE2B,UBE2D1,NT5C2,MYCBP2,RNF19A,WSB1,TRIM34,PELI1,KBTBD6,DTX3L,NHLRC1	13/245
12_Member	GO Biological Processes	GO:0070936	protein K48-linked ubiquitination	-4.07005	-2.02739	7320,7321,22978,23077,57162,89890,151636	UBE2B,UBE2D1,NT5C2,MYCBP2,PELI1,KBTBD6,DTX3L	7/75
12_Member	GO Molecular Functions	GO:0016746	acyltransferase activity	-3.97983	-1.96054	330,868,2687,6303,7320,7321,10558,11145,22978,23077,25897,26118,26234,27342,51136,51725,53840,54898,57162,80204,151636,253782,348158,378884	BIRC3,CBLB,GGT5,SAT1,UBE2B,UBE2D1,SPTLC1,PLAAT3,NT5C2,MYCBP2,RNF19A,WSB1,FBXL5,RABGEF1,RNFT1,FBXO40,TRIM34,ELOVL2,PELI1,FBXO11,DTX3L,CERS6,ACSM2B,NHLRC1	24/729
12_Member	GO Biological Processes	GO:0031401	positive regulation of protein modification process	-3.87226	-1.8652	330,406,868,920,3123,3441,3458,3572,3654,3678,6352,7321,8473,8792,10010,23077,23531,26191,51422,51429,54602,57162,57600,254170,378884	BIRC3,BMAL1,CBLB,CD4,HLA-DRB1,IFNA4,IFNG,IL6ST,IRAK1,ITGA5,CCL5,UBE2D1,OGT,TNFRSF11A,TANK,MYCBP2,MMD,PTPN22,PRKAG2,SNX9,NDFIP2,PELI1,FNIP2,FBXO33,NHLRC1	25/788
12_Member	GO Molecular Functions	GO:0004842	ubiquitin-protein transferase activity	-3.66471	-1.69977	330,868,7320,7321,22978,23077,25897,26118,26234,27342,51136,51725,53840,57162,80204,151636,378884	BIRC3,CBLB,UBE2B,UBE2D1,NT5C2,MYCBP2,RNF19A,WSB1,FBXL5,RABGEF1,RNFT1,FBXO40,TRIM34,PELI1,FBXO11,DTX3L,NHLRC1	17/449
12_Member	GO Molecular Functions	GO:0016755	aminoacyltransferase activity	-3.61147	-1.66089	330,868,2687,7320,7321,22978,23077,25897,26118,26234,27342,51136,51725,53840,57162,80204,151636,378884	BIRC3,CBLB,GGT5,UBE2B,UBE2D1,NT5C2,MYCBP2,RNF19A,WSB1,FBXL5,RABGEF1,RNFT1,FBXO40,TRIM34,PELI1,FBXO11,DTX3L,NHLRC1	18/497
12_Member	GO Molecular Functions	GO:0061630	ubiquitin protein ligase activity	-3.33853	-1.47703	330,868,7321,22978,23077,25897,26118,27342,51136,51725,53840,57162,151636,378884	BIRC3,CBLB,UBE2D1,NT5C2,MYCBP2,RNF19A,WSB1,RABGEF1,RNFT1,FBXO40,TRIM34,PELI1,DTX3L,NHLRC1	14/351
12_Member	GO Molecular Functions	GO:0019787	ubiquitin-like protein transferase activity	-3.33242	-1.47235	330,868,7320,7321,22978,23077,25897,26118,26234,27342,51136,51725,53840,57162,80204,151636,378884	BIRC3,CBLB,UBE2B,UBE2D1,NT5C2,MYCBP2,RNF19A,WSB1,FBXL5,RABGEF1,RNFT1,FBXO40,TRIM34,PELI1,FBXO11,DTX3L,NHLRC1	17/480
12_Member	GO Biological Processes	GO:0032446	protein modification by small protein conjugation	-3.32871	-1.47149	868,4012,4780,7174,7320,7321,10537,22978,23077,25897,26118,26234,51136,53840,57162,64135,80204,84250,89890,151636,254170,378884	CBLB,LNPEP,NFE2L2,TPP2,UBE2B,UBE2D1,UBD,NT5C2,MYCBP2,RNF19A,WSB1,FBXL5,RNFT1,TRIM34,PELI1,IFIH1,FBXO11,SLF1,KBTBD6,DTX3L,FBXO33,NHLRC1	22/711
12_Member	GO Biological Processes	GO:0016567	protein ubiquitination	-3.18755	-1.36324	868,4012,4780,7174,7320,7321,10537,22978,23077,25897,26118,26234,51136,53840,57162,80204,89890,151636,254170,378884	CBLB,LNPEP,NFE2L2,TPP2,UBE2B,UBE2D1,UBD,NT5C2,MYCBP2,RNF19A,WSB1,FBXL5,RNFT1,TRIM34,PELI1,FBXO11,KBTBD6,DTX3L,FBXO33,NHLRC1	20/633
12_Member	GO Molecular Functions	GO:0061659	ubiquitin-like protein ligase activity	-3.11487	-1.30739	330,868,7321,22978,23077,25897,26118,27342,51136,51725,53840,57162,151636,378884	BIRC3,CBLB,UBE2D1,NT5C2,MYCBP2,RNF19A,WSB1,RABGEF1,RNFT1,FBXO40,TRIM34,PELI1,DTX3L,NHLRC1	14/370
12_Member	GO Biological Processes	GO:0043632	modification-dependent macromolecule catabolic process	-3.08709	-1.29088	406,4780,7320,7321,10537,25897,26234,54602,57134,57162,64282,80204,89890,92421,151636,254170,378884,554251	BMAL1,NFE2L2,UBE2B,UBE2D1,UBD,RNF19A,FBXL5,NDFIP2,MAN1C1,PELI1,TENT4B,FBXO11,KBTBD6,CHMP4C,DTX3L,FBXO33,NHLRC1,FBXO48	18/551
12_Member	GO Biological Processes	GO:0006511	ubiquitin-dependent protein catabolic process	-2.86153	-1.13934	406,4780,7320,7321,10537,25897,26234,54602,57134,57162,80204,89890,92421,151636,254170,378884,554251	BMAL1,NFE2L2,UBE2B,UBE2D1,UBD,RNF19A,FBXL5,NDFIP2,MAN1C1,PELI1,FBXO11,KBTBD6,CHMP4C,DTX3L,FBXO33,NHLRC1,FBXO48	17/530
12_Member	GO Biological Processes	GO:0019941	modification-dependent protein catabolic process	-2.77584	-1.0736	406,4780,7320,7321,10537,25897,26234,54602,57134,57162,80204,89890,92421,151636,254170,378884,554251	BMAL1,NFE2L2,UBE2B,UBE2D1,UBD,RNF19A,FBXL5,NDFIP2,MAN1C1,PELI1,FBXO11,KBTBD6,CHMP4C,DTX3L,FBXO33,NHLRC1,FBXO48	17/540
12_Member	GO Biological Processes	GO:0010498	proteasomal protein catabolic process	-2.07453	-0.567432	406,4780,5366,7320,7321,26234,57134,57162,89890,254170,378884,554251	BMAL1,NFE2L2,PMAIP1,UBE2B,UBE2D1,FBXL5,MAN1C1,PELI1,KBTBD6,FBXO33,NHLRC1,FBXO48	12/386
13_Summary	GO Cellular Components	GO:0098797	plasma membrane protein complex	-7.22037	-4.58642	91,567,799,843,920,1739,2776,3077,3122,3123,3480,3572,3678,3695,3738,3790,5142,5144,6956,26047,28568,28667,28672,28680,28685,28689,28690,28691,50852,84694,246329,406,4306,26996	ACVR1B,B2M,CALCR,CASP10,CD4,DLG1,GNAQ,HFE,HLA-DRA,HLA-DRB1,IGF1R,IL6ST,ITGA5,ITGB7,KCNA3,KCNS3,PDE4B,PDE4D,TRAV6,CNTNAP2,TRBV19,TRAV16,TRAV12-3,TRAV8-6,TRAV8-1,TRAV4,TRAV3,TRAV2,TRAT1,GJA10,STAC3,BMAL1,NR3C2,GPR160	34/-
13_Member	GO Cellular Components	GO:0098797	plasma membrane protein complex	-7.22037	-4.58642	91,567,799,843,920,1739,2776,3077,3122,3123,3480,3572,3678,3695,3738,3790,5142,5144,6956,26047,28568,28667,28672,28680,28685,28689,28690,28691,50852,84694,246329	ACVR1B,B2M,CALCR,CASP10,CD4,DLG1,GNAQ,HFE,HLA-DRA,HLA-DRB1,IGF1R,IL6ST,ITGA5,ITGB7,KCNA3,KCNS3,PDE4B,PDE4D,TRAV6,CNTNAP2,TRBV19,TRAV16,TRAV12-3,TRAV8-6,TRAV8-1,TRAV4,TRAV3,TRAV2,TRAT1,GJA10,STAC3	31/736
13_Member	GO Cellular Components	GO:0098802	plasma membrane signaling receptor complex	-6.72297	-4.23272	91,567,799,920,3077,3480,3572,3678,3695,6956,28568,28667,28672,28680,28685,28689,28690,28691,50852	ACVR1B,B2M,CALCR,CD4,HFE,IGF1R,IL6ST,ITGA5,ITGB7,TRAV6,TRBV19,TRAV16,TRAV12-3,TRAV8-6,TRAV8-1,TRAV4,TRAV3,TRAV2,TRAT1	19/325
13_Member	GO Cellular Components	GO:0042101	T cell receptor complex	-5.05219	-2.78986	920,6956,28568,28667,28672,28680,28685,28689,28690,28691,50852	CD4,TRAV6,TRBV19,TRAV16,TRAV12-3,TRAV8-6,TRAV8-1,TRAV4,TRAV3,TRAV2,TRAT1	11/150
13_Member	GO Cellular Components	GO:0043235	receptor complex	-5.02308	-2.77128	91,406,567,799,920,3077,3480,3572,3678,3695,4306,6956,26996,28568,28667,28672,28680,28685,28689,28690,28691,50852	ACVR1B,BMAL1,B2M,CALCR,CD4,HFE,IGF1R,IL6ST,ITGA5,ITGB7,NR3C2,TRAV6,GPR160,TRBV19,TRAV16,TRAV12-3,TRAV8-6,TRAV8-1,TRAV4,TRAV3,TRAV2,TRAT1	22/543
14_Summary	GO Biological Processes	GO:0009617	response to bacterium	-7.04753	-4.4542	567,824,912,920,2213,2355,2634,2876,3001,3123,3575,3654,5142,5581,5732,5976,5996,6956,7069,8792,11145,26191,28689,51316,51752,57162,57379,64332,84166,163351,677,3480,4306,5727,6095	B2M,CAPN2,CD1D,CD4,FCGR2B,FOSL2,GBP2,GPX1,GZMA,HLA-DRB1,IL7R,IRAK1,PDE4B,PRKCE,PTGER2,UPF1,RGS1,TRAV6,THRSP,TNFRSF11A,PLAAT3,PTPN22,TRAV4,PLAC8,ERAP1,PELI1,AICDA,NFKBIZ,NLRC5,GBP6,ZFP36L1,IGF1R,NR3C2,PTCH1,RORA	35/-
14_Member	GO Biological Processes	GO:0009617	response to bacterium	-7.04753	-4.4542	567,824,912,920,2213,2355,2634,2876,3001,3123,3575,3654,5142,5581,5732,5976,5996,6956,7069,8792,11145,26191,28689,51316,51752,57162,57379,64332,84166,163351	B2M,CAPN2,CD1D,CD4,FCGR2B,FOSL2,GBP2,GPX1,GZMA,HLA-DRB1,IL7R,IRAK1,PDE4B,PRKCE,PTGER2,UPF1,RGS1,TRAV6,THRSP,TNFRSF11A,PLAAT3,PTPN22,TRAV4,PLAC8,ERAP1,PELI1,AICDA,NFKBIZ,NLRC5,GBP6	30/709
14_Member	GO Biological Processes	GO:0002237	response to molecule of bacterial origin	-3.83169	-1.84043	567,824,2213,2355,2634,3654,5142,5581,5732,5976,8792,26191,57162,57379,64332	B2M,CAPN2,FCGR2B,FOSL2,GBP2,IRAK1,PDE4B,PRKCE,PTGER2,UPF1,TNFRSF11A,PTPN22,PELI1,AICDA,NFKBIZ	15/353
14_Member	GO Biological Processes	GO:0032496	response to lipopolysaccharide	-3.06652	-1.28047	824,2355,2634,3654,5142,5581,5732,5976,8792,26191,57162,57379,64332	CAPN2,FOSL2,GBP2,IRAK1,PDE4B,PRKCE,PTGER2,UPF1,TNFRSF11A,PTPN22,PELI1,AICDA,NFKBIZ	13/332
14_Member	GO Biological Processes	GO:0071219	cellular response to molecule of bacterial origin	-2.94153	-1.19552	824,2213,2634,3654,5142,5581,5976,26191,57379,64332	CAPN2,FCGR2B,GBP2,IRAK1,PDE4B,PRKCE,UPF1,PTPN22,AICDA,NFKBIZ	10/221
14_Member	GO Biological Processes	GO:0071216	cellular response to biotic stimulus	-2.58628	-0.938497	824,2213,2634,3654,5142,5581,5976,26191,57379,64332	CAPN2,FCGR2B,GBP2,IRAK1,PDE4B,PRKCE,UPF1,PTPN22,AICDA,NFKBIZ	10/247
14_Member	GO Biological Processes	GO:0071222	cellular response to lipopolysaccharide	-2.56967	-0.924512	824,2634,3654,5142,5581,5976,26191,57379,64332	CAPN2,GBP2,IRAK1,PDE4B,PRKCE,UPF1,PTPN22,AICDA,NFKBIZ	9/208
14_Member	GO Biological Processes	GO:0071396	cellular response to lipid	-2.06297	-0.558409	677,824,2634,3480,3654,4306,5142,5581,5727,5732,5976,6095,26191,57379,64332	ZFP36L1,CAPN2,GBP2,IGF1R,IRAK1,NR3C2,PDE4B,PRKCE,PTCH1,PTGER2,UPF1,RORA,PTPN22,AICDA,NFKBIZ	15/535
15_Summary	GO Biological Processes	GO:0050777	negative regulation of immune response	-7.00214	-4.43065	1281,1604,2213,2876,3077,3123,3575,4092,4179,5335,9958,25939,79987,84166,133060,868,1493,1739,2841,26191,27342,54726,56253,57162,92196,1540,5627,6095,6558,22978,23122,26047,940,330,1075,3458,3572,6352,8792,64332	COL3A1,CD55,FCGR2B,GPX1,HFE,HLA-DRB1,IL7R,SMAD7,CD46,PLCG1,USP15,SAMHD1,SVEP1,NLRC5,OTOP1,CBLB,CTLA4,DLG1,GPR18,PTPN22,RABGEF1,OTUD4,CRTAM,PELI1,DAPL1,CYLD,PROS1,RORA,SLC12A2,NT5C2,CLASP2,CNTNAP2,CD28,BIRC3,CTSC,IFNG,IL6ST,CCL5,TNFRSF11A,NFKBIZ	40/-
15_Member	GO Biological Processes	GO:0050777	negative regulation of immune response	-7.00214	-4.43065	1281,1604,2213,2876,3077,3123,3575,4092,4179,5335,9958,25939,79987,84166,133060	COL3A1,CD55,FCGR2B,GPX1,HFE,HLA-DRB1,IL7R,SMAD7,CD46,PLCG1,USP15,SAMHD1,SVEP1,NLRC5,OTOP1	15/193
15_Member	GO Biological Processes	GO:0002683	negative regulation of immune system process	-6.99123	-4.43065	868,1281,1493,1604,1739,2213,2841,2876,3077,3123,3575,4092,4179,5335,9958,25939,26191,27342,54726,56253,57162,79987,84166,92196,133060	CBLB,COL3A1,CTLA4,CD55,DLG1,FCGR2B,GPR18,GPX1,HFE,HLA-DRB1,IL7R,SMAD7,CD46,PLCG1,USP15,SAMHD1,PTPN22,RABGEF1,OTUD4,CRTAM,PELI1,SVEP1,NLRC5,DAPL1,OTOP1	25/520
15_Member	GO Biological Processes	GO:0032102	negative regulation of response to external stimulus	-3.65345	-1.69116	1540,2213,2841,2876,3123,5335,5627,6095,6558,9958,22978,23122,25939,26047,27342,84166,133060	CYLD,FCGR2B,GPR18,GPX1,HLA-DRB1,PLCG1,PROS1,RORA,SLC12A2,USP15,NT5C2,CLASP2,SAMHD1,CNTNAP2,RABGEF1,NLRC5,OTOP1	17/450
15_Member	GO Biological Processes	GO:0002861	regulation of inflammatory response to antigenic stimulus	-3.27082	-1.43165	940,2213,2876,3123,5335	CD28,FCGR2B,GPX1,HLA-DRB1,PLCG1	5/48
15_Member	GO Biological Processes	GO:0031348	negative regulation of defense response	-3.09082	-1.29213	1540,2213,2876,3123,5335,6095,9958,22978,25939,27342,84166,133060	CYLD,FCGR2B,GPX1,HLA-DRB1,PLCG1,RORA,USP15,NT5C2,SAMHD1,RABGEF1,NLRC5,OTOP1	12/289
15_Member	GO Biological Processes	GO:0050727	regulation of inflammatory response	-2.99113	-1.2285	330,940,1075,1540,2213,2876,3123,3458,3572,5335,6095,6352,8792,27342,64332	BIRC3,CD28,CTSC,CYLD,FCGR2B,GPX1,HLA-DRB1,IFNG,IL6ST,PLCG1,RORA,CCL5,TNFRSF11A,RABGEF1,NFKBIZ	15/425
15_Member	GO Biological Processes	GO:0002862	negative regulation of inflammatory response to antigenic stimulus	-2.95723	-1.21011	2213,2876,3123,5335	FCGR2B,GPX1,HLA-DRB1,PLCG1	4/33
16_Summary	GO Biological Processes	GO:0019883	antigen processing and presentation of endogenous antigen	-6.61724	-4.13306	567,912,3077,3122,3123,51752,64167,2213,4012,54842,799,2925,3480,4311,5530,28672,29909,54103,6507,91452,7174,1075	B2M,CD1D,HFE,HLA-DRA,HLA-DRB1,ERAP1,ERAP2,FCGR2B,LNPEP,MFSD6,CALCR,GRPR,IGF1R,MME,PPP3CA,TRAV12-3,GPR171,GSAP,SLC1A3,ACBD5,TPP2,CTSC	22/-
16_Member	GO Biological Processes	GO:0019883	antigen processing and presentation of endogenous antigen	-6.61724	-4.13306	567,912,3077,3122,3123,51752,64167	B2M,CD1D,HFE,HLA-DRA,HLA-DRB1,ERAP1,ERAP2	7/32
16_Member	GO Biological Processes	GO:0048002	antigen processing and presentation of peptide antigen	-6.25409	-3.83686	567,2213,3077,3122,3123,4012,51752,54842,64167	B2M,FCGR2B,HFE,HLA-DRA,HLA-DRB1,LNPEP,ERAP1,MFSD6,ERAP2	9/70
16_Member	GO Biological Processes	GO:0002483	antigen processing and presentation of endogenous peptide antigen	-6.00078	-3.63699	567,3077,3122,3123,51752,64167	B2M,HFE,HLA-DRA,HLA-DRB1,ERAP1,ERAP2	6/25
16_Member	GO Biological Processes	GO:0019882	antigen processing and presentation	-5.69581	-3.34993	567,912,2213,3077,3122,3123,4012,51752,54842,64167	B2M,CD1D,FCGR2B,HFE,HLA-DRA,HLA-DRB1,LNPEP,ERAP1,MFSD6,ERAP2	10/104
16_Member	GO Biological Processes	GO:0002474	antigen processing and presentation of peptide antigen via MHC class I	-4.94399	-2.72002	567,3077,4012,51752,54842,64167	B2M,HFE,LNPEP,ERAP1,MFSD6,ERAP2	6/37
16_Member	GO Molecular Functions	GO:0042277	peptide binding	-4.81226	-2.62303	567,799,912,2213,2925,3122,3123,3480,4012,4311,5530,28672,29909,51752,54103,64167	B2M,CALCR,CD1D,FCGR2B,GRPR,HLA-DRA,HLA-DRB1,IGF1R,LNPEP,MME,PPP3CA,TRAV12-3,GPR171,ERAP1,GSAP,ERAP2	16/325
16_Member	GO Molecular Functions	GO:0033218	amide binding	-4.75259	-2.57543	567,799,912,2213,2925,3122,3123,3480,4012,4311,5530,6507,28672,29909,51752,54103,64167,91452	B2M,CALCR,CD1D,FCGR2B,GRPR,HLA-DRA,HLA-DRB1,IGF1R,LNPEP,MME,PPP3CA,SLC1A3,TRAV12-3,GPR171,ERAP1,GSAP,ERAP2,ACBD5	18/404
16_Member	GO Biological Processes	GO:0019885	antigen processing and presentation of endogenous peptide antigen via MHC class I	-3.57428	-1.641	567,3077,51752,64167	B2M,HFE,ERAP1,ERAP2	4/23
16_Member	GO Biological Processes	GO:0043171	peptide catabolic process	-3.57428	-1.641	4012,4311,51752,64167	LNPEP,MME,ERAP1,ERAP2	4/23
16_Member	GO Molecular Functions	GO:0004177	aminopeptidase activity	-2.64152	-0.973948	4012,7174,51752,64167	LNPEP,TPP2,ERAP1,ERAP2	4/40
16_Member	GO Molecular Functions	GO:0008238	exopeptidase activity	-2.55326	-0.91245	1075,4012,4311,7174,51752,64167	CTSC,LNPEP,MME,TPP2,ERAP1,ERAP2	6/100
16_Member	GO Molecular Functions	GO:0070006	metalloaminopeptidase activity	-2.25955	-0.696911	4012,51752,64167	LNPEP,ERAP1,ERAP2	3/26
17_Summary	GO Biological Processes	GO:0044092	negative regulation of molecular function	-6.38238	-3.93296	488,567,799,868,1540,1974,1992,2776,2876,3001,3077,3458,3654,4092,5577,5581,5727,5962,6672,8323,8553,11329,26191,51422,54602,64798,84166,89777,132864,151636,2029,5144,7320,8473,10625,27342,135112,920,3123,3480,6352,8792,23531,51429	ATP2A2,B2M,CALCR,CBLB,CYLD,EIF4A2,SERPINB1,GNAQ,GPX1,GZMA,HFE,IFNG,IRAK1,SMAD7,PRKAR2B,PRKCE,PTCH1,RDX,SP100,FZD6,BHLHE40,STK38,PTPN22,PRKAG2,NDFIP2,DEPTOR,NLRC5,SERPINB12,CPEB2,DTX3L,ENSA,PDE4D,UBE2B,OGT,IVNS1ABP,RABGEF1,NCOA7,CD4,HLA-DRB1,IGF1R,CCL5,TNFRSF11A,MMD,SNX9	44/-
17_Member	GO Biological Processes	GO:0044092	negative regulation of molecular function	-6.38238	-3.93296	488,567,799,868,1540,1974,1992,2776,2876,3001,3077,3458,3654,4092,5577,5581,5727,5962,6672,8323,8553,11329,26191,51422,54602,64798,84166,89777,132864,151636	ATP2A2,B2M,CALCR,CBLB,CYLD,EIF4A2,SERPINB1,GNAQ,GPX1,GZMA,HFE,IFNG,IRAK1,SMAD7,PRKAR2B,PRKCE,PTCH1,RDX,SP100,FZD6,BHLHE40,STK38,PTPN22,PRKAG2,NDFIP2,DEPTOR,NLRC5,SERPINB12,CPEB2,DTX3L	30/762
17_Member	GO Biological Processes	GO:0031400	negative regulation of protein modification process	-4.42375	-2.31776	868,2029,2776,3458,4092,5144,5577,5581,7320,8473,10625,11329,26191,27342,51422,64798,135112,151636	CBLB,ENSA,GNAQ,IFNG,SMAD7,PDE4D,PRKAR2B,PRKCE,UBE2B,OGT,IVNS1ABP,STK38,PTPN22,RABGEF1,PRKAG2,DEPTOR,NCOA7,DTX3L	18/428
17_Member	GO Biological Processes	GO:0051348	negative regulation of transferase activity	-3.6312	-1.67886	868,1974,2776,3458,4092,5577,11329,26191,51422,64798,151636	CBLB,EIF4A2,GNAQ,IFNG,SMAD7,PRKAR2B,STK38,PTPN22,PRKAG2,DEPTOR,DTX3L	11/215
17_Member	GO Biological Processes	GO:0043086	negative regulation of catalytic activity	-3.58668	-1.64484	868,1974,1992,2776,2876,3001,3458,4092,5577,5962,11329,26191,51422,64798,89777,132864,151636	CBLB,EIF4A2,SERPINB1,GNAQ,GPX1,GZMA,IFNG,SMAD7,PRKAR2B,RDX,STK38,PTPN22,PRKAG2,DEPTOR,SERPINB12,CPEB2,DTX3L	17/456
17_Member	GO Biological Processes	GO:0051338	regulation of transferase activity	-3.09595	-1.29477	868,920,1974,2776,3123,3458,3480,3654,4092,5577,6352,8792,11329,23531,26191,51422,51429,64798,84166,151636	CBLB,CD4,EIF4A2,GNAQ,HLA-DRB1,IFNG,IGF1R,IRAK1,SMAD7,PRKAR2B,CCL5,TNFRSF11A,STK38,MMD,PTPN22,PRKAG2,SNX9,DEPTOR,NLRC5,DTX3L	20/644
17_Member	GO Biological Processes	GO:0043549	regulation of kinase activity	-2.8098	-1.09668	868,920,2776,3123,3458,3480,3654,5577,6352,8792,11329,23531,26191,51422,51429,64798,84166	CBLB,CD4,GNAQ,HLA-DRB1,IFNG,IGF1R,IRAK1,PRKAR2B,CCL5,TNFRSF11A,STK38,MMD,PTPN22,PRKAG2,SNX9,DEPTOR,NLRC5	17/536
17_Member	GO Biological Processes	GO:0006469	negative regulation of protein kinase activity	-2.5304	-0.893038	868,2776,3458,5577,11329,26191,51422,64798	CBLB,GNAQ,IFNG,PRKAR2B,STK38,PTPN22,PRKAG2,DEPTOR	8/172
17_Member	GO Biological Processes	GO:0001933	negative regulation of protein phosphorylation	-2.49312	-0.865093	868,2776,3458,4092,5144,5577,11329,26191,27342,51422,64798	CBLB,GNAQ,IFNG,SMAD7,PDE4D,PRKAR2B,STK38,PTPN22,RABGEF1,PRKAG2,DEPTOR	11/297
17_Member	GO Biological Processes	GO:0033673	negative regulation of kinase activity	-2.36751	-0.76715	868,2776,3458,5577,11329,26191,51422,64798	CBLB,GNAQ,IFNG,PRKAR2B,STK38,PTPN22,PRKAG2,DEPTOR	8/183
17_Member	GO Biological Processes	GO:0042326	negative regulation of phosphorylation	-2.28254	-0.71114	868,2776,3458,4092,5144,5577,11329,26191,27342,51422,64798	CBLB,GNAQ,IFNG,SMAD7,PDE4D,PRKAR2B,STK38,PTPN22,RABGEF1,PRKAG2,DEPTOR	11/317
17_Member	GO Biological Processes	GO:0045859	regulation of protein kinase activity	-2.14484	-0.61221	868,920,2776,3458,3654,5577,6352,8792,11329,23531,26191,51422,51429,64798	CBLB,CD4,GNAQ,IFNG,IRAK1,PRKAR2B,CCL5,TNFRSF11A,STK38,MMD,PTPN22,PRKAG2,SNX9,DEPTOR	14/474
17_Member	GO Biological Processes	GO:0045936	negative regulation of phosphate metabolic process	-2.12552	-0.601828	868,2029,2776,3458,4092,5144,5577,11329,26191,27342,51422,64798	CBLB,ENSA,GNAQ,IFNG,SMAD7,PDE4D,PRKAR2B,STK38,PTPN22,RABGEF1,PRKAG2,DEPTOR	12/380
17_Member	GO Biological Processes	GO:0010563	negative regulation of phosphorus metabolic process	-2.11693	-0.5943	868,2029,2776,3458,4092,5144,5577,11329,26191,27342,51422,64798	CBLB,ENSA,GNAQ,IFNG,SMAD7,PDE4D,PRKAR2B,STK38,PTPN22,RABGEF1,PRKAG2,DEPTOR	12/381
18_Summary	GO Biological Processes	GO:0046578	regulation of Ras protein signal transduction	-6.26586	-3.841	1281,2841,5922,5962,8473,8477,8831,10982,22821,27334,27342,56990,89890,221002,57480,84033	COL3A1,GPR18,RASA2,RDX,OGT,GPR65,SYNGAP1,MAPRE2,RASA3,P2RY10,RABGEF1,CDC42SE2,KBTBD6,RASGEF1A,PLEKHG1,OBSCN	16/-
18_Member	GO Biological Processes	GO:0046578	regulation of Ras protein signal transduction	-6.26586	-3.841	1281,2841,5922,5962,8473,8477,8831,10982,22821,27334,27342,56990,89890,221002	COL3A1,GPR18,RASA2,RDX,OGT,GPR65,SYNGAP1,MAPRE2,RASA3,P2RY10,RABGEF1,CDC42SE2,KBTBD6,RASGEF1A	14/191
18_Member	GO Biological Processes	GO:0051056	regulation of small GTPase mediated signal transduction	-5.19088	-2.91755	1281,2841,5922,5962,8473,8477,8831,10982,22821,27334,27342,56990,57480,84033,89890,221002	COL3A1,GPR18,RASA2,RDX,OGT,GPR65,SYNGAP1,MAPRE2,RASA3,P2RY10,RABGEF1,CDC42SE2,PLEKHG1,OBSCN,KBTBD6,RASGEF1A	16/303
18_Member	GO Biological Processes	GO:0046579	positive regulation of Ras protein signal transduction	-3.42886	-1.5389	1281,2841,8477,10982,27334,221002	COL3A1,GPR18,GPR65,MAPRE2,P2RY10,RASGEF1A	6/68
18_Member	GO Biological Processes	GO:0051057	positive regulation of small GTPase mediated signal transduction	-3.1689	-1.35113	1281,2841,8477,10982,27334,221002	COL3A1,GPR18,GPR65,MAPRE2,P2RY10,RASGEF1A	6/76
18_Member	GO Biological Processes	GO:0035025	positive regulation of Rho protein signal transduction	-2.68253	-1.00094	1281,2841,8477,27334	COL3A1,GPR18,GPR65,P2RY10	4/39
18_Member	GO Biological Processes	GO:0035023	regulation of Rho protein signal transduction	-2.10768	-0.59224	1281,2841,8477,27334,56990	COL3A1,GPR18,GPR65,P2RY10,CDC42SE2	5/88
19_Summary	GO Biological Processes	GO:0060333	type II interferon-mediated signaling pathway	-6.2208	-3.81379	3458,3459,3460,6672,6772,10048,10418,54103,3091,3441,6352,64135,940,4780,8473	IFNG,IFNGR1,IFNGR2,SP100,STAT1,RANBP9,SPON1,GSAP,HIF1A,IFNA4,CCL5,IFIH1,CD28,NFE2L2,OGT	15/-
19_Member	GO Biological Processes	GO:0060333	type II interferon-mediated signaling pathway	-6.2208	-3.81379	3458,3459,3460,6672,6772	IFNG,IFNGR1,IFNGR2,SP100,STAT1	5/13
19_Member	GO Biological Processes	GO:1902993	positive regulation of amyloid precursor protein catabolic process	-4.66493	-2.50811	3458,3459,10048,10418,54103	IFNG,IFNGR1,RANBP9,SPON1,GSAP	5/25
19_Member	GO Biological Processes	GO:0098586	cellular response to virus	-3.63231	-1.67886	3091,3441,3458,3459,3460,6352,64135	HIF1A,IFNA4,IFNG,IFNGR1,IFNGR2,CCL5,IFIH1	7/88
19_Member	GO Biological Processes	GO:0038196	type III interferon-mediated signaling pathway	-3.3898	-1.51069	3458,3459,3460	IFNG,IFNGR1,IFNGR2	3/11
19_Member	GO Biological Processes	GO:0071358	cellular response to type III interferon	-3.3898	-1.51069	3458,3459,3460	IFNG,IFNGR1,IFNGR2	3/11
19_Member	GO Biological Processes	GO:0034342	response to type III interferon	-3.26937	-1.43165	3458,3459,3460	IFNG,IFNGR1,IFNGR2	3/12
19_Member	GO Biological Processes	GO:1902991	regulation of amyloid precursor protein catabolic process	-2.99753	-1.23318	3458,3459,10048,10418,54103	IFNG,IFNGR1,RANBP9,SPON1,GSAP	5/55
19_Member	GO Biological Processes	GO:1902004	positive regulation of amyloid-beta formation	-2.59081	-0.940378	3458,3459,54103	IFNG,IFNGR1,GSAP	3/20
19_Member	GO Biological Processes	GO:1902003	regulation of amyloid-beta formation	-2.35119	-0.759408	3458,3459,10418,54103	IFNG,IFNGR1,SPON1,GSAP	4/48
19_Member	GO Biological Processes	GO:0034250	positive regulation of amide metabolic process	-2.05148	-0.548813	940,3458,3459,4780,6352,8473,54103	CD28,IFNG,IFNGR1,NFE2L2,CCL5,OGT,GSAP	7/166
19_Member	GO Biological Processes	GO:0001774	microglial cell activation	-2.04405	-0.543265	3458,3459,3460	IFNG,IFNGR1,IFNGR2	3/31
20_Summary	GO Cellular Components	GO:0048471	perinuclear region of cytoplasm	-6.19483	-3.79284	824,1493,1540,1739,1974,2634,3077,3708,4012,4891,5142,5144,5577,5581,5727,5922,5976,6275,6284,6507,6772,7163,10207,11145,26191,26234,54602,57608,378884	CAPN2,CTLA4,CYLD,DLG1,EIF4A2,GBP2,HFE,ITPR1,LNPEP,SLC11A2,PDE4B,PDE4D,PRKAR2B,PRKCE,PTCH1,RASA2,UPF1,S100A4,S100A13,SLC1A3,STAT1,TPD52,PATJ,PLAAT3,PTPN22,FBXL5,NDFIP2,JCAD,NHLRC1	29/-
20_Member	GO Cellular Components	GO:0048471	perinuclear region of cytoplasm	-6.19483	-3.79284	824,1493,1540,1739,1974,2634,3077,3708,4012,4891,5142,5144,5577,5581,5727,5922,5976,6275,6284,6507,6772,7163,10207,11145,26191,26234,54602,57608,378884	CAPN2,CTLA4,CYLD,DLG1,EIF4A2,GBP2,HFE,ITPR1,LNPEP,SLC11A2,PDE4B,PDE4D,PRKAR2B,PRKCE,PTCH1,RASA2,UPF1,S100A4,S100A13,SLC1A3,STAT1,TPD52,PATJ,PLAAT3,PTPN22,FBXL5,NDFIP2,JCAD,NHLRC1	29/736

## Sheet: CD8_l_vs_CD8_t_go_up
GroupID	Category	Term	Description	LogP	Log(q-value)	Genes	Symbols	InTerm_InList
1_Summary	GO Biological Processes	GO:0090407	organophosphate biosynthetic process	-6.14477	-1.80326	523,1159,3157,4538,5281,5359,6391,8382,8395,8526,8564,9497,9896,10135,10201,11145,23167,23181,23446,55034,160851,8612,55627,56261,6307,6309,55304,253017,348158,9162	ATP6V1A,CKMT1B,HMGCS1,ND4,PIGF,PLSCR1,SDHC,NME5,PIP5K1B,DGKE,KMO,SLC4A7,FIG4,NAMPT,NME6,PLAAT3,EFR3A,DIP2A,SLC44A1,MOCOS,DGKH,PLPP2,SMPD4,GPCPD1,MSMO1,SC5D,SPTLC3,TECRL,ACSM2B,DGKI	30/-
1_Member	GO Biological Processes	GO:0090407	organophosphate biosynthetic process	-6.14477	-1.80326	523,1159,3157,4538,5281,5359,6391,8382,8395,8526,8564,9497,9896,10135,10201,11145,23167,23181,23446,55034,160851	ATP6V1A,CKMT1B,HMGCS1,ND4,PIGF,PLSCR1,SDHC,NME5,PIP5K1B,DGKE,KMO,SLC4A7,FIG4,NAMPT,NME6,PLAAT3,EFR3A,DIP2A,SLC44A1,MOCOS,DGKH	21/545
1_Member	GO Biological Processes	GO:0006644	phospholipid metabolic process	-3.74215	-1.07542	3157,5281,5359,8395,8526,8612,9896,11145,23167,23446,55627,56261,160851	HMGCS1,PIGF,PLSCR1,PIP5K1B,DGKE,PLPP2,FIG4,PLAAT3,EFR3A,SLC44A1,SMPD4,GPCPD1,DGKH	13/360
1_Member	GO Biological Processes	GO:0008654	phospholipid biosynthetic process	-3.49943	-1.00883	3157,5281,5359,8395,8526,9896,11145,23167,23446,160851	HMGCS1,PIGF,PLSCR1,PIP5K1B,DGKE,FIG4,PLAAT3,EFR3A,SLC44A1,DGKH	10/239
1_Member	GO Biological Processes	GO:0008610	lipid biosynthetic process	-3.49909	-1.00883	3157,5281,5359,6307,6309,8395,8526,8612,9896,11145,23167,23446,55304,55627,160851,253017,348158	HMGCS1,PIGF,PLSCR1,MSMO1,SC5D,PIP5K1B,DGKE,PLPP2,FIG4,PLAAT3,EFR3A,SLC44A1,SPTLC3,SMPD4,DGKH,TECRL,ACSM2B	17/594
1_Member	GO Biological Processes	GO:0006650	glycerophospholipid metabolic process	-3.42954	-0.951351	5281,5359,8395,8526,9896,11145,23167,23446,55627,56261,160851	PIGF,PLSCR1,PIP5K1B,DGKE,FIG4,PLAAT3,EFR3A,SLC44A1,SMPD4,GPCPD1,DGKH	11/290
1_Member	GO Biological Processes	GO:0046486	glycerolipid metabolic process	-3.24173	-0.824493	5281,5359,8395,8526,9162,9896,11145,23167,23446,55627,56261,160851	PIGF,PLSCR1,PIP5K1B,DGKE,DGKI,FIG4,PLAAT3,EFR3A,SLC44A1,SMPD4,GPCPD1,DGKH	12/355
1_Member	GO Biological Processes	GO:0046474	glycerophospholipid biosynthetic process	-2.79587	-0.634889	5281,5359,8395,8526,9896,23167,23446,160851	PIGF,PLSCR1,PIP5K1B,DGKE,FIG4,EFR3A,SLC44A1,DGKH	8/199
1_Member	GO Biological Processes	GO:0045017	glycerolipid biosynthetic process	-2.52598	-0.478613	5281,5359,8395,8526,9896,23167,23446,160851	PIGF,PLSCR1,PIP5K1B,DGKE,FIG4,EFR3A,SLC44A1,DGKH	8/220
2_Summary	GO Biological Processes	GO:0010469	regulation of signaling receptor activity	-5.63314	-1.80185	636,799,868,1081,2213,3077,3458,3586,81573,9370,3001,22927,57761,151636	BICD1,CALCR,CBLB,CGA,FCGR2B,HFE,IFNG,IL10,ANKRD13C,ADIPOQ,GZMA,HABP4,TRIB3,DTX3L	14/-
2_Member	GO Biological Processes	GO:0010469	regulation of signaling receptor activity	-5.63314	-1.80185	636,799,868,1081,2213,3077,3458,3586,81573	BICD1,CALCR,CBLB,CGA,FCGR2B,HFE,IFNG,IL10,ANKRD13C	9/105
2_Member	GO Biological Processes	GO:1900121	negative regulation of receptor binding	-3.58169	-1.03951	3077,3586,9370	HFE,IL10,ADIPOQ	3/12
2_Member	GO Biological Processes	GO:1900120	regulation of receptor binding	-3.10915	-0.767639	3077,3586,9370	HFE,IL10,ADIPOQ	3/17
2_Member	GO Biological Processes	GO:2000272	negative regulation of signaling receptor activity	-2.5105	-0.478613	799,868,3077	CALCR,CBLB,HFE	3/27
2_Member	GO Biological Processes	GO:2000273	positive regulation of signaling receptor activity	-2.42082	-0.419685	3077,3458,3586	HFE,IFNG,IL10	3/29
2_Member	GO Biological Processes	GO:0051098	regulation of binding	-2.22606	-0.31349	3001,3077,3458,3586,9370,22927,57761,151636	GZMA,HFE,IFNG,IL10,ADIPOQ,HABP4,TRIB3,DTX3L	8/247
2_Member	GO Biological Processes	GO:0051100	negative regulation of binding	-2.06444	-0.214291	3001,3077,3586,9370,22927	GZMA,HFE,IL10,ADIPOQ,HABP4	5/115
3_Summary	GO Biological Processes	GO:0050778	positive regulation of immune response	-5.50887	-1.80185	868,942,1520,1604,2150,2213,2634,3077,3108,3122,3123,3458,3586,5359,5817,6967,22841,26191,29110,57506,64332,84233,241,3480,3570,4064,4818,6351,8723,79792,2925,10875,22978,133060,151636	CBLB,CD86,CTSS,CD55,F2RL1,FCGR2B,GBP2,HFE,HLA-DMA,HLA-DRA,HLA-DRB1,IFNG,IL10,PLSCR1,PVR,TRGC2,RAB11FIP2,PTPN22,TBK1,MAVS,NFKBIZ,TMEM126A,ALOX5AP,IGF1R,IL6R,CD180,NKG7,CCL4,SNX4,GSDMD,GRPR,FGL2,NT5C2,OTOP1,DTX3L	35/-
3_Member	GO Biological Processes	GO:0050778	positive regulation of immune response	-5.50887	-1.80185	868,942,1520,1604,2150,2213,2634,3077,3108,3122,3123,3458,3586,5359,5817,6967,22841,26191,29110,57506,64332,84233	CBLB,CD86,CTSS,CD55,F2RL1,FCGR2B,GBP2,HFE,HLA-DMA,HLA-DRA,HLA-DRB1,IFNG,IL10,PLSCR1,PVR,TRGC2,RAB11FIP2,PTPN22,TBK1,MAVS,NFKBIZ,TMEM126A	22/648
3_Member	GO Biological Processes	GO:0032103	positive regulation of response to external stimulus	-5.41643	-1.80185	241,1520,2150,2634,3458,3480,3570,4064,4818,5359,5817,6351,8723,22841,26191,29110,57506,64332,79792,84233	ALOX5AP,CTSS,F2RL1,GBP2,IFNG,IGF1R,IL6R,CD180,NKG7,PLSCR1,PVR,CCL4,SNX4,RAB11FIP2,PTPN22,TBK1,MAVS,NFKBIZ,GSDMD,TMEM126A	20/557
3_Member	GO Biological Processes	GO:0031349	positive regulation of defense response	-5.38977	-1.80185	241,1520,2150,2634,2925,3458,4818,5359,5817,8723,22841,26191,29110,57506,64332,79792,84233	ALOX5AP,CTSS,F2RL1,GBP2,GRPR,IFNG,NKG7,PLSCR1,PVR,SNX4,RAB11FIP2,PTPN22,TBK1,MAVS,NFKBIZ,GSDMD,TMEM126A	17/418
3_Member	GO Biological Processes	GO:0002831	regulation of response to biotic stimulus	-5.36522	-1.80185	1520,1604,2150,2213,2634,3123,4064,5359,5817,10875,22841,22978,26191,29110,57506,64332,84233,133060,151636	CTSS,CD55,F2RL1,FCGR2B,GBP2,HLA-DRB1,CD180,PLSCR1,PVR,FGL2,RAB11FIP2,NT5C2,PTPN22,TBK1,MAVS,NFKBIZ,TMEM126A,OTOP1,DTX3L	19/513
3_Member	GO Biological Processes	GO:0002833	positive regulation of response to biotic stimulus	-4.47934	-1.51804	1520,2150,2634,3123,4064,5359,5817,22841,26191,29110,57506,64332,84233	CTSS,F2RL1,GBP2,HLA-DRB1,CD180,PLSCR1,PVR,RAB11FIP2,PTPN22,TBK1,MAVS,NFKBIZ,TMEM126A	13/304
3_Member	GO Biological Processes	GO:0045089	positive regulation of innate immune response	-3.59862	-1.03951	1520,2150,2634,5359,5817,22841,26191,29110,57506,64332,84233	CTSS,F2RL1,GBP2,PLSCR1,PVR,RAB11FIP2,PTPN22,TBK1,MAVS,NFKBIZ,TMEM126A	11/277
3_Member	GO Biological Processes	GO:0045088	regulation of innate immune response	-3.03472	-0.741118	1520,2150,2213,2634,5359,5817,22841,26191,29110,57506,64332,84233,133060	CTSS,F2RL1,FCGR2B,GBP2,PLSCR1,PVR,RAB11FIP2,PTPN22,TBK1,MAVS,NFKBIZ,TMEM126A,OTOP1	13/428
3_Member	GO Biological Processes	GO:0002253	activation of immune response	-2.98572	-0.741118	868,1520,1604,2634,3123,6967,22841,26191,29110,57506,64332,84233	CBLB,CTSS,CD55,GBP2,HLA-DRB1,TRGC2,RAB11FIP2,PTPN22,TBK1,MAVS,NFKBIZ,TMEM126A	12/380
3_Member	GO Biological Processes	GO:0002764	immune response-regulating signaling pathway	-2.79456	-0.634889	868,1520,2213,3123,6967,22841,26191,29110,57506,64332,84233	CBLB,CTSS,FCGR2B,HLA-DRB1,TRGC2,RAB11FIP2,PTPN22,TBK1,MAVS,NFKBIZ,TMEM126A	11/347
3_Member	GO Biological Processes	GO:0002221	pattern recognition receptor signaling pathway	-2.7411	-0.596103	1520,22841,29110,57506,64332,84233	CTSS,RAB11FIP2,TBK1,MAVS,NFKBIZ,TMEM126A	6/117
3_Member	GO Biological Processes	GO:0002218	activation of innate immune response	-2.66969	-0.550889	1520,2634,22841,29110,57506,64332,84233	CTSS,GBP2,RAB11FIP2,TBK1,MAVS,NFKBIZ,TMEM126A	7/163
3_Member	GO Biological Processes	GO:0002757	immune response-activating signaling pathway	-2.60269	-0.516449	868,1520,3123,6967,22841,26191,29110,57506,64332,84233	CBLB,CTSS,HLA-DRB1,TRGC2,RAB11FIP2,PTPN22,TBK1,MAVS,NFKBIZ,TMEM126A	10/314
3_Member	GO Biological Processes	GO:0002758	innate immune response-activating signaling pathway	-2.38432	-0.391113	1520,22841,29110,57506,64332,84233	CTSS,RAB11FIP2,TBK1,MAVS,NFKBIZ,TMEM126A	6/138
4_Summary	GO Biological Processes	GO:0002697	regulation of immune effector process	-5.25238	-1.75596	942,1604,2150,2213,3077,3122,3123,3458,3586,5817,8723,9984,10875,57506,64332,79987,868,1520,3108,5530,9370,26191,55714,124872,133060,5359,799,2925,3480,4311,10471,83941,2124,6507,4891,9896,29058,79572,92421,653509,56261,91,1295,4811,10675	CD86,CD55,F2RL1,FCGR2B,HFE,HLA-DRA,HLA-DRB1,IFNG,IL10,PVR,SNX4,THOC1,FGL2,MAVS,NFKBIZ,SVEP1,CBLB,CTSS,HLA-DMA,PPP3CA,ADIPOQ,PTPN22,TENM3,B4GALNT2,OTOP1,PLSCR1,CALCR,GRPR,IGF1R,MME,PFDN6,TM2D1,EVI2B,SLC1A3,SLC11A2,FIG4,TMEM230,ATP13A3,CHMP4C,SFTPA1,GPCPD1,ACVR1B,COL8A1,NID1,CSPG5	45/-
4_Member	GO Biological Processes	GO:0002697	regulation of immune effector process	-5.25238	-1.75596	942,1604,2150,2213,3077,3122,3123,3458,3586,5817,8723,9984,10875,57506,64332,79987	CD86,CD55,F2RL1,FCGR2B,HFE,HLA-DRA,HLA-DRB1,IFNG,IL10,PVR,SNX4,THOC1,FGL2,MAVS,NFKBIZ,SVEP1	16/383
4_Member	GO Biological Processes	GO:2000516	positive regulation of CD4-positive, alpha-beta T cell activation	-5.1591	-1.72068	942,1604,3122,3123,3458,64332	CD86,CD55,HLA-DRA,HLA-DRB1,IFNG,NFKBIZ	6/43
4_Member	GO Biological Processes	GO:0002703	regulation of leukocyte mediated immunity	-4.7169	-1.53055	1604,2150,2213,3077,3122,3123,3586,5817,8723,9984,57506,79987	CD55,F2RL1,FCGR2B,HFE,HLA-DRA,HLA-DRB1,IL10,PVR,SNX4,THOC1,MAVS,SVEP1	12/247
4_Member	GO Biological Processes	GO:2000514	regulation of CD4-positive, alpha-beta T cell activation	-4.70737	-1.53055	868,942,1604,3122,3123,3458,64332	CBLB,CD86,CD55,HLA-DRA,HLA-DRB1,IFNG,NFKBIZ	7/76
4_Member	GO Biological Processes	GO:0019886	antigen processing and presentation of exogenous peptide antigen via MHC class II	-4.69812	-1.53055	1520,2213,3108,3122,3123	CTSS,FCGR2B,HLA-DMA,HLA-DRA,HLA-DRB1	5/31
4_Member	GO Biological Processes	GO:0002699	positive regulation of immune effector process	-4.58056	-1.51804	942,1604,2150,3077,3122,3123,3458,3586,5817,8723,57506,64332	CD86,CD55,F2RL1,HFE,HLA-DRA,HLA-DRB1,IFNG,IL10,PVR,SNX4,MAVS,NFKBIZ	12/255
4_Member	GO Biological Processes	GO:0002495	antigen processing and presentation of peptide antigen via MHC class II	-4.56073	-1.51804	1520,2213,3108,3122,3123	CTSS,FCGR2B,HLA-DMA,HLA-DRA,HLA-DRB1	5/33
4_Member	GO Biological Processes	GO:0031341	regulation of cell killing	-4.54547	-1.51804	1604,2150,2213,3077,3122,3123,3458,5817	CD55,F2RL1,FCGR2B,HFE,HLA-DRA,HLA-DRB1,IFNG,PVR	8/110
4_Member	GO Biological Processes	GO:0002504	antigen processing and presentation of peptide or polysaccharide antigen via MHC class II	-4.49553	-1.51804	1520,2213,3108,3122,3123	CTSS,FCGR2B,HLA-DMA,HLA-DRA,HLA-DRB1	5/34
4_Member	GO Biological Processes	GO:0043372	positive regulation of CD4-positive, alpha-beta T cell differentiation	-4.49553	-1.51804	942,3122,3123,3458,64332	CD86,HLA-DRA,HLA-DRB1,IFNG,NFKBIZ	5/34
4_Member	GO Biological Processes	GO:0046634	regulation of alpha-beta T cell activation	-4.46116	-1.51759	868,942,1604,3077,3122,3123,3458,64332	CBLB,CD86,CD55,HFE,HLA-DRA,HLA-DRB1,IFNG,NFKBIZ	8/113
4_Member	GO Biological Processes	GO:0032829	regulation of CD4-positive, CD25-positive, alpha-beta regulatory T cell differentiation	-4.36244	-1.45229	3122,3123,3458	HLA-DRA,HLA-DRB1,IFNG	3/7
4_Member	GO Biological Processes	GO:0032831	positive regulation of CD4-positive, CD25-positive, alpha-beta regulatory T cell differentiation	-4.36244	-1.45229	3122,3123,3458	HLA-DRA,HLA-DRB1,IFNG	3/7
4_Member	GO Biological Processes	GO:0002822	regulation of adaptive immune response based on somatic recombination of immune receptors built from immunoglobulin superfamily domains	-4.2957	-1.40135	1604,2213,3077,3122,3123,3586,5817,9984,64332,79987	CD55,FCGR2B,HFE,HLA-DRA,HLA-DRB1,IL10,PVR,THOC1,NFKBIZ,SVEP1	10/191
4_Member	GO Biological Processes	GO:0002478	antigen processing and presentation of exogenous peptide antigen	-4.09236	-1.25597	1520,2213,3108,3122,3123	CTSS,FCGR2B,HLA-DMA,HLA-DRA,HLA-DRB1	5/41
4_Member	GO Biological Processes	GO:0002819	regulation of adaptive immune response	-4.0218	-1.21853	1604,2213,3077,3122,3123,3586,5817,9984,64332,79987	CD55,FCGR2B,HFE,HLA-DRA,HLA-DRB1,IL10,PVR,THOC1,NFKBIZ,SVEP1	10/206
4_Member	GO Biological Processes	GO:0046635	positive regulation of alpha-beta T cell activation	-3.9336	-1.20459	942,1604,3122,3123,3458,64332	CD86,CD55,HLA-DRA,HLA-DRB1,IFNG,NFKBIZ	6/70
4_Member	GO Biological Processes	GO:0048002	antigen processing and presentation of peptide antigen	-3.9336	-1.20459	1520,2213,3077,3108,3122,3123	CTSS,FCGR2B,HFE,HLA-DMA,HLA-DRA,HLA-DRB1	6/70
4_Member	GO Biological Processes	GO:0022407	regulation of cell-cell adhesion	-3.92286	-1.20459	868,942,1604,3077,3108,3122,3123,3458,3586,5530,9370,10875,26191,55714,64332,124872	CBLB,CD86,CD55,HFE,HLA-DMA,HLA-DRA,HLA-DRB1,IFNG,IL10,PPP3CA,ADIPOQ,FGL2,PTPN22,TENM3,NFKBIZ,B4GALNT2	16/494
4_Member	GO Biological Processes	GO:0031343	positive regulation of cell killing	-3.73529	-1.07542	2150,3077,3122,3123,3458,5817	F2RL1,HFE,HLA-DRA,HLA-DRB1,IFNG,PVR	6/76
4_Member	GO Biological Processes	GO:0001914	regulation of T cell mediated cytotoxicity	-3.67576	-1.06664	2213,3077,3122,3123,5817	FCGR2B,HFE,HLA-DRA,HLA-DRB1,PVR	5/50
4_Member	GO Biological Processes	GO:0019884	antigen processing and presentation of exogenous antigen	-3.67576	-1.06664	1520,2213,3108,3122,3123	CTSS,FCGR2B,HLA-DMA,HLA-DRA,HLA-DRB1	5/50
4_Member	GO Biological Processes	GO:0002706	regulation of lymphocyte mediated immunity	-3.64675	-1.06111	1604,2213,3077,3122,3123,3586,5817,9984,79987	CD55,FCGR2B,HFE,HLA-DRA,HLA-DRB1,IL10,PVR,THOC1,SVEP1	9/187
4_Member	GO Biological Processes	GO:0046638	positive regulation of alpha-beta T cell differentiation	-3.59476	-1.03951	942,3122,3123,3458,64332	CD86,HLA-DRA,HLA-DRB1,IFNG,NFKBIZ	5/52
4_Member	GO Biological Processes	GO:0043380	regulation of memory T cell differentiation	-3.58169	-1.03951	3122,3123,10875	HLA-DRA,HLA-DRB1,FGL2	3/12
4_Member	GO Biological Processes	GO:0050777	negative regulation of immune response	-3.54523	-1.01663	1604,2213,3077,3123,3586,9984,10875,79987,133060	CD55,FCGR2B,HFE,HLA-DRB1,IL10,THOC1,FGL2,SVEP1,OTOP1	9/193
4_Member	GO Biological Processes	GO:0043370	regulation of CD4-positive, alpha-beta T cell differentiation	-3.51724	-1.013	942,3122,3123,3458,64332	CD86,HLA-DRA,HLA-DRB1,IFNG,NFKBIZ	5/54
4_Member	GO Biological Processes	GO:0050863	regulation of T cell activation	-3.51567	-1.013	868,942,1604,3077,3108,3122,3123,3458,3586,5530,10875,26191,64332	CBLB,CD86,CD55,HFE,HLA-DMA,HLA-DRA,HLA-DRB1,IFNG,IL10,PPP3CA,FGL2,PTPN22,NFKBIZ	13/380
4_Member	GO Biological Processes	GO:1903037	regulation of leukocyte cell-cell adhesion	-3.51567	-1.013	868,942,1604,3077,3108,3122,3123,3458,3586,5530,10875,26191,64332	CBLB,CD86,CD55,HFE,HLA-DMA,HLA-DRA,HLA-DRB1,IFNG,IL10,PPP3CA,FGL2,PTPN22,NFKBIZ	13/380
4_Member	GO Biological Processes	GO:0002698	negative regulation of immune effector process	-3.4061	-0.933821	1604,2213,3077,3586,9984,10875,79987	CD55,FCGR2B,HFE,IL10,THOC1,FGL2,SVEP1	7/122
4_Member	GO Biological Processes	GO:0051249	regulation of lymphocyte activation	-3.31686	-0.872968	868,942,1604,2213,3077,3108,3122,3123,3458,3586,5530,9984,10875,26191,64332	CBLB,CD86,CD55,FCGR2B,HFE,HLA-DMA,HLA-DRA,HLA-DRB1,IFNG,IL10,PPP3CA,THOC1,FGL2,PTPN22,NFKBIZ	15/505
4_Member	GO Biological Processes	GO:0002694	regulation of leukocyte activation	-3.22714	-0.822953	868,942,1604,2213,3077,3108,3122,3123,3458,3586,5359,5530,9984,10875,26191,64332	CBLB,CD86,CD55,FCGR2B,HFE,HLA-DMA,HLA-DRA,HLA-DRB1,IFNG,IL10,PLSCR1,PPP3CA,THOC1,FGL2,PTPN22,NFKBIZ	16/571
4_Member	GO Biological Processes	GO:0050865	regulation of cell activation	-3.2265	-0.822953	868,942,1604,2213,3077,3108,3122,3123,3458,3586,5359,5530,9984,10875,26191,64332,79987	CBLB,CD86,CD55,FCGR2B,HFE,HLA-DMA,HLA-DRA,HLA-DRB1,IFNG,IL10,PLSCR1,PPP3CA,THOC1,FGL2,PTPN22,NFKBIZ,SVEP1	17/628
4_Member	GO Biological Processes	GO:0002399	MHC class II protein complex assembly	-3.18997	-0.822953	3108,3122,3123	HLA-DMA,HLA-DRA,HLA-DRB1	3/16
4_Member	GO Biological Processes	GO:0002503	peptide antigen assembly with MHC class II protein complex	-3.18997	-0.822953	3108,3122,3123	HLA-DMA,HLA-DRA,HLA-DRB1	3/16
4_Member	GO Biological Processes	GO:0001910	regulation of leukocyte mediated cytotoxicity	-3.18674	-0.822953	2150,2213,3077,3122,3123,5817	F2RL1,FCGR2B,HFE,HLA-DRA,HLA-DRB1,PVR	6/96
4_Member	GO Biological Processes	GO:0002709	regulation of T cell mediated immunity	-3.11623	-0.767639	1604,2213,3077,3122,3123,5817	CD55,FCGR2B,HFE,HLA-DRA,HLA-DRB1,PVR	6/99
4_Member	GO Cellular Components	GO:0042613	MHC class II protein complex	-3.10915	-0.767639	3108,3122,3123	HLA-DMA,HLA-DRA,HLA-DRB1	3/17
4_Member	GO Biological Processes	GO:0001916	positive regulation of T cell mediated cytotoxicity	-3.03264	-0.741118	3077,3122,3123,5817	HFE,HLA-DRA,HLA-DRB1,PVR	4/40
4_Member	GO Biological Processes	GO:0001912	positive regulation of leukocyte mediated cytotoxicity	-3.02427	-0.741118	2150,3077,3122,3123,5817	F2RL1,HFE,HLA-DRA,HLA-DRB1,PVR	5/69
4_Member	GO Biological Processes	GO:0002711	positive regulation of T cell mediated immunity	-3.02427	-0.741118	1604,3077,3122,3123,5817	CD55,HFE,HLA-DRA,HLA-DRB1,PVR	5/69
4_Member	GO Molecular Functions	GO:0042277	peptide binding	-3.02122	-0.741118	799,2213,2925,3108,3122,3123,3480,4311,5530,10471,83941	CALCR,FCGR2B,GRPR,HLA-DMA,HLA-DRA,HLA-DRB1,IGF1R,MME,PPP3CA,PFDN6,TM2D1	11/325
4_Member	GO Biological Processes	GO:1902105	regulation of leukocyte differentiation	-3.01046	-0.741118	942,2124,2213,3122,3123,3458,3586,5530,9370,10875,64332	CD86,EVI2B,FCGR2B,HLA-DRA,HLA-DRB1,IFNG,IL10,PPP3CA,ADIPOQ,FGL2,NFKBIZ	11/326
4_Member	GO Biological Processes	GO:0019882	antigen processing and presentation	-3.00421	-0.741118	1520,2213,3077,3108,3122,3123	CTSS,FCGR2B,HFE,HLA-DMA,HLA-DRA,HLA-DRB1	6/104
4_Member	GO Biological Processes	GO:0045622	regulation of T-helper cell differentiation	-2.99177	-0.741118	942,3122,3123,64332	CD86,HLA-DRA,HLA-DRB1,NFKBIZ	4/41
4_Member	GO Biological Processes	GO:0002700	regulation of production of molecular mediator of immune response	-2.95266	-0.728423	942,1604,2150,2213,3077,3586,9984,57506	CD86,CD55,F2RL1,FCGR2B,HFE,IL10,THOC1,MAVS	8/188
4_Member	GO Biological Processes	GO:1902107	positive regulation of leukocyte differentiation	-2.95266	-0.728423	942,2124,3122,3123,3458,3586,5530,64332	CD86,EVI2B,HLA-DRA,HLA-DRB1,IFNG,IL10,PPP3CA,NFKBIZ	8/188
4_Member	GO Biological Processes	GO:1903708	positive regulation of hemopoiesis	-2.95266	-0.728423	942,2124,3122,3123,3458,3586,5530,64332	CD86,EVI2B,HLA-DRA,HLA-DRB1,IFNG,IL10,PPP3CA,NFKBIZ	8/188
4_Member	GO Biological Processes	GO:0046637	regulation of alpha-beta T cell differentiation	-2.94063	-0.722967	942,3122,3123,3458,64332	CD86,HLA-DRA,HLA-DRB1,IFNG,NFKBIZ	5/72
4_Member	GO Biological Processes	GO:0002396	MHC protein complex assembly	-2.89526	-0.696766	3108,3122,3123	HLA-DMA,HLA-DRA,HLA-DRB1	3/20
4_Member	GO Biological Processes	GO:0002501	peptide antigen assembly with MHC protein complex	-2.89526	-0.696766	3108,3122,3123	HLA-DMA,HLA-DRA,HLA-DRB1	3/20
4_Member	GO Biological Processes	GO:0002705	positive regulation of leukocyte mediated immunity	-2.87554	-0.683242	1604,2150,3077,3122,3123,5817,57506	CD55,F2RL1,HFE,HLA-DRA,HLA-DRB1,PVR,MAVS	7/150
4_Member	GO Molecular Functions	GO:0033218	amide binding	-2.76173	-0.61203	799,2213,2925,3108,3122,3123,3480,4311,5530,6507,10471,83941	CALCR,FCGR2B,GRPR,HLA-DMA,HLA-DRA,HLA-DRB1,IGF1R,MME,PPP3CA,SLC1A3,PFDN6,TM2D1	12/404
4_Member	GO Biological Processes	GO:0045591	positive regulation of regulatory T cell differentiation	-2.71444	-0.585116	3122,3123,3458	HLA-DRA,HLA-DRB1,IFNG	3/23
4_Member	GO Biological Processes	GO:0002824	positive regulation of adaptive immune response based on somatic recombination of immune receptors built from immunoglobulin superfamily domains	-2.63148	-0.522966	1604,3077,3122,3123,5817,64332	CD55,HFE,HLA-DRA,HLA-DRB1,PVR,NFKBIZ	6/123
4_Member	GO Cellular Components	GO:0005770	late endosome	-2.61265	-0.517306	1520,3108,3122,3123,4891,9896,29058,79572,92421,653509	CTSS,HLA-DMA,HLA-DRA,HLA-DRB1,SLC11A2,FIG4,TMEM230,ATP13A3,CHMP4C,SFTPA1	10/313
4_Member	GO Biological Processes	GO:0002483	antigen processing and presentation of endogenous peptide antigen	-2.60792	-0.517306	3077,3122,3123	HFE,HLA-DRA,HLA-DRB1	3/25
4_Member	GO Molecular Functions	GO:0030247	polysaccharide binding	-2.60792	-0.517306	3122,3123,56261	HLA-DRA,HLA-DRB1,GPCPD1	3/25
4_Member	GO Cellular Components	GO:0042611	MHC protein complex	-2.60792	-0.517306	3108,3122,3123	HLA-DMA,HLA-DRA,HLA-DRB1	3/25
4_Member	GO Biological Processes	GO:1903706	regulation of hemopoiesis	-2.60618	-0.517306	91,942,2124,2213,3122,3123,3458,3586,5530,9370,10875,64332	ACVR1B,CD86,EVI2B,FCGR2B,HLA-DRA,HLA-DRB1,IFNG,IL10,PPP3CA,ADIPOQ,FGL2,NFKBIZ	12/422
4_Member	GO Biological Processes	GO:0002821	positive regulation of adaptive immune response	-2.5283	-0.478613	1604,3077,3122,3123,5817,64332	CD55,HFE,HLA-DRA,HLA-DRB1,PVR,NFKBIZ	6/129
4_Member	GO Cellular Components	GO:0031902	late endosome membrane	-2.51127	-0.478613	3108,3122,3123,4891,9896,79572,92421	HLA-DMA,HLA-DRA,HLA-DRB1,SLC11A2,FIG4,ATP13A3,CHMP4C	7/174
4_Member	GO Molecular Functions	GO:0023026	MHC class II protein complex binding	-2.5105	-0.478613	3108,3122,3123	HLA-DMA,HLA-DRA,HLA-DRB1	3/27
4_Member	GO Biological Processes	GO:0045621	positive regulation of lymphocyte differentiation	-2.49524	-0.46759	942,3122,3123,3458,3586,64332	CD86,HLA-DRA,HLA-DRB1,IFNG,IL10,NFKBIZ	6/131
4_Member	GO Biological Processes	GO:0002763	positive regulation of myeloid leukocyte differentiation	-2.32829	-0.361529	2124,3123,3458,5530	EVI2B,HLA-DRB1,IFNG,PPP3CA	4/62
4_Member	GO Biological Processes	GO:0019883	antigen processing and presentation of endogenous antigen	-2.29855	-0.353226	3077,3122,3123	HFE,HLA-DRA,HLA-DRB1	3/32
4_Member	GO Biological Processes	GO:0045639	positive regulation of myeloid cell differentiation	-2.22773	-0.31349	91,2124,3123,3458,5530	ACVR1B,EVI2B,HLA-DRB1,IFNG,PPP3CA	5/105
4_Member	GO Biological Processes	GO:0050870	positive regulation of T cell activation	-2.18548	-0.284872	942,1604,3108,3122,3123,3458,5530,64332	CD86,CD55,HLA-DMA,HLA-DRA,HLA-DRB1,IFNG,PPP3CA,NFKBIZ	8/251
4_Member	GO Biological Processes	GO:0045589	regulation of regulatory T cell differentiation	-2.15422	-0.269077	3122,3123,3458	HLA-DRA,HLA-DRB1,IFNG	3/36
4_Member	GO Biological Processes	GO:0045785	positive regulation of cell adhesion	-2.14622	-0.264097	942,1295,1604,3108,3122,3123,3458,3586,4811,5530,10675,64332	CD86,COL8A1,CD55,HLA-DMA,HLA-DRA,HLA-DRB1,IFNG,IL10,NID1,PPP3CA,CSPG5,NFKBIZ	12/483
4_Member	GO Molecular Functions	GO:0023023	MHC protein complex binding	-2.12097	-0.25774	3108,3122,3123	HLA-DMA,HLA-DRA,HLA-DRB1	3/37
4_Member	GO Biological Processes	GO:0050867	positive regulation of cell activation	-2.04782	-0.199908	942,1604,3108,3122,3123,3458,3586,5530,64332,79987	CD86,CD55,HLA-DMA,HLA-DRA,HLA-DRB1,IFNG,IL10,PPP3CA,NFKBIZ,SVEP1	10/378
4_Member	GO Biological Processes	GO:0045619	regulation of lymphocyte differentiation	-2.04106	-0.19648	942,3122,3123,3458,3586,10875,64332	CD86,HLA-DRA,HLA-DRB1,IFNG,IL10,FGL2,NFKBIZ	7/213
4_Member	GO Biological Processes	GO:0045582	positive regulation of T cell differentiation	-2.03392	-0.193464	942,3122,3123,3458,64332	CD86,HLA-DRA,HLA-DRB1,IFNG,NFKBIZ	5/117
4_Member	GO Biological Processes	GO:0022409	positive regulation of cell-cell adhesion	-2.02805	-0.192018	942,1604,3108,3122,3123,3458,3586,5530,64332	CD86,CD55,HLA-DMA,HLA-DRA,HLA-DRB1,IFNG,IL10,PPP3CA,NFKBIZ	9/323
4_Member	GO Biological Processes	GO:0051251	positive regulation of lymphocyte activation	-2.00357	-0.176607	942,1604,3108,3122,3123,3458,3586,5530,64332	CD86,CD55,HLA-DMA,HLA-DRA,HLA-DRB1,IFNG,IL10,PPP3CA,NFKBIZ	9/326
5_Summary	GO Cellular Components	GO:0005765	lysosomal membrane	-5.05892	-1.71741	523,3108,3122,3123,4033,4257,4818,4891,10825,11145,64798,80131,84283,92421,151556,151636,100506658,175,1486,1520,10675	ATP6V1A,HLA-DMA,HLA-DRA,HLA-DRB1,IRAG2,MGST1,NKG7,SLC11A2,NEU3,PLAAT3,DEPTOR,LRRC8E,TMEM79,CHMP4C,GPR155,DTX3L,OCLN,AGA,CTBS,CTSS,CSPG5	21/-
5_Member	GO Cellular Components	GO:0005765	lysosomal membrane	-5.05892	-1.71741	523,3108,3122,3123,4033,4257,4818,4891,10825,11145,64798,80131,84283,92421,151556,151636,100506658	ATP6V1A,HLA-DMA,HLA-DRA,HLA-DRB1,IRAG2,MGST1,NKG7,SLC11A2,NEU3,PLAAT3,DEPTOR,LRRC8E,TMEM79,CHMP4C,GPR155,DTX3L,OCLN	17/443
5_Member	GO Cellular Components	GO:0098852	lytic vacuole membrane	-5.05892	-1.71741	523,3108,3122,3123,4033,4257,4818,4891,10825,11145,64798,80131,84283,92421,151556,151636,100506658	ATP6V1A,HLA-DMA,HLA-DRA,HLA-DRB1,IRAG2,MGST1,NKG7,SLC11A2,NEU3,PLAAT3,DEPTOR,LRRC8E,TMEM79,CHMP4C,GPR155,DTX3L,OCLN	17/443
5_Member	GO Cellular Components	GO:0005774	vacuolar membrane	-4.53426	-1.51804	523,3108,3122,3123,4033,4257,4818,4891,10825,11145,64798,80131,84283,92421,151556,151636,100506658	ATP6V1A,HLA-DMA,HLA-DRA,HLA-DRB1,IRAG2,MGST1,NKG7,SLC11A2,NEU3,PLAAT3,DEPTOR,LRRC8E,TMEM79,CHMP4C,GPR155,DTX3L,OCLN	17/487
5_Member	GO Cellular Components	GO:0000323	lytic vacuole	-4.00374	-1.21853	175,523,1486,1520,3108,3122,3123,4033,4257,4818,4891,10675,10825,11145,64798,80131,84283,92421,151556,151636,100506658	AGA,ATP6V1A,CTBS,CTSS,HLA-DMA,HLA-DRA,HLA-DRB1,IRAG2,MGST1,NKG7,SLC11A2,CSPG5,NEU3,PLAAT3,DEPTOR,LRRC8E,TMEM79,CHMP4C,GPR155,DTX3L,OCLN	21/757
5_Member	GO Cellular Components	GO:0005764	lysosome	-4.00374	-1.21853	175,523,1486,1520,3108,3122,3123,4033,4257,4818,4891,10675,10825,11145,64798,80131,84283,92421,151556,151636,100506658	AGA,ATP6V1A,CTBS,CTSS,HLA-DMA,HLA-DRA,HLA-DRB1,IRAG2,MGST1,NKG7,SLC11A2,CSPG5,NEU3,PLAAT3,DEPTOR,LRRC8E,TMEM79,CHMP4C,GPR155,DTX3L,OCLN	21/757
6_Summary	GO Biological Processes	GO:0002285	lymphocyte activation involved in immune response	-4.76574	-1.53055	2150,2213,3570,4064,4818,6775,10875,57379,64332,3458,868,942,3586,5359,5530,8526,9162,10537,26191,160851,241,3123,3340,6351,10219,29110,79792,1604,653509	F2RL1,FCGR2B,IL6R,CD180,NKG7,STAT4,FGL2,AICDA,NFKBIZ,IFNG,CBLB,CD86,IL10,PLSCR1,PPP3CA,DGKE,DGKI,UBD,PTPN22,DGKH,ALOX5AP,HLA-DRB1,NDST1,CCL4,KLRG1,TBK1,GSDMD,CD55,SFTPA1	29/-
6_Member	GO Biological Processes	GO:0002285	lymphocyte activation involved in immune response	-4.76574	-1.53055	2150,2213,3570,4064,4818,6775,10875,57379,64332	F2RL1,FCGR2B,IL6R,CD180,NKG7,STAT4,FGL2,AICDA,NFKBIZ	9/134
6_Member	GO Biological Processes	GO:0002366	leukocyte activation involved in immune response	-4.16465	-1.30026	2150,2213,3458,3570,4064,4818,6775,10875,57379,64332	F2RL1,FCGR2B,IFNG,IL6R,CD180,NKG7,STAT4,FGL2,AICDA,NFKBIZ	10/198
6_Member	GO Biological Processes	GO:0002263	cell activation involved in immune response	-4.09233	-1.25597	2150,2213,3458,3570,4064,4818,6775,10875,57379,64332	F2RL1,FCGR2B,IFNG,IL6R,CD180,NKG7,STAT4,FGL2,AICDA,NFKBIZ	10/202
6_Member	GO Biological Processes	GO:0001775	cell activation	-3.83076	-1.12271	868,942,2150,2213,3458,3570,3586,4064,4818,5359,5530,6775,8526,9162,10537,10875,26191,57379,64332,160851	CBLB,CD86,F2RL1,FCGR2B,IFNG,IL6R,IL10,CD180,NKG7,PLSCR1,PPP3CA,STAT4,DGKE,DGKI,UBD,FGL2,PTPN22,AICDA,NFKBIZ,DGKH	20/722
6_Member	GO Biological Processes	GO:0006954	inflammatory response	-3.30104	-0.86801	241,2150,2213,3123,3340,3458,3570,3586,4064,4818,5359,6351,10219,29110,64332,79792	ALOX5AP,F2RL1,FCGR2B,HLA-DRB1,NDST1,IFNG,IL6R,IL10,CD180,NKG7,PLSCR1,CCL4,KLRG1,TBK1,NFKBIZ,GSDMD	16/562
6_Member	GO Biological Processes	GO:0046649	lymphocyte activation	-3.09982	-0.762626	868,942,2150,2213,3570,3586,4064,4818,5530,6775,10875,26191,57379,64332	CBLB,CD86,F2RL1,FCGR2B,IL6R,IL10,CD180,NKG7,PPP3CA,STAT4,FGL2,PTPN22,AICDA,NFKBIZ	14/475
6_Member	GO Biological Processes	GO:0035710	CD4-positive, alpha-beta T cell activation	-3.08243	-0.757946	868,3570,4818,6775,64332	CBLB,IL6R,NKG7,STAT4,NFKBIZ	5/67
6_Member	GO Biological Processes	GO:0045321	leukocyte activation	-3.01578	-0.741118	868,942,2150,2213,3458,3570,3586,4064,4818,5530,6775,10537,10875,26191,57379,64332	CBLB,CD86,F2RL1,FCGR2B,IFNG,IL6R,IL10,CD180,NKG7,PPP3CA,STAT4,UBD,FGL2,PTPN22,AICDA,NFKBIZ	16/598
6_Member	GO Biological Processes	GO:0002286	T cell activation involved in immune response	-2.73622	-0.596103	2150,3570,6775,10875,64332	F2RL1,IL6R,STAT4,FGL2,NFKBIZ	5/80
6_Member	GO Biological Processes	GO:0042110	T cell activation	-2.58291	-0.50385	868,942,2150,3570,4818,5530,6775,10875,26191,64332	CBLB,CD86,F2RL1,IL6R,NKG7,PPP3CA,STAT4,FGL2,PTPN22,NFKBIZ	10/316
6_Member	GO Biological Processes	GO:0002252	immune effector process	-2.3306	-0.361529	1604,2150,2213,3458,3570,4064,4818,6775,10875,57379,64332,653509	CD55,F2RL1,FCGR2B,IFNG,IL6R,CD180,NKG7,STAT4,FGL2,AICDA,NFKBIZ,SFTPA1	12/457
6_Member	GO Biological Processes	GO:0046631	alpha-beta T cell activation	-2.24511	-0.321902	868,3570,4818,6775,64332	CBLB,IL6R,NKG7,STAT4,NFKBIZ	5/104
6_Member	GO Biological Processes	GO:0070661	leukocyte proliferation	-2.22376	-0.31349	868,2150,3586,4064,29110,64332	CBLB,F2RL1,IL10,CD180,TBK1,NFKBIZ	6/149
7_Summary	GO Cellular Components	GO:0005769	early endosome	-4.66889	-1.53055	2150,3077,3122,4311,4891,6523,8612,8723,9896,10825,23678,26047,29058,79572,84343,151636,361,523,3108,3123,22841,29887,92421	F2RL1,HFE,HLA-DRA,MME,SLC11A2,SLC5A1,PLPP2,SNX4,FIG4,NEU3,SGK3,CNTNAP2,TMEM230,ATP13A3,HPS3,DTX3L,AQP4,ATP6V1A,HLA-DMA,HLA-DRB1,RAB11FIP2,SNX10,CHMP4C	23/-
7_Member	GO Cellular Components	GO:0005769	early endosome	-4.66889	-1.53055	2150,3077,3122,4311,4891,6523,8612,8723,9896,10825,23678,26047,29058,79572,84343,151636	F2RL1,HFE,HLA-DRA,MME,SLC11A2,SLC5A1,PLPP2,SNX4,FIG4,NEU3,SGK3,CNTNAP2,TMEM230,ATP13A3,HPS3,DTX3L	16/427
7_Member	GO Cellular Components	GO:0031901	early endosome membrane	-2.85155	-0.674391	3122,4891,8612,8723,9896,10825,79572,151636	HLA-DRA,SLC11A2,PLPP2,SNX4,FIG4,NEU3,ATP13A3,DTX3L	8/195
7_Member	GO Cellular Components	GO:0010008	endosome membrane	-2.81318	-0.647758	361,523,3108,3122,3123,4891,8612,8723,9896,10825,22841,29887,79572,92421,151636	AQP4,ATP6V1A,HLA-DMA,HLA-DRA,HLA-DRB1,SLC11A2,PLPP2,SNX4,FIG4,NEU3,RAB11FIP2,SNX10,ATP13A3,CHMP4C,DTX3L	15/567
7_Member	GO Cellular Components	GO:0055037	recycling endosome	-2.1387	-0.261082	3077,4891,10825,22841,23678,29058,79572	HFE,SLC11A2,NEU3,RAB11FIP2,SGK3,TMEM230,ATP13A3	7/204
8_Summary	GO Biological Processes	GO:0030097	hemopoiesis	-4.66794	-1.53055	799,843,2124,2150,2213,3123,3458,3570,3586,4891,6775,10537,26108,26191,29887,55972,57379,64332,89777,91298,167153,9370,29110,57506	CALCR,CASP10,EVI2B,F2RL1,FCGR2B,HLA-DRB1,IFNG,IL6R,IL10,SLC11A2,STAT4,UBD,PYGO1,PTPN22,SNX10,SLC25A40,AICDA,NFKBIZ,SERPINB12,RLIG1,TENT2,ADIPOQ,TBK1,MAVS	24/-
8_Member	GO Biological Processes	GO:0030097	hemopoiesis	-4.66794	-1.53055	799,843,2124,2150,2213,3123,3458,3570,3586,4891,6775,10537,26108,26191,29887,55972,57379,64332,89777,91298,167153	CALCR,CASP10,EVI2B,F2RL1,FCGR2B,HLA-DRB1,IFNG,IL6R,IL10,SLC11A2,STAT4,UBD,PYGO1,PTPN22,SNX10,SLC25A40,AICDA,NFKBIZ,SERPINB12,RLIG1,TENT2	21/680
8_Member	GO Biological Processes	GO:0002521	leukocyte differentiation	-3.61767	-1.03958	799,843,2150,2213,3123,3458,3570,3586,6775,10537,26191,29887,57379,64332	CALCR,CASP10,F2RL1,FCGR2B,HLA-DRB1,IFNG,IL6R,IL10,STAT4,UBD,PTPN22,SNX10,AICDA,NFKBIZ	14/421
8_Member	GO Biological Processes	GO:0030099	myeloid cell differentiation	-2.86589	-0.681073	799,843,2124,2150,3123,3458,4891,10537,29887,55972	CALCR,CASP10,EVI2B,F2RL1,HLA-DRB1,IFNG,SLC11A2,UBD,SNX10,SLC25A40	10/289
8_Member	GO Biological Processes	GO:0002573	myeloid leukocyte differentiation	-2.85891	-0.678766	799,843,2150,3123,3458,10537,29887	CALCR,CASP10,F2RL1,HLA-DRB1,IFNG,UBD,SNX10	7/151
8_Member	GO Biological Processes	GO:0043123	positive regulation of canonical NF-kappaB signal transduction	-2.10551	-0.248298	843,2150,3123,9370,10537,29110,57506	CASP10,F2RL1,HLA-DRB1,ADIPOQ,UBD,TBK1,MAVS	7/207
9_Summary	GO Cellular Components	GO:0005802	trans-Golgi network	-4.49809	-1.51804	636,3122,3123,3340,4311,29058,51760,55204,55627,55676,84283,157769,23268,523,757,1604,2634,5627,9896,10559,10675,23443,64921,124872	BICD1,HLA-DRA,HLA-DRB1,NDST1,MME,TMEM230,SYT17,GOLPH3L,SMPD4,SLC30A6,TMEM79,FAM91A1,DNMBP,ATP6V1A,TMEM50B,CD55,GBP2,PROS1,FIG4,SLC35A1,CSPG5,SLC35A3,CASD1,B4GALNT2	24/-
9_Member	GO Cellular Components	GO:0005802	trans-Golgi network	-4.49809	-1.51804	636,3122,3123,3340,4311,29058,51760,55204,55627,55676,84283,157769	BICD1,HLA-DRA,HLA-DRB1,NDST1,MME,TMEM230,SYT17,GOLPH3L,SMPD4,SLC30A6,TMEM79,FAM91A1	12/260
9_Member	GO Cellular Components	GO:0098791	Golgi apparatus subcompartment	-3.48312	-0.998944	636,3122,3123,3340,4311,23268,29058,51760,55204,55627,55676,84283,157769	BICD1,HLA-DRA,HLA-DRB1,NDST1,MME,DNMBP,TMEM230,SYT17,GOLPH3L,SMPD4,SLC30A6,TMEM79,FAM91A1	13/383
9_Member	GO Cellular Components	GO:0032588	trans-Golgi network membrane	-2.96121	-0.728423	3122,3123,3340,55204,55676,84283	HLA-DRA,HLA-DRB1,NDST1,GOLPH3L,SLC30A6,TMEM79	6/106
9_Member	GO Cellular Components	GO:0000139	Golgi membrane	-2.50681	-0.477049	523,757,1604,2634,3122,3123,3340,5627,9896,10559,10675,23443,55204,55627,64921,124872	ATP6V1A,TMEM50B,CD55,GBP2,HLA-DRA,HLA-DRB1,NDST1,PROS1,FIG4,SLC35A1,CSPG5,SLC35A3,GOLPH3L,SMPD4,CASD1,B4GALNT2	16/672
10_Summary	GO Cellular Components	GO:0098552	side of membrane	-4.23293	-1.35382	361,942,969,1272,1604,2213,3077,3122,3123,3570,3590,3680,5530,6967,9976,10825,26191,29121,83416,92421,123904,10219,56261,142683,653509	AQP4,CD86,CD69,CNTN1,CD55,FCGR2B,HFE,HLA-DRA,HLA-DRB1,IL6R,IL11RA,ITGA9,PPP3CA,TRGC2,CLEC2B,NEU3,PTPN22,CLEC2D,FCRL5,CHMP4C,NRN1L,KLRG1,GPCPD1,ITLN2,SFTPA1	25/-
10_Member	GO Cellular Components	GO:0098552	side of membrane	-4.23293	-1.35382	361,942,969,1272,1604,2213,3077,3122,3123,3570,3590,3680,5530,6967,9976,10825,26191,29121,83416,92421,123904	AQP4,CD86,CD69,CNTN1,CD55,FCGR2B,HFE,HLA-DRA,HLA-DRB1,IL6R,IL11RA,ITGA9,PPP3CA,TRGC2,CLEC2B,NEU3,PTPN22,CLEC2D,FCRL5,CHMP4C,NRN1L	21/729
10_Member	GO Cellular Components	GO:0009897	external side of plasma membrane	-3.78973	-1.09167	361,942,969,2213,3077,3123,3570,3590,3680,6967,9976,10825,29121,83416	AQP4,CD86,CD69,FCGR2B,HFE,HLA-DRB1,IL6R,IL11RA,ITGA9,TRGC2,CLEC2B,NEU3,CLEC2D,FCRL5	14/405
10_Member	GO Molecular Functions	GO:0030246	carbohydrate binding	-2.99193	-0.741118	969,1272,3122,3123,9976,10219,29121,56261,142683,653509	CD69,CNTN1,HLA-DRA,HLA-DRB1,CLEC2B,KLRG1,CLEC2D,GPCPD1,ITLN2,SFTPA1	10/278
11_Summary	GO Biological Processes	GO:0051250	negative regulation of lymphocyte activation	-4.03705	-1.21853	868,942,2213,3077,3123,3586,9984,10875,26191,9370,124872,395,1545,1604,2150,79987,133060,5530,6967,64332	CBLB,CD86,FCGR2B,HFE,HLA-DRB1,IL10,THOC1,FGL2,PTPN22,ADIPOQ,B4GALNT2,ARHGAP6,CYP1B1,CD55,F2RL1,SVEP1,OTOP1,PPP3CA,TRGC2,NFKBIZ	20/-
11_Member	GO Biological Processes	GO:0051250	negative regulation of lymphocyte activation	-4.03705	-1.21853	868,942,2213,3077,3123,3586,9984,10875,26191	CBLB,CD86,FCGR2B,HFE,HLA-DRB1,IL10,THOC1,FGL2,PTPN22	9/166
11_Member	GO Biological Processes	GO:0002695	negative regulation of leukocyte activation	-3.56187	-1.02653	868,942,2213,3077,3123,3586,9984,10875,26191	CBLB,CD86,FCGR2B,HFE,HLA-DRB1,IL10,THOC1,FGL2,PTPN22	9/192
11_Member	GO Biological Processes	GO:0022408	negative regulation of cell-cell adhesion	-3.38464	-0.923943	868,942,3077,3123,3586,9370,10875,26191,124872	CBLB,CD86,HFE,HLA-DRB1,IL10,ADIPOQ,FGL2,PTPN22,B4GALNT2	9/203
11_Member	GO Biological Processes	GO:0050868	negative regulation of T cell activation	-3.26033	-0.837897	868,942,3077,3123,3586,10875,26191	CBLB,CD86,HFE,HLA-DRB1,IL10,FGL2,PTPN22	7/129
11_Member	GO Biological Processes	GO:0050866	negative regulation of cell activation	-3.20485	-0.822953	868,942,2213,3077,3123,3586,9984,10875,26191	CBLB,CD86,FCGR2B,HFE,HLA-DRB1,IL10,THOC1,FGL2,PTPN22	9/215
11_Member	GO Biological Processes	GO:0007162	negative regulation of cell adhesion	-3.18846	-0.822953	395,868,942,1545,3077,3123,3586,9370,10875,26191,124872	ARHGAP6,CBLB,CD86,CYP1B1,HFE,HLA-DRB1,IL10,ADIPOQ,FGL2,PTPN22,B4GALNT2	11/310
11_Member	GO Biological Processes	GO:1903038	negative regulation of leukocyte cell-cell adhesion	-2.90921	-0.701233	868,942,3077,3123,3586,10875,26191	CBLB,CD86,HFE,HLA-DRB1,IL10,FGL2,PTPN22	7/148
11_Member	GO Biological Processes	GO:0002683	negative regulation of immune system process	-2.73069	-0.593295	868,942,1604,2150,2213,3077,3123,3586,9370,9984,10875,26191,79987,133060	CBLB,CD86,CD55,F2RL1,FCGR2B,HFE,HLA-DRB1,IL10,ADIPOQ,THOC1,FGL2,PTPN22,SVEP1,OTOP1	14/520
11_Member	GO Biological Processes	GO:0050672	negative regulation of lymphocyte proliferation	-2.53344	-0.478613	868,942,2213,3123,3586	CBLB,CD86,FCGR2B,HLA-DRB1,IL10	5/89
11_Member	GO Biological Processes	GO:0032945	negative regulation of mononuclear cell proliferation	-2.51243	-0.478613	868,942,2213,3123,3586	CBLB,CD86,FCGR2B,HLA-DRB1,IL10	5/90
11_Member	GO Biological Processes	GO:0070664	negative regulation of leukocyte proliferation	-2.35395	-0.371256	868,942,2213,3123,3586	CBLB,CD86,FCGR2B,HLA-DRB1,IL10	5/98
11_Member	GO Biological Processes	GO:0050670	regulation of lymphocyte proliferation	-2.33166	-0.361529	868,942,1604,2213,3123,3586,5530,26191	CBLB,CD86,CD55,FCGR2B,HLA-DRB1,IL10,PPP3CA,PTPN22	8/237
11_Member	GO Biological Processes	GO:0032944	regulation of mononuclear cell proliferation	-2.28869	-0.345117	868,942,1604,2213,3123,3586,5530,26191	CBLB,CD86,CD55,FCGR2B,HLA-DRB1,IL10,PPP3CA,PTPN22	8/241
11_Member	GO Biological Processes	GO:0002862	negative regulation of inflammatory response to antigenic stimulus	-2.26063	-0.332419	2213,3123,3586	FCGR2B,HLA-DRB1,IL10	3/33
11_Member	GO Biological Processes	GO:0050858	negative regulation of antigen receptor-mediated signaling pathway	-2.26063	-0.332419	868,2213,26191	CBLB,FCGR2B,PTPN22	3/33
11_Member	GO Biological Processes	GO:0050852	T cell receptor signaling pathway	-2.11151	-0.252866	868,3123,6967,26191,64332	CBLB,HLA-DRB1,TRGC2,PTPN22,NFKBIZ	5/112
11_Member	GO Biological Processes	GO:0042130	negative regulation of T cell proliferation	-2.07839	-0.22683	868,942,3123,3586	CBLB,CD86,HLA-DRB1,IL10	4/73
11_Member	GO Biological Processes	GO:0070663	regulation of leukocyte proliferation	-2.03183	-0.192747	868,942,1604,2213,3123,3586,5530,26191	CBLB,CD86,CD55,FCGR2B,HLA-DRB1,IL10,PPP3CA,PTPN22	8/267
12_Summary	GO Biological Processes	GO:0002578	negative regulation of antigen processing and presentation	-3.98928	-1.21597	2213,3077,10875,9984,79987,1604,3586,942	FCGR2B,HFE,FGL2,THOC1,SVEP1,CD55,IL10,CD86	8/-
12_Member	GO Biological Processes	GO:0002578	negative regulation of antigen processing and presentation	-3.98928	-1.21597	2213,3077,10875	FCGR2B,HFE,FGL2	3/9
12_Member	GO Biological Processes	GO:0002713	negative regulation of B cell mediated immunity	-3.18997	-0.822953	2213,9984,79987	FCGR2B,THOC1,SVEP1	3/16
12_Member	GO Biological Processes	GO:0002890	negative regulation of immunoglobulin mediated immune response	-3.18997	-0.822953	2213,9984,79987	FCGR2B,THOC1,SVEP1	3/16
12_Member	GO Biological Processes	GO:0002921	negative regulation of humoral immune response	-3.10915	-0.767639	1604,2213,79987	CD55,FCGR2B,SVEP1	3/17
12_Member	GO Biological Processes	GO:0002577	regulation of antigen processing and presentation	-2.89526	-0.696766	2213,3077,10875	FCGR2B,HFE,FGL2	3/20
12_Member	GO Biological Processes	GO:0002701	negative regulation of production of molecular mediator of immune response	-2.76816	-0.61203	2213,3077,3586,9984	FCGR2B,HFE,IL10,THOC1	4/47
12_Member	GO Biological Processes	GO:0002823	negative regulation of adaptive immune response based on somatic recombination of immune receptors built from immunoglobulin superfamily domains	-2.45979	-0.446655	2213,3077,9984,79987	FCGR2B,HFE,THOC1,SVEP1	4/57
12_Member	GO Biological Processes	GO:0002707	negative regulation of lymphocyte mediated immunity	-2.43244	-0.425195	2213,3077,9984,79987	FCGR2B,HFE,THOC1,SVEP1	4/58
12_Member	GO Biological Processes	GO:0002820	negative regulation of adaptive immune response	-2.32829	-0.361529	2213,3077,9984,79987	FCGR2B,HFE,THOC1,SVEP1	4/62
12_Member	GO Biological Processes	GO:0002712	regulation of B cell mediated immunity	-2.30348	-0.353226	2213,3586,9984,79987	FCGR2B,IL10,THOC1,SVEP1	4/63
12_Member	GO Biological Processes	GO:0002889	regulation of immunoglobulin mediated immune response	-2.30348	-0.353226	2213,3586,9984,79987	FCGR2B,IL10,THOC1,SVEP1	4/63
12_Member	GO Biological Processes	GO:0050869	negative regulation of B cell activation	-2.22399	-0.31349	2213,3586,9984	FCGR2B,IL10,THOC1	3/34
12_Member	GO Biological Processes	GO:0002704	negative regulation of leukocyte mediated immunity	-2.16376	-0.270478	2213,3077,9984,79987	FCGR2B,HFE,THOC1,SVEP1	4/69
12_Member	GO Biological Processes	GO:0002637	regulation of immunoglobulin production	-2.01795	-0.185638	942,2213,3586,9984	CD86,FCGR2B,IL10,THOC1	4/76
13_Summary	GO Biological Processes	GO:0009617	response to bacterium	-3.93541	-1.20459	942,2213,2634,3001,3123,3570,3586,4064,7069,8564,9370,11145,26191,29110,57379,57506,64332,79792,163351,389643,1545,3480,4257,4306,5031,151556	CD86,FCGR2B,GBP2,GZMA,HLA-DRB1,IL6R,IL10,CD180,THRSP,KMO,ADIPOQ,PLAAT3,PTPN22,TBK1,AICDA,MAVS,NFKBIZ,GSDMD,GBP6,NUGGC,CYP1B1,IGF1R,MGST1,NR3C2,P2RY6,GPR155	26/-
13_Member	GO Biological Processes	GO:0009617	response to bacterium	-3.93541	-1.20459	942,2213,2634,3001,3123,3570,3586,4064,7069,8564,9370,11145,26191,29110,57379,57506,64332,79792,163351,389643	CD86,FCGR2B,GBP2,GZMA,HLA-DRB1,IL6R,IL10,CD180,THRSP,KMO,ADIPOQ,PLAAT3,PTPN22,TBK1,AICDA,MAVS,NFKBIZ,GSDMD,GBP6,NUGGC	20/709
13_Member	GO Biological Processes	GO:0071219	cellular response to molecule of bacterial origin	-3.77197	-1.08367	942,2213,2634,3586,4064,8564,26191,57379,64332,389643	CD86,FCGR2B,GBP2,IL10,CD180,KMO,PTPN22,AICDA,NFKBIZ,NUGGC	10/221
13_Member	GO Biological Processes	GO:0071216	cellular response to biotic stimulus	-3.38674	-0.923943	942,2213,2634,3586,4064,8564,26191,57379,64332,389643	CD86,FCGR2B,GBP2,IL10,CD180,KMO,PTPN22,AICDA,NFKBIZ,NUGGC	10/247
13_Member	GO Biological Processes	GO:0071222	cellular response to lipopolysaccharide	-3.3081	-0.86968	942,2634,3586,4064,8564,26191,57379,64332,389643	CD86,GBP2,IL10,CD180,KMO,PTPN22,AICDA,NFKBIZ,NUGGC	9/208
13_Member	GO Biological Processes	GO:0071396	cellular response to lipid	-3.06202	-0.741695	942,1545,2634,3480,3586,4064,4257,4306,5031,8564,26191,57379,64332,151556,389643	CD86,CYP1B1,GBP2,IGF1R,IL10,CD180,MGST1,NR3C2,P2RY6,KMO,PTPN22,AICDA,NFKBIZ,GPR155,NUGGC	15/535
13_Member	GO Biological Processes	GO:0002312	B cell activation involved in immune response	-2.4877	-0.464252	2213,4064,57379,64332	FCGR2B,CD180,AICDA,NFKBIZ	4/56
13_Member	GO Biological Processes	GO:0002237	response to molecule of bacterial origin	-2.24679	-0.321917	942,2213,2634,3586,4064,8564,26191,57379,64332,389643	CD86,FCGR2B,GBP2,IL10,CD180,KMO,PTPN22,AICDA,NFKBIZ,NUGGC	10/353
14_Summary	GO Biological Processes	GO:0055086	nucleobase-containing small molecule metabolic process	-3.93216	-1.20459	523,2766,3157,4538,6391,8382,8564,9497,10135,10201,22978,23181,23443,51251,57379,64080,124872,348158,3340,5281,29929,56983,83857,129450,143888,727936	ATP6V1A,GMPR,HMGCS1,ND4,SDHC,NME5,KMO,SLC4A7,NAMPT,NME6,NT5C2,DIP2A,SLC35A3,NT5C3A,AICDA,RBKS,B4GALNT2,ACSM2B,NDST1,PIGF,ALG6,POGLUT1,TMTC1,TYW5,POGLUT3,GXYLT2	26/-
14_Member	GO Biological Processes	GO:0055086	nucleobase-containing small molecule metabolic process	-3.93216	-1.20459	523,2766,3157,4538,6391,8382,8564,9497,10135,10201,22978,23181,23443,51251,57379,64080,124872,348158	ATP6V1A,GMPR,HMGCS1,ND4,SDHC,NME5,KMO,SLC4A7,NAMPT,NME6,NT5C2,DIP2A,SLC35A3,NT5C3A,AICDA,RBKS,B4GALNT2,ACSM2B	18/599
14_Member	GO Biological Processes	GO:0006163	purine nucleotide metabolic process	-3.20724	-0.822953	523,2766,3157,4538,6391,8382,8564,9497,10135,10201,22978,23181,64080,348158	ATP6V1A,GMPR,HMGCS1,ND4,SDHC,NME5,KMO,SLC4A7,NAMPT,NME6,NT5C2,DIP2A,RBKS,ACSM2B	14/463
14_Member	GO Biological Processes	GO:0009117	nucleotide metabolic process	-3.1529	-0.79366	523,2766,3157,4538,6391,8382,8564,9497,10135,10201,22978,23181,51251,64080,348158	ATP6V1A,GMPR,HMGCS1,ND4,SDHC,NME5,KMO,SLC4A7,NAMPT,NME6,NT5C2,DIP2A,NT5C3A,RBKS,ACSM2B	15/524
14_Member	GO Biological Processes	GO:0006753	nucleoside phosphate metabolic process	-3.08652	-0.757946	523,2766,3157,4538,6391,8382,8564,9497,10135,10201,22978,23181,51251,64080,348158	ATP6V1A,GMPR,HMGCS1,ND4,SDHC,NME5,KMO,SLC4A7,NAMPT,NME6,NT5C2,DIP2A,NT5C3A,RBKS,ACSM2B	15/532
14_Member	GO Biological Processes	GO:0006164	purine nucleotide biosynthetic process	-3.02426	-0.741118	523,4538,6391,8382,8564,9497,10135,10201,23181	ATP6V1A,ND4,SDHC,NME5,KMO,SLC4A7,NAMPT,NME6,DIP2A	9/228
14_Member	GO Biological Processes	GO:0072521	purine-containing compound metabolic process	-2.95437	-0.728423	523,2766,3157,4538,6391,8382,8564,9497,10135,10201,22978,23181,64080,348158	ATP6V1A,GMPR,HMGCS1,ND4,SDHC,NME5,KMO,SLC4A7,NAMPT,NME6,NT5C2,DIP2A,RBKS,ACSM2B	14/492
14_Member	GO Biological Processes	GO:0072522	purine-containing compound biosynthetic process	-2.91974	-0.70856	523,4538,6391,8382,8564,9497,10135,10201,23181	ATP6V1A,ND4,SDHC,NME5,KMO,SLC4A7,NAMPT,NME6,DIP2A	9/236
14_Member	GO Biological Processes	GO:1901137	carbohydrate derivative biosynthetic process	-2.60597	-0.517306	523,3340,4538,5281,6391,8382,10201,23181,29929,56983,83857,124872,129450,143888,727936	ATP6V1A,NDST1,ND4,PIGF,SDHC,NME5,NME6,DIP2A,ALG6,POGLUT1,TMTC1,B4GALNT2,TYW5,POGLUT3,GXYLT2	15/596
14_Member	GO Biological Processes	GO:0009165	nucleotide biosynthetic process	-2.57745	-0.500756	523,4538,6391,8382,8564,9497,10135,10201,23181	ATP6V1A,ND4,SDHC,NME5,KMO,SLC4A7,NAMPT,NME6,DIP2A	9/265
14_Member	GO Biological Processes	GO:1901293	nucleoside phosphate biosynthetic process	-2.55574	-0.490693	523,4538,6391,8382,8564,9497,10135,10201,23181	ATP6V1A,ND4,SDHC,NME5,KMO,SLC4A7,NAMPT,NME6,DIP2A	9/267
14_Member	GO Biological Processes	GO:0009206	purine ribonucleoside triphosphate biosynthetic process	-2.41148	-0.412386	523,4538,6391,8382,10201	ATP6V1A,ND4,SDHC,NME5,NME6	5/95
14_Member	GO Biological Processes	GO:0009145	purine nucleoside triphosphate biosynthetic process	-2.39206	-0.395892	523,4538,6391,8382,10201	ATP6V1A,ND4,SDHC,NME5,NME6	5/96
14_Member	GO Biological Processes	GO:0009201	ribonucleoside triphosphate biosynthetic process	-2.29854	-0.353226	523,4538,6391,8382,10201	ATP6V1A,ND4,SDHC,NME5,NME6	5/101
14_Member	GO Biological Processes	GO:0009142	nucleoside triphosphate biosynthetic process	-2.16018	-0.269077	523,4538,6391,8382,10201	ATP6V1A,ND4,SDHC,NME5,NME6	5/109
15_Summary	GO Molecular Functions	GO:0004143	ATP-dependent diacylglycerol kinase activity	-3.70311	-1.07542	8526,9162,160851,8310,8612,9370,9896,124872,667,2150,2158,5359,5530,5627,6507,10675,64332,92421,8395	DGKE,DGKI,DGKH,ACOX3,PLPP2,ADIPOQ,FIG4,B4GALNT2,DST,F2RL1,F9,PLSCR1,PPP3CA,PROS1,SLC1A3,CSPG5,NFKBIZ,CHMP4C,PIP5K1B	19/-
15_Member	GO Molecular Functions	GO:0004143	ATP-dependent diacylglycerol kinase activity	-3.70311	-1.07542	8526,9162,160851	DGKE,DGKI,DGKH	3/11
15_Member	GO Biological Processes	GO:0046834	lipid phosphorylation	-3.70311	-1.07542	8526,9162,160851	DGKE,DGKI,DGKH	3/11
15_Member	GO Biological Processes	GO:0030258	lipid modification	-3.27042	-0.842717	8310,8526,8612,9162,9370,9896,124872,160851	ACOX3,DGKE,PLPP2,DGKI,ADIPOQ,FIG4,B4GALNT2,DGKH	8/168
15_Member	GO Biological Processes	GO:0009611	response to wounding	-3.0905	-0.757946	667,2150,2158,5359,5530,5627,6507,8526,9162,10675,64332,92421,160851	DST,F2RL1,F9,PLSCR1,PPP3CA,PROS1,SLC1A3,DGKE,DGKI,CSPG5,NFKBIZ,CHMP4C,DGKH	13/422
15_Member	GO Molecular Functions	GO:0001727	lipid kinase activity	-2.99177	-0.741118	8395,8526,9162,160851	PIP5K1B,DGKE,DGKI,DGKH	4/41
15_Member	GO Biological Processes	GO:0042060	wound healing	-2.58291	-0.50385	667,2150,2158,5359,5530,5627,8526,9162,92421,160851	DST,F2RL1,F9,PLSCR1,PPP3CA,PROS1,DGKE,DGKI,CHMP4C,DGKH	10/316
15_Member	GO Biological Processes	GO:0046339	diacylglycerol metabolic process	-2.55816	-0.490693	8526,9162,160851	DGKE,DGKI,DGKH	3/26
15_Member	GO Biological Processes	GO:0007596	blood coagulation	-2.51127	-0.478613	2150,2158,5359,5627,8526,9162,160851	F2RL1,F9,PLSCR1,PROS1,DGKE,DGKI,DGKH	7/174
15_Member	GO Biological Processes	GO:0007205	protein kinase C-activating G protein-coupled receptor signaling pathway	-2.5105	-0.478613	8526,9162,160851	DGKE,DGKI,DGKH	3/27
15_Member	GO Biological Processes	GO:0050817	coagulation	-2.48387	-0.462498	2150,2158,5359,5627,8526,9162,160851	F2RL1,F9,PLSCR1,PROS1,DGKE,DGKI,DGKH	7/176
15_Member	GO Biological Processes	GO:0007599	hemostasis	-2.43025	-0.425195	2150,2158,5359,5627,8526,9162,160851	F2RL1,F9,PLSCR1,PROS1,DGKE,DGKI,DGKH	7/180
16_Summary	GO Molecular Functions	GO:0035252	UDP-xylosyltransferase activity	-3.70311	-1.07542	56983,143888,727936,29929,10135	POGLUT1,POGLUT3,GXYLT2,ALG6,NAMPT	5/-
16_Member	GO Molecular Functions	GO:0035252	UDP-xylosyltransferase activity	-3.70311	-1.07542	56983,143888,727936	POGLUT1,POGLUT3,GXYLT2	3/11
16_Member	GO Molecular Functions	GO:0042285	xylosyltransferase activity	-3.70311	-1.07542	56983,143888,727936	POGLUT1,POGLUT3,GXYLT2	3/11
16_Member	GO Molecular Functions	GO:0046527	glucosyltransferase activity	-3.03348	-0.741118	29929,56983,143888	ALG6,POGLUT1,POGLUT3	3/18
16_Member	GO Molecular Functions	GO:0016763	pentosyltransferase activity	-2.70079	-0.574116	10135,56983,143888,727936	NAMPT,POGLUT1,POGLUT3,GXYLT2	4/49
17_Summary	GO Biological Processes	GO:0042832	defense response to protozoan	-3.70093	-1.07542	2634,3586,4818,163351,361,1545,3458,3570,3590,4311,4801,6351,6775,8564,10010,29110,29887,55627,57506,64332,10537,57379,79792	GBP2,IL10,NKG7,GBP6,AQP4,CYP1B1,IFNG,IL6R,IL11RA,MME,NFYB,CCL4,STAT4,KMO,TANK,TBK1,SNX10,SMPD4,MAVS,NFKBIZ,UBD,AICDA,GSDMD	23/-
17_Member	GO Biological Processes	GO:0042832	defense response to protozoan	-3.70093	-1.07542	2634,3586,4818,163351	GBP2,IL10,NKG7,GBP6	4/27
17_Member	GO Biological Processes	GO:0001562	response to protozoan	-3.51855	-1.013	2634,3586,4818,163351	GBP2,IL10,NKG7,GBP6	4/30
17_Member	GO Biological Processes	GO:0071345	cellular response to cytokine stimulus	-2.88157	-0.686185	361,1545,2634,3458,3570,3590,4311,4801,6351,6775,8564,10010,29110,29887,55627,57506,64332,163351	AQP4,CYP1B1,GBP2,IFNG,IL6R,IL11RA,MME,NFYB,CCL4,STAT4,KMO,TANK,TBK1,SNX10,SMPD4,MAVS,NFKBIZ,GBP6	18/736
17_Member	GO Biological Processes	GO:0034341	response to type II interferon	-2.5283	-0.478613	361,2634,3458,6351,10537,163351	AQP4,GBP2,IFNG,CCL4,UBD,GBP6	6/129
17_Member	GO Biological Processes	GO:0071346	cellular response to type II interferon	-2.19356	-0.289796	361,2634,3458,6351,163351	AQP4,GBP2,IFNG,CCL4,GBP6	5/107
17_Member	GO Biological Processes	GO:0042742	defense response to bacterium	-2.12945	-0.25774	2634,3570,3586,29110,57379,57506,64332,79792,163351	GBP2,IL6R,IL10,TBK1,AICDA,MAVS,NFKBIZ,GSDMD,GBP6	9/311
18_Summary	GO Biological Processes	GO:0051607	defense response to virus	-3.66648	-1.06533	2150,2634,3458,5359,5366,10010,29110,51251,57379,57506,151636,3570,3586,9370,6351,942,2213,5443,26191,1545,1604,79792,8723,55845,84250,100506658	F2RL1,GBP2,IFNG,PLSCR1,PMAIP1,TANK,TBK1,NT5C3A,AICDA,MAVS,DTX3L,IL6R,IL10,ADIPOQ,CCL4,CD86,FCGR2B,POMC,PTPN22,CYP1B1,CD55,GSDMD,SNX4,BRK1,SLF1,OCLN	26/-
18_Member	GO Biological Processes	GO:0051607	defense response to virus	-3.66648	-1.06533	2150,2634,3458,5359,5366,10010,29110,51251,57379,57506,151636	F2RL1,GBP2,IFNG,PLSCR1,PMAIP1,TANK,TBK1,NT5C3A,AICDA,MAVS,DTX3L	11/272
18_Member	GO Biological Processes	GO:0140546	defense response to symbiont	-3.65278	-1.06111	2150,2634,3458,5359,5366,10010,29110,51251,57379,57506,151636	F2RL1,GBP2,IFNG,PLSCR1,PMAIP1,TANK,TBK1,NT5C3A,AICDA,MAVS,DTX3L	11/273
18_Member	GO Biological Processes	GO:0032642	regulation of chemokine production	-3.00421	-0.741118	2150,3458,3570,3586,9370,57506	F2RL1,IFNG,IL6R,IL10,ADIPOQ,MAVS	6/104
18_Member	GO Biological Processes	GO:0009615	response to virus	-2.98572	-0.741118	2150,2634,3458,5359,5366,6351,10010,29110,51251,57379,57506,151636	F2RL1,GBP2,IFNG,PLSCR1,PMAIP1,CCL4,TANK,TBK1,NT5C3A,AICDA,MAVS,DTX3L	12/380
18_Member	GO Biological Processes	GO:0032722	positive regulation of chemokine production	-2.94063	-0.722967	2150,3458,3570,9370,57506	F2RL1,IFNG,IL6R,ADIPOQ,MAVS	5/72
18_Member	GO Biological Processes	GO:1903555	regulation of tumor necrosis factor superfamily cytokine production	-2.86571	-0.681073	942,2213,3458,3586,5443,9370,26191,57506	CD86,FCGR2B,IFNG,IL10,POMC,ADIPOQ,PTPN22,MAVS	8/194
18_Member	GO Biological Processes	GO:0001819	positive regulation of cytokine production	-2.86422	-0.681073	942,1545,1604,2150,2213,3458,3570,3586,9370,10010,26191,29110,57506,79792	CD86,CYP1B1,CD55,F2RL1,FCGR2B,IFNG,IL6R,IL10,ADIPOQ,TANK,PTPN22,TBK1,MAVS,GSDMD	14/503
18_Member	GO Biological Processes	GO:0141087	positive regulation of inflammasome-mediated signaling pathway	-2.83182	-0.663489	2634,26191,57506	GBP2,PTPN22,MAVS	3/21
18_Member	GO Biological Processes	GO:0002886	regulation of myeloid leukocyte mediated immunity	-2.45979	-0.446655	2150,2213,8723,57506	F2RL1,FCGR2B,SNX4,MAVS	4/57
18_Member	GO Biological Processes	GO:0140888	interferon-mediated signaling pathway	-2.37935	-0.389216	3458,10010,29110,57506	IFNG,TANK,TBK1,MAVS	4/60
18_Member	GO Biological Processes	GO:0032647	regulation of interferon-alpha production	-2.37855	-0.389216	3586,29110,57506	IL10,TBK1,MAVS	3/30
18_Member	GO Biological Processes	GO:0032680	regulation of tumor necrosis factor production	-2.31515	-0.353226	2213,3458,3586,5443,9370,26191,57506	FCGR2B,IFNG,IL10,POMC,ADIPOQ,PTPN22,MAVS	7/189
18_Member	GO Biological Processes	GO:0032677	regulation of interleukin-8 production	-2.28052	-0.341706	2150,3586,9370,26191,57506	F2RL1,IL10,ADIPOQ,PTPN22,MAVS	5/102
18_Member	GO Biological Processes	GO:0062208	positive regulation of pattern recognition receptor signaling pathway	-2.27913	-0.341706	2150,2634,26191,57506	F2RL1,GBP2,PTPN22,MAVS	4/64
18_Member	GO Biological Processes	GO:0031334	positive regulation of protein-containing complex assembly	-2.20712	-0.301766	2634,3458,26191,55845,57506,84250,100506658	GBP2,IFNG,PTPN22,BRK1,MAVS,SLF1,OCLN	7/198
18_Member	GO Biological Processes	GO:0141085	regulation of inflammasome-mediated signaling pathway	-2.12097	-0.25774	2634,26191,57506	GBP2,PTPN22,MAVS	3/37
18_Member	GO Biological Processes	GO:0032481	positive regulation of type I interferon production	-2.07839	-0.22683	10010,26191,29110,57506	TANK,PTPN22,TBK1,MAVS	4/73
19_Summary	GO Biological Processes	GO:0031223	auditory behavior	-3.58169	-1.03951	6507,26047,84189,5031,6523	SLC1A3,CNTNAP2,SLITRK6,P2RY6,SLC5A1	5/-
19_Member	GO Biological Processes	GO:0031223	auditory behavior	-3.58169	-1.03951	6507,26047,84189	SLC1A3,CNTNAP2,SLITRK6	3/12
19_Member	GO Biological Processes	GO:0007638	mechanosensory behavior	-3.37003	-0.919779	6507,26047,84189	SLC1A3,CNTNAP2,SLITRK6	3/14
19_Member	GO Biological Processes	GO:0010996	response to auditory stimulus	-2.33782	-0.363666	6507,26047,84189	SLC1A3,CNTNAP2,SLITRK6	3/31
19_Member	GO Biological Processes	GO:0070633	transepithelial transport	-2.29855	-0.353226	5031,6507,6523	P2RY6,SLC1A3,SLC5A1	3/32
20_Summary	GO Molecular Functions	GO:0016301	kinase activity	-3.3692	-0.919779	91,1159,1195,3480,5255,8382,8395,8526,9162,10201,22978,23235,23387,23678,29110,64080,91754,132158,160851,51251	ACVR1B,CKMT1B,CLK1,IGF1R,PHKA1,NME5,PIP5K1B,DGKE,DGKI,NME6,NT5C2,SIK2,SIK3,SGK3,TBK1,RBKS,NEK9,GLYCTK,DGKH,NT5C3A	20/-
20_Member	GO Molecular Functions	GO:0016301	kinase activity	-3.3692	-0.919779	91,1159,1195,3480,5255,8382,8395,8526,9162,10201,22978,23235,23387,23678,29110,64080,91754,132158,160851	ACVR1B,CKMT1B,CLK1,IGF1R,PHKA1,NME5,PIP5K1B,DGKE,DGKI,NME6,NT5C2,SIK2,SIK3,SGK3,TBK1,RBKS,NEK9,GLYCTK,DGKH	19/725
20_Member	GO Molecular Functions	GO:0016773	phosphotransferase activity, alcohol group as acceptor	-2.92002	-0.70856	91,1195,3480,5255,8395,8526,9162,22978,23235,23387,23678,29110,51251,64080,91754,132158,160851	ACVR1B,CLK1,IGF1R,PHKA1,PIP5K1B,DGKE,DGKI,NT5C2,SIK2,SIK3,SGK3,TBK1,NT5C3A,RBKS,NEK9,GLYCTK,DGKH	17/670
20_Member	GO Biological Processes	GO:0016310	phosphorylation	-2.22364	-0.31349	91,1159,1195,3480,8395,8526,9162,10201,23235,23387,23678,29110,64080,91754,132158,160851	ACVR1B,CKMT1B,CLK1,IGF1R,PIP5K1B,DGKE,DGKI,NME6,SIK2,SIK3,SGK3,TBK1,RBKS,NEK9,GLYCTK,DGKH	16/720

## Sheet: CD4_l_vs_CD4_t_go_up
GroupID	Category	Term	Description	LogP	Log(q-value)	Genes	Symbols	InTerm_InList
1_Summary	GO Biological Processes	GO:0045321	leukocyte activation	-7.14924	-2.97653	678,868,1739,1776,2205,2207,2213,3606,4818,5530,6284,6352,6571,6775,6845,7096,7855,10537,22914,26191,57379,6532,9162,843,2124,3091,3123,4094,4891,29887,89777	ZFP36L2,CBLB,DLG1,DNASE1L3,FCER1A,FCER1G,FCGR2B,IL18,NKG7,PPP3CA,S100A13,CCL5,SLC18A2,STAT4,VAMP7,TLR1,FZD5,UBD,KLRK1,PTPN22,AICDA,SLC6A4,DGKI,CASP10,EVI2B,HIF1A,HLA-DRB1,MAF,SLC11A2,SNX10,SERPINB12	31/-
1_Member	GO Biological Processes	GO:0045321	leukocyte activation	-7.14924	-2.97653	678,868,1739,1776,2205,2207,2213,3606,4818,5530,6284,6352,6571,6775,6845,7096,7855,10537,22914,26191,57379	ZFP36L2,CBLB,DLG1,DNASE1L3,FCER1A,FCER1G,FCGR2B,IL18,NKG7,PPP3CA,S100A13,CCL5,SLC18A2,STAT4,VAMP7,TLR1,FZD5,UBD,KLRK1,PTPN22,AICDA	21/598
1_Member	GO Biological Processes	GO:0001775	cell activation	-7.01701	-2.97653	678,868,1739,1776,2205,2207,2213,3606,4818,5530,6284,6352,6532,6571,6775,6845,7096,7855,9162,10537,22914,26191,57379	ZFP36L2,CBLB,DLG1,DNASE1L3,FCER1A,FCER1G,FCGR2B,IL18,NKG7,PPP3CA,S100A13,CCL5,SLC6A4,SLC18A2,STAT4,VAMP7,TLR1,FZD5,DGKI,UBD,KLRK1,PTPN22,AICDA	23/722
1_Member	GO Biological Processes	GO:0046649	lymphocyte activation	-4.11854	-1.62519	678,868,1739,2207,2213,3606,4818,5530,6775,6845,7855,22914,26191,57379	ZFP36L2,CBLB,DLG1,FCER1G,FCGR2B,IL18,NKG7,PPP3CA,STAT4,VAMP7,FZD5,KLRK1,PTPN22,AICDA	14/475
1_Member	GO Biological Processes	GO:0030097	hemopoiesis	-3.49986	-1.19751	678,843,2124,2207,2213,3091,3123,4094,4891,6775,7855,10537,26191,29887,57379,89777	ZFP36L2,CASP10,EVI2B,FCER1G,FCGR2B,HIF1A,HLA-DRB1,MAF,SLC11A2,STAT4,FZD5,UBD,PTPN22,SNX10,AICDA,SERPINB12	16/680
1_Member	GO Biological Processes	GO:0002521	leukocyte differentiation	-2.92533	-0.779716	678,843,2207,2213,3123,6775,7855,10537,26191,29887,57379	ZFP36L2,CASP10,FCER1G,FCGR2B,HLA-DRB1,STAT4,FZD5,UBD,PTPN22,SNX10,AICDA	11/421
1_Member	GO Biological Processes	GO:0042110	T cell activation	-2.73706	-0.676578	678,868,1739,2207,4818,5530,6775,7855,26191	ZFP36L2,CBLB,DLG1,FCER1G,NKG7,PPP3CA,STAT4,FZD5,PTPN22	9/316
1_Member	GO Biological Processes	GO:1903131	mononuclear cell differentiation	-2.08591	-0.242829	678,2207,2213,6775,7855,10537,26191,57379	ZFP36L2,FCER1G,FCGR2B,STAT4,FZD5,UBD,PTPN22,AICDA	8/329
2_Summary	GO Biological Processes	GO:0050778	positive regulation of immune response	-6.57168	-2.81698	331,714,868,1520,1604,2207,2213,2634,3077,3122,3123,3572,3606,5142,5817,6352,7096,7855,22914,23643,26191,3001,5996,7069,51316,51752,57379,163351,285195,54726,133060,151636,2925,4818,6845,3091,6284,10010,2205,3480,6351,678,4257,4306,6532	XIAP,C1QC,CBLB,CTSS,CD55,FCER1G,FCGR2B,GBP2,HFE,HLA-DRA,HLA-DRB1,IL6ST,IL18,PDE4B,PVR,CCL5,TLR1,FZD5,KLRK1,LY96,PTPN22,GZMA,RGS1,THRSP,PLAC8,ERAP1,AICDA,GBP6,SLC9A9,OTUD4,OTOP1,DTX3L,GRPR,NKG7,VAMP7,HIF1A,S100A13,TANK,FCER1A,IGF1R,CCL4,ZFP36L2,MGST1,NR3C2,SLC6A4	45/-
2_Member	GO Biological Processes	GO:0050778	positive regulation of immune response	-6.57168	-2.81698	331,714,868,1520,1604,2207,2213,2634,3077,3122,3123,3572,3606,5142,5817,6352,7096,7855,22914,23643,26191	XIAP,C1QC,CBLB,CTSS,CD55,FCER1G,FCGR2B,GBP2,HFE,HLA-DRA,HLA-DRB1,IL6ST,IL18,PDE4B,PVR,CCL5,TLR1,FZD5,KLRK1,LY96,PTPN22	21/648
2_Member	GO Biological Processes	GO:0009617	response to bacterium	-5.36706	-2.22966	331,2207,2213,2634,3001,3123,3606,5142,5996,7069,7096,7855,22914,23643,26191,51316,51752,57379,163351,285195	XIAP,FCER1G,FCGR2B,GBP2,GZMA,HLA-DRB1,IL18,PDE4B,RGS1,THRSP,TLR1,FZD5,KLRK1,LY96,PTPN22,PLAC8,ERAP1,AICDA,GBP6,SLC9A9	20/709
2_Member	GO Biological Processes	GO:0002831	regulation of response to biotic stimulus	-4.92816	-2.0338	331,1520,1604,2213,2634,3123,5817,6352,7096,22914,23643,26191,51752,54726,133060,151636	XIAP,CTSS,CD55,FCGR2B,GBP2,HLA-DRB1,PVR,CCL5,TLR1,KLRK1,LY96,PTPN22,ERAP1,OTUD4,OTOP1,DTX3L	16/513
2_Member	GO Biological Processes	GO:0031349	positive regulation of defense response	-4.71839	-1.90836	331,1520,2634,2925,3572,3606,4818,5817,6352,6845,7096,22914,23643,26191	XIAP,CTSS,GBP2,GRPR,IL6ST,IL18,NKG7,PVR,CCL5,VAMP7,TLR1,KLRK1,LY96,PTPN22	14/418
2_Member	GO Biological Processes	GO:0002253	activation of immune response	-4.51559	-1.80764	331,714,868,1520,1604,2207,2634,3123,5142,7096,22914,23643,26191	XIAP,C1QC,CBLB,CTSS,CD55,FCER1G,GBP2,HLA-DRB1,PDE4B,TLR1,KLRK1,LY96,PTPN22	13/380
2_Member	GO Biological Processes	GO:0001819	positive regulation of cytokine production	-4.43133	-1.78879	331,1604,2207,2213,3091,3572,3606,5142,6284,7096,7855,10010,22914,23643,26191	XIAP,CD55,FCER1G,FCGR2B,HIF1A,IL6ST,IL18,PDE4B,S100A13,TLR1,FZD5,TANK,KLRK1,LY96,PTPN22	15/503
2_Member	GO Biological Processes	GO:0002764	immune response-regulating signaling pathway	-4.25556	-1.6922	331,868,1520,2205,2207,2213,3123,5142,7096,22914,23643,26191	XIAP,CBLB,CTSS,FCER1A,FCER1G,FCGR2B,HLA-DRB1,PDE4B,TLR1,KLRK1,LY96,PTPN22	12/347
2_Member	GO Biological Processes	GO:0045088	regulation of innate immune response	-3.99247	-1.55404	331,1520,2213,2634,5817,6352,7096,22914,23643,26191,51752,54726,133060	XIAP,CTSS,FCGR2B,GBP2,PVR,CCL5,TLR1,KLRK1,LY96,PTPN22,ERAP1,OTUD4,OTOP1	13/428
2_Member	GO Biological Processes	GO:0032103	positive regulation of response to external stimulus	-3.93737	-1.52013	331,1520,2634,3480,3572,3606,4818,5817,6351,6352,6845,7096,22914,23643,26191	XIAP,CTSS,GBP2,IGF1R,IL6ST,IL18,NKG7,PVR,CCL4,CCL5,VAMP7,TLR1,KLRK1,LY96,PTPN22	15/557
2_Member	GO Biological Processes	GO:0071219	cellular response to molecule of bacterial origin	-3.85	-1.47576	2213,2634,5142,7096,7855,22914,23643,26191,57379	FCGR2B,GBP2,PDE4B,TLR1,FZD5,KLRK1,LY96,PTPN22,AICDA	9/221
2_Member	GO Biological Processes	GO:0071216	cellular response to biotic stimulus	-3.49172	-1.19751	2213,2634,5142,7096,7855,22914,23643,26191,57379	FCGR2B,GBP2,PDE4B,TLR1,FZD5,KLRK1,LY96,PTPN22,AICDA	9/247
2_Member	GO Biological Processes	GO:0002833	positive regulation of response to biotic stimulus	-3.46495	-1.19162	331,1520,2634,3123,5817,6352,7096,22914,23643,26191	XIAP,CTSS,GBP2,HLA-DRB1,PVR,CCL5,TLR1,KLRK1,LY96,PTPN22	10/304
2_Member	GO Biological Processes	GO:0002757	immune response-activating signaling pathway	-3.35482	-1.11367	331,868,1520,2207,3123,5142,7096,22914,23643,26191	XIAP,CBLB,CTSS,FCER1G,HLA-DRB1,PDE4B,TLR1,KLRK1,LY96,PTPN22	10/314
2_Member	GO Biological Processes	GO:0032729	positive regulation of type II interferon production	-3.25644	-1.04203	3606,5142,7855,22914,26191	IL18,PDE4B,FZD5,KLRK1,PTPN22	5/77
2_Member	GO Biological Processes	GO:0032649	regulation of type II interferon production	-3.21693	-1.00575	3123,3606,5142,7855,22914,26191	HLA-DRB1,IL18,PDE4B,FZD5,KLRK1,PTPN22	6/119
2_Member	GO Biological Processes	GO:0002768	immune response-regulating cell surface receptor signaling pathway	-3.16702	-0.983866	868,2205,2207,2213,3123,5142,22914,23643,26191	CBLB,FCER1A,FCER1G,FCGR2B,HLA-DRB1,PDE4B,KLRK1,LY96,PTPN22	9/274
2_Member	GO Biological Processes	GO:0045089	positive regulation of innate immune response	-3.1335	-0.95335	331,1520,2634,5817,6352,7096,22914,23643,26191	XIAP,CTSS,GBP2,PVR,CCL5,TLR1,KLRK1,LY96,PTPN22	9/277
2_Member	GO Biological Processes	GO:0098581	detection of external biotic stimulus	-2.84307	-0.73189	3123,7096,23643	HLA-DRB1,TLR1,LY96	3/26
2_Member	GO Biological Processes	GO:0042742	defense response to bacterium	-2.78414	-0.702695	331,2207,2634,3606,22914,51316,57379,163351,285195	XIAP,FCER1G,GBP2,IL18,KLRK1,PLAC8,AICDA,GBP6,SLC9A9	9/311
2_Member	GO Biological Processes	GO:0002218	activation of innate immune response	-2.51823	-0.523842	331,1520,2634,7096,22914,23643	XIAP,CTSS,GBP2,TLR1,KLRK1,LY96	6/163
2_Member	GO Biological Processes	GO:0002237	response to molecule of bacterial origin	-2.4177	-0.450935	2213,2634,5142,7096,7855,22914,23643,26191,57379	FCGR2B,GBP2,PDE4B,TLR1,FZD5,KLRK1,LY96,PTPN22,AICDA	9/353
2_Member	GO Biological Processes	GO:0009595	detection of biotic stimulus	-2.30192	-0.356611	3123,7096,23643	HLA-DRB1,TLR1,LY96	3/40
2_Member	GO Biological Processes	GO:0002429	immune response-activating cell surface receptor signaling pathway	-2.26586	-0.340987	868,2207,3123,5142,22914,23643,26191	CBLB,FCER1G,HLA-DRB1,PDE4B,KLRK1,LY96,PTPN22	7/243
2_Member	GO Biological Processes	GO:0002224	toll-like receptor signaling pathway	-2.18566	-0.298744	1520,7096,23643	CTSS,TLR1,LY96	3/44
2_Member	GO Biological Processes	GO:0002758	innate immune response-activating signaling pathway	-2.14807	-0.273423	331,1520,7096,22914,23643	XIAP,CTSS,TLR1,KLRK1,LY96	5/138
2_Member	GO Biological Processes	GO:0071396	cellular response to lipid	-2.13866	-0.266973	678,2634,3480,4257,4306,5142,6532,22914,23643,26191,57379	ZFP36L2,GBP2,IGF1R,MGST1,NR3C2,PDE4B,SLC6A4,KLRK1,LY96,PTPN22,AICDA	11/535
2_Member	GO Biological Processes	GO:0071222	cellular response to lipopolysaccharide	-2.01255	-0.198665	2634,5142,22914,23643,26191,57379	GBP2,PDE4B,KLRK1,LY96,PTPN22,AICDA	6/208
3_Summary	GO Biological Processes	GO:0002703	regulation of leukocyte mediated immunity	-6.55643	-2.81698	1604,1776,2213,3077,3122,3123,3606,5817,6845,7855,9984,22914,79987,3572,1520,2207,51752,868,1739,3001,6775,56261,5142,6571,9162,10802,29058,51760,79666,4891,92421,114876,285195,7096,51290	CD55,DNASE1L3,FCGR2B,HFE,HLA-DRA,HLA-DRB1,IL18,PVR,VAMP7,FZD5,THOC1,KLRK1,SVEP1,IL6ST,CTSS,FCER1G,ERAP1,CBLB,DLG1,GZMA,STAT4,GPCPD1,PDE4B,SLC18A2,DGKI,SEC24A,TMEM230,SYT17,PLEKHF2,SLC11A2,CHMP4C,OSBPL1A,SLC9A9,TLR1,ERGIC2	35/-
3_Member	GO Biological Processes	GO:0002703	regulation of leukocyte mediated immunity	-6.55643	-2.81698	1604,1776,2213,3077,3122,3123,3606,5817,6845,7855,9984,22914,79987	CD55,DNASE1L3,FCGR2B,HFE,HLA-DRA,HLA-DRB1,IL18,PVR,VAMP7,FZD5,THOC1,KLRK1,SVEP1	13/247
3_Member	GO Biological Processes	GO:0002706	regulation of lymphocyte mediated immunity	-6.10777	-2.54861	1604,2213,3077,3122,3123,3606,5817,7855,9984,22914,79987	CD55,FCGR2B,HFE,HLA-DRA,HLA-DRB1,IL18,PVR,FZD5,THOC1,KLRK1,SVEP1	11/187
3_Member	GO Biological Processes	GO:0002819	regulation of adaptive immune response	-5.69587	-2.37152	1604,2213,3077,3122,3123,3572,3606,5817,7855,9984,79987	CD55,FCGR2B,HFE,HLA-DRA,HLA-DRB1,IL6ST,IL18,PVR,FZD5,THOC1,SVEP1	11/206
3_Member	GO Biological Processes	GO:0002711	positive regulation of T cell mediated immunity	-5.64165	-2.37152	1604,3077,3122,3123,3606,5817,7855	CD55,HFE,HLA-DRA,HLA-DRB1,IL18,PVR,FZD5	7/69
3_Member	GO Biological Processes	GO:0002709	regulation of T cell mediated immunity	-5.61211	-2.37152	1604,2213,3077,3122,3123,3606,5817,7855	CD55,FCGR2B,HFE,HLA-DRA,HLA-DRB1,IL18,PVR,FZD5	8/99
3_Member	GO Biological Processes	GO:0048002	antigen processing and presentation of peptide antigen	-5.59909	-2.37152	1520,2207,2213,3077,3122,3123,51752	CTSS,FCER1G,FCGR2B,HFE,HLA-DRA,HLA-DRB1,ERAP1	7/70
3_Member	GO Biological Processes	GO:0031341	regulation of cell killing	-5.26865	-2.19135	1604,1776,2213,3077,3122,3123,5817,22914	CD55,DNASE1L3,FCGR2B,HFE,HLA-DRA,HLA-DRB1,PVR,KLRK1	8/110
3_Member	GO Biological Processes	GO:0019886	antigen processing and presentation of exogenous peptide antigen via MHC class II	-5.18146	-2.16217	1520,2207,2213,3122,3123	CTSS,FCER1G,FCGR2B,HLA-DRA,HLA-DRB1	5/31
3_Member	GO Biological Processes	GO:0002822	regulation of adaptive immune response based on somatic recombination of immune receptors built from immunoglobulin superfamily domains	-5.15364	-2.15454	1604,2213,3077,3122,3123,3606,5817,7855,9984,79987	CD55,FCGR2B,HFE,HLA-DRA,HLA-DRB1,IL18,PVR,FZD5,THOC1,SVEP1	10/191
3_Member	GO Biological Processes	GO:0002495	antigen processing and presentation of peptide antigen via MHC class II	-5.04245	-2.08115	1520,2207,2213,3122,3123	CTSS,FCER1G,FCGR2B,HLA-DRA,HLA-DRB1	5/33
3_Member	GO Biological Processes	GO:0002504	antigen processing and presentation of peptide or polysaccharide antigen via MHC class II	-4.97644	-2.0499	1520,2207,2213,3122,3123	CTSS,FCER1G,FCGR2B,HLA-DRA,HLA-DRB1	5/34
3_Member	GO Biological Processes	GO:0002708	positive regulation of lymphocyte mediated immunity	-4.78391	-1.94754	1604,3077,3122,3123,3606,5817,7855,22914	CD55,HFE,HLA-DRA,HLA-DRB1,IL18,PVR,FZD5,KLRK1	8/128
3_Member	GO Biological Processes	GO:0002821	positive regulation of adaptive immune response	-4.75933	-1.93633	1604,3077,3122,3123,3572,3606,5817,7855	CD55,HFE,HLA-DRA,HLA-DRB1,IL6ST,IL18,PVR,FZD5	8/129
3_Member	GO Biological Processes	GO:0001910	regulation of leukocyte mediated cytotoxicity	-4.68448	-1.88703	1776,2213,3077,3122,3123,5817,22914	DNASE1L3,FCGR2B,HFE,HLA-DRA,HLA-DRB1,PVR,KLRK1	7/96
3_Member	GO Biological Processes	GO:0002478	antigen processing and presentation of exogenous peptide antigen	-4.56762	-1.83889	1520,2207,2213,3122,3123	CTSS,FCER1G,FCGR2B,HLA-DRA,HLA-DRB1	5/41
3_Member	GO Biological Processes	GO:0002697	regulation of immune effector process	-4.4804	-1.80764	1604,1776,2213,3077,3122,3123,3606,5817,6845,7855,9984,22914,79987	CD55,DNASE1L3,FCGR2B,HFE,HLA-DRA,HLA-DRB1,IL18,PVR,VAMP7,FZD5,THOC1,KLRK1,SVEP1	13/383
3_Member	GO Biological Processes	GO:0019882	antigen processing and presentation	-4.45896	-1.80764	1520,2207,2213,3077,3122,3123,51752	CTSS,FCER1G,FCGR2B,HFE,HLA-DRA,HLA-DRB1,ERAP1	7/104
3_Member	GO Biological Processes	GO:0002705	positive regulation of leukocyte mediated immunity	-4.28921	-1.7073	1604,3077,3122,3123,3606,5817,7855,22914	CD55,HFE,HLA-DRA,HLA-DRB1,IL18,PVR,FZD5,KLRK1	8/150
3_Member	GO Biological Processes	GO:0002483	antigen processing and presentation of endogenous peptide antigen	-4.22218	-1.68	3077,3122,3123,51752	HFE,HLA-DRA,HLA-DRB1,ERAP1	4/25
3_Member	GO Biological Processes	GO:0001914	regulation of T cell mediated cytotoxicity	-4.14378	-1.63478	2213,3077,3122,3123,5817	FCGR2B,HFE,HLA-DRA,HLA-DRB1,PVR	5/50
3_Member	GO Biological Processes	GO:0019884	antigen processing and presentation of exogenous antigen	-4.14378	-1.63478	1520,2207,2213,3122,3123	CTSS,FCER1G,FCGR2B,HLA-DRA,HLA-DRB1	5/50
3_Member	GO Biological Processes	GO:0002824	positive regulation of adaptive immune response based on somatic recombination of immune receptors built from immunoglobulin superfamily domains	-3.99515	-1.55404	1604,3077,3122,3123,3606,5817,7855	CD55,HFE,HLA-DRA,HLA-DRB1,IL18,PVR,FZD5	7/123
3_Member	GO Biological Processes	GO:0019883	antigen processing and presentation of endogenous antigen	-3.7891	-1.42986	3077,3122,3123,51752	HFE,HLA-DRA,HLA-DRB1,ERAP1	4/32
3_Member	GO Biological Processes	GO:0001912	positive regulation of leukocyte mediated cytotoxicity	-3.47713	-1.19631	3077,3122,3123,5817,22914	HFE,HLA-DRA,HLA-DRB1,PVR,KLRK1	5/69
3_Member	GO Biological Processes	GO:0001916	positive regulation of T cell mediated cytotoxicity	-3.40758	-1.15597	3077,3122,3123,5817	HFE,HLA-DRA,HLA-DRB1,PVR	4/40
3_Member	GO Biological Processes	GO:0002699	positive regulation of immune effector process	-3.39094	-1.14634	1604,3077,3122,3123,3606,5817,6845,7855,22914	CD55,HFE,HLA-DRA,HLA-DRB1,IL18,PVR,VAMP7,FZD5,KLRK1	9/255
3_Member	GO Biological Processes	GO:0046634	regulation of alpha-beta T cell activation	-3.33607	-1.09847	868,1604,3077,3122,3123,3606	CBLB,CD55,HFE,HLA-DRA,HLA-DRB1,IL18	6/113
3_Member	GO Biological Processes	GO:2000516	positive regulation of CD4-positive, alpha-beta T cell activation	-3.28595	-1.06162	1604,3122,3123,3606	CD55,HLA-DRA,HLA-DRB1,IL18	4/43
3_Member	GO Biological Processes	GO:0031343	positive regulation of cell killing	-3.28256	-1.06162	3077,3122,3123,5817,22914	HFE,HLA-DRA,HLA-DRB1,PVR,KLRK1	5/76
3_Member	GO Biological Processes	GO:2000514	regulation of CD4-positive, alpha-beta T cell activation	-3.28256	-1.06162	868,1604,3122,3123,3606	CBLB,CD55,HLA-DRA,HLA-DRB1,IL18	5/76
3_Member	GO Cellular Components	GO:0001772	immunological synapse	-3.21	-1.00203	1739,3001,3122,3123	DLG1,GZMA,HLA-DRA,HLA-DRB1	4/45
3_Member	GO Biological Processes	GO:0042088	T-helper 1 type immune response	-3.00151	-0.841845	3123,3606,6775	HLA-DRB1,IL18,STAT4	3/23
3_Member	GO Molecular Functions	GO:0030247	polysaccharide binding	-2.89355	-0.758859	3122,3123,56261	HLA-DRA,HLA-DRB1,GPCPD1	3/25
3_Member	GO Cellular Components	GO:0030133	transport vesicle	-2.82858	-0.725113	1604,3122,3123,5142,6571,6845,9162,10802,29058,51760,79666	CD55,HLA-DRA,HLA-DRB1,PDE4B,SLC18A2,VAMP7,DGKI,SEC24A,TMEM230,SYT17,PLEKHF2	11/433
3_Member	GO Cellular Components	GO:0005770	late endosome	-2.76518	-0.688488	1520,3122,3123,4891,6845,29058,92421,114876,285195	CTSS,HLA-DRA,HLA-DRB1,SLC11A2,VAMP7,TMEM230,CHMP4C,OSBPL1A,SLC9A9	9/313
3_Member	GO Biological Processes	GO:0043372	positive regulation of CD4-positive, alpha-beta T cell differentiation	-2.50316	-0.515854	3122,3123,3606	HLA-DRA,HLA-DRB1,IL18	3/34
3_Member	GO Biological Processes	GO:0046635	positive regulation of alpha-beta T cell activation	-2.49402	-0.511498	1604,3122,3123,3606	CD55,HLA-DRA,HLA-DRB1,IL18	4/70
3_Member	GO Cellular Components	GO:0030669	clathrin-coated endocytic vesicle membrane	-2.38618	-0.424875	3122,3123,6845,7855	HLA-DRA,HLA-DRB1,VAMP7,FZD5	4/75
3_Member	GO Cellular Components	GO:0031902	late endosome membrane	-2.37941	-0.419911	3122,3123,4891,6845,92421,285195	HLA-DRA,HLA-DRB1,SLC11A2,VAMP7,CHMP4C,SLC9A9	6/174
3_Member	GO Biological Processes	GO:0045622	regulation of T-helper cell differentiation	-2.27168	-0.341512	3122,3123,3606	HLA-DRA,HLA-DRB1,IL18	3/41
3_Member	GO Cellular Components	GO:0030665	clathrin-coated vesicle membrane	-2.14807	-0.273423	3122,3123,6571,6845,7855	HLA-DRA,HLA-DRB1,SLC18A2,VAMP7,FZD5	5/138
3_Member	GO Cellular Components	GO:0045334	clathrin-coated endocytic vesicle	-2.05784	-0.229547	3122,3123,6845,7855	HLA-DRA,HLA-DRB1,VAMP7,FZD5	4/93
3_Member	GO Cellular Components	GO:0030666	endocytic vesicle membrane	-2.05152	-0.22455	3122,3123,6845,7096,7855,285195	HLA-DRA,HLA-DRB1,VAMP7,TLR1,FZD5,SLC9A9	6/204
3_Member	GO Cellular Components	GO:0030134	COPII-coated ER to Golgi transport vesicle	-2.04185	-0.21868	3122,3123,10802,51290	HLA-DRA,HLA-DRB1,SEC24A,ERGIC2	4/94
3_Member	GO Cellular Components	GO:0030662	coated vesicle membrane	-2.04168	-0.21868	3122,3123,6571,6845,7855,10802	HLA-DRA,HLA-DRB1,SLC18A2,VAMP7,FZD5,SEC24A	6/205
4_Summary	GO Biological Processes	GO:0036230	granulocyte activation	-6.36265	-2.72011	1776,2205,2207,3606,6352,6845,6284,6571,7096,10537	DNASE1L3,FCER1A,FCER1G,IL18,CCL5,VAMP7,S100A13,SLC18A2,TLR1,UBD	10/-
4_Member	GO Biological Processes	GO:0036230	granulocyte activation	-6.36265	-2.72011	1776,2205,2207,3606,6352,6845	DNASE1L3,FCER1A,FCER1G,IL18,CCL5,VAMP7	6/34
4_Member	GO Biological Processes	GO:0002274	myeloid leukocyte activation	-6.04502	-2.54861	1776,2205,2207,3606,6284,6352,6571,6845,7096,10537	DNASE1L3,FCER1A,FCER1G,IL18,S100A13,CCL5,SLC18A2,VAMP7,TLR1,UBD	10/152
4_Member	GO Biological Processes	GO:0042119	neutrophil activation	-5.33089	-2.21983	1776,2207,3606,6352,6845	DNASE1L3,FCER1G,IL18,CCL5,VAMP7	5/29
4_Member	GO Biological Processes	GO:0002275	myeloid cell activation involved in immune response	-4.67172	-1.88651	1776,2205,2207,6284,6571,6845	DNASE1L3,FCER1A,FCER1G,S100A13,SLC18A2,VAMP7	6/65
4_Member	GO Biological Processes	GO:0002283	neutrophil activation involved in immune response	-3.76559	-1.41971	1776,2207,6845	DNASE1L3,FCER1G,VAMP7	3/13
5_Summary	GO Molecular Functions	GO:0030246	carbohydrate binding	-5.97595	-2.53752	969,1272,3122,3123,6402,9976,10219,22914,29121,55057,56261,142683,160364	CD69,CNTN1,HLA-DRA,HLA-DRB1,SELL,CLEC2B,KLRG1,KLRK1,CLEC2D,CRYBG2,GPCPD1,ITLN2,CLEC12A	13/-
5_Member	GO Molecular Functions	GO:0030246	carbohydrate binding	-5.97595	-2.53752	969,1272,3122,3123,6402,9976,10219,22914,29121,55057,56261,142683,160364	CD69,CNTN1,HLA-DRA,HLA-DRB1,SELL,CLEC2B,KLRG1,KLRK1,CLEC2D,CRYBG2,GPCPD1,ITLN2,CLEC12A	13/278
6_Summary	GO Biological Processes	GO:0002443	leukocyte mediated immunity	-5.75541	-2.37152	714,1604,2205,2207,2213,2215,3606,4818,6284,6571,6845,22914,57379,969,1272,1739,3077,3122,3123,3572,5530,5996,6402,9976,26191,29121,92421,1776,6775,1520,51752	C1QC,CD55,FCER1A,FCER1G,FCGR2B,FCGR3B,IL18,NKG7,S100A13,SLC18A2,VAMP7,KLRK1,AICDA,CD69,CNTN1,DLG1,HFE,HLA-DRA,HLA-DRB1,IL6ST,PPP3CA,RGS1,SELL,CLEC2B,PTPN22,CLEC2D,CHMP4C,DNASE1L3,STAT4,CTSS,ERAP1	31/-
6_Member	GO Biological Processes	GO:0002443	leukocyte mediated immunity	-5.75541	-2.37152	714,1604,2205,2207,2213,2215,3606,4818,6284,6571,6845,22914,57379	C1QC,CD55,FCER1A,FCER1G,FCGR2B,FCGR3B,IL18,NKG7,S100A13,SLC18A2,VAMP7,KLRK1,AICDA	13/291
6_Member	GO Molecular Functions	GO:0019763	immunoglobulin receptor activity	-5.43446	-2.26904	2205,2207,2213,2215	FCER1A,FCER1G,FCGR2B,FCGR3B	4/13
6_Member	GO Cellular Components	GO:0098552	side of membrane	-5.18895	-2.16217	969,1272,1604,1739,2205,2207,2213,2215,3077,3122,3123,3572,5530,5996,6402,9976,22914,26191,29121,92421	CD69,CNTN1,CD55,DLG1,FCER1A,FCER1G,FCGR2B,FCGR3B,HFE,HLA-DRA,HLA-DRB1,IL6ST,PPP3CA,RGS1,SELL,CLEC2B,KLRK1,PTPN22,CLEC2D,CHMP4C	20/729
6_Member	GO Biological Processes	GO:0002449	lymphocyte mediated immunity	-5.11254	-2.13275	714,1604,2205,2207,2213,2215,3606,4818,6845,22914,57379	C1QC,CD55,FCER1A,FCER1G,FCGR2B,FCGR3B,IL18,NKG7,VAMP7,KLRK1,AICDA	11/237
6_Member	GO Biological Processes	GO:0002366	leukocyte activation involved in immune response	-5.01649	-2.07292	1776,2205,2207,2213,4818,6284,6571,6775,6845,57379	DNASE1L3,FCER1A,FCER1G,FCGR2B,NKG7,S100A13,SLC18A2,STAT4,VAMP7,AICDA	10/198
6_Member	GO Biological Processes	GO:0002263	cell activation involved in immune response	-4.9407	-2.0338	1776,2205,2207,2213,4818,6284,6571,6775,6845,57379	DNASE1L3,FCER1A,FCER1G,FCGR2B,NKG7,S100A13,SLC18A2,STAT4,VAMP7,AICDA	10/202
6_Member	GO Biological Processes	GO:0002252	immune effector process	-4.91255	-2.03343	714,1604,1776,2205,2207,2213,2215,3606,4818,6284,6571,6775,6845,22914,57379	C1QC,CD55,DNASE1L3,FCER1A,FCER1G,FCGR2B,FCGR3B,IL18,NKG7,S100A13,SLC18A2,STAT4,VAMP7,KLRK1,AICDA	15/457
6_Member	GO Molecular Functions	GO:0140375	immune receptor activity	-4.26879	-1.69813	2205,2207,2213,2215,3122,3123,3572,22914	FCER1A,FCER1G,FCGR2B,FCGR3B,HLA-DRA,HLA-DRB1,IL6ST,KLRK1	8/151
6_Member	GO Biological Processes	GO:0002460	adaptive immune response based on somatic recombination of immune receptors built from immunoglobulin superfamily domains	-4.19616	-1.66082	714,1604,2205,2207,2213,2215,3123,3606,6775,57379	C1QC,CD55,FCER1A,FCER1G,FCGR2B,FCGR3B,HLA-DRB1,IL18,STAT4,AICDA	10/247
6_Member	GO Molecular Functions	GO:0019865	immunoglobulin binding	-4.15258	-1.63478	2205,2207,2213,2215	FCER1A,FCER1G,FCGR2B,FCGR3B	4/26
6_Member	GO Biological Processes	GO:0002524	hypersensitivity	-4.13442	-1.63176	2205,2213,2215	FCER1A,FCGR2B,FCGR3B	3/10
6_Member	GO Molecular Functions	GO:0019864	IgG binding	-3.99891	-1.55404	2207,2213,2215	FCER1G,FCGR2B,FCGR3B	3/11
6_Member	GO Cellular Components	GO:0009897	external side of plasma membrane	-3.62887	-1.3002	969,2205,2207,2213,2215,3077,3123,3572,6402,9976,22914,29121	CD69,FCER1A,FCER1G,FCGR2B,FCGR3B,HFE,HLA-DRB1,IL6ST,SELL,CLEC2B,KLRK1,CLEC2D	12/405
6_Member	GO Biological Processes	GO:0002438	acute inflammatory response to antigenic stimulus	-3.48212	-1.19751	2205,2213,2215	FCER1A,FCGR2B,FCGR3B	3/16
6_Member	GO Biological Processes	GO:0002437	inflammatory response to antigenic stimulus	-3.28595	-1.06162	2205,2213,2215,3123	FCER1A,FCGR2B,FCGR3B,HLA-DRB1	4/43
6_Member	GO Biological Processes	GO:0016064	immunoglobulin mediated immune response	-3.16933	-0.983866	714,1604,2205,2207,2213,2215,57379	C1QC,CD55,FCER1A,FCER1G,FCGR2B,FCGR3B,AICDA	7/168
6_Member	GO Biological Processes	GO:0019724	B cell mediated immunity	-3.09435	-0.920149	714,1604,2205,2207,2213,2215,57379	C1QC,CD55,FCER1A,FCER1G,FCGR2B,FCGR3B,AICDA	7/173
6_Member	GO Biological Processes	GO:0002285	lymphocyte activation involved in immune response	-2.94785	-0.799462	2207,2213,4818,6775,6845,57379	FCER1G,FCGR2B,NKG7,STAT4,VAMP7,AICDA	6/134
6_Member	GO Biological Processes	GO:0002250	adaptive immune response	-2.74865	-0.678561	714,1520,1604,2205,2207,2213,2215,3122,3123,3606,6775,22914,51752,57379	C1QC,CTSS,CD55,FCER1A,FCER1G,FCGR2B,FCGR3B,HLA-DRA,HLA-DRB1,IL18,STAT4,KLRK1,ERAP1,AICDA	14/653
7_Summary	GO Cellular Components	GO:0005802	trans-Golgi network	-5.50112	-2.30573	3122,3123,6845,9581,29058,51760,55627,55676,57511,84283,157769,221079	HLA-DRA,HLA-DRB1,VAMP7,PREPL,TMEM230,SYT17,SMPD4,SLC30A6,COG6,TMEM79,FAM91A1,ARL5B	12/-
7_Member	GO Cellular Components	GO:0005802	trans-Golgi network	-5.50112	-2.30573	3122,3123,6845,9581,29058,51760,55627,55676,57511,84283,157769,221079	HLA-DRA,HLA-DRB1,VAMP7,PREPL,TMEM230,SYT17,SMPD4,SLC30A6,COG6,TMEM79,FAM91A1,ARL5B	12/260
7_Member	GO Cellular Components	GO:0098791	Golgi apparatus subcompartment	-3.85173	-1.47576	3122,3123,6845,9581,29058,51760,55627,55676,57511,84283,157769,221079	HLA-DRA,HLA-DRB1,VAMP7,PREPL,TMEM230,SYT17,SMPD4,SLC30A6,COG6,TMEM79,FAM91A1,ARL5B	12/383
7_Member	GO Cellular Components	GO:0032588	trans-Golgi network membrane	-2.63431	-0.615011	3122,3123,55676,57511,84283	HLA-DRA,HLA-DRB1,SLC30A6,COG6,TMEM79	5/106
8_Summary	GO Biological Processes	GO:0055086	nucleobase-containing small molecule metabolic process	-5.25411	-2.19135	1739,3157,4508,4535,4536,4538,5142,8382,8942,9497,10135,23443,51251,54956,57379,64841,133686,348158,56964,90871,1159,5277,5281,55034,10166,25994,55186,79944,80219,157378,196294,4257,4891,5366,5163,3091,6532,132864,4200,144363,29929,79796,84061,129450,3572	DLG1,HMGCS1,ATP6,ND1,ND2,ND4,PDE4B,NME5,KYNU,SLC4A7,NAMPT,SLC35A3,NT5C3A,PARP16,AICDA,GNPNAT1,NADK2,ACSM2B,WDR93,DMAC1,CKMT1B,PIGA,PIGF,MOCOS,SLC25A15,HIGD1A,SLC25A36,L2HGDH,COQ10B,TMEM65,IMMP1L,MGST1,SLC11A2,PMAIP1,PDK1,HIF1A,SLC6A4,CPEB2,ME2,ETFRF1,ALG6,ALG9,MAGT1,TYW5,IL6ST	45/-
8_Member	GO Biological Processes	GO:0055086	nucleobase-containing small molecule metabolic process	-5.25411	-2.19135	1739,3157,4508,4535,4536,4538,5142,8382,8942,9497,10135,23443,51251,54956,57379,64841,133686,348158	DLG1,HMGCS1,ATP6,ND1,ND2,ND4,PDE4B,NME5,KYNU,SLC4A7,NAMPT,SLC35A3,NT5C3A,PARP16,AICDA,GNPNAT1,NADK2,ACSM2B	18/599
8_Member	GO Biological Processes	GO:0006164	purine nucleotide biosynthetic process	-4.4885	-1.80764	4508,4535,4536,4538,8382,8942,9497,10135,54956,133686	ATP6,ND1,ND2,ND4,NME5,KYNU,SLC4A7,NAMPT,PARP16,NADK2	10/228
8_Member	GO Biological Processes	GO:0072522	purine-containing compound biosynthetic process	-4.36188	-1.75276	4508,4535,4536,4538,8382,8942,9497,10135,54956,133686	ATP6,ND1,ND2,ND4,NME5,KYNU,SLC4A7,NAMPT,PARP16,NADK2	10/236
8_Member	GO Biological Processes	GO:0006163	purine nucleotide metabolic process	-4.23655	-1.68181	1739,3157,4508,4535,4536,4538,5142,8382,8942,9497,10135,54956,133686,348158	DLG1,HMGCS1,ATP6,ND1,ND2,ND4,PDE4B,NME5,KYNU,SLC4A7,NAMPT,PARP16,NADK2,ACSM2B	14/463
8_Member	GO Biological Processes	GO:0009117	nucleotide metabolic process	-4.23093	-1.68181	1739,3157,4508,4535,4536,4538,5142,8382,8942,9497,10135,51251,54956,133686,348158	DLG1,HMGCS1,ATP6,ND1,ND2,ND4,PDE4B,NME5,KYNU,SLC4A7,NAMPT,NT5C3A,PARP16,NADK2,ACSM2B	15/524
8_Member	GO Biological Processes	GO:0006753	nucleoside phosphate metabolic process	-4.15745	-1.63478	1739,3157,4508,4535,4536,4538,5142,8382,8942,9497,10135,51251,54956,133686,348158	DLG1,HMGCS1,ATP6,ND1,ND2,ND4,PDE4B,NME5,KYNU,SLC4A7,NAMPT,NT5C3A,PARP16,NADK2,ACSM2B	15/532
8_Member	GO Cellular Components	GO:0005747	mitochondrial respiratory chain complex I	-4.10203	-1.62519	4535,4536,4538,56964,90871	ND1,ND2,ND4,WDR93,DMAC1	5/51
8_Member	GO Cellular Components	GO:0030964	NADH dehydrogenase complex	-4.10203	-1.62519	4535,4536,4538,56964,90871	ND1,ND2,ND4,WDR93,DMAC1	5/51
8_Member	GO Cellular Components	GO:0045271	respiratory chain complex I	-4.10203	-1.62519	4535,4536,4538,56964,90871	ND1,ND2,ND4,WDR93,DMAC1	5/51
8_Member	GO Biological Processes	GO:0090407	organophosphate biosynthetic process	-4.04126	-1.58623	1159,3157,4508,4535,4536,4538,5277,5281,8382,8942,9497,10135,54956,55034,133686	CKMT1B,HMGCS1,ATP6,ND1,ND2,ND4,PIGA,PIGF,NME5,KYNU,SLC4A7,NAMPT,PARP16,MOCOS,NADK2	15/545
8_Member	GO Biological Processes	GO:0072521	purine-containing compound metabolic process	-3.95812	-1.53042	1739,3157,4508,4535,4536,4538,5142,8382,8942,9497,10135,54956,133686,348158	DLG1,HMGCS1,ATP6,ND1,ND2,ND4,PDE4B,NME5,KYNU,SLC4A7,NAMPT,PARP16,NADK2,ACSM2B	14/492
8_Member	GO Biological Processes	GO:0009165	nucleotide biosynthetic process	-3.94388	-1.52144	4508,4535,4536,4538,8382,8942,9497,10135,54956,133686	ATP6,ND1,ND2,ND4,NME5,KYNU,SLC4A7,NAMPT,PARP16,NADK2	10/265
8_Member	GO Biological Processes	GO:1901293	nucleoside phosphate biosynthetic process	-3.91718	-1.51038	4508,4535,4536,4538,8382,8942,9497,10135,54956,133686	ATP6,ND1,ND2,ND4,NME5,KYNU,SLC4A7,NAMPT,PARP16,NADK2	10/267
8_Member	GO Cellular Components	GO:0005743	mitochondrial inner membrane	-3.91237	-1.51038	1159,4508,4535,4536,4538,10166,25994,55186,56964,79944,80219,90871,157378,196294	CKMT1B,ATP6,ND1,ND2,ND4,SLC25A15,HIGD1A,SLC25A36,WDR93,L2HGDH,COQ10B,DMAC1,TMEM65,IMMP1L	14/497
8_Member	GO Cellular Components	GO:0070469	respirasome	-3.50704	-1.19751	4535,4536,4538,25994,56964,90871	ND1,ND2,ND4,HIGD1A,WDR93,DMAC1	6/105
8_Member	GO Cellular Components	GO:0019866	organelle inner membrane	-3.43249	-1.17377	1159,4508,4535,4536,4538,10166,25994,55186,56964,79944,80219,90871,157378,196294	CKMT1B,ATP6,ND1,ND2,ND4,SLC25A15,HIGD1A,SLC25A36,WDR93,L2HGDH,COQ10B,DMAC1,TMEM65,IMMP1L	14/554
8_Member	GO Cellular Components	GO:0031966	mitochondrial membrane	-3.41945	-1.16429	1159,4257,4508,4535,4536,4538,4891,5366,10166,25994,55186,56964,79944,80219,90871,157378,196294	CKMT1B,MGST1,ATP6,ND1,ND2,ND4,SLC11A2,PMAIP1,SLC25A15,HIGD1A,SLC25A36,WDR93,L2HGDH,COQ10B,DMAC1,TMEM65,IMMP1L	17/762
8_Member	GO Cellular Components	GO:0098800	inner mitochondrial membrane protein complex	-3.263	-1.04533	4508,4535,4536,4538,56964,90871,196294	ATP6,ND1,ND2,ND4,WDR93,DMAC1,IMMP1L	7/162
8_Member	GO Cellular Components	GO:1990204	oxidoreductase complex	-2.96464	-0.81065	4535,4536,4538,5163,56964,90871	ND1,ND2,ND4,PDK1,WDR93,DMAC1	6/133
8_Member	GO Cellular Components	GO:0098803	respiratory chain complex	-2.86428	-0.737606	4535,4536,4538,56964,90871	ND1,ND2,ND4,WDR93,DMAC1	5/94
8_Member	GO Biological Processes	GO:0009206	purine ribonucleoside triphosphate biosynthetic process	-2.84382	-0.73189	4508,4535,4536,4538,8382	ATP6,ND1,ND2,ND4,NME5	5/95
8_Member	GO Biological Processes	GO:0009145	purine nucleoside triphosphate biosynthetic process	-2.82362	-0.723278	4508,4535,4536,4538,8382	ATP6,ND1,ND2,ND4,NME5	5/96
8_Member	GO Cellular Components	GO:0005746	mitochondrial respirasome	-2.80367	-0.710128	4535,4536,4538,56964,90871	ND1,ND2,ND4,WDR93,DMAC1	5/97
8_Member	GO Biological Processes	GO:0010257	NADH dehydrogenase complex assembly	-2.73904	-0.676578	4535,4536,4538,90871	ND1,ND2,ND4,DMAC1	4/60
8_Member	GO Biological Processes	GO:0032981	mitochondrial respiratory chain complex I assembly	-2.73904	-0.676578	4535,4536,4538,90871	ND1,ND2,ND4,DMAC1	4/60
8_Member	GO Biological Processes	GO:0009201	ribonucleoside triphosphate biosynthetic process	-2.7262	-0.672486	4508,4535,4536,4538,8382	ATP6,ND1,ND2,ND4,NME5	5/101
8_Member	GO Biological Processes	GO:0042776	proton motive force-driven mitochondrial ATP synthesis	-2.6358	-0.615011	4508,4535,4536,4538	ATP6,ND1,ND2,ND4	4/64
8_Member	GO Biological Processes	GO:0009142	nucleoside triphosphate biosynthetic process	-2.58161	-0.570506	4508,4535,4536,4538,8382	ATP6,ND1,ND2,ND4,NME5	5/109
8_Member	GO Biological Processes	GO:0070482	response to oxygen levels	-2.52442	-0.5273	3091,4508,4535,4536,4538,5163,5366,6532,132864	HIF1A,ATP6,ND1,ND2,ND4,PDK1,PMAIP1,SLC6A4,CPEB2	9/340
8_Member	GO Biological Processes	GO:0022900	electron transport chain	-2.4411	-0.466942	4200,4535,4536,4538,56964,144363	ME2,ND1,ND2,ND4,WDR93,ETFRF1	6/169
8_Member	GO Biological Processes	GO:0015986	proton motive force-driven ATP synthesis	-2.42829	-0.457843	4508,4535,4536,4538	ATP6,ND1,ND2,ND4	4/73
8_Member	GO Biological Processes	GO:0001666	response to hypoxia	-2.3184	-0.369581	3091,4535,4536,4538,5163,5366,6532,132864	HIF1A,ND1,ND2,ND4,PDK1,PMAIP1,SLC6A4,CPEB2	8/300
8_Member	GO Cellular Components	GO:0098798	mitochondrial protein-containing complex	-2.27613	-0.341512	4508,4535,4536,4538,5163,56964,90871,196294	ATP6,ND1,ND2,ND4,PDK1,WDR93,DMAC1,IMMP1L	8/305
8_Member	GO Molecular Functions	GO:0008137	NADH dehydrogenase (ubiquinone) activity	-2.27168	-0.341512	4535,4536,4538	ND1,ND2,ND4	3/41
8_Member	GO Molecular Functions	GO:0050136	NADH dehydrogenase (quinone) activity	-2.24224	-0.322331	4535,4536,4538	ND1,ND2,ND4	3/42
8_Member	GO Biological Processes	GO:1901137	carbohydrate derivative biosynthetic process	-2.21748	-0.312134	4508,4535,4536,4538,5277,5281,8382,29929,64841,79796,84061,129450	ATP6,ND1,ND2,ND4,PIGA,PIGF,NME5,ALG6,GNPNAT1,ALG9,MAGT1,TYW5	12/596
8_Member	GO Biological Processes	GO:0006754	ATP biosynthetic process	-2.21164	-0.311431	4508,4535,4536,4538	ATP6,ND1,ND2,ND4	4/84
8_Member	GO Biological Processes	GO:0036293	response to decreased oxygen levels	-2.21046	-0.311431	3091,4535,4536,4538,5163,5366,6532,132864	HIF1A,ND1,ND2,ND4,PDK1,PMAIP1,SLC6A4,CPEB2	8/313
8_Member	GO Biological Processes	GO:0009150	purine ribonucleotide metabolic process	-2.19845	-0.30098	1739,3157,4508,4535,4536,4538,5142,8382,348158	DLG1,HMGCS1,ATP6,ND1,ND2,ND4,PDE4B,NME5,ACSM2B	9/382
8_Member	GO Molecular Functions	GO:0003954	NADH dehydrogenase activity	-2.18566	-0.298744	4535,4536,4538	ND1,ND2,ND4	3/44
8_Member	GO Molecular Functions	GO:0003955	NAD(P)H dehydrogenase (quinone) activity	-2.15844	-0.279326	4535,4536,4538	ND1,ND2,ND4	3/45
8_Member	GO Biological Processes	GO:0045333	cellular respiration	-2.14298	-0.269812	4508,4535,4536,4538,80219,144363	ATP6,ND1,ND2,ND4,COQ10B,ETFRF1	6/195
8_Member	GO Biological Processes	GO:0006120	mitochondrial electron transport, NADH to ubiquinone	-2.1319	-0.264302	4535,4536,4538	ND1,ND2,ND4	3/46
8_Member	GO Biological Processes	GO:0015980	energy derivation by oxidation of organic compounds	-2.09357	-0.246212	3572,4508,4535,4536,4538,80219,144363	IL6ST,ATP6,ND1,ND2,ND4,COQ10B,ETFRF1	7/262
8_Member	GO Biological Processes	GO:0009259	ribonucleotide metabolic process	-2.06074	-0.229772	1739,3157,4508,4535,4536,4538,5142,8382,348158	DLG1,HMGCS1,ATP6,ND1,ND2,ND4,PDE4B,NME5,ACSM2B	9/402
8_Member	GO Biological Processes	GO:0006091	generation of precursor metabolites and energy	-2.02138	-0.204379	3572,4200,4508,4535,4536,4538,56964,80219,144363	IL6ST,ME2,ATP6,ND1,ND2,ND4,WDR93,COQ10B,ETFRF1	9/408
9_Summary	GO Molecular Functions	GO:0033218	amide binding	-4.88242	-2.01803	2213,2925,3122,3123,3480,5203,5530,6507,7096,7855,29909,51752,83941,91452	FCGR2B,GRPR,HLA-DRA,HLA-DRB1,IGF1R,PFDN4,PPP3CA,SLC1A3,TLR1,FZD5,GPR171,ERAP1,TM2D1,ACBD5	14/-
9_Member	GO Molecular Functions	GO:0033218	amide binding	-4.88242	-2.01803	2213,2925,3122,3123,3480,5203,5530,6507,7096,7855,29909,51752,83941,91452	FCGR2B,GRPR,HLA-DRA,HLA-DRB1,IGF1R,PFDN4,PPP3CA,SLC1A3,TLR1,FZD5,GPR171,ERAP1,TM2D1,ACBD5	14/404
9_Member	GO Molecular Functions	GO:0042277	peptide binding	-4.53012	-1.81185	2213,2925,3122,3123,3480,5203,5530,7096,7855,29909,51752,83941	FCGR2B,GRPR,HLA-DRA,HLA-DRB1,IGF1R,PFDN4,PPP3CA,TLR1,FZD5,GPR171,ERAP1,TM2D1	12/325
9_Member	GO Molecular Functions	GO:0001540	amyloid-beta binding	-2.19361	-0.299255	2213,5203,7855,83941	FCGR2B,PFDN4,FZD5,TM2D1	4/85
10_Summary	GO Biological Processes	GO:0045087	innate immune response	-4.82026	-1.97011	714,1604,2207,2634,3606,4818,6351,6352,6845,7096,8942,10010,10219,10537,22914,23643,54726,57337,151636,163351,2205,2213,2215,3091,3123,6571	C1QC,CD55,FCER1G,GBP2,IL18,NKG7,CCL4,CCL5,VAMP7,TLR1,KYNU,TANK,KLRG1,UBD,KLRK1,LY96,OTUD4,SENP7,DTX3L,GBP6,FCER1A,FCGR2B,FCGR3B,HIF1A,HLA-DRB1,SLC18A2	26/-
10_Member	GO Biological Processes	GO:0045087	innate immune response	-4.82026	-1.97011	714,1604,2207,2634,3606,4818,6351,6352,6845,7096,8942,10010,10219,10537,22914,23643,54726,57337,151636,163351	C1QC,CD55,FCER1G,GBP2,IL18,NKG7,CCL4,CCL5,VAMP7,TLR1,KYNU,TANK,KLRG1,UBD,KLRK1,LY96,OTUD4,SENP7,DTX3L,GBP6	20/773
10_Member	GO Biological Processes	GO:0006954	inflammatory response	-2.87707	-0.745069	2205,2213,2215,3091,3123,3606,4818,6351,6352,6571,7096,10219,23643	FCER1A,FCGR2B,FCGR3B,HIF1A,HLA-DRB1,IL18,NKG7,CCL4,CCL5,SLC18A2,TLR1,KLRG1,LY96	13/562
11_Summary	GO Biological Processes	GO:0001909	leukocyte mediated cytotoxicity	-4.63346	-1.87173	2213,2215,3606,4818,6845,22914,2634,3001	FCGR2B,FCGR3B,IL18,NKG7,VAMP7,KLRK1,GBP2,GZMA	8/-
11_Member	GO Biological Processes	GO:0001909	leukocyte mediated cytotoxicity	-4.63346	-1.87173	2213,2215,3606,4818,6845,22914	FCGR2B,FCGR3B,IL18,NKG7,VAMP7,KLRK1	6/66
11_Member	GO Biological Processes	GO:0001906	cell killing	-4.59323	-1.85378	2213,2215,2634,3001,3606,4818,6845,22914	FCGR2B,FCGR3B,GBP2,GZMA,IL18,NKG7,VAMP7,KLRK1	8/136
11_Member	GO Biological Processes	GO:0042267	natural killer cell mediated cytotoxicity	-3.68452	-1.34733	3606,4818,6845,22914	IL18,NKG7,VAMP7,KLRK1	4/34
11_Member	GO Biological Processes	GO:0002228	natural killer cell mediated immunity	-3.58655	-1.26207	3606,4818,6845,22914	IL18,NKG7,VAMP7,KLRK1	4/36
11_Member	GO Biological Processes	GO:0030101	natural killer cell activation	-2.6358	-0.615011	3606,4818,6845,22914	IL18,NKG7,VAMP7,KLRK1	4/64
12_Summary	GO Biological Processes	GO:0002444	myeloid leukocyte mediated immunity	-4.63346	-1.87173	2205,2213,2215,6284,6571,6845,4818,51760,84283,6352,1739,3091,11235,29058,92421,153241,157769,29887,85413	FCER1A,FCGR2B,FCGR3B,S100A13,SLC18A2,VAMP7,NKG7,SYT17,TMEM79,CCL5,DLG1,HIF1A,PDCD10,TMEM230,CHMP4C,CEP120,FAM91A1,SNX10,SLC22A16	19/-
12_Member	GO Biological Processes	GO:0002444	myeloid leukocyte mediated immunity	-4.63346	-1.87173	2205,2213,2215,6284,6571,6845	FCER1A,FCGR2B,FCGR3B,S100A13,SLC18A2,VAMP7	6/66
12_Member	GO Biological Processes	GO:0043299	leukocyte degranulation	-4.46501	-1.80764	2205,4818,6284,6571,6845	FCER1A,NKG7,S100A13,SLC18A2,VAMP7	5/43
12_Member	GO Biological Processes	GO:0045055	regulated exocytosis	-3.57136	-1.25103	2205,4818,6284,6571,6845,51760,84283	FCER1A,NKG7,S100A13,SLC18A2,VAMP7,SYT17,TMEM79	7/144
12_Member	GO Biological Processes	GO:0006887	exocytosis	-2.95977	-0.808588	2205,4818,6284,6352,6571,6845,51760,84283	FCER1A,NKG7,S100A13,CCL5,SLC18A2,VAMP7,SYT17,TMEM79	8/236
12_Member	GO Biological Processes	GO:0002279	mast cell activation involved in immune response	-2.70357	-0.656527	2205,6284,6571	FCER1A,S100A13,SLC18A2	3/29
12_Member	GO Biological Processes	GO:0043303	mast cell degranulation	-2.70357	-0.656527	2205,6284,6571	FCER1A,S100A13,SLC18A2	3/29
12_Member	GO Biological Processes	GO:0002448	mast cell mediated immunity	-2.57915	-0.570074	2205,6284,6571	FCER1A,S100A13,SLC18A2	3/32
12_Member	GO Biological Processes	GO:0045576	mast cell activation	-2.54052	-0.541426	2205,6284,6571	FCER1A,S100A13,SLC18A2	3/33
12_Member	GO Biological Processes	GO:0051656	establishment of organelle localization	-2.51511	-0.523842	1739,2205,3091,6284,6571,11235,29058,92421,153241,157769	DLG1,FCER1A,HIF1A,S100A13,SLC18A2,PDCD10,TMEM230,CHMP4C,CEP120,FAM91A1	10/407
12_Member	GO Biological Processes	GO:0046903	secretion	-2.17363	-0.291511	2205,3091,4818,6284,6352,6571,6845,29887,51760,84283,85413	FCER1A,HIF1A,NKG7,S100A13,CCL5,SLC18A2,VAMP7,SNX10,SYT17,TMEM79,SLC22A16	11/529
13_Summary	GO Molecular Functions	GO:0015297	antiporter activity	-4.59323	-1.85378	6532,6571,9497,10166,10559,23443,54020,285195,4891,6507,151473,4535,4536,4538,80131,144453,4257	SLC6A4,SLC18A2,SLC4A7,SLC25A15,SLC35A1,SLC35A3,SLC37A1,SLC9A9,SLC11A2,SLC1A3,SLC16A14,ND1,ND2,ND4,LRRC8E,BEST3,MGST1	17/-
13_Member	GO Molecular Functions	GO:0015297	antiporter activity	-4.59323	-1.85378	6532,6571,9497,10166,10559,23443,54020,285195	SLC6A4,SLC18A2,SLC4A7,SLC25A15,SLC35A1,SLC35A3,SLC37A1,SLC9A9	8/136
13_Member	GO Molecular Functions	GO:0015291	secondary active transmembrane transporter activity	-4.37177	-1.75453	4891,6507,6532,6571,9497,10166,10559,23443,54020,151473,285195	SLC11A2,SLC1A3,SLC6A4,SLC18A2,SLC4A7,SLC25A15,SLC35A1,SLC35A3,SLC37A1,SLC16A14,SLC9A9	11/285
13_Member	GO Molecular Functions	GO:0022804	active transmembrane transporter activity	-4.3278	-1.73447	4535,4536,4538,4891,6507,6532,6571,9497,10166,10559,23443,54020,151473,285195	ND1,ND2,ND4,SLC11A2,SLC1A3,SLC6A4,SLC18A2,SLC4A7,SLC25A15,SLC35A1,SLC35A3,SLC37A1,SLC16A14,SLC9A9	14/454
13_Member	GO Molecular Functions	GO:0015293	symporter activity	-2.74244	-0.676578	4891,6507,6532,6571,9497,151473	SLC11A2,SLC1A3,SLC6A4,SLC18A2,SLC4A7,SLC16A14	6/147
13_Member	GO Biological Processes	GO:0001504	neurotransmitter uptake	-2.66058	-0.630821	6507,6532,6571	SLC1A3,SLC6A4,SLC18A2	3/30
13_Member	GO Molecular Functions	GO:0015294	solute:monoatomic cation symporter activity	-2.4651	-0.485318	4891,6507,6532,6571,9497	SLC11A2,SLC1A3,SLC6A4,SLC18A2,SLC4A7	5/116
13_Member	GO Molecular Functions	GO:0015370	solute:sodium symporter activity	-2.30574	-0.358678	6507,6532,6571,9497	SLC1A3,SLC6A4,SLC18A2,SLC4A7	4/79
13_Member	GO Molecular Functions	GO:0008509	monoatomic anion transmembrane transporter activity	-2.12236	-0.262112	6532,6571,9497,80131,144453	SLC6A4,SLC18A2,SLC4A7,LRRC8E,BEST3	5/140
13_Member	GO Biological Processes	GO:0015711	organic anion transport	-2.10098	-0.250831	4257,6507,6532,9497,10166,10559,23443,80131,151473	MGST1,SLC1A3,SLC6A4,SLC4A7,SLC25A15,SLC35A1,SLC35A3,LRRC8E,SLC16A14	9/396
14_Summary	GO Biological Processes	GO:2000501	regulation of natural killer cell chemotaxis	-4.45984	-1.80764	6351,6352,22914,23435,678,2207,2634,3091,3572,3606,5277,6775,10010,11235,29887,54956,55627,163351,8942,10537,2947,4257,6532,6571,79849,5142	CCL4,CCL5,KLRK1,TARDBP,ZFP36L2,FCER1G,GBP2,HIF1A,IL6ST,IL18,PIGA,STAT4,TANK,PDCD10,SNX10,PARP16,SMPD4,GBP6,KYNU,UBD,GSTM3,MGST1,SLC6A4,SLC18A2,NHERF4,PDE4B	26/-
14_Member	GO Biological Processes	GO:2000501	regulation of natural killer cell chemotaxis	-4.45984	-1.80764	6351,6352,22914	CCL4,CCL5,KLRK1	3/8
14_Member	GO Biological Processes	GO:0043922	negative regulation by host of viral transcription	-3.66364	-1.33073	6351,6352,23435	CCL4,CCL5,TARDBP	3/14
14_Member	GO Biological Processes	GO:0071345	cellular response to cytokine stimulus	-3.1299	-0.952743	678,2207,2634,3091,3572,3606,5277,6351,6352,6775,10010,11235,29887,54956,55627,163351	ZFP36L2,FCER1G,GBP2,HIF1A,IL6ST,IL18,PIGA,CCL4,CCL5,STAT4,TANK,PDCD10,SNX10,PARP16,SMPD4,GBP6	16/736
14_Member	GO Biological Processes	GO:0034341	response to type II interferon	-3.03336	-0.865036	2634,6351,6352,8942,10537,163351	GBP2,CCL4,CCL5,KYNU,UBD,GBP6	6/129
14_Member	GO Biological Processes	GO:1901623	regulation of lymphocyte chemotaxis	-2.84307	-0.73189	6351,6352,22914	CCL4,CCL5,KLRK1	3/26
14_Member	GO Biological Processes	GO:0071347	cellular response to interleukin-1	-2.7262	-0.672486	2634,3091,6351,6352,10010	GBP2,HIF1A,CCL4,CCL5,TANK	5/101
14_Member	GO Biological Processes	GO:0034612	response to tumor necrosis factor	-2.62372	-0.60844	678,2634,6351,6352,10010,10537,55627	ZFP36L2,GBP2,CCL4,CCL5,TANK,UBD,SMPD4	7/209
14_Member	GO Biological Processes	GO:0009636	response to toxic substance	-2.33395	-0.381603	2947,4257,6351,6352,6532,6571,79849	GSTM3,MGST1,CCL4,CCL5,SLC6A4,SLC18A2,NHERF4	7/236
14_Member	GO Biological Processes	GO:0071356	cellular response to tumor necrosis factor	-2.27383	-0.341512	678,2634,6351,6352,10010,55627	ZFP36L2,GBP2,CCL4,CCL5,TANK,SMPD4	6/183
14_Member	GO Biological Processes	GO:0070555	response to interleukin-1	-2.26973	-0.341512	2634,3091,6351,6352,10010	GBP2,HIF1A,CCL4,CCL5,TANK	5/129
14_Member	GO Biological Processes	GO:0030593	neutrophil chemotaxis	-2.26728	-0.340987	2207,5142,6351,6352	FCER1G,PDE4B,CCL4,CCL5	4/81
14_Member	GO Biological Processes	GO:0071621	granulocyte chemotaxis	-2.17583	-0.291511	2207,5142,6351,6352	FCER1G,PDE4B,CCL4,CCL5	4/86
14_Member	GO Biological Processes	GO:1990266	neutrophil migration	-2.07404	-0.238682	2207,5142,6351,6352	FCER1G,PDE4B,CCL4,CCL5	4/92
15_Summary	GO Biological Processes	GO:0140507	granzyme-mediated programmed cell death signaling pathway	-4.45984	-1.80764	3001,4818,5552,2634,163351	GZMA,NKG7,SRGN,GBP2,GBP6	5/-
15_Member	GO Biological Processes	GO:0140507	granzyme-mediated programmed cell death signaling pathway	-4.45984	-1.80764	3001,4818,5552	GZMA,NKG7,SRGN	3/8
15_Member	GO Biological Processes	GO:0042832	defense response to protozoan	-2.79468	-0.707405	2634,4818,163351	GBP2,NKG7,GBP6	3/27
15_Member	GO Biological Processes	GO:0001562	response to protozoan	-2.66058	-0.630821	2634,4818,163351	GBP2,NKG7,GBP6	3/30
16_Summary	GO Biological Processes	GO:0050865	regulation of cell activation	-4.41814	-1.78625	678,868,1604,1739,2207,2213,3077,3122,3123,3572,3606,5530,6352,9984,22914,26191,79987,7855	ZFP36L2,CBLB,CD55,DLG1,FCER1G,FCGR2B,HFE,HLA-DRA,HLA-DRB1,IL6ST,IL18,PPP3CA,CCL5,THOC1,KLRK1,PTPN22,SVEP1,FZD5	18/-
16_Member	GO Biological Processes	GO:0050865	regulation of cell activation	-4.41814	-1.78625	678,868,1604,1739,2207,2213,3077,3122,3123,3572,3606,5530,6352,9984,22914,26191,79987	ZFP36L2,CBLB,CD55,DLG1,FCER1G,FCGR2B,HFE,HLA-DRA,HLA-DRB1,IL6ST,IL18,PPP3CA,CCL5,THOC1,KLRK1,PTPN22,SVEP1	17/628
16_Member	GO Biological Processes	GO:0051249	regulation of lymphocyte activation	-4.41176	-1.78625	678,868,1604,1739,2213,3077,3122,3123,3572,3606,5530,6352,9984,22914,26191	ZFP36L2,CBLB,CD55,DLG1,FCGR2B,HFE,HLA-DRA,HLA-DRB1,IL6ST,IL18,PPP3CA,CCL5,THOC1,KLRK1,PTPN22	15/505
16_Member	GO Biological Processes	GO:0050670	regulation of lymphocyte proliferation	-4.34642	-1.74527	868,1604,1739,2213,3123,3572,3606,5530,6352,26191	CBLB,CD55,DLG1,FCGR2B,HLA-DRB1,IL6ST,IL18,PPP3CA,CCL5,PTPN22	10/237
16_Member	GO Biological Processes	GO:0032944	regulation of mononuclear cell proliferation	-4.28539	-1.7073	868,1604,1739,2213,3123,3572,3606,5530,6352,26191	CBLB,CD55,DLG1,FCGR2B,HLA-DRB1,IL6ST,IL18,PPP3CA,CCL5,PTPN22	10/241
16_Member	GO Biological Processes	GO:0070663	regulation of leukocyte proliferation	-3.91718	-1.51038	868,1604,1739,2213,3123,3572,3606,5530,6352,26191	CBLB,CD55,DLG1,FCGR2B,HLA-DRB1,IL6ST,IL18,PPP3CA,CCL5,PTPN22	10/267
16_Member	GO Biological Processes	GO:0050863	regulation of T cell activation	-3.88345	-1.49132	868,1604,1739,3077,3122,3123,3572,3606,5530,6352,22914,26191	CBLB,CD55,DLG1,HFE,HLA-DRA,HLA-DRB1,IL6ST,IL18,PPP3CA,CCL5,KLRK1,PTPN22	12/380
16_Member	GO Biological Processes	GO:1903037	regulation of leukocyte cell-cell adhesion	-3.88345	-1.49132	868,1604,1739,3077,3122,3123,3572,3606,5530,6352,22914,26191	CBLB,CD55,DLG1,HFE,HLA-DRA,HLA-DRB1,IL6ST,IL18,PPP3CA,CCL5,KLRK1,PTPN22	12/380
16_Member	GO Biological Processes	GO:0002694	regulation of leukocyte activation	-3.82007	-1.45628	678,868,1604,1739,2213,3077,3122,3123,3572,3606,5530,6352,9984,22914,26191	ZFP36L2,CBLB,CD55,DLG1,FCGR2B,HFE,HLA-DRA,HLA-DRB1,IL6ST,IL18,PPP3CA,CCL5,THOC1,KLRK1,PTPN22	15/571
16_Member	GO Biological Processes	GO:0042129	regulation of T cell proliferation	-3.72175	-1.38023	868,1604,1739,3123,3572,3606,5530,6352	CBLB,CD55,DLG1,HLA-DRB1,IL6ST,IL18,PPP3CA,CCL5	8/181
16_Member	GO Biological Processes	GO:0002724	regulation of T cell cytokine production	-3.49445	-1.19751	1604,3077,3606,7855	CD55,HFE,IL18,FZD5	4/38
16_Member	GO Biological Processes	GO:0022407	regulation of cell-cell adhesion	-2.87267	-0.743346	868,1604,1739,3077,3122,3123,3572,3606,5530,6352,22914,26191	CBLB,CD55,DLG1,HFE,HLA-DRA,HLA-DRB1,IL6ST,IL18,PPP3CA,CCL5,KLRK1,PTPN22	12/494
16_Member	GO Biological Processes	GO:0002726	positive regulation of T cell cytokine production	-2.84307	-0.73189	1604,3606,7855	CD55,IL18,FZD5	3/26
16_Member	GO Biological Processes	GO:0050870	positive regulation of T cell activation	-2.79035	-0.706517	1604,3122,3123,3572,3606,5530,6352,22914	CD55,HLA-DRA,HLA-DRB1,IL6ST,IL18,PPP3CA,CCL5,KLRK1	8/251
16_Member	GO Biological Processes	GO:0042102	positive regulation of T cell proliferation	-2.67043	-0.634272	1604,3572,3606,5530,6352	CD55,IL6ST,IL18,PPP3CA,CCL5	5/104
16_Member	GO Biological Processes	GO:1903039	positive regulation of leukocyte cell-cell adhesion	-2.54513	-0.54207	1604,3122,3123,3572,3606,5530,6352,22914	CD55,HLA-DRA,HLA-DRB1,IL6ST,IL18,PPP3CA,CCL5,KLRK1	8/275
16_Member	GO Biological Processes	GO:0050867	positive regulation of cell activation	-2.22725	-0.313874	1604,3122,3123,3572,3606,5530,6352,22914,79987	CD55,HLA-DRA,HLA-DRB1,IL6ST,IL18,PPP3CA,CCL5,KLRK1,SVEP1	9/378
16_Member	GO Biological Processes	GO:0002700	regulation of production of molecular mediator of immune response	-2.218	-0.312134	1604,2213,3077,3606,7855,9984	CD55,FCGR2B,HFE,IL18,FZD5,THOC1	6/188
16_Member	GO Biological Processes	GO:0046640	regulation of alpha-beta T cell proliferation	-2.21358	-0.311431	868,1604,3606	CBLB,CD55,IL18	3/43
16_Member	GO Biological Processes	GO:0022409	positive regulation of cell-cell adhesion	-2.1316	-0.264302	1604,3122,3123,3572,3606,5530,6352,22914	CD55,HLA-DRA,HLA-DRB1,IL6ST,IL18,PPP3CA,CCL5,KLRK1	8/323
16_Member	GO Biological Processes	GO:0051251	positive regulation of lymphocyte activation	-2.10861	-0.254441	1604,3122,3123,3572,3606,5530,6352,22914	CD55,HLA-DRA,HLA-DRB1,IL6ST,IL18,PPP3CA,CCL5,KLRK1	8/326
16_Member	GO Biological Processes	GO:0050671	positive regulation of lymphocyte proliferation	-2.08466	-0.242829	1604,3572,3606,5530,6352	CD55,IL6ST,IL18,PPP3CA,CCL5	5/143
16_Member	GO Biological Processes	GO:0032946	positive regulation of mononuclear cell proliferation	-2.04792	-0.222284	1604,3572,3606,5530,6352	CD55,IL6ST,IL18,PPP3CA,CCL5	5/146
17_Summary	GO Molecular Functions	GO:0042578	phosphoric ester hydrolase activity	-4.09227	-1.62519	1739,5140,5142,5530,5782,6352,8556,26191,51251,55627,56261,85464	DLG1,PDE3B,PDE4B,PPP3CA,PTPN12,CCL5,CDC14A,PTPN22,NT5C3A,SMPD4,GPCPD1,SSH2	12/-
17_Member	GO Molecular Functions	GO:0042578	phosphoric ester hydrolase activity	-4.09227	-1.62519	1739,5140,5142,5530,5782,6352,8556,26191,51251,55627,56261,85464	DLG1,PDE3B,PDE4B,PPP3CA,PTPN12,CCL5,CDC14A,PTPN22,NT5C3A,SMPD4,GPCPD1,SSH2	12/361
17_Member	GO Molecular Functions	GO:0004721	phosphoprotein phosphatase activity	-2.33165	-0.381067	1739,5530,5782,8556,26191,85464	DLG1,PPP3CA,PTPN12,CDC14A,PTPN22,SSH2	6/178
17_Member	GO Molecular Functions	GO:0016791	phosphatase activity	-2.0014	-0.191365	1739,5530,5782,8556,26191,51251,85464	DLG1,PPP3CA,PTPN12,CDC14A,PTPN22,NT5C3A,SSH2	7/273
18_Summary	GO Biological Processes	GO:0019359	nicotinamide nucleotide biosynthetic process	-4.08589	-1.62519	8942,10135,54956,133686	KYNU,NAMPT,PARP16,NADK2	4/-
18_Member	GO Biological Processes	GO:0019359	nicotinamide nucleotide biosynthetic process	-4.08589	-1.62519	8942,10135,54956,133686	KYNU,NAMPT,PARP16,NADK2	4/27
18_Member	GO Biological Processes	GO:0019363	pyridine nucleotide biosynthetic process	-4.08589	-1.62519	8942,10135,54956,133686	KYNU,NAMPT,PARP16,NADK2	4/27
18_Member	GO Biological Processes	GO:0072525	pyridine-containing compound biosynthetic process	-3.84414	-1.47576	8942,10135,54956,133686	KYNU,NAMPT,PARP16,NADK2	4/31
18_Member	GO Biological Processes	GO:0009435	NAD biosynthetic process	-2.89355	-0.758859	8942,10135,54956	KYNU,NAMPT,PARP16	3/25
18_Member	GO Biological Processes	GO:0019674	NAD metabolic process	-2.68647	-0.64599	8942,10135,54956,133686	KYNU,NAMPT,PARP16,NADK2	4/62
19_Summary	GO Cellular Components	GO:0030667	secretory granule membrane	-3.95972	-1.53042	1604,1823,2207,2215,4257,6402,6571,6845,84061,89777,160364,1520	CD55,DSC1,FCER1G,FCGR3B,MGST1,SELL,SLC18A2,VAMP7,MAGT1,SERPINB12,CLEC12A,CTSS	12/-
19_Member	GO Cellular Components	GO:0030667	secretory granule membrane	-3.95972	-1.53042	1604,1823,2207,2215,4257,6402,6571,6845,84061,89777,160364	CD55,DSC1,FCER1G,FCGR3B,MGST1,SELL,SLC18A2,VAMP7,MAGT1,SERPINB12,CLEC12A	11/317
19_Member	GO Cellular Components	GO:0101003	ficolin-1-rich granule membrane	-2.71251	-0.661035	1604,1823,2207,89777	CD55,DSC1,FCER1G,SERPINB12	4/61
19_Member	GO Cellular Components	GO:0070820	tertiary granule	-2.50513	-0.515854	1520,1604,1823,2207,89777,160364	CTSS,CD55,DSC1,FCER1G,SERPINB12,CLEC12A	6/164
20_Summary	GO Cellular Components	GO:0005765	lysosomal membrane	-3.84479	-1.47576	3122,3123,4257,4818,4891,6845,64798,80131,84061,84283,92421,151636,283554,1520,5552,25801,51316	HLA-DRA,HLA-DRB1,MGST1,NKG7,SLC11A2,VAMP7,DEPTOR,LRRC8E,MAGT1,TMEM79,CHMP4C,DTX3L,GPR137C,CTSS,SRGN,GCA,PLAC8	17/-
20_Member	GO Cellular Components	GO:0005765	lysosomal membrane	-3.84479	-1.47576	3122,3123,4257,4818,4891,6845,64798,80131,84061,84283,92421,151636,283554	HLA-DRA,HLA-DRB1,MGST1,NKG7,SLC11A2,VAMP7,DEPTOR,LRRC8E,MAGT1,TMEM79,CHMP4C,DTX3L,GPR137C	13/443
20_Member	GO Cellular Components	GO:0098852	lytic vacuole membrane	-3.84479	-1.47576	3122,3123,4257,4818,4891,6845,64798,80131,84061,84283,92421,151636,283554	HLA-DRA,HLA-DRB1,MGST1,NKG7,SLC11A2,VAMP7,DEPTOR,LRRC8E,MAGT1,TMEM79,CHMP4C,DTX3L,GPR137C	13/443
20_Member	GO Cellular Components	GO:0000323	lytic vacuole	-3.45194	-1.18598	1520,3122,3123,4257,4818,4891,5552,6845,25801,51316,64798,80131,84061,84283,92421,151636,283554	CTSS,HLA-DRA,HLA-DRB1,MGST1,NKG7,SLC11A2,SRGN,VAMP7,GCA,PLAC8,DEPTOR,LRRC8E,MAGT1,TMEM79,CHMP4C,DTX3L,GPR137C	17/757
20_Member	GO Cellular Components	GO:0005764	lysosome	-3.45194	-1.18598	1520,3122,3123,4257,4818,4891,5552,6845,25801,51316,64798,80131,84061,84283,92421,151636,283554	CTSS,HLA-DRA,HLA-DRB1,MGST1,NKG7,SLC11A2,SRGN,VAMP7,GCA,PLAC8,DEPTOR,LRRC8E,MAGT1,TMEM79,CHMP4C,DTX3L,GPR137C	17/757
20_Member	GO Cellular Components	GO:0005774	vacuolar membrane	-3.44829	-1.18596	3122,3123,4257,4818,4891,6845,64798,80131,84061,84283,92421,151636,283554	HLA-DRA,HLA-DRB1,MGST1,NKG7,SLC11A2,VAMP7,DEPTOR,LRRC8E,MAGT1,TMEM79,CHMP4C,DTX3L,GPR137C	13/487
