# Supplementary material for: Comparative transcriptome analysis of T lymphocyte subpopulations and identification of critical regulators defining porcine thymocyte identity
Source: Front Immunol. 2024 Feb 7;15:1339787. doi: 10.3389/fimmu.2024.1339787 (PMC10879363; doi:10.3389/fimmu.2024.1339787)
Supplement: Supplementary file 1 [file DataSheet_1.zip › Supplementary Tables/Supplementary Table5.xlsx]

## Sheet: cell_type_module_TPM_qc
celltype	module	cor	P	color
CD4-CD8-_t	MEdarkorange	0.631828	0.00370822	darkorange
CD4-CD8-_t	MEdarkmagenta	0.621031	0.00454294	darkmagenta
CD4-CD8-_t	MEblue	0.609824	0.00556658	blue
CD4-CD8-_t	MEmidnightblue	0.946864	8.44554e-10	midnightblue
CD4-CD8-_t	MEmediumpurple3	0.668493	0.00175459	mediumpurple3
CD4-CD8-_t	MEorange	0.638304	0.00327138	orange
CD4-CD8-_t	MEred	-0.544833	0.0158567	red
CD4+CD8+_t	MEtan	0.503251	0.0280595	tan
CD4+CD8+_t	MEroyalblue	0.610364	0.00551329	royalblue
CD4+CD8+_t	MEdarkred	0.614143	0.00515176	darkred
CD4+CD8+_t	MEdarkgrey	0.901194	1.40521e-07	darkgrey
CD4+CD8+_t	MEsteelblue	0.898199	1.79237e-07	steelblue
CD4+CD8+_t	MEred	-0.484683	0.0354528	red
CD8_t	MEsaddlebrown	0.519184	0.0227294	saddlebrown
CD8_t	MEpaleturquoise	0.536973	0.0177573	paleturquoise
CD8_t	MEdarkgreen	0.521583	0.0220012	darkgreen
CD4_t	MEskyblue	0.67442	0.00154007	skyblue
CD4_t	MEdarkturquoise	0.574012	0.0101695	darkturquoise
CD4_t	MEyellowgreen	0.905799	9.51841e-08	yellowgreen
CD4_t	MEgrey60	0.589361	0.00792007	grey60
CD4_t	MEturquoise	0.477059	0.0388918	turquoise
CD4-CD8-_l	MEblack	0.714286	0.000591161	black
CD4-CD8-_l	MEsienna3	0.541935	0.0165377	sienna3
CD4-CD8-_l	MEmagenta	0.666788	0.00182072	magenta
CD4-CD8-_l	MEbrown	0.604761	0.00608714	brown
CD4-CD8-_l	MEviolet	0.456339	0.0495434	violet
CD4-CD8-_l	MElightyellow	0.461314	0.0468045	lightyellow
CD8_l	MEdarkolivegreen	-0.861531	2.15183e-06	darkolivegreen
CD8_l	MEturquoise	-0.549315	0.0148479	turquoise
CD8_l	MEblue	-0.464981	0.0448602	blue
CD8_l	MEpink	-0.475029	0.0398498	pink
CD8_l	MElightgreen	0.675175	0.00151438	lightgreen
CD8_l	MEyellow	0.504728	0.0275278	yellow
CD8_l	MEbrown	0.481154	0.0370139	brown
CD8_l	MEpurple	0.504657	0.0275532	purple
CD4_l	MEgreen	-0.718746	0.000525983	green
CD4_l	MEcyan	0.649025	0.00264186	cyan
