# Supplementary material for: Comparative transcriptome analysis of T lymphocyte subpopulations and identification of critical regulators defining porcine thymocyte identity
Source: Front Immunol. 2024 Feb 7;15:1339787. doi: 10.3389/fimmu.2024.1339787 (PMC10879363; doi:10.3389/fimmu.2024.1339787)
Supplement: Supplementary file 1 [file DataSheet_1.zip › Supplementary Tables/Supplementary Table6.xlsx]

## Sheet: CD4-CD8-_t _midnightblue
gene	MCC	type
CD93	54	hub_overlap
ANXA4	41	hub
ETV5	41	hub_overlap
ZNF462	39	hub_overlap
CCDC68	37	hub_overlap
GJB6	34	hub
SNX29	26	hub_overlap
SULF2	26	hub_overlap
IL9R	24	hub
BCL7A	23	hub_overlap
C6orf163	23	hub
ADAMTS3	23	hub_overlap
NECAB2	22	hub
GOT1	22	hub_overlap
USH1C	21	hub_overlap
CHAC1	20	hub_overlap
NPB	20	hub
RAB27B	20	hub_overlap
SCARB1	20	hub_overlap
RFTN2	19	hub_overlap
FAM43B	18	hub_overlap
SOX13	18	hub_overlap
CLDN10	18	hub
BCAN	18	hub
VAT1	16	hub_overlap
PLSCR4	16	hub
DAPL1	16	hub_overlap
ELOVL3	15	hub_overlap
MORC4	14	hub_overlap
PHLDA1	14	hub
SHMT1	14	hub_overlap
ZNF668	13	hub_overlap
SPON2	12	hub
WDR34	12	hub_overlap
MYH2	12	hub_overlap
RASSF4	11	hub_overlap
NRP2	11	hub
TNFAIP8L3	10	hub_overlap
GLIPR1L1	10	hub
SMOC2	10	hub
TRAT1	10	hub_overlap
SLC45A3	9	hub
RHOV	9	hub_overlap
TMEM65	8	hub_overlap
ZNF510	8	hub_overlap
RGS7	8	hub
AMBN	8	hub
H2AFY2	7	hub_overlap
SOX5	7	hub_overlap
C2CD4B	6	hub_overlap
SLC2A6	6	hub
HRH2	5	hub
SEPTIN5	5	hub
STON2	5	hub
RGS18	4	hub_overlap
CD163L1	4	hub_overlap
TRDC	4	hub
LDLRAD3	4	hub_overlap
PTPN21	4	hub
EEA1	3	hub_overlap
NQO2	3	hub
PELI3	3	hub
FMO5	3	hub_overlap
PHLDB3	3	hub
GATA3	3	hub_overlap
NACC1	3	hub
ZFPM2	3	hub
SLC14A1	3	hub
KCNC2	3	hub
P2RY10	2	hub_overlap
ICOS	2	hub_overlap
CYGB	2	hub
FBXL22	2	hub
ASMT	2	hub
SATB1	2	hub_overlap
CALML5	2	hub
ACOD1	2	hub
NDN	2	hub
SPN	1	hub
RTN2	1	hub
ALPL	1	hub_overlap
ENC1	1	hub_overlap
TRIB2	1	hub
FAH	1	hub
LY75	1	hub_overlap
HMGA2	1	hub_overlap
CDCA7	0	hub_overlap
DPP3	0	hub_overlap
RDX	0	hub_overlap

## Sheet: CD4+CD8+_t _dargrey
gene	MCC	type
ZFP37	195	hub
LVRN	178	hub
APOE	158	hub_overlap
WNT4	138	hub
RAG1	136	hub_overlap
WFDC3	128	hub
MS4A4A	48	hub
MAP3K7CL	44	hub
CXHXorf66	44	hub
PDLIM1	30	hub
UBE2U	23	hub
BANK1	22	hub
OR11L1	22	hub_overlap
MAP1A	20	hub_overlap
FAM131C	20	hub
LINGO4	18	hub
NOTCH3	10	hub_overlap
MYF6	9	hub
TIMD4	9	hub
NEB	9	hub_overlap
SUCNR1	8	hub
GDPD5	8	hub
C1QA	8	hub
CXCR6	6	hub_overlap
LY6L	5	hub
ACER1	5	hub
SLITRK5	4	hub_overlap
COL5A2	3	hub_overlap
BST1	3	hub_overlap
RORC	2	hub_overlap
VSIG10	2	hub
DLG5	2	hub_overlap
CD1E	1	hub_overlap
DAB2	0	hub

## Sheet: CD4_t_yellowgreen
node_name	MCC
ENSSSCG00000048419	2	hub
TPRN	2	hub
ENSSSCG00000042710	2	hub
CPZ	1	hub
ZC2HC1B	1	hub
ENSSSCG00000044855	1	hub
ENSSSCG00000044765	1	hub
ENSSSCG00000044397	1	hub
CYP2C42	1	hub
ANKRD34B	1	hub
CDH13	1	hub
SEZ6L2	0	hub
ZBTB7B	0	hub
ENSSSCG00000031365	0	hub
ENSSSCG00000030362	0	hub
RNF215	0	hub

## Sheet: CD4_t_syblue
gene	type	MCC
PCDHAC2	hub	18
CCDC87	hub	18
EPOP	hub	15
FRMD7	hub	15
GYPA	hub	14
TLR2	hub	14
NTS	hub	13
DNAAF1	hub	12
SHB	hub	9
RHAG	hub	8
DKK4	hub	7
RAB34	hub	6
CLVS2	hub	6
CA1	hub	5
LHFPL2	hub	4
SERPING1	hub	4
STARD8	hub	4
ACOT12	hub	3
HEY2	hub	3
HYAL3	hub	2
A2M	hub	2

## Sheet: CD8_t_paleturquoise
gene	MCC	type
LMO1	960	hub
ARHGEF4	418	hub
UCP3	408	hub
MYL2	384	hub
RASGRP3	356	hub
C1GALT1C1L	264	hub
LYPD8	188	hub
DCLK2	90	hub
TCEA3	88	hub
UPK2	80	hub
SLC27A1	14	hub

## Sheet: CD8_t_darkgreen
gene	MCC	type
IFN-DELTA-6	194	hub
CPQ	174	hub
GRK3	162	hub
MPP4	154	hub
CCDC148	110	hub
EPS8L2	108	hub
TTC8	108	hub
C12orf50	108	hub
PCDHGB5	92	hub
SLC4A5	86	hub
IFN-DELTA-1	78	hub
CHGA	78	hub
ADAM28	64	hub
ASZ1	62	hub
HAO2	62	hub
MAP3K9	60	hub
CDH8	48	hub
POMGNT2	48	hub
CCDC173	28	hub
POU5F1	18	hub
ANKDD1A	6	hub

## Sheet: CD4-CD8-_l_black
node_name	MCC	type
CES1	1086	hub
DCHS2	822	hub
MIA	780	hub
GALNT8	622	hub
TUBB4A	606	hub
HEPACAM2	604	hub
ZNF565	596	hub
CES3	554	hub
HCRT	542	hub
RGS22	456	hub
TTYH2	430	hub_overlap
OVGP1	428	hub
RS1	380	hub
PNLDC1	368	hub
CRYAB	352	hub
CXCL13	312	hub
LRCH2	244	hub_overlap
RBM47	222	hub
CXorf21	210	hub
LRIT3	208	hub
SLC15A2	202	hub
MS4A1	184	hub
TBC1D32	166	hub
MAGEF1	152	hub
IFN-DELTA-11	102	hub
SLC6A14	100	hub
TMEM190	96	hub
MREG	86	hub
MRC1	80	hub
AMOTL1	78	hub
U2	76	hub
EHD2	68	hub
AZIN2	68	hub
ZKSCAN7	60	hub
SPI1	40	hub
C5orf47	36	hub
AKIP1	26	hub
SNAPC4	18	hub
TBC1D2	18	hub
MAMSTR	6	hub

## Sheet: CD4_l_cyan
gene	MCC	type
DEFB124	10140	hub
C3orf49	8856	hub
FGG	7898	hub
TMEM247	7412	hub
WIPF3	6544	hub
LCA5	6346	hub
SMPDL3A	5196	hub
KCNJ16	4508	hub
BEX5	3780	hub
SLC10A6	3420	hub
NRP1	3116	hub
WDR63	2950	hub
FMN2	2626	hub
CAPZA3	2444	hub
FAXDC2	2312	hub
KCNB2	2004	hub
ERICH6	1880	hub
DCLRE1B	1738	hub
NOSTRIN	1706	hub
BPIFB3	1602	hub
SLC35E4	1560	hub
DDO	1458	hub
INA	1302	hub
TMEM182	1008	hub
AOC1	990	hub
RARG	954	hub
SLCO4C1	948	hub
COL4A4	946	hub
TAS2R38	918	hub
PNPLA7	864	hub
DGAT2	858	hub
RNF183	840	hub
ADORA3	790	hub
MEF2C	754	hub
CNR2	648	hub
CCDC89	636	hub_overlap
ADAM12	634	hub
HOXA10	568	hub
OR9I1	534	hub
PHEROC	434	hub
APOM	424	hub
EFCC1	376	hub
HPCAL4	302	hub
STEAP1	296	hub
PCSK5	258	hub
MACC1	232	hub
PPP1R13L	228	hub
SRGAP3	214	hub
MINDY1	186	hub
OAZ2	166	hub
HHLA2	126	hub
MCMDC2	98	hub

## Sheet: CD8_l_lightgreen
gene	MCC	type
NWD1	9	hub
SLFN14	9	hub_overlap
MLIP	6	hub
RHBG	5	hub
PTGES3	5	hub
TRMT5	4	hub_overlap
MRPL18	4	hub
FAM227A	3	hub
SMKR1	3	hub_overlap
TCEAL8	3	hub_overlap
CHRNA5	3	hub
PPP1R9A	2	hub
DDIT3	2	hub
UGT1A6	2	hub
BHMT	2	hub_overlap
IAH1	1	hub
KLK12	1	hub_overlap
SCNN1G	1	hub
PPIH	1	hub
HGD	0	hub
