# Supplementary material for: Comparative transcriptome analysis of T lymphocyte subpopulations and identification of critical regulators defining porcine thymocyte identity
Source: Front Immunol. 2024 Feb 7;15:1339787. doi: 10.3389/fimmu.2024.1339787 (PMC10879363; doi:10.3389/fimmu.2024.1339787)
Supplement: Supplementary file 1 [file DataSheet_1.zip › Supplementary Tables/Supplementary Table7.xlsx]

## Sheet: output_degs_sig
	p_val	avg_log2FC	pct.1	pct.2	p_val_adj	cluster	gene
KIT	4.65563e-185	0.698836	0.341	0.017	6.44013e-181	DN_C	KIT
TNIP3	7.19374e-180	1.18048	0.667	0.08	9.95111e-176	DN_C	TNIP3
TNFAIP8L3	9.09535e-154	0.760468	0.366	0.027	1.25816e-149	DN_C	TNFAIP8L3
MDK	9.4407e-149	1.43999	0.614	0.087	1.30593e-144	DN_C	MDK
BATF3	4.55912e-138	0.945314	0.476	0.054	6.30663e-134	DN_C	BATF3
NQO2	4.93728e-137	0.748991	0.504	0.06	6.82974e-133	DN_C	NQO2
TRGC2	1.80272e-136	1.5044	0.931	0.227	2.4937e-132	DN_C	TRGC2
SERHL2	8.90075e-122	1.28354	0.874	0.222	1.23124e-117	DN_C	SERHL2
SHMT1	2.36262e-121	1.46541	0.89	0.248	3.26821e-117	DN_C	SHMT1
ENSSSCG00000031090	6.42453e-119	0.402393	0.26	0.016	8.88705e-115	DN_C	ENSSSCG00000031090
TRIM58	2.22155e-117	0.879623	0.793	0.152	3.07307e-113	DN_C	TRIM58
ENSSSCG00000022246	9.42487e-116	0.912442	0.744	0.15	1.30374e-111	DN_C	ENSSSCG00000022246
FTH1	2.12232e-112	1.51656	1	0.934	2.9358e-108	DN_C	FTH1
DDAH2	8.13979e-106	1.09843	0.569	0.101	1.12598e-101	DN_C	DDAH2
CDCA7	1.30581e-104	0.976322	0.581	0.112	1.80633e-100	DN_C	CDCA7
MCM2	7.47602e-104	0.830107	0.533	0.092	1.03416e-99	DN_C	MCM2
KDSR	2.34995e-101	1.41612	0.943	0.365	3.25069e-97	DN_C	KDSR
UNG	1.5469e-100	1.27251	0.744	0.19	2.13983e-96	DN_C	UNG
MCM4	7.01714e-98	1.04526	0.659	0.15	9.70681e-94	DN_C	MCM4
MCM3	2.18559e-96	0.915458	0.598	0.123	3.02332e-92	DN_C	MCM3
UHRF1	5.93128e-95	1.38639	0.951	0.37	8.20473e-91	DN_C	UHRF1
ETV6	9.9444e-91	0.552568	0.484	0.08	1.37561e-86	DN_C	ETV6
DUT	1.35726e-90	1.35864	0.943	0.326	1.8775e-86	DN_C	DUT
FADS3	1.50523e-90	1.32687	0.976	0.468	2.08219e-86	DN_C	FADS3
ENSSSCG00000010077	9.31308e-89	1.18481	0.988	0.392	1.28828e-84	DN_C	ENSSSCG00000010077
VPREB1	6.87359e-88	0.54132	0.415	0.059	9.50823e-84	DN_C	VPREB1
HES1	1.69781e-87	1.16752	0.699	0.173	2.34858e-83	DN_C	HES1
TUBA4A	1.19027e-86	1.67626	0.923	0.415	1.6465e-82	DN_C	TUBA4A
LGMN	1.44694e-84	0.400573	0.256	0.024	2.00156e-80	DN_C	LGMN
DPP4	2.03989e-84	0.357445	0.272	0.027	2.82177e-80	DN_C	DPP4
TRGC1	1.56938e-83	1.27795	0.963	0.391	2.17093e-79	DN_C	TRGC1
ENSSSCG00000039222	3.43796e-83	0.603082	0.415	0.065	4.75574e-79	DN_C	ENSSSCG00000039222
PCLAF	1.82446e-82	1.29447	0.744	0.197	2.52377e-78	DN_C	PCLAF
CISH	1.07028e-81	0.733169	0.545	0.107	1.48052e-77	DN_C	CISH
TIFA	1.22373e-81	0.491295	0.35	0.048	1.69279e-77	DN_C	TIFA
ISYNA1	1.51605e-81	0.482419	0.26	0.027	2.09716e-77	DN_C	ISYNA1
CENPF	3.83548e-80	1.83557	0.675	0.181	5.30562e-76	DN_C	CENPF
MCFD2	8.17528e-80	0.663435	0.618	0.137	1.13089e-75	DN_C	MCFD2
ENSSSCG00000013318	3.22337e-79	0.420918	0.317	0.041	4.45889e-75	DN_C	ENSSSCG00000013318
CDC45	1.71147e-78	0.784458	0.581	0.134	2.36748e-74	DN_C	CDC45
CENPS	2.78964e-78	0.767724	0.553	0.126	3.85891e-74	DN_C	CENPS
MCM7	2.62493e-77	1.26164	0.85	0.323	3.63107e-73	DN_C	MCM7
GINS1	3.81952e-76	0.811225	0.602	0.145	5.28354e-72	DN_C	GINS1
NOTCH1	2.42073e-75	0.549839	0.504	0.101	3.34859e-71	DN_C	NOTCH1
CDK6	1.06531e-74	1.12038	0.882	0.355	1.47364e-70	DN_C	CDK6
SMC2	3.25414e-74	1.04211	0.744	0.212	4.50146e-70	DN_C	SMC2
LIG1	6.48463e-74	0.702965	0.537	0.12	8.97019e-70	DN_C	LIG1
BTF3	1.06378e-73	0.942287	1	0.957	1.47153e-69	DN_C	BTF3
IFITM3	2.18772e-73	0.4769	0.407	0.068	3.02627e-69	DN_C	IFITM3
ENSSSCG00000031117	3.42352e-73	1.16648	0.789	0.262	4.73576e-69	DN_C	ENSSSCG00000031117
RAD54L	4.80661e-72	0.561089	0.451	0.089	6.64899e-68	DN_C	RAD54L
PFKL	5.49474e-72	0.602049	0.476	0.098	7.60087e-68	DN_C	PFKL
HMGB2	1.07171e-71	1.39366	0.955	0.442	1.4825e-67	DN_C	HMGB2
NASP	1.10974e-71	0.989974	0.825	0.27	1.5351e-67	DN_C	NASP
RASSF4	6.03935e-71	0.628363	0.602	0.14	8.35424e-67	DN_C	RASSF4
ATAD2	5.91973e-70	1.06196	0.732	0.218	8.18876e-66	DN_C	ATAD2
LMNB1	2.80771e-69	0.913296	0.736	0.218	3.88391e-65	DN_C	LMNB1
MCM5	3.86143e-69	0.896526	0.61	0.164	5.34152e-65	DN_C	MCM5
ENSSSCG00000002651	7.09023e-69	0.8225	0.549	0.136	9.80791e-65	DN_C	ENSSSCG00000002651
NCAPG	8.22947e-69	0.95951	0.557	0.138	1.13838e-64	DN_C	NCAPG
YBX3	9.77331e-69	0.897152	0.846	0.293	1.35194e-64	DN_C	YBX3
RAB27B	1.76944e-67	0.47474	0.463	0.092	2.44766e-63	DN_C	RAB27B
E2F1	1.70056e-65	0.662398	0.358	0.064	2.35238e-61	DN_C	E2F1
SRGN	5.478e-65	1.01515	0.923	0.387	7.57771e-61	DN_C	SRGN
ENSSSCG00000032003	2.0526e-64	1.05884	0.976	0.559	2.83936e-60	DN_C	ENSSSCG00000032003
STMN1	3.57762e-64	1.10523	0.976	0.496	4.94892e-60	DN_C	STMN1
CNTLN	1.27707e-63	0.43374	0.317	0.051	1.76657e-59	DN_C	CNTLN
ENSSSCG00000029039	3.18404e-63	0.52317	0.346	0.062	4.40448e-59	DN_C	ENSSSCG00000029039
CENPU	3.2818e-62	0.653284	0.476	0.112	4.53972e-58	DN_C	CENPU
H2AFZ	8.59383e-62	1.18451	0.992	0.706	1.18878e-57	DN_C	H2AFZ
ZNF367	4.31814e-61	0.633042	0.411	0.088	5.97328e-57	DN_C	ZNF367
PBK	4.96885e-61	0.865255	0.508	0.129	6.87342e-57	DN_C	PBK
HELLS	5.11502e-60	0.75126	0.614	0.178	7.07561e-56	DN_C	HELLS
ZNF22	5.30859e-60	0.929268	0.931	0.413	7.34338e-56	DN_C	ZNF22
PXMP4	7.95385e-60	0.437287	0.785	0.242	1.10026e-55	DN_C	PXMP4
ARL4A	1.0922e-58	0.534587	0.561	0.143	1.51084e-54	DN_C	ARL4A
LPGAT1	1.75812e-58	0.386846	0.321	0.055	2.432e-54	DN_C	LPGAT1
MTF2	3.39759e-58	0.986942	0.972	0.588	4.69988e-54	DN_C	MTF2
ENSSSCG00000010878	3.47866e-58	0.452579	0.378	0.074	4.81203e-54	DN_C	ENSSSCG00000010878
C1orf21	4.138e-58	0.404139	0.329	0.059	5.7241e-54	DN_C	C1orf21
SPDL1	7.75126e-58	0.42057	0.264	0.04	1.07223e-53	DN_C	SPDL1
CFAP410	1.53808e-57	0.517203	0.557	0.144	2.12763e-53	DN_C	CFAP410
SIVA1	3.08717e-57	1.01086	0.752	0.288	4.27048e-53	DN_C	SIVA1
MCM6	3.20743e-57	0.924926	0.683	0.235	4.43684e-53	DN_C	MCM6
CYBRD1	3.30014e-56	0.358731	0.333	0.059	4.56508e-52	DN_C	CYBRD1
BARD1	7.34514e-56	0.664413	0.476	0.122	1.01605e-51	DN_C	BARD1
TNRC18	8.9445e-56	0.528119	0.48	0.116	1.23729e-51	DN_C	TNRC18
GLUL	3.47057e-55	0.686048	0.524	0.141	4.80084e-51	DN_C	GLUL
PCNA	4.41133e-55	1.00204	0.793	0.301	6.1022e-51	DN_C	PCNA
ENSSSCG00000035908	5.83975e-55	0.835877	0.48	0.13	8.07812e-51	DN_C	ENSSSCG00000035908
SPC24	8.03203e-55	0.769362	0.659	0.2	1.11107e-50	DN_C	SPC24
RAD51	1.62173e-54	0.53402	0.378	0.082	2.24333e-50	DN_C	RAD51
CLSPN	2.52575e-54	0.728502	0.516	0.143	3.49387e-50	DN_C	CLSPN
RFC4	4.83001e-54	0.740319	0.61	0.189	6.68136e-50	DN_C	RFC4
IL7R	8.01986e-54	0.654551	0.829	0.291	1.10939e-49	DN_C	IL7R
MAD2L1	1.64339e-53	0.779449	0.683	0.222	2.2733e-49	DN_C	MAD2L1
RAB32	2.91372e-53	0.302543	0.37	0.074	4.03055e-49	DN_C	RAB32
TUBA1B	6.6062e-53	1.22333	0.963	0.669	9.13835e-49	DN_C	TUBA1B
RFC3	9.30535e-53	0.605363	0.549	0.156	1.28721e-48	DN_C	RFC3
EZH2	1.4455e-52	0.913997	0.687	0.234	1.99956e-48	DN_C	EZH2
MND1	2.95651e-52	0.688082	0.614	0.193	4.08974e-48	DN_C	MND1
BEX1	4.82154e-52	0.819386	0.638	0.209	6.66964e-48	DN_C	BEX1
RPA2	1.26984e-51	0.661779	0.654	0.214	1.75658e-47	DN_C	RPA2
CENPE	3.9374e-51	1.02985	0.565	0.173	5.4466e-47	DN_C	CENPE
PGM2	2.61797e-50	0.444438	0.35	0.072	3.62143e-46	DN_C	PGM2
ATAD5	3.04239e-50	0.650133	0.61	0.192	4.20853e-46	DN_C	ATAD5
KIF15	1.02017e-49	0.66079	0.407	0.1	1.4112e-45	DN_C	KIF15
HOPX	1.07142e-49	0.382443	0.354	0.072	1.4821e-45	DN_C	HOPX
TOP2A	1.63813e-49	1.42398	0.496	0.141	2.26603e-45	DN_C	TOP2A
ATIC	7.86563e-49	0.45508	0.407	0.099	1.08805e-44	DN_C	ATIC
ARHGAP5	8.16532e-49	0.410063	0.341	0.07	1.12951e-44	DN_C	ARHGAP5
MSH6	8.86472e-49	0.738585	0.606	0.202	1.22626e-44	DN_C	MSH6
ENSSSCG00000026055	2.05262e-48	0.534031	0.48	0.133	2.83939e-44	DN_C	ENSSSCG00000026055
POLD1	3.01117e-48	0.516478	0.423	0.107	4.16535e-44	DN_C	POLD1
ENSSSCG00000016828	3.20406e-48	0.692076	0.675	0.236	4.43218e-44	DN_C	ENSSSCG00000016828
BIRC5	3.96097e-48	0.789048	0.541	0.162	5.47921e-44	DN_C	BIRC5
FAM78A	4.55007e-48	0.715231	0.776	0.294	6.29411e-44	DN_C	FAM78A
ENSSSCG00000037376	8.18353e-48	0.495685	0.508	0.141	1.13203e-43	DN_C	ENSSSCG00000037376
SUV39H1	1.32051e-47	0.431152	0.407	0.1	1.82666e-43	DN_C	SUV39H1
RRM1	4.62796e-47	0.671114	0.675	0.241	6.40186e-43	DN_C	RRM1
E2F3	4.69016e-47	0.388751	0.386	0.091	6.4879e-43	DN_C	E2F3
NUCKS1	5.03068e-47	1.03849	0.984	0.674	6.95894e-43	DN_C	NUCKS1
RAD51AP1	5.7882e-47	0.430919	0.305	0.063	8.00681e-43	DN_C	RAD51AP1
INTS1	7.98545e-47	0.622015	0.545	0.166	1.10463e-42	DN_C	INTS1
HMGN3	1.15857e-46	0.670945	1	0.883	1.60264e-42	DN_C	HMGN3
TPX2	1.22041e-46	0.965944	0.492	0.144	1.68819e-42	DN_C	TPX2
LTBP3	1.28549e-46	0.275272	0.358	0.075	1.77822e-42	DN_C	LTBP3
PAICS	1.63784e-46	0.541898	0.5	0.145	2.26562e-42	DN_C	PAICS
TK1	1.65807e-46	0.765103	0.569	0.177	2.29361e-42	DN_C	TK1
ENSSSCG00000009327	2.23512e-46	0.818299	1	0.94	3.09184e-42	DN_C	ENSSSCG00000009327
DNMT1	2.28387e-46	0.873538	0.797	0.342	3.15928e-42	DN_C	DNMT1
PTGR1	2.35149e-46	0.503615	0.451	0.123	3.25282e-42	DN_C	PTGR1
ENSSSCG00000005453	2.46146e-46	0.887224	0.984	0.659	3.40494e-42	DN_C	ENSSSCG00000005453
SSBP2	7.54027e-46	0.314379	0.407	0.096	1.04305e-41	DN_C	SSBP2
CD93	1.29811e-45	0.446385	0.569	0.17	1.79568e-41	DN_C	CD93
PKMYT1	1.30753e-44	0.416083	0.256	0.048	1.80871e-40	DN_C	PKMYT1
NCAPG2	1.90374e-44	0.522054	0.48	0.14	2.63344e-40	DN_C	NCAPG2
POC1A	2.22518e-44	0.566559	0.472	0.14	3.07809e-40	DN_C	POC1A
ENSSSCG00000039071	2.64623e-44	0.779784	0.947	0.617	3.66053e-40	DN_C	ENSSSCG00000039071
LY6D	3.137e-44	0.313096	0.341	0.075	4.33941e-40	DN_C	LY6D
MVB12B	5.89883e-44	0.309783	0.346	0.076	8.15985e-40	DN_C	MVB12B
STIL	1.06666e-43	0.395575	0.325	0.073	1.4755e-39	DN_C	STIL
DNTT	1.1545e-43	0.666725	0.785	0.309	1.59702e-39	DN_C	DNTT
MAMDC4	1.38085e-43	0.594536	0.821	0.33	1.91013e-39	DN_C	MAMDC4
ENSSSCG00000026302	6.00737e-43	1.08647	0.467	0.143	8.30999e-39	DN_C	ENSSSCG00000026302
CEP85	7.236e-43	0.366173	0.285	0.058	1.00096e-38	DN_C	CEP85
MDFIC	9.95467e-43	0.278761	0.264	0.049	1.37703e-38	DN_C	MDFIC
SGO2	1.12134e-42	0.718104	0.382	0.099	1.55115e-38	DN_C	SGO2
ENSSSCG00000035544	1.34263e-42	1.12645	0.573	0.195	1.85726e-38	DN_C	ENSSSCG00000035544
MCM10	1.57222e-42	0.423226	0.293	0.063	2.17485e-38	DN_C	MCM10
ASNS	2.10096e-42	0.511998	0.577	0.188	2.90625e-38	DN_C	ASNS
RANBP1	4.70299e-42	0.780095	0.866	0.395	6.50564e-38	DN_C	RANBP1
ENSSSCG00000037609	8.9046e-42	0.61344	0.541	0.174	1.23177e-37	DN_C	ENSSSCG00000037609
CTNNA1	1.12389e-41	0.261414	0.309	0.066	1.55468e-37	DN_C	CTNNA1
CDC20	1.16739e-41	0.966123	0.447	0.132	1.61485e-37	DN_C	CDC20
TOPBP1	2.0203e-41	0.532482	0.541	0.176	2.79469e-37	DN_C	TOPBP1
FANCD2	2.84217e-41	0.400503	0.309	0.07	3.93158e-37	DN_C	FANCD2
RGS18	2.93234e-41	0.378056	0.407	0.105	4.05631e-37	DN_C	RGS18
BRCA1	3.20483e-41	0.417743	0.329	0.078	4.43324e-37	DN_C	BRCA1
CHAF1A	3.37497e-41	0.479776	0.394	0.106	4.66859e-37	DN_C	CHAF1A
ENSSSCG00000039523	4.448e-41	0.462982	0.528	0.168	6.15292e-37	DN_C	ENSSSCG00000039523
NEK2	4.91641e-41	0.452373	0.297	0.066	6.80087e-37	DN_C	NEK2
ENSSSCG00000032946	6.18019e-41	0.690137	0.463	0.14	8.54906e-37	DN_C	ENSSSCG00000032946
H2AFY	6.48141e-41	0.747105	0.858	0.428	8.96574e-37	DN_C	H2AFY
RUVBL1	1.37135e-40	0.530798	0.642	0.227	1.897e-36	DN_C	RUVBL1
CTSC	2.85423e-40	0.968711	0.911	0.521	3.94826e-36	DN_C	CTSC
HINT1	3.84898e-40	0.77931	0.915	0.474	5.32429e-36	DN_C	HINT1
POLD3	4.36028e-40	0.518992	0.516	0.165	6.03158e-36	DN_C	POLD3
VKORC1	6.02529e-40	0.315157	0.305	0.068	8.33478e-36	DN_C	VKORC1
TEX30	6.65201e-40	0.449967	0.431	0.125	9.20172e-36	DN_C	TEX30
ENSSSCG00000012517	1.01813e-39	0.516326	0.541	0.18	1.40838e-35	DN_C	ENSSSCG00000012517
ORC1	1.29246e-39	0.395828	0.293	0.066	1.78786e-35	DN_C	ORC1
CIP2A	1.56038e-39	0.493694	0.467	0.144	2.15847e-35	DN_C	CIP2A
MIS18A	1.57926e-39	0.34942	0.337	0.083	2.18459e-35	DN_C	MIS18A
LSM4	2.45195e-39	0.709764	0.862	0.394	3.39179e-35	DN_C	LSM4
ACSL5	3.99722e-39	0.266935	0.272	0.056	5.52935e-35	DN_C	ACSL5
MTSS1	5.05068e-39	0.428558	0.793	0.307	6.9866e-35	DN_C	MTSS1
ENSSSCG00000030122	7.50843e-39	0.436607	0.435	0.127	1.03864e-34	DN_C	ENSSSCG00000030122
PTCRA	1.12274e-38	0.947208	0.813	0.385	1.55309e-34	DN_C	PTCRA
GNG10	1.48549e-38	0.560374	0.598	0.213	2.05487e-34	DN_C	GNG10
KCNIP3	1.66968e-38	0.262888	0.301	0.065	2.30967e-34	DN_C	KCNIP3
BLVRA	1.85079e-38	0.305234	0.354	0.09	2.56019e-34	DN_C	BLVRA
NUF2	2.19073e-38	0.657961	0.439	0.135	3.03043e-34	DN_C	NUF2
TALDO1	2.22965e-38	0.72414	0.935	0.577	3.08427e-34	DN_C	TALDO1
GALNT7	2.3069e-38	0.348566	0.39	0.105	3.19113e-34	DN_C	GALNT7
PTMA	2.60184e-38	0.496817	1	1	3.59913e-34	DN_C	PTMA
VRK1	2.8794e-38	0.505568	0.508	0.165	3.98307e-34	DN_C	VRK1
GKAP1	7.3173e-38	0.362213	0.431	0.124	1.0122e-33	DN_C	GKAP1
CIT	8.01005e-38	0.414579	0.285	0.065	1.10803e-33	DN_C	CIT
ANXA2	8.59778e-38	0.493423	0.488	0.157	1.18933e-33	DN_C	ANXA2
FLAD1	1.52732e-37	0.651666	0.642	0.24	2.11274e-33	DN_C	FLAD1
CENPH	3.30015e-37	0.543584	0.545	0.189	4.5651e-33	DN_C	CENPH
CCDC88A	3.91095e-37	0.481199	0.614	0.219	5.41002e-33	DN_C	CCDC88A
SMS	7.41378e-37	0.491515	0.63	0.233	1.02555e-32	DN_C	SMS
ORC6	1.27311e-36	0.518869	0.573	0.205	1.7611e-32	DN_C	ORC6
ZMAT5	1.66194e-36	0.383645	0.484	0.153	2.29896e-32	DN_C	ZMAT5
SYNE2	2.1078e-36	0.656588	0.354	0.097	2.91572e-32	DN_C	SYNE2
SOWAHA	2.39645e-36	0.358573	0.252	0.052	3.31501e-32	DN_C	SOWAHA
TRIP13	2.5239e-36	0.359194	0.419	0.123	3.49131e-32	DN_C	TRIP13
SYK	2.93717e-36	0.407131	0.504	0.162	4.06298e-32	DN_C	SYK
KIF11	4.73865e-36	0.869662	0.419	0.13	6.55497e-32	DN_C	KIF11
HDGFL3	6.52409e-36	0.443599	0.516	0.172	9.02477e-32	DN_C	HDGFL3
SOCS1	8.53952e-36	0.362104	0.358	0.093	1.18127e-31	DN_C	SOCS1
GMNN	1.03996e-35	0.497558	0.606	0.223	1.43857e-31	DN_C	GMNN
TCF19	1.15197e-35	0.425833	0.341	0.092	1.59352e-31	DN_C	TCF19
RMI2	1.30176e-35	0.362514	0.272	0.062	1.80073e-31	DN_C	RMI2
WEE1	1.63637e-35	0.492383	0.374	0.11	2.26358e-31	DN_C	WEE1
TOP3A	1.63767e-35	0.444219	0.524	0.176	2.26539e-31	DN_C	TOP3A
ARRB1	1.69428e-35	0.262266	0.313	0.074	2.34369e-31	DN_C	ARRB1
BEX4	5.75742e-35	0.490501	0.581	0.208	7.96425e-31	DN_C	BEX4
CDK2AP1	5.8309e-35	0.524671	0.541	0.194	8.06588e-31	DN_C	CDK2AP1
NSD2	5.86543e-35	0.422608	0.439	0.138	8.11366e-31	DN_C	NSD2
ENSSSCG00000032060	5.94348e-35	0.552978	0.565	0.205	8.22161e-31	DN_C	ENSSSCG00000032060
IQGAP2	6.38299e-35	0.440637	0.423	0.13	8.82959e-31	DN_C	IQGAP2
APIP	6.69629e-35	0.403725	0.476	0.155	9.26298e-31	DN_C	APIP
SPART	1.39785e-34	0.327779	0.325	0.084	1.93365e-30	DN_C	SPART
ENSSSCG00000045892	1.57556e-34	0.333289	0.476	0.148	2.17947e-30	DN_C	ENSSSCG00000045892
SNRPD1	1.68889e-34	0.672022	0.931	0.504	2.33625e-30	DN_C	SNRPD1
GALK1	2.51175e-34	0.337672	0.276	0.065	3.47451e-30	DN_C	GALK1
CTRC	3.31897e-34	0.328664	0.484	0.153	4.59113e-30	DN_C	CTRC
HMMR	3.3311e-34	0.782673	0.378	0.116	4.60791e-30	DN_C	HMMR
MAP4K4	3.63318e-34	0.260757	0.256	0.054	5.02578e-30	DN_C	MAP4K4
GSTO1	6.07216e-34	0.626742	0.825	0.383	8.39962e-30	DN_C	GSTO1
HPRT1	6.5811e-34	0.417243	0.407	0.124	9.10364e-30	DN_C	HPRT1
ZNF512B	6.76745e-34	0.402494	0.557	0.196	9.36141e-30	DN_C	ZNF512B
TMPO	6.76865e-34	0.486043	0.492	0.169	9.36308e-30	DN_C	TMPO
ENSSSCG00000004782	1.12341e-33	0.503034	0.333	0.092	1.55401e-29	DN_C	ENSSSCG00000004782
RBL1	1.43225e-33	0.420412	0.411	0.129	1.98123e-29	DN_C	RBL1
CCDC34	2.45387e-33	0.488888	0.443	0.145	3.39444e-29	DN_C	CCDC34
PTPMT1	2.78647e-33	0.397724	0.419	0.131	3.85453e-29	DN_C	PTPMT1
SNRPG	3.0431e-33	0.641693	0.984	0.755	4.20952e-29	DN_C	SNRPG
USP1	4.13606e-33	0.612019	0.732	0.314	5.72141e-29	DN_C	USP1
ENSSSCG00000016679	4.3344e-33	0.395557	0.447	0.146	5.99578e-29	DN_C	ENSSSCG00000016679
REXO2	6.53856e-33	0.445571	0.565	0.209	9.04479e-29	DN_C	REXO2
NBN	6.70579e-33	0.317651	0.411	0.124	9.27613e-29	DN_C	NBN
MYB	9.36702e-33	0.57182	0.927	0.489	1.29574e-28	DN_C	MYB
SUV39H2	1.13053e-32	0.336641	0.293	0.075	1.56386e-28	DN_C	SUV39H2
PLK4	1.17835e-32	0.355551	0.313	0.084	1.63001e-28	DN_C	PLK4
TRIM37	1.37083e-32	0.389352	0.472	0.157	1.89626e-28	DN_C	TRIM37
DSCC1	1.54426e-32	0.398133	0.411	0.129	2.13617e-28	DN_C	DSCC1
MRE11	2.13925e-32	0.307179	0.325	0.088	2.95923e-28	DN_C	MRE11
RAN	2.19946e-32	0.661386	0.98	0.727	3.04251e-28	DN_C	RAN
MBNL3	2.66361e-32	0.449403	0.618	0.238	3.68458e-28	DN_C	MBNL3
NREP	3.01585e-32	0.505592	0.679	0.276	4.17183e-28	DN_C	NREP
CDK2	3.30218e-32	0.434957	0.533	0.192	4.56791e-28	DN_C	CDK2
REXO5	4.1616e-32	0.365432	0.386	0.118	5.75674e-28	DN_C	REXO5
C18orf54	4.28126e-32	0.319911	0.337	0.094	5.92227e-28	DN_C	C18orf54
TUBB	4.83602e-32	0.959007	0.939	0.622	6.68967e-28	DN_C	TUBB
CCDC167	6.94574e-32	0.370939	0.431	0.14	9.60804e-28	DN_C	CCDC167
KIF20B	9.83294e-32	0.560663	0.394	0.125	1.36019e-27	DN_C	KIF20B
ENSSSCG00000048637	1.02261e-31	0.359821	0.37	0.108	1.41457e-27	DN_C	ENSSSCG00000048637
SSRP1	1.54789e-31	0.463308	0.679	0.271	2.1412e-27	DN_C	SSRP1
YBX1	1.69084e-31	0.585569	0.992	0.829	2.33894e-27	DN_C	YBX1
TMEM129	1.69168e-31	0.688413	0.825	0.401	2.34011e-27	DN_C	TMEM129
LSM6	1.77002e-31	0.627325	0.772	0.358	2.44847e-27	DN_C	LSM6
ENHO	1.8286e-31	0.287937	0.545	0.192	2.5295e-27	DN_C	ENHO
CD47	2.65129e-31	0.58283	0.833	0.431	3.66754e-27	DN_C	CD47
NCAPH	2.6999e-31	0.37043	0.297	0.08	3.73478e-27	DN_C	NCAPH
ENSSSCG00000033733	3.41623e-31	0.652871	0.988	0.714	4.72567e-27	DN_C	ENSSSCG00000033733
GFI1	5.54018e-31	0.412909	0.557	0.207	7.66373e-27	DN_C	GFI1
ERGIC1	5.66679e-31	0.292815	0.472	0.157	7.83888e-27	DN_C	ERGIC1
DKC1	6.58775e-31	0.528256	0.573	0.224	9.11283e-27	DN_C	DKC1
DEK	7.35783e-31	0.690574	0.927	0.628	1.01781e-26	DN_C	DEK
RUFY3	8.35494e-31	0.314143	0.411	0.127	1.15574e-26	DN_C	RUFY3
YWHAQ	8.44388e-31	0.608368	0.813	0.394	1.16804e-26	DN_C	YWHAQ
ENSSSCG00000040056	9.84296e-31	0.288665	0.398	0.123	1.36158e-26	DN_C	ENSSSCG00000040056
PRPS2	1.00858e-30	0.360914	0.585	0.22	1.39517e-26	DN_C	PRPS2
NRROS	1.30693e-30	0.268912	0.37	0.108	1.80788e-26	DN_C	NRROS
RTKN2	1.37503e-30	0.488971	0.358	0.11	1.90208e-26	DN_C	RTKN2
SASS6	2.09768e-30	0.378548	0.362	0.111	2.90172e-26	DN_C	SASS6
ELOVL3	2.10161e-30	0.376673	0.256	0.061	2.90716e-26	DN_C	ELOVL3
CDKN3	2.15221e-30	0.521868	0.484	0.174	2.97716e-26	DN_C	CDKN3
ENSSSCG00000035209	2.18509e-30	0.534323	0.72	0.301	3.02264e-26	DN_C	ENSSSCG00000035209
RALY	2.31349e-30	0.654515	0.927	0.544	3.20025e-26	DN_C	RALY
KHSRP	2.568e-30	0.371046	0.622	0.244	3.55232e-26	DN_C	KHSRP
MXD3	2.9792e-30	0.877809	0.402	0.135	4.12113e-26	DN_C	MXD3
UBN1	3.52528e-30	0.461625	0.638	0.261	4.87652e-26	DN_C	UBN1
SAE1	3.6326e-30	0.311953	0.386	0.121	5.02497e-26	DN_C	SAE1
CENPN	3.78315e-30	0.346899	0.289	0.078	5.23324e-26	DN_C	CENPN
CCDC62	3.91955e-30	0.304218	0.28	0.073	5.42191e-26	DN_C	CCDC62
FAIM	5.06277e-30	0.255879	0.37	0.111	7.00333e-26	DN_C	FAIM
IPO5	5.75444e-30	0.414481	0.512	0.188	7.96011e-26	DN_C	IPO5
SFR1	7.32771e-30	0.283625	0.264	0.067	1.01364e-25	DN_C	SFR1
ENSSSCG00000035374	7.39426e-30	0.294486	0.301	0.082	1.02285e-25	DN_C	ENSSSCG00000035374
SUZ12	8.60154e-30	0.470245	0.642	0.264	1.18985e-25	DN_C	SUZ12
RFC5	1.01009e-29	0.345564	0.378	0.12	1.39726e-25	DN_C	RFC5
NCAPD3	1.02284e-29	0.38169	0.407	0.134	1.41489e-25	DN_C	NCAPD3
SPC25	1.16062e-29	0.461308	0.39	0.128	1.60549e-25	DN_C	SPC25
ARHGAP11A	1.76528e-29	0.386985	0.293	0.08	2.44191e-25	DN_C	ARHGAP11A
SLF1	1.9102e-29	0.296679	0.394	0.125	2.64238e-25	DN_C	SLF1
ENSSSCG00000037071	2.37419e-29	0.509003	0.748	0.34	3.28422e-25	DN_C	ENSSSCG00000037071
ABHD11	2.4368e-29	0.306482	0.341	0.101	3.37082e-25	DN_C	ABHD11
ENSSSCG00000032067	3.48865e-29	0.355337	0.411	0.137	4.82585e-25	DN_C	ENSSSCG00000032067
H6PD	4.35375e-29	0.391951	0.524	0.195	6.02254e-25	DN_C	H6PD
CLIC4	4.66521e-29	0.444674	0.374	0.12	6.45339e-25	DN_C	CLIC4
ENSSSCG00000031741	5.28019e-29	0.423306	0.435	0.146	7.30408e-25	DN_C	ENSSSCG00000031741
TKT	5.60965e-29	0.382068	0.52	0.189	7.75982e-25	DN_C	TKT
ENSSSCG00000040827	5.8441e-29	0.475848	0.72	0.315	8.08414e-25	DN_C	ENSSSCG00000040827
ENSSSCG00000024162	6.96173e-29	0.303623	0.341	0.1	9.63016e-25	DN_C	ENSSSCG00000024162
SMC4	7.83557e-29	0.72226	0.78	0.382	1.08389e-24	DN_C	SMC4
CXXC1	7.878e-29	0.412193	0.663	0.273	1.08976e-24	DN_C	CXXC1
CKS2	1.04684e-28	0.876037	0.598	0.255	1.44809e-24	DN_C	CKS2
GOLPH3L	1.13609e-28	0.254243	0.321	0.09	1.57156e-24	DN_C	GOLPH3L
ENSSSCG00000001064	1.76144e-28	0.418604	0.577	0.228	2.4366e-24	DN_C	ENSSSCG00000001064
BRWD1	2.00022e-28	0.465991	0.805	0.373	2.7669e-24	DN_C	BRWD1
CCDC50	2.00664e-28	0.32538	0.423	0.144	2.77579e-24	DN_C	CCDC50
RACGAP1	2.28048e-28	0.31239	0.264	0.07	3.15459e-24	DN_C	RACGAP1
ZRANB1	2.67823e-28	0.317893	0.35	0.104	3.70479e-24	DN_C	ZRANB1
CHMP4B	2.84401e-28	0.513843	0.821	0.409	3.93412e-24	DN_C	CHMP4B
ENSSSCG00000032573	3.85988e-28	0.420794	0.581	0.234	5.33937e-24	DN_C	ENSSSCG00000032573
ASF1B	4.09013e-28	0.485176	0.362	0.119	5.65788e-24	DN_C	ASF1B
SEMA4D	9.45202e-28	0.350749	0.593	0.236	1.3075e-23	DN_C	SEMA4D
ENSSSCG00000006395	9.49159e-28	0.452202	0.687	0.299	1.31297e-23	DN_C	ENSSSCG00000006395
PALM2-AKAP2	9.59086e-28	0.336818	0.695	0.293	1.3267e-23	DN_C	PALM2-AKAP2
ORAI3	9.68942e-28	0.356053	0.683	0.282	1.34034e-23	DN_C	ORAI3
GLMN	9.854e-28	0.3179	0.411	0.139	1.3631e-23	DN_C	GLMN
CEP78	1.1387e-27	0.30405	0.366	0.117	1.57516e-23	DN_C	CEP78
KIF22	1.17081e-27	0.441571	0.467	0.17	1.61958e-23	DN_C	KIF22
EXOSC5	1.17463e-27	0.288674	0.374	0.119	1.62486e-23	DN_C	EXOSC5
BCL7A	1.24141e-27	0.311001	0.402	0.135	1.71724e-23	DN_C	BCL7A
BUB1	1.98376e-27	0.494327	0.252	0.067	2.74413e-23	DN_C	BUB1
DTYMK	2.71563e-27	0.384315	0.455	0.166	3.75653e-23	DN_C	DTYMK
RFESD	3.70798e-27	0.259712	0.313	0.091	5.12925e-23	DN_C	RFESD
SGO1	3.90998e-27	0.479406	0.394	0.135	5.40867e-23	DN_C	SGO1
PARP1	5.78979e-27	0.451985	0.614	0.257	8.00902e-23	DN_C	PARP1
CEP192	5.8053e-27	0.417126	0.634	0.266	8.03047e-23	DN_C	CEP192
LAP3	6.80026e-27	0.315517	0.411	0.14	9.40679e-23	DN_C	LAP3
MRPL40	7.62542e-27	0.437861	0.671	0.292	1.05482e-22	DN_C	MRPL40
RRAGC	7.77032e-27	0.537176	0.854	0.445	1.07487e-22	DN_C	RRAGC
KIFC1	7.92715e-27	0.500964	0.321	0.1	1.09656e-22	DN_C	KIFC1
KIAA0930	9.80238e-27	0.29059	0.573	0.223	1.35596e-22	DN_C	KIAA0930
ENSSSCG00000012997	9.92939e-27	0.346379	0.358	0.116	1.37353e-22	DN_C	ENSSSCG00000012997
ENSSSCG00000010954	1.27857e-26	0.459425	0.703	0.315	1.76865e-22	DN_C	ENSSSCG00000010954
ENSSSCG00000021991	1.33307e-26	0.415154	0.614	0.26	1.84403e-22	DN_C	ENSSSCG00000021991
RTL6	1.48993e-26	0.257812	0.354	0.111	2.06102e-22	DN_C	RTL6
ENSSSCG00000003042	2.47018e-26	0.284387	1	0.999	3.41699e-22	DN_C	ENSSSCG00000003042
KNOP1	2.66354e-26	0.362067	0.459	0.167	3.68447e-22	DN_C	KNOP1
MYBL2	2.76128e-26	0.37365	0.333	0.108	3.81968e-22	DN_C	MYBL2
HACD3	2.76228e-26	0.254869	0.341	0.107	3.82106e-22	DN_C	HACD3
DIAPH3	3.03504e-26	0.372531	0.252	0.068	4.19836e-22	DN_C	DIAPH3
ASPM	4.14551e-26	0.782342	0.264	0.076	5.73448e-22	DN_C	ASPM
GPN3	4.5683e-26	0.35619	0.565	0.226	6.31933e-22	DN_C	GPN3
LYAR	5.10573e-26	0.414767	0.561	0.227	7.06275e-22	DN_C	LYAR
CASP8AP2	5.16182e-26	0.373216	0.533	0.21	7.14034e-22	DN_C	CASP8AP2
CENPA	5.73719e-26	0.536844	0.272	0.079	7.93625e-22	DN_C	CENPA
NXT2	6.5941e-26	0.326993	0.423	0.152	9.12162e-22	DN_C	NXT2
CDK4	7.94522e-26	0.54087	0.74	0.363	1.09906e-21	DN_C	CDK4
TP53	8.54231e-26	0.35849	0.508	0.197	1.18166e-21	DN_C	TP53
RPIA	1.04614e-25	0.329719	0.467	0.174	1.44713e-21	DN_C	RPIA
PPA1	1.14335e-25	0.321225	0.492	0.181	1.5816e-21	DN_C	PPA1
UCP2	1.76899e-25	0.266097	0.337	0.106	2.44705e-21	DN_C	UCP2
LXN	1.86732e-25	0.472201	0.691	0.316	2.58306e-21	DN_C	LXN
NUP205	1.91541e-25	0.287786	0.329	0.105	2.64958e-21	DN_C	NUP205
AURKB	2.50649e-25	0.706079	0.374	0.132	3.46723e-21	DN_C	AURKB
PPP1R14B	2.5507e-25	0.555549	0.793	0.391	3.52839e-21	DN_C	PPP1R14B
FANCI	2.63628e-25	0.285213	0.313	0.098	3.64677e-21	DN_C	FANCI
NDC80	2.92447e-25	0.463126	0.313	0.1	4.04542e-21	DN_C	NDC80
UBAP2	3.24062e-25	0.266026	0.423	0.149	4.48275e-21	DN_C	UBAP2
HMCES	3.53606e-25	0.49494	0.813	0.413	4.89143e-21	DN_C	HMCES
AP1AR	3.5704e-25	0.312765	0.476	0.178	4.93893e-21	DN_C	AP1AR
SORT1	4.39048e-25	0.255243	0.276	0.078	6.07335e-21	DN_C	SORT1
CBX5	4.57057e-25	0.439525	0.772	0.359	6.32247e-21	DN_C	CBX5
HAT1	5.03787e-25	0.397135	0.614	0.257	6.96889e-21	DN_C	HAT1
ENSSSCG00000033451	6.09078e-25	0.692604	0.455	0.181	8.42538e-21	DN_C	ENSSSCG00000033451
TFDP2	6.24119e-25	0.45726	0.976	0.619	8.63344e-21	DN_C	TFDP2
TMEM131L	7.08191e-25	0.365531	0.695	0.314	9.7964e-21	DN_C	TMEM131L
AASDHPPT	7.24522e-25	0.265287	0.402	0.14	1.00223e-20	DN_C	AASDHPPT
CSPP1	8.47679e-25	0.263308	0.394	0.136	1.17259e-20	DN_C	CSPP1
CKAP5	9.18932e-25	0.373441	0.394	0.14	1.27116e-20	DN_C	CKAP5
CPPED1	1.21462e-24	0.411624	0.634	0.277	1.68018e-20	DN_C	CPPED1
DNAJC9	1.3077e-24	0.354721	0.427	0.159	1.80894e-20	DN_C	DNAJC9
STT3B	1.52194e-24	0.323096	0.39	0.137	2.1053e-20	DN_C	STT3B
FAM117A	1.71303e-24	0.328612	0.711	0.316	2.36963e-20	DN_C	FAM117A
ECT2	2.00741e-24	0.505981	0.297	0.095	2.77685e-20	DN_C	ECT2
TIPIN	2.02563e-24	0.289879	0.354	0.118	2.80206e-20	DN_C	TIPIN
MSH2	2.37346e-24	0.36411	0.472	0.185	3.28321e-20	DN_C	MSH2
CLSTN1	2.79574e-24	0.25058	0.268	0.076	3.86734e-20	DN_C	CLSTN1
CDCA5	3.3631e-24	0.355385	0.264	0.079	4.65217e-20	DN_C	CDCA5
RAD21	3.80568e-24	0.524506	0.699	0.33	5.2644e-20	DN_C	RAD21
CAT	3.83384e-24	0.260544	0.557	0.221	5.30336e-20	DN_C	CAT
IDI1	4.86657e-24	0.360004	0.467	0.183	6.73193e-20	DN_C	IDI1
ENSSSCG00000025525	5.93882e-24	0.377155	0.707	0.322	8.21517e-20	DN_C	ENSSSCG00000025525
CDCA8	6.92588e-24	0.494658	0.272	0.083	9.58057e-20	DN_C	CDCA8
ASPH	7.66898e-24	0.257815	0.504	0.196	1.06085e-19	DN_C	ASPH
GCLM	9.64786e-24	0.251571	0.26	0.075	1.33459e-19	DN_C	GCLM
PRIM2	1.07533e-23	0.329872	0.37	0.133	1.48751e-19	DN_C	PRIM2
MLLT3	1.10419e-23	0.356346	0.512	0.204	1.52742e-19	DN_C	MLLT3
CDKN2AIPNL	1.16228e-23	0.409333	0.76	0.357	1.60779e-19	DN_C	CDKN2AIPNL
SMARCA4	1.69506e-23	0.449113	0.776	0.39	2.34478e-19	DN_C	SMARCA4
MRPL27	1.85147e-23	0.339787	0.537	0.22	2.56114e-19	DN_C	MRPL27
HIST1H3E	2.17814e-23	0.406956	0.285	0.09	3.01302e-19	DN_C	HIST1H3E
GAPDH	2.92459e-23	0.512813	1	0.952	4.04558e-19	DN_C	GAPDH
CDCA4	3.57051e-23	0.39035	0.492	0.2	4.93908e-19	DN_C	CDCA4
ALDH16A1	3.78869e-23	0.383563	0.545	0.23	5.2409e-19	DN_C	ALDH16A1
MRPL11	4.14771e-23	0.313798	0.654	0.28	5.73753e-19	DN_C	MRPL11
WDR5	4.20837e-23	0.307893	0.602	0.257	5.82144e-19	DN_C	WDR5
CBFB	8.02333e-23	0.279703	0.565	0.235	1.10987e-18	DN_C	CBFB
ST3GAL6	8.4098e-23	0.307127	0.699	0.315	1.16333e-18	DN_C	ST3GAL6
RPS20	1.01181e-22	0.403614	1	0.988	1.39963e-18	DN_C	RPS20
RPS17	1.01398e-22	0.50481	0.972	0.712	1.40264e-18	DN_C	RPS17
RFC1	1.28895e-22	0.396363	0.642	0.288	1.783e-18	DN_C	RFC1
AAAS	1.37166e-22	0.265596	0.285	0.09	1.89742e-18	DN_C	AAAS
PTGES3	1.44174e-22	0.43214	0.801	0.392	1.99436e-18	DN_C	PTGES3
DYNLL1	1.44321e-22	0.541396	0.919	0.516	1.99639e-18	DN_C	DYNLL1
ENSSSCG00000046182	1.55229e-22	0.267229	0.386	0.14	2.14728e-18	DN_C	ENSSSCG00000046182
TCEAL8	1.59903e-22	0.279824	0.48	0.191	2.21194e-18	DN_C	TCEAL8
EXOSC8	1.61729e-22	0.258113	0.508	0.203	2.2372e-18	DN_C	EXOSC8
HS6ST1	1.7312e-22	0.292779	0.309	0.1	2.39477e-18	DN_C	HS6ST1
RUNX1	1.75795e-22	0.294246	0.577	0.242	2.43177e-18	DN_C	RUNX1
SMC1A	2.11354e-22	0.523	0.74	0.377	2.92366e-18	DN_C	SMC1A
VPS13C	2.31715e-22	0.262435	0.329	0.111	3.20531e-18	DN_C	VPS13C
ENSSSCG00000007609	2.4128e-22	0.399503	0.776	0.366	3.33763e-18	DN_C	ENSSSCG00000007609
PSMG4	2.50769e-22	0.440665	0.76	0.373	3.46888e-18	DN_C	PSMG4
ENSSSCG00000017971	2.74295e-22	0.384063	0.626	0.279	3.79432e-18	DN_C	ENSSSCG00000017971
SUPT16H	3.59483e-22	0.368274	0.581	0.257	4.97273e-18	DN_C	SUPT16H
TFRC	4.16182e-22	0.264228	0.252	0.075	5.75705e-18	DN_C	TFRC
ENSSSCG00000033550	4.35794e-22	0.734673	0.341	0.125	6.02833e-18	DN_C	ENSSSCG00000033550
IVD	4.50688e-22	0.547616	0.472	0.194	6.23437e-18	DN_C	IVD
NCBP2	4.57822e-22	0.447944	0.797	0.418	6.33305e-18	DN_C	NCBP2
NANS	4.59909e-22	0.482156	0.992	0.694	6.36193e-18	DN_C	NANS
CCP110	5.03593e-22	0.381952	0.577	0.255	6.96621e-18	DN_C	CCP110
STK25	5.55391e-22	0.250957	0.484	0.193	7.68272e-18	DN_C	STK25
OXCT1	6.22255e-22	0.262609	0.374	0.136	8.60766e-18	DN_C	OXCT1
GEN1	6.63036e-22	0.266857	0.26	0.08	9.17177e-18	DN_C	GEN1
PDE3B	1.21189e-21	0.266886	0.524	0.217	1.67641e-17	DN_C	PDE3B
ENSSSCG00000008677	1.22133e-21	0.474442	0.354	0.132	1.68947e-17	DN_C	ENSSSCG00000008677
ADGRG1	1.52011e-21	0.312753	0.447	0.175	2.10277e-17	DN_C	ADGRG1
CTDSPL2	1.80135e-21	0.30463	0.675	0.307	2.49181e-17	DN_C	CTDSPL2
NCAPD2	1.93767e-21	0.381393	0.305	0.105	2.68038e-17	DN_C	NCAPD2
CENPM	2.1138e-21	0.259798	0.276	0.089	2.92401e-17	DN_C	CENPM
MRPL51	2.34596e-21	0.259517	0.411	0.157	3.24517e-17	DN_C	MRPL51
HNRNPA0	2.37073e-21	0.526378	0.837	0.467	3.27943e-17	DN_C	HNRNPA0
CMSS1	2.42513e-21	0.253479	0.382	0.141	3.35468e-17	DN_C	CMSS1
GRSF1	2.50909e-21	0.354039	0.537	0.227	3.47082e-17	DN_C	GRSF1
AKR1B1	3.29094e-21	0.347617	0.581	0.26	4.55236e-17	DN_C	AKR1B1
DEGS2	3.44222e-21	0.264764	0.431	0.165	4.76162e-17	DN_C	DEGS2
RAG2	4.0703e-21	0.355841	0.679	0.314	5.63044e-17	DN_C	RAG2
RPS11	4.39733e-21	0.359709	1	0.957	6.08283e-17	DN_C	RPS11
YEATS4	5.01045e-21	0.317794	0.516	0.219	6.93096e-17	DN_C	YEATS4
PCM1	5.30078e-21	0.378712	0.801	0.407	7.33257e-17	DN_C	PCM1
MRPL20	6.17382e-21	0.402636	0.785	0.394	8.54024e-17	DN_C	MRPL20
SLC20A1	6.97042e-21	0.314204	0.358	0.134	9.64218e-17	DN_C	SLC20A1
PSME2	7.48241e-21	0.340664	0.687	0.327	1.03504e-16	DN_C	PSME2
UBE2C	9.25731e-21	0.889623	0.333	0.123	1.28056e-16	DN_C	UBE2C
DHRS4	9.35454e-21	0.270268	0.394	0.151	1.29401e-16	DN_C	DHRS4
TWISTNB	1.04031e-20	0.292366	0.695	0.322	1.43906e-16	DN_C	TWISTNB
RCC2	1.15636e-20	0.399171	0.764	0.369	1.59959e-16	DN_C	RCC2
ENSSSCG00000000611	1.5316e-20	0.278952	0.472	0.195	2.11866e-16	DN_C	ENSSSCG00000000611
NT5C	2.22357e-20	0.262918	0.411	0.162	3.07587e-16	DN_C	NT5C
RPL3	2.34892e-20	0.413103	1	0.946	3.24926e-16	DN_C	RPL3
ENSSSCG00000038202	2.83952e-20	0.307133	0.272	0.09	3.92791e-16	DN_C	ENSSSCG00000038202
ACOT4	3.77233e-20	0.280769	0.496	0.207	5.21826e-16	DN_C	ACOT4
BNIP3L	3.95548e-20	0.291222	0.654	0.304	5.47161e-16	DN_C	BNIP3L
ENSSSCG00000008183	4.02e-20	0.293223	0.687	0.317	5.56086e-16	DN_C	ENSSSCG00000008183
HMGN2	4.21624e-20	0.328887	0.561	0.245	5.83232e-16	DN_C	HMGN2
NOLC1	4.65888e-20	0.359373	0.654	0.31	6.44463e-16	DN_C	NOLC1
SSNA1	4.78157e-20	0.25705	0.549	0.237	6.61434e-16	DN_C	SSNA1
TUBB4B	7.77008e-20	0.915667	0.598	0.305	1.07483e-15	DN_C	TUBB4B
KPNB1	7.8827e-20	0.479925	0.752	0.408	1.09041e-15	DN_C	KPNB1
HSPD1	8.40441e-20	0.437401	0.752	0.39	1.16258e-15	DN_C	HSPD1
DLGAP5	9.25207e-20	0.53677	0.272	0.093	1.27984e-15	DN_C	DLGAP5
NAP1L4	1.30713e-19	0.27645	0.549	0.241	1.80815e-15	DN_C	NAP1L4
RPS6	1.33056e-19	0.346472	1	0.967	1.84057e-15	DN_C	RPS6
BANF1	1.45491e-19	0.432052	0.988	0.765	2.01258e-15	DN_C	BANF1
NUDT1	1.5755e-19	0.279428	0.447	0.187	2.17939e-15	DN_C	NUDT1
ENSSSCG00000000359	1.66329e-19	0.253831	0.593	0.268	2.30083e-15	DN_C	ENSSSCG00000000359
RHEB	1.67596e-19	0.355378	0.622	0.298	2.31835e-15	DN_C	RHEB
HMGA1	2.02368e-19	0.434531	0.707	0.356	2.79936e-15	DN_C	HMGA1
CCNB2	2.04234e-19	0.475878	0.272	0.095	2.82516e-15	DN_C	CCNB2
ENSSSCG00000037979	3.79176e-19	0.265213	0.545	0.242	5.24514e-15	DN_C	ENSSSCG00000037979
ENSSSCG00000009851	3.80939e-19	0.446233	0.972	0.793	5.26953e-15	DN_C	ENSSSCG00000009851
SNRPA	4.59712e-19	0.25216	0.411	0.165	6.35919e-15	DN_C	SNRPA
NUDT21	4.94723e-19	0.330603	0.703	0.342	6.8435e-15	DN_C	NUDT21
MAGOHB	6.55815e-19	0.272351	0.581	0.258	9.07189e-15	DN_C	MAGOHB
ENSSSCG00000002459	6.8584e-19	0.343013	0.72	0.353	9.48722e-15	DN_C	ENSSSCG00000002459
CANX	7.03663e-19	0.279705	0.63	0.296	9.73377e-15	DN_C	CANX
NME2	8.04227e-19	0.495243	0.854	0.527	1.11249e-14	DN_C	NME2
RSL1D1	8.17729e-19	0.357612	0.707	0.345	1.13117e-14	DN_C	RSL1D1
QRICH1	9.35323e-19	0.303658	0.585	0.268	1.29383e-14	DN_C	QRICH1
NPC2	1.08293e-18	0.354892	0.354	0.136	1.49802e-14	DN_C	NPC2
DDX39A	1.12681e-18	0.324288	0.626	0.29	1.55872e-14	DN_C	DDX39A
UBE2T	1.15875e-18	0.302806	0.276	0.097	1.60289e-14	DN_C	UBE2T
LARS	1.43108e-18	0.279178	0.504	0.225	1.97961e-14	DN_C	LARS
SUMO2	1.55694e-18	0.351637	1	0.935	2.15371e-14	DN_C	SUMO2
EIF3A	1.79343e-18	0.422752	0.809	0.446	2.48085e-14	DN_C	EIF3A
HSBP1	2.057e-18	0.316079	0.724	0.362	2.84545e-14	DN_C	HSBP1
LSM3	2.1626e-18	0.304937	0.675	0.322	2.99153e-14	DN_C	LSM3
ALYREF	2.2386e-18	0.456731	0.874	0.516	3.09665e-14	DN_C	ALYREF
PSMD7	2.35339e-18	0.295252	0.711	0.345	3.25544e-14	DN_C	PSMD7
TRIM28	2.67716e-18	0.451415	0.874	0.516	3.70332e-14	DN_C	TRIM28
ENSSSCG00000020870	2.68277e-18	0.344433	0.386	0.158	3.71108e-14	DN_C	ENSSSCG00000020870
ENSSSCG00000013436	2.85705e-18	0.306395	0.654	0.313	3.95216e-14	DN_C	ENSSSCG00000013436
PHF6	3.40745e-18	0.282435	0.537	0.25	4.71353e-14	DN_C	PHF6
BBS7	4.39726e-18	0.351426	0.305	0.114	6.08273e-14	DN_C	BBS7
NOP58	5.34021e-18	0.354631	0.776	0.411	7.38712e-14	DN_C	NOP58
H2AFV	5.35039e-18	0.4954	1	0.86	7.4012e-14	DN_C	H2AFV
C1QBP	8.0334e-18	0.29157	0.687	0.33	1.11126e-13	DN_C	C1QBP
ZWINT	9.11436e-18	0.259103	0.297	0.11	1.26079e-13	DN_C	ZWINT
BRD7	9.12219e-18	0.387146	0.85	0.492	1.26187e-13	DN_C	BRD7
NOP56	9.71711e-18	0.373352	0.728	0.374	1.34417e-13	DN_C	NOP56
HMG20B	1.00429e-17	0.255053	0.439	0.188	1.38923e-13	DN_C	HMG20B
BUB3	1.13336e-17	0.343864	0.691	0.342	1.56777e-13	DN_C	BUB3
ENSSSCG00000035728	1.33629e-17	0.382352	0.785	0.435	1.84849e-13	DN_C	ENSSSCG00000035728
ENSSSCG00000036469	1.61455e-17	0.473634	0.374	0.157	2.23341e-13	DN_C	ENSSSCG00000036469
UBE2S	1.75571e-17	0.702329	0.715	0.395	2.42867e-13	DN_C	UBE2S
SNRPF	1.91185e-17	0.445785	0.886	0.537	2.64467e-13	DN_C	SNRPF
ENSSSCG00000000097	2.11073e-17	0.366541	0.874	0.523	2.91978e-13	DN_C	ENSSSCG00000000097
ENSSSCG00000026064	2.245e-17	0.423362	0.927	0.547	3.10551e-13	DN_C	ENSSSCG00000026064
ENSSSCG00000031751	2.24919e-17	0.337105	0.293	0.11	3.1113e-13	DN_C	ENSSSCG00000031751
ENSSSCG00000016711	2.77696e-17	0.396127	0.902	0.542	3.84138e-13	DN_C	ENSSSCG00000016711
RBBP7	3.00521e-17	0.270454	0.659	0.317	4.15711e-13	DN_C	RBBP7
ENSSSCG00000017626	3.00991e-17	0.335342	0.825	0.444	4.16361e-13	DN_C	ENSSSCG00000017626
ENSSSCG00000032609	3.48024e-17	0.417315	0.256	0.092	4.81422e-13	DN_C	ENSSSCG00000032609
AMD1	3.87439e-17	0.349311	0.61	0.3	5.35945e-13	DN_C	AMD1
STK16	4.12753e-17	0.29102	0.35	0.14	5.70961e-13	DN_C	STK16
CBX1	6.49076e-17	0.25897	0.581	0.277	8.97867e-13	DN_C	CBX1
ATP5MC3	8.88718e-17	0.42079	0.894	0.504	1.22936e-12	DN_C	ATP5MC3
RPS12	1.33103e-16	0.263179	1	0.998	1.84121e-12	DN_C	RPS12
GUK1	1.33911e-16	0.35476	0.801	0.45	1.85239e-12	DN_C	GUK1
ERH	1.38091e-16	0.434368	0.947	0.621	1.91021e-12	DN_C	ERH
RPL13	1.53203e-16	0.258109	1	0.992	2.11926e-12	DN_C	RPL13
C7H6orf125	1.57801e-16	0.364724	0.736	0.389	2.18286e-12	DN_C	C7H6orf125
RNASEH2C	2.95965e-16	0.373266	0.874	0.499	4.09408e-12	DN_C	RNASEH2C
FBXO5	3.14516e-16	0.296102	0.313	0.123	4.35071e-12	DN_C	FBXO5
CDKN2C	3.60876e-16	0.33142	0.382	0.167	4.992e-12	DN_C	CDKN2C
POLR2I	3.80537e-16	0.299269	0.683	0.347	5.26396e-12	DN_C	POLR2I
THOC7	4.25563e-16	0.26583	0.772	0.404	5.88681e-12	DN_C	THOC7
PRDX3	5.39492e-16	0.320263	0.772	0.399	7.46279e-12	DN_C	PRDX3
ENSSSCG00000036114	5.54957e-16	0.439476	0.854	0.502	7.67672e-12	DN_C	ENSSSCG00000036114
NDUFB6	5.9896e-16	0.260524	0.589	0.28	8.28541e-12	DN_C	NDUFB6
HNRNPA2B1	6.98325e-16	0.433907	1	0.941	9.65993e-12	DN_C	HNRNPA2B1
RNPS1	8.15831e-16	0.348978	0.809	0.449	1.12854e-11	DN_C	RNPS1
POP7	1.05284e-15	0.265253	0.618	0.303	1.45639e-11	DN_C	POP7
PDCD5	1.29863e-15	0.379676	0.764	0.423	1.7964e-11	DN_C	PDCD5
TRMT112	1.44035e-15	0.385112	0.85	0.53	1.99243e-11	DN_C	TRMT112
PINX1	1.48123e-15	0.261622	0.305	0.121	2.04898e-11	DN_C	PINX1
SKA2	1.98178e-15	0.289829	0.431	0.196	2.7414e-11	DN_C	SKA2
SRSF4	1.99688e-15	0.305026	0.813	0.438	2.76228e-11	DN_C	SRSF4
KPNA2	2.73345e-15	0.564494	0.362	0.161	3.78118e-11	DN_C	KPNA2
COPS3	2.76522e-15	0.250329	0.667	0.333	3.82513e-11	DN_C	COPS3
BEX3	3.23764e-15	0.310031	0.683	0.358	4.47863e-11	DN_C	BEX3
HNRNPAB	3.90809e-15	0.367823	0.841	0.49	5.40605e-11	DN_C	HNRNPAB
SNRPC	4.08159e-15	0.308188	0.728	0.375	5.64606e-11	DN_C	SNRPC
HIST1H1D	4.31395e-15	0.438267	0.484	0.24	5.96748e-11	DN_C	HIST1H1D
ARL6IP1	4.48882e-15	0.499698	0.557	0.278	6.20938e-11	DN_C	ARL6IP1
PPIG	4.84589e-15	0.256152	0.813	0.435	6.70331e-11	DN_C	PPIG
MAT2A	4.91377e-15	0.35605	0.915	0.587	6.79721e-11	DN_C	MAT2A
PRDX1	5.17026e-15	0.355718	0.858	0.484	7.15202e-11	DN_C	PRDX1
INCENP	5.41437e-15	0.336804	0.297	0.121	7.4897e-11	DN_C	INCENP
MAZ	7.09539e-15	0.354153	0.858	0.488	9.81506e-11	DN_C	MAZ
ENSSSCG00000036592	8.98155e-15	0.37965	0.972	0.752	1.24242e-10	DN_C	ENSSSCG00000036592
NUDC	9.94645e-15	0.351081	0.829	0.47	1.37589e-10	DN_C	NUDC
FUS	1.26822e-14	0.386124	0.833	0.487	1.75433e-10	DN_C	FUS
GMFG	1.31202e-14	0.299593	0.996	0.883	1.81492e-10	DN_C	GMFG
ENSSSCG00000017928	1.5198e-14	0.272516	0.72	0.378	2.10233e-10	DN_C	ENSSSCG00000017928
HIST2H2AC	2.38225e-14	0.548576	0.516	0.28	3.29537e-10	DN_C	HIST2H2AC
NDUFV2	2.63532e-14	0.260834	0.638	0.33	3.64544e-10	DN_C	NDUFV2
PSIP1	2.75345e-14	0.387452	0.902	0.597	3.80885e-10	DN_C	PSIP1
PLK1	2.77913e-14	0.424592	0.256	0.101	3.84437e-10	DN_C	PLK1
MRPL57	3.22181e-14	0.339186	0.898	0.524	4.45672e-10	DN_C	MRPL57
PTBP1	3.408e-14	0.290143	0.841	0.469	4.71429e-10	DN_C	PTBP1
HNRNPA3	4.75126e-14	0.37618	0.984	0.758	6.57242e-10	DN_C	HNRNPA3
SRSF3	5.53234e-14	0.386639	0.972	0.773	7.65288e-10	DN_C	SRSF3
HNRNPR	5.61268e-14	0.359824	0.902	0.542	7.76401e-10	DN_C	HNRNPR
ENSSSCG00000009211	6.49551e-14	0.539573	0.451	0.213	8.98523e-10	DN_C	ENSSSCG00000009211
NAP1L1	6.54781e-14	0.378412	0.951	0.626	9.05759e-10	DN_C	NAP1L1
SMC3	7.93449e-14	0.39791	0.829	0.508	1.09758e-09	DN_C	SMC3
ENSSSCG00000038825	9.39481e-14	0.327209	0.817	0.494	1.29958e-09	DN_C	ENSSSCG00000038825
ILF2	9.522e-14	0.367854	0.898	0.538	1.31718e-09	DN_C	ILF2
POLR2F	1.0108e-13	0.272639	0.752	0.409	1.39824e-09	DN_C	POLR2F
RPS18	1.11448e-13	0.271101	1	0.992	1.54167e-09	DN_C	RPS18
DYNLT1	1.7857e-13	0.259093	0.833	0.481	2.47016e-09	DN_C	DYNLT1
NDUFB2	1.9952e-13	0.271392	0.724	0.4	2.75996e-09	DN_C	NDUFB2
HDGF	2.18363e-13	0.364073	0.976	0.671	3.02061e-09	DN_C	HDGF
SFPQ	3.95162e-13	0.41738	0.923	0.649	5.46627e-09	DN_C	SFPQ
ENSSSCG00000038364	6.52549e-13	0.327297	0.789	0.465	9.02671e-09	DN_C	ENSSSCG00000038364
SNRPB	6.79208e-13	0.338917	0.837	0.498	9.39548e-09	DN_C	SNRPB
RPS2	7.54862e-13	0.304049	1	0.972	1.0442e-08	DN_C	RPS2
HSP90AA1	7.80626e-13	0.303536	1	0.92	1.07984e-08	DN_C	HSP90AA1
ENSSSCG00000038359	9.27976e-13	0.393696	0.833	0.507	1.28367e-08	DN_C	ENSSSCG00000038359
ATP5PF	9.76957e-13	0.303936	0.992	0.823	1.35142e-08	DN_C	ATP5PF
ATP5F1A	1.09935e-12	0.340977	0.931	0.598	1.52073e-08	DN_C	ATP5F1A
CETN2	1.26679e-12	0.276685	0.703	0.386	1.75235e-08	DN_C	CETN2
HIST1H1E	2.39853e-12	0.428823	0.48	0.26	3.31789e-08	DN_C	HIST1H1E
CLTA	3.30249e-12	0.328572	0.829	0.529	4.56833e-08	DN_C	CLTA
RPS27L	3.37143e-12	0.333518	0.919	0.59	4.66371e-08	DN_C	RPS27L
PPIA	4.21891e-12	0.281422	0.992	0.936	5.83602e-08	DN_C	PPIA
ENO1	4.39942e-12	0.308402	0.955	0.737	6.08572e-08	DN_C	ENO1
MDH1	5.23688e-12	0.272527	0.809	0.442	7.24418e-08	DN_C	MDH1
PA2G4	6.56382e-12	0.282683	0.736	0.423	9.07973e-08	DN_C	PA2G4
YY1	7.77262e-12	0.25816	0.821	0.481	1.07519e-07	DN_C	YY1
PTP4A2	8.76514e-12	0.250772	0.951	0.662	1.21248e-07	DN_C	PTP4A2
SSB	9.55346e-12	0.327113	0.923	0.653	1.32153e-07	DN_C	SSB
SRSF7	1.03324e-11	0.323576	0.972	0.809	1.42928e-07	DN_C	SRSF7
NEDD8	1.25901e-11	0.291742	0.898	0.547	1.74159e-07	DN_C	NEDD8
DHX9	1.31954e-11	0.257492	0.809	0.47	1.82532e-07	DN_C	DHX9
EIF5B	1.35361e-11	0.299516	0.854	0.522	1.87245e-07	DN_C	EIF5B
RTF1	1.40998e-11	0.258134	0.837	0.488	1.95042e-07	DN_C	RTF1
UBALD2	1.55244e-11	0.264581	0.52	0.276	2.14749e-07	DN_C	UBALD2
NONO	1.69203e-11	0.282559	0.797	0.474	2.34059e-07	DN_C	NONO
ILF3	2.27372e-11	0.286795	0.78	0.457	3.14523e-07	DN_C	ILF3
RPL7A	3.43236e-11	0.252326	1	0.997	4.74799e-07	DN_C	RPL7A
PCBP2	5.12444e-11	0.252141	0.829	0.477	7.08864e-07	DN_C	PCBP2
SELENOH	8.19436e-11	0.271144	0.833	0.513	1.13353e-06	DN_C	SELENOH
HNRNPM	1.27579e-10	0.323812	0.939	0.696	1.7648e-06	DN_C	HNRNPM
ENSSSCG00000033653	2.15166e-10	0.290405	0.939	0.617	2.97639e-06	DN_C	ENSSSCG00000033653
HNRNPU	2.31154e-10	0.321851	0.947	0.694	3.19755e-06	DN_C	HNRNPU
CCT7	3.84009e-10	0.285431	0.85	0.531	5.312e-06	DN_C	CCT7
HNRNPH1	4.94697e-10	0.302349	0.972	0.748	6.84315e-06	DN_C	HNRNPH1
COX5B	6.24646e-10	0.268256	0.955	0.7	8.64073e-06	DN_C	COX5B
UQCR10	2.19772e-09	0.26271	0.87	0.553	3.04011e-05	DN_C	UQCR10
RPL4	4.60954e-09	0.287777	0.951	0.724	6.37637e-05	DN_C	RPL4
ATP5MC2	6.21243e-09	0.274278	0.919	0.655	8.59365e-05	DN_C	ATP5MC2
ENSSSCG00000021560	6.46253e-09	0.28469	0.947	0.669	8.93961e-05	DN_C	ENSSSCG00000021560
PAIP2	6.88676e-09	0.318543	0.967	0.748	9.52646e-05	DN_C	PAIP2
CCND3	8.35929e-09	0.299432	0.943	0.733	0.000115634	DN_C	CCND3
RBMX	9.2589e-09	0.273697	0.902	0.613	0.000128078	DN_C	RBMX
PSMB1	1.59963e-08	0.268291	0.915	0.633	0.000221276	DN_C	PSMB1
ENSSSCG00000024313	2.50597e-08	0.250088	0.866	0.57	0.00034665	DN_C	ENSSSCG00000024313
ATP5MG	1.49777e-07	0.252769	0.927	0.702	0.00207187	DN_C	ATP5MG
STPG4	3.82143e-06	0.319169	0.967	0.796	0.0528619	DN_C	STPG4
ENSSSCG000000100771	0	3.14597	0.983	0.306	0	DN_Q	ENSSSCG00000010077
DNTT1	0	2.79942	0.944	0.208	0	DN_Q	DNTT
PXMP41	0	2.79319	0.83	0.153	0	DN_Q	PXMP4
PTCRA1	0	2.41766	0.923	0.301	0	DN_Q	PTCRA
RASSF41	0	2.11647	0.599	0.073	0	DN_Q	RASSF4
ENSSSCG00000036013	0	1.89162	0.942	0.468	0	DN_Q	ENSSSCG00000036013
RAG1	0	1.87956	0.874	0.323	0	DN_Q	RAG1
TFDP21	0	1.81325	0.945	0.573	0	DN_Q	TFDP2
BTF31	0	1.566	0.997	0.951	0	DN_Q	BTF3
FTH11	0	1.3955	0.998	0.925	0	DN_Q	FTH1
MSI2	5.89789e-276	1.78075	0.76	0.281	8.15855e-272	DN_Q	MSI2
SERHL21	2.69742e-271	1.87099	0.631	0.174	3.73135e-267	DN_Q	SERHL2
TMEM181	1.86461e-253	1.98075	0.586	0.147	2.57931e-249	DN_Q	TMEM181
ARPP21	1.0272e-245	1.38853	0.954	0.558	1.42093e-241	DN_Q	ARPP21
HMGN31	9.09865e-227	1.02586	0.984	0.869	1.25862e-222	DN_Q	HMGN3
MTF21	3.63661e-226	1.56088	0.872	0.551	5.03052e-222	DN_Q	MTF2
TBC1D20	3.29891e-221	1.50642	0.879	0.54	4.56338e-217	DN_Q	TBC1D20
VPREB11	5.89829e-219	1.55644	0.31	0.028	8.15911e-215	DN_Q	VPREB1
TRIM581	1.44708e-217	1.47132	0.518	0.112	2.00175e-213	DN_Q	TRIM58
KDSR1	2.32303e-212	1.65838	0.727	0.322	3.21345e-208	DN_Q	KDSR
MTSS11	8.11573e-199	1.68605	0.656	0.262	1.12265e-194	DN_Q	MTSS1
GMFG1	4.7936e-187	0.972881	0.982	0.869	6.63099e-183	DN_Q	GMFG
PLAC8	4.31353e-183	1.22092	0.87	0.471	5.9669e-179	DN_Q	PLAC8
SHMT11	1.44054e-179	1.51614	0.593	0.212	1.9927e-175	DN_Q	SHMT1
ENSSSCG00000029160	3.72674e-169	1.18882	0.95	0.664	5.1552e-165	DN_Q	ENSSSCG00000029160
FADS31	1.33331e-161	1.38529	0.778	0.433	1.84436e-157	DN_Q	FADS3
ZNF221	6.52535e-157	1.37957	0.702	0.382	9.02652e-153	DN_Q	ZNF22
PLIN3	3.44051e-154	1.4255	0.603	0.249	4.75926e-150	DN_Q	PLIN3
ENHO1	6.74478e-152	1.42613	0.474	0.154	9.33006e-148	DN_Q	ENHO
RGCC	8.8607e-150	1.17997	0.941	0.757	1.2257e-145	DN_Q	RGCC
LTBP31	7.51275e-146	1.1056	0.29	0.047	1.03924e-141	DN_Q	LTBP3
TXNIP	1.59107e-140	1.35316	0.769	0.423	2.20093e-136	DN_Q	TXNIP
CDK61	1.93007e-136	1.29935	0.644	0.324	2.66986e-132	DN_Q	CDK6
H3F3B	2.05109e-134	0.748814	0.989	0.94	2.83727e-130	DN_Q	H3F3B
CMTM7	6.47377e-129	1.02141	0.84	0.595	8.95517e-125	DN_Q	CMTM7
TNIP31	1.35655e-125	1.06788	0.309	0.064	1.87651e-121	DN_Q	TNIP3
SLC4A4	2.86947e-122	1.3036	0.625	0.318	3.96933e-118	DN_Q	SLC4A4
ENSSSCG000000000971	3.08477e-122	1.16732	0.729	0.5	4.26716e-118	DN_Q	ENSSSCG00000000097
ENSSSCG000000030421	2.23623e-120	0.424382	1	0.999	3.09338e-116	DN_Q	ENSSSCG00000003042
IL7R1	6.41095e-117	1.15574	0.581	0.261	8.86826e-113	DN_Q	IL7R
NT5C2	2.96918e-113	1.15803	0.628	0.343	4.10726e-109	DN_Q	NT5C2
BMF	8.53805e-113	1.15049	0.391	0.116	1.18107e-108	DN_Q	BMF
ST3GAL61	1.76099e-112	1.23744	0.577	0.282	2.43598e-108	DN_Q	ST3GAL6
RAB27B1	1.53887e-109	1.05893	0.295	0.07	2.12872e-105	DN_Q	RAB27B
MCCC2	2.95508e-102	1.21601	0.453	0.182	4.08776e-98	DN_Q	MCCC2
LUC7L3	5.58396e-101	0.73698	0.918	0.837	7.72429e-97	DN_Q	LUC7L3
PTP4A21	1.3819e-98	0.882873	0.824	0.644	1.91159e-94	DN_Q	PTP4A2
FYB1	1.97365e-97	0.754191	0.909	0.768	2.73015e-93	DN_Q	FYB1
ASB13	8.92278e-95	1.08386	0.53	0.254	1.23429e-90	DN_Q	ASB13
ENSSSCG000000222461	2.06498e-93	1.17789	0.372	0.136	2.85649e-89	DN_Q	ENSSSCG00000022246
SSBP21	4.77755e-91	0.989512	0.28	0.075	6.60878e-87	DN_Q	SSBP2
TRGC21	1.45368e-90	0.861166	0.504	0.207	2.01088e-86	DN_Q	TRGC2
PCGF5	1.62601e-89	1.07917	0.472	0.217	2.24926e-85	DN_Q	PCGF5
CISH1	8.91229e-88	1.00301	0.304	0.089	1.23284e-83	DN_Q	CISH
HDGF1	2.33845e-85	0.782862	0.858	0.65	3.23477e-81	DN_Q	HDGF
MAMDC41	4.40674e-85	1.11771	0.545	0.312	6.09585e-81	DN_Q	MAMDC4
NCK1	8.72411e-84	0.887741	0.755	0.569	1.20681e-79	DN_Q	NCK1
UHRF11	1.59244e-83	0.901799	0.643	0.345	2.20283e-79	DN_Q	UHRF1
ENSSSCG00000049691	3.01439e-83	1.0759	0.493	0.244	4.1698e-79	DN_Q	ENSSSCG00000049691
NIPBL	4.54009e-81	0.93538	0.702	0.51	6.28031e-77	DN_Q	NIPBL
YPEL3	5.6491e-81	0.949536	0.517	0.25	7.81439e-77	DN_Q	YPEL3
CHMP4B1	1.09461e-80	1.08096	0.595	0.393	1.51417e-76	DN_Q	CHMP4B
MYB1	6.91625e-79	0.813129	0.71	0.467	9.56725e-75	DN_Q	MYB
ARGLU1	9.79872e-78	0.662416	0.897	0.811	1.35546e-73	DN_Q	ARGLU1
DEGS21	2.86122e-77	0.952988	0.365	0.139	3.95792e-73	DN_Q	DEGS2
PNN	9.15213e-77	0.676512	0.889	0.814	1.26601e-72	DN_Q	PNN
IMMP2L	6.65353e-75	1.07328	0.562	0.337	9.20382e-71	DN_Q	IMMP2L
ANO6	7.20991e-75	0.958273	0.328	0.116	9.97347e-71	DN_Q	ANO6
ENSSSCG000000373761	1.77826e-74	1.01511	0.326	0.123	2.45987e-70	DN_Q	ENSSSCG00000037376
ARL4A1	2.98245e-73	1.10015	0.335	0.126	4.12562e-69	DN_Q	ARL4A
ADGRG11	5.07035e-73	0.975834	0.371	0.15	7.01381e-69	DN_Q	ADGRG1
EEF1B2	6.87346e-73	0.44942	0.988	0.972	9.50805e-69	DN_Q	EEF1B2
CTRC1	1.81079e-72	0.952617	0.34	0.132	2.50487e-68	DN_Q	CTRC
SRGN1	2.11907e-72	0.800777	0.639	0.364	2.93131e-68	DN_Q	SRGN
BAZ2B	6.49551e-72	1.01201	0.455	0.227	8.98523e-68	DN_Q	BAZ2B
MCFD21	7.01837e-71	1.01573	0.325	0.124	9.70852e-67	DN_Q	MCFD2
DDX17	2.83401e-69	0.556012	0.924	0.875	3.92029e-65	DN_Q	DDX17
NREP1	6.4568e-67	1.04626	0.47	0.258	8.93169e-63	DN_Q	NREP
PDE3B1	1.86409e-66	1.08099	0.401	0.196	2.57859e-62	DN_Q	PDE3B
PNISR	3.00513e-66	0.593857	0.908	0.863	4.15699e-62	DN_Q	PNISR
CXCR4	4.9873e-66	0.734877	0.8	0.631	6.89893e-62	DN_Q	CXCR4
RAG21	2.48736e-64	0.865113	0.524	0.29	3.44077e-60	DN_Q	RAG2
TCF12	4.24755e-64	0.766336	0.68	0.493	5.87563e-60	DN_Q	TCF12
CHIC2	5.67279e-62	0.754402	0.719	0.556	7.84717e-58	DN_Q	CHIC2
ZFP36L2	4.5046e-60	0.644817	0.887	0.797	6.23121e-56	DN_Q	ZFP36L2
HES11	7.00637e-60	1.51907	0.361	0.161	9.69191e-56	DN_Q	HES1
EDEM1	7.64741e-60	0.841143	0.57	0.37	1.05787e-55	DN_Q	EDEM1
CD931	1.14286e-59	0.94595	0.344	0.156	1.58092e-55	DN_Q	CD93
CTDSP2	3.75395e-59	0.841208	0.579	0.385	5.19284e-55	DN_Q	CTDSP2
MCOLN2	3.87273e-59	0.881325	0.536	0.331	5.35714e-55	DN_Q	MCOLN2
NRROS1	1.81332e-57	0.874157	0.255	0.092	2.50837e-53	DN_Q	NRROS
FOXP1	1.04085e-54	0.899987	0.516	0.331	1.43981e-50	DN_Q	FOXP1
FAM117A1	9.63585e-54	0.874848	0.485	0.302	1.33293e-49	DN_Q	FAM117A
PRDX2	1.34305e-53	0.743067	0.77	0.643	1.85784e-49	DN_Q	PRDX2
NOTCH3	1.18664e-52	0.816415	0.278	0.11	1.64148e-48	DN_Q	NOTCH3
ACSS3	2.8223e-52	0.92145	0.434	0.244	3.90409e-48	DN_Q	ACSS3
COX1	4.46589e-52	0.312348	1	1	6.17767e-48	DN_Q	COX1
NKX3-1	5.73551e-52	0.856669	0.308	0.133	7.93393e-48	DN_Q	NKX3-1
ITGA4	1.4023e-51	0.838007	0.695	0.568	1.9398e-47	DN_Q	ITGA4
DYNLT11	1.51788e-51	0.812762	0.614	0.472	2.09968e-47	DN_Q	DYNLT1
ENSSSCG000000388251	8.77455e-51	0.804834	0.63	0.483	1.21378e-46	DN_Q	ENSSSCG00000038825
RNASEH2B	3.78228e-50	0.647766	0.694	0.479	5.23203e-46	DN_Q	RNASEH2B
CD1E	9.05556e-50	0.756712	0.434	0.215	1.25266e-45	DN_Q	CD1E
RUFY31	1.5364e-49	0.870489	0.272	0.112	2.12531e-45	DN_Q	RUFY3
CFAP4101	4.97634e-49	0.915549	0.296	0.134	6.88378e-45	DN_Q	CFAP410
RFTN1	6.38735e-49	0.8899	0.456	0.286	8.83562e-45	DN_Q	RFTN1
TMEM131L1	1.32344e-48	0.914641	0.467	0.303	1.83071e-44	DN_Q	TMEM131L
PKIG	1.68691e-48	0.732833	0.536	0.347	2.33351e-44	DN_Q	PKIG
GSE1	1.78146e-48	0.654593	0.725	0.603	2.4643e-44	DN_Q	GSE1
TLE4	2.06063e-48	0.825943	0.505	0.325	2.85047e-44	DN_Q	TLE4
MRFAP1	2.17959e-46	0.576541	0.766	0.693	3.01503e-42	DN_Q	MRFAP1
ENSSSCG00000035650	1.9497e-45	0.829738	0.464	0.285	2.69702e-41	DN_Q	ENSSSCG00000035650
SEMA4D1	1.3299e-42	0.883903	0.383	0.225	1.83965e-38	DN_Q	SEMA4D
ENSSSCG00000031462	1.94041e-42	0.598493	0.707	0.588	2.68417e-38	DN_Q	ENSSSCG00000031462
CCDC88A1	1.21287e-41	0.907964	0.364	0.21	1.67776e-37	DN_Q	CCDC88A
ENSSSCG00000016970	3.97327e-41	0.735884	0.597	0.476	5.49623e-37	DN_Q	ENSSSCG00000016970
TLE1	4.70542e-41	0.80328	0.387	0.221	6.509e-37	DN_Q	TLE1
GSTA4	5.85466e-41	0.752142	0.586	0.464	8.09875e-37	DN_Q	GSTA4
GSTO11	1.75797e-40	0.804755	0.517	0.379	2.4318e-36	DN_Q	GSTO1
SON	1.76861e-40	0.355047	0.957	0.954	2.44652e-36	DN_Q	SON
DGKZ	4.10923e-40	0.727435	0.589	0.467	5.6843e-36	DN_Q	DGKZ
PAIP21	4.37684e-40	0.504531	0.808	0.747	6.05449e-36	DN_Q	PAIP2
ENSSSCG00000048333	5.51732e-39	0.799049	0.383	0.223	7.6321e-35	DN_Q	ENSSSCG00000048333
DCLRE1C	2.72599e-38	0.780707	0.475	0.318	3.77087e-34	DN_Q	DCLRE1C
SF3B1	2.69702e-37	0.530295	0.806	0.763	3.73079e-33	DN_Q	SF3B1
ATP6V0A2	2.77862e-37	0.742747	0.275	0.134	3.84367e-33	DN_Q	ATP6V0A2
PABPN1	1.4933e-36	0.488425	0.826	0.773	2.06569e-32	DN_Q	PABPN1
ENSSSCG000000168281	2.40843e-36	0.851853	0.372	0.231	3.33158e-32	DN_Q	ENSSSCG00000016828
ENSSSCG00000005518	3.62228e-36	0.714715	0.467	0.322	5.01069e-32	DN_Q	ENSSSCG00000005518
BRD71	7.3201e-36	0.653675	0.6	0.488	1.01259e-31	DN_Q	BRD7
GCC2	1.83767e-35	0.729705	0.602	0.502	2.54204e-31	DN_Q	GCC2
CD471	9.17671e-35	0.746488	0.54	0.43	1.26941e-30	DN_Q	CD47
PARP8	2.32008e-34	0.699437	0.472	0.322	3.20936e-30	DN_Q	PARP8
GFI11	1.03325e-33	0.76778	0.338	0.199	1.4293e-29	DN_Q	GFI1
ENSSSCG000000054531	1.05132e-32	0.483696	0.8	0.648	1.45429e-28	DN_Q	ENSSSCG00000005453
PTOV1	2.31723e-32	0.671929	0.558	0.465	3.20542e-28	DN_Q	PTOV1
H1F0	6.93142e-32	0.758811	0.295	0.152	9.58823e-28	DN_Q	H1F0
NARS2	1.10408e-31	0.741808	0.25	0.125	1.52727e-27	DN_Q	NARS2
INPP4A	3.4778e-31	0.721175	0.317	0.178	4.81084e-27	DN_Q	INPP4A
TESPA1	5.46244e-31	0.751592	0.327	0.19	7.5562e-27	DN_Q	TESPA1
SMIM7	1.17091e-30	0.578531	0.625	0.545	1.61972e-26	DN_Q	SMIM7
ENSSSCG000000458921	1.66402e-30	0.757422	0.266	0.141	2.30184e-26	DN_Q	ENSSSCG00000045892
ANTXR2	1.84538e-30	0.639188	0.271	0.141	2.55271e-26	DN_Q	ANTXR2
ENSSSCG00000042191	1.92229e-30	0.654777	0.54	0.421	2.6591e-26	DN_Q	ENSSSCG00000042191
ENSSSCG00000032984	3.73676e-29	0.695338	0.426	0.298	5.16906e-25	DN_Q	ENSSSCG00000032984
GLUL1	4.07683e-29	0.83383	0.255	0.137	5.63948e-25	DN_Q	GLUL
CAMK4	7.92231e-29	0.362795	0.816	0.745	1.09589e-24	DN_Q	CAMK4
NR3C1	1.21979e-28	0.735415	0.427	0.308	1.68734e-24	DN_Q	NR3C1
MLLT31	1.28978e-28	0.686881	0.327	0.195	1.78415e-24	DN_Q	MLLT3
MED13	6.42233e-28	0.680569	0.483	0.373	8.884e-24	DN_Q	MED13
GPX4	9.29233e-28	0.379818	0.844	0.79	1.28541e-23	DN_Q	GPX4
FAM209B	1.50645e-27	0.658666	0.355	0.222	2.08387e-23	DN_Q	FAM209B
LZTS1	2.70363e-26	0.581633	0.483	0.362	3.73993e-22	DN_Q	LZTS1
MND11	8.77078e-26	0.716132	0.303	0.192	1.21326e-21	DN_Q	MND1
RBCK1	1.49684e-25	0.677337	0.423	0.31	2.07058e-21	DN_Q	RBCK1
FAM78A1	2.73974e-25	0.676083	0.408	0.295	3.78988e-21	DN_Q	FAM78A
PPP1R12A	3.68703e-25	0.588162	0.594	0.526	5.10026e-21	DN_Q	PPP1R12A
NCBP21	3.9828e-25	0.643739	0.509	0.419	5.50941e-21	DN_Q	NCBP2
DIPK1B	4.37711e-25	0.674619	0.303	0.189	6.05486e-21	DN_Q	DIPK1B
SYK1	1.05192e-24	0.648139	0.27	0.158	1.45511e-20	DN_Q	SYK
EBNA1BP2	3.42643e-24	0.896388	0.469	0.383	4.73977e-20	DN_Q	EBNA1BP2
ZNF207	3.97433e-24	0.652646	0.416	0.304	5.49769e-20	DN_Q	ZNF207
CLK1	5.13281e-24	0.486713	0.647	0.57	7.10022e-20	DN_Q	CLK1
ENSSSCG00000035256	3.26109e-23	0.537316	0.538	0.428	4.51107e-19	DN_Q	ENSSSCG00000035256
ARID2	3.91598e-23	0.651967	0.443	0.348	5.41697e-19	DN_Q	ARID2
H6PD1	5.23595e-23	0.671291	0.301	0.191	7.24289e-19	DN_Q	H6PD
PWWP2A	5.31546e-23	0.652979	0.366	0.259	7.35288e-19	DN_Q	PWWP2A
SPNS1	2.32692e-22	0.380541	0.796	0.771	3.21883e-18	DN_Q	SPNS1
INTS11	2.89117e-22	0.651419	0.269	0.164	3.99936e-18	DN_Q	INTS1
ENSSSCG00000017164	3.21581e-22	0.572371	0.483	0.365	4.44843e-18	DN_Q	ENSSSCG00000017164
SASH3	6.50649e-22	0.492442	0.637	0.586	9.00043e-18	DN_Q	SASH3
HNRNPH11	1.32592e-21	0.391285	0.788	0.751	1.83414e-17	DN_Q	HNRNPH1
YBX31	1.59231e-21	0.537793	0.407	0.298	2.20264e-17	DN_Q	YBX3
CHD9	4.73494e-21	0.602252	0.439	0.341	6.54984e-17	DN_Q	CHD9
HBS1L	1.07458e-20	0.559555	0.468	0.376	1.48647e-16	DN_Q	HBS1L
GOLGB1	1.563e-20	0.665749	0.459	0.357	2.1621e-16	DN_Q	GOLGB1
STIM1	1.87199e-20	0.58932	0.257	0.157	2.58952e-16	DN_Q	STIM1
NUP214	2.67461e-20	0.676375	0.26	0.16	3.69979e-16	DN_Q	NUP214
MLLT10	5.48335e-20	0.673082	0.313	0.216	7.58512e-16	DN_Q	MLLT10
ASNS1	1.25804e-19	0.67662	0.284	0.188	1.74024e-15	DN_Q	ASNS
TBXA2R	1.5906e-19	0.587507	0.416	0.326	2.20027e-15	DN_Q	TBXA2R
ATRX	1.69825e-19	0.453673	0.711	0.692	2.34919e-15	DN_Q	ATRX
KDM5B	3.10495e-19	0.532183	0.361	0.254	4.29508e-15	DN_Q	KDM5B
RUNX11	3.39514e-19	0.634831	0.338	0.24	4.6965e-15	DN_Q	RUNX1
TERF2IP	1.58854e-18	0.499024	0.533	0.47	2.19743e-14	DN_Q	TERF2IP
EDEM3	1.61185e-18	0.589808	0.257	0.162	2.22967e-14	DN_Q	EDEM3
ENSSSCG00000039972	2.47318e-18	0.579117	0.406	0.318	3.42115e-14	DN_Q	ENSSSCG00000039972
AKAP9	2.98551e-18	0.454807	0.645	0.626	4.12986e-14	DN_Q	AKAP9
ZRANB2	3.25933e-18	0.314701	0.768	0.745	4.50864e-14	DN_Q	ZRANB2
PRDX5	5.04563e-18	0.399917	0.578	0.521	6.97962e-14	DN_Q	PRDX5
HMCES1	5.10239e-18	0.55324	0.479	0.42	7.05813e-14	DN_Q	HMCES
BZW2	5.74039e-18	0.596048	0.437	0.365	7.94069e-14	DN_Q	BZW2
SRSF10	5.99328e-18	0.378659	0.735	0.676	8.29051e-14	DN_Q	SRSF10
EPCAM	6.2353e-18	0.592885	0.276	0.176	8.62529e-14	DN_Q	EPCAM
PCGF3	6.4205e-18	0.549058	0.476	0.393	8.88147e-14	DN_Q	PCGF3
AP1AR1	1.54564e-17	0.64626	0.264	0.176	2.13809e-13	DN_Q	AP1AR
TOP3A1	1.6864e-17	0.58937	0.265	0.175	2.3328e-13	DN_Q	TOP3A
RMND5B	2.47819e-17	0.560078	0.286	0.191	3.42808e-13	DN_Q	RMND5B
HNRNPLL	2.75305e-17	0.609973	0.36	0.278	3.8083e-13	DN_Q	HNRNPLL
RYBP	3.06444e-17	0.607775	0.354	0.267	4.23904e-13	DN_Q	RYBP
MGAT1	3.30275e-17	0.596398	0.281	0.192	4.5687e-13	DN_Q	MGAT1
EVL	3.52222e-17	0.332245	0.717	0.674	4.87228e-13	DN_Q	EVL
BAZ2A	3.55215e-17	0.528354	0.355	0.258	4.91369e-13	DN_Q	BAZ2A
CUX1	5.20137e-17	0.56735	0.395	0.313	7.19506e-13	DN_Q	CUX1
REV1	6.53271e-17	0.459926	0.52	0.452	9.0367e-13	DN_Q	REV1
CTDSPL21	9.78756e-17	0.591903	0.386	0.31	1.35391e-12	DN_Q	CTDSPL2
EPB41	1.29344e-16	0.518284	0.445	0.367	1.78922e-12	DN_Q	EPB41
ARID4B	1.4554e-16	0.388447	0.686	0.657	2.01325e-12	DN_Q	ARID4B
RAB19	1.95047e-16	0.422822	0.514	0.43	2.69808e-12	DN_Q	RAB19
CCNL2	2.0444e-16	0.51273	0.496	0.434	2.82802e-12	DN_Q	CCNL2
LMBR1	2.35959e-16	0.53783	0.258	0.17	3.26402e-12	DN_Q	LMBR1
ZMYM2	2.50759e-16	0.564992	0.267	0.179	3.46875e-12	DN_Q	ZMYM2
EIF3G	2.67672e-16	0.29638	0.814	0.804	3.7027e-12	DN_Q	EIF3G
ENSSSCG000000390711	2.97753e-16	0.406582	0.674	0.622	4.11882e-12	DN_Q	ENSSSCG00000039071
ENSSSCG00000050244	6.26506e-16	0.526979	0.472	0.419	8.66645e-12	DN_Q	ENSSSCG00000050244
TP53INP1	1.04393e-15	0.429694	0.45	0.357	1.44407e-11	DN_Q	TP53INP1
RPAP2	1.35897e-15	0.510751	0.381	0.296	1.87986e-11	DN_Q	RPAP2
ANKRD12	2.02399e-15	0.460967	0.627	0.598	2.79978e-11	DN_Q	ANKRD12
TIA1	4.37251e-15	0.503971	0.483	0.428	6.0485e-11	DN_Q	TIA1
CGGBP1	4.94106e-15	0.354001	0.689	0.668	6.83496e-11	DN_Q	CGGBP1
N4BP2	5.75588e-15	0.601793	0.278	0.196	7.96211e-11	DN_Q	N4BP2
SEPTIN6	1.36993e-14	0.315227	0.8	0.822	1.89502e-10	DN_Q	SEPTIN6
ENSSSCG000000109541	1.46029e-14	0.530943	0.391	0.319	2.02002e-10	DN_Q	ENSSSCG00000010954
TNRC6C	4.04491e-14	0.50567	0.264	0.179	5.59533e-10	DN_Q	TNRC6C
HNRNPA1	4.87702e-14	0.264871	0.875	0.861	6.74639e-10	DN_Q	HNRNPA1
FNBP4	5.21687e-14	0.461251	0.485	0.433	7.21649e-10	DN_Q	FNBP4
SRRM2	6.98497e-14	0.27915	0.795	0.788	9.66231e-10	DN_Q	SRRM2
DAZAP1	7.1841e-14	0.346161	0.72	0.733	9.93777e-10	DN_Q	DAZAP1
BBX	2.20614e-13	0.500785	0.319	0.241	3.05176e-09	DN_Q	BBX
CDKN1B	2.23551e-13	0.48611	0.312	0.231	3.09238e-09	DN_Q	CDKN1B
ENSSSCG00000004963	3.11323e-13	0.329301	0.702	0.646	4.30653e-09	DN_Q	ENSSSCG00000004963
FBXL20	3.47048e-13	0.448514	0.37	0.287	4.80072e-09	DN_Q	FBXL20
ESD	3.69476e-13	0.3698	0.556	0.518	5.11096e-09	DN_Q	ESD
ARHGAP15	3.7747e-13	0.375267	0.539	0.489	5.22155e-09	DN_Q	ARHGAP15
ORAI31	5.18899e-13	0.462158	0.366	0.285	7.17793e-09	DN_Q	ORAI3
CSTF2T	7.81887e-13	0.506561	0.344	0.272	1.08158e-08	DN_Q	CSTF2T
ENSSSCG00000038829	1.30757e-12	0.47382	0.269	0.19	1.80876e-08	DN_Q	ENSSSCG00000038829
COPG2	1.63695e-12	0.546316	0.29	0.22	2.2644e-08	DN_Q	COPG2
ANKMY2	1.73943e-12	0.570105	0.326	0.258	2.40616e-08	DN_Q	ANKMY2
FUT8	2.01149e-12	0.452394	0.363	0.285	2.7825e-08	DN_Q	FUT8
CREBZF	2.25178e-12	0.469216	0.489	0.455	3.11488e-08	DN_Q	CREBZF
CETN3	2.32208e-12	0.548778	0.422	0.38	3.21213e-08	DN_Q	CETN3
ENSSSCG000000320031	2.58719e-12	0.321211	0.622	0.567	3.57886e-08	DN_Q	ENSSSCG00000032003
NAXD	3.01281e-12	0.54699	0.327	0.259	4.16762e-08	DN_Q	NAXD
ANKRD10	3.29107e-12	0.490171	0.369	0.304	4.55254e-08	DN_Q	ANKRD10
ATP5MC21	3.97787e-12	0.314437	0.683	0.662	5.50259e-08	DN_Q	ATP5MC2
MACO1	4.01857e-12	0.558621	0.315	0.25	5.55888e-08	DN_Q	MACO1
RBPJ	4.79901e-12	0.474589	0.347	0.28	6.63847e-08	DN_Q	RBPJ
JMJD1C	5.54083e-12	0.454586	0.44	0.382	7.66463e-08	DN_Q	JMJD1C
PNRC2	2.35314e-11	0.345562	0.558	0.522	3.25509e-07	DN_Q	PNRC2
ENSSSCG00000011493	4.49045e-11	0.500653	0.399	0.35	6.21165e-07	DN_Q	ENSSSCG00000011493
MRPL41	4.52888e-11	0.456514	0.426	0.391	6.2648e-07	DN_Q	MRPL41
SLC25A36	4.95595e-11	0.491434	0.399	0.343	6.85556e-07	DN_Q	SLC25A36
AKAP17A	7.43124e-11	0.465791	0.459	0.417	1.02796e-06	DN_Q	AKAP17A
DOCK10	9.56232e-11	0.436759	0.39	0.328	1.32276e-06	DN_Q	DOCK10
ARSG	1.21581e-10	0.295153	0.319	0.229	1.68183e-06	DN_Q	ARSG
CHD6	1.5244e-10	0.440479	0.349	0.282	2.1087e-06	DN_Q	CHD6
PCM11	2.78262e-10	0.46988	0.45	0.418	3.8492e-06	DN_Q	PCM1
NSA2	3.0803e-10	0.283927	0.697	0.71	4.26097e-06	DN_Q	NSA2
ASH1L	4.09674e-10	0.42738	0.472	0.44	5.66702e-06	DN_Q	ASH1L
FOXN3	4.86678e-10	0.462372	0.42	0.38	6.73222e-06	DN_Q	FOXN3
HNRNPH3	6.21342e-10	0.261457	0.748	0.75	8.59503e-06	DN_Q	HNRNPH3
KLF13	8.1068e-10	0.312724	0.592	0.571	1.12141e-05	DN_Q	KLF13
THOC71	1.11744e-09	0.402236	0.447	0.414	1.54575e-05	DN_Q	THOC7
ENSSSCG00000002266	1.12511e-09	0.388239	0.472	0.43	1.55636e-05	DN_Q	ENSSSCG00000002266
EIF4A2	1.33046e-09	0.284095	0.671	0.672	1.84043e-05	DN_Q	EIF4A2
PRRC2C	1.48826e-09	0.302926	0.653	0.659	2.05871e-05	DN_Q	PRRC2C
ZNF277	1.52867e-09	0.364243	0.487	0.445	2.11462e-05	DN_Q	ZNF277
CCP1101	1.9733e-09	0.477387	0.313	0.26	2.72967e-05	DN_Q	CCP110
RBM5	2.3054e-09	0.42546	0.391	0.34	3.18907e-05	DN_Q	RBM5
FAM53B	2.4518e-09	0.362999	0.553	0.538	3.39157e-05	DN_Q	FAM53B
RBM26	3.43337e-09	0.420671	0.351	0.303	4.74937e-05	DN_Q	RBM26
ENSSSCG00000013052	4.43461e-09	0.375891	0.505	0.498	6.1344e-05	DN_Q	ENSSSCG00000013052
BRWD11	4.73028e-09	0.420905	0.418	0.385	6.5434e-05	DN_Q	BRWD1
TRIM24	4.73217e-09	0.484263	0.294	0.241	6.54601e-05	DN_Q	TRIM24
BCLAF1	6.18119e-09	0.37706	0.535	0.53	8.55044e-05	DN_Q	BCLAF1
YTHDC1	9.88192e-09	0.382463	0.482	0.458	0.000136697	DN_Q	YTHDC1
CCNL1	9.99142e-09	0.381382	0.475	0.441	0.000138211	DN_Q	CCNL1
SRSF11	1.59634e-08	0.304309	0.625	0.641	0.000220822	DN_Q	SRSF11
UNG1	1.95749e-08	0.45501	0.26	0.203	0.00027078	DN_Q	UNG
HBP1	3.1075e-08	0.376679	0.282	0.222	0.000429861	DN_Q	HBP1
ENSSSCG00000026960	4.41746e-08	0.390547	0.359	0.307	0.000611067	DN_Q	ENSSSCG00000026960
STRBP	6.0144e-08	0.463295	0.342	0.304	0.000831972	DN_Q	STRBP
AFTPH	6.18782e-08	0.445073	0.28	0.228	0.00085596	DN_Q	AFTPH
RRAGC1	6.49466e-08	0.391125	0.468	0.461	0.000898406	DN_Q	RRAGC
CHD3	8.16053e-08	0.333946	0.55	0.552	0.00112885	DN_Q	CHD3
DCAF8	8.86738e-08	0.41745	0.264	0.214	0.00122663	DN_Q	DCAF8
ZBTB44	1.17519e-07	0.426579	0.264	0.212	0.00162564	DN_Q	ZBTB44
SORL1	1.1856e-07	0.431308	0.343	0.298	0.00164004	DN_Q	SORL1
KLHDC2	1.33466e-07	0.443071	0.269	0.223	0.00184624	DN_Q	KLHDC2
TWISTNB1	1.50374e-07	0.459907	0.361	0.332	0.00208013	DN_Q	TWISTNB
SERPINB9	2.86815e-07	0.46185	0.285	0.245	0.00396751	DN_Q	SERPINB9
SETD2	3.34836e-07	0.388918	0.474	0.465	0.00463178	DN_Q	SETD2
DNAJB6	3.40803e-07	0.337775	0.52	0.525	0.00471433	DN_Q	DNAJB6
MKNK2	3.96502e-07	0.420947	0.258	0.211	0.00548482	DN_Q	MKNK2
C2orf68	4.19255e-07	0.434077	0.32	0.282	0.00579955	DN_Q	C2orf68
MSL2	4.38977e-07	0.442424	0.267	0.219	0.00607237	DN_Q	MSL2
AIMP1	5.64829e-07	0.272706	0.604	0.626	0.00781328	DN_Q	AIMP1
COMMD6	7.20915e-07	0.430915	0.273	0.229	0.00997242	DN_Q	COMMD6
WBP2	1.16564e-06	0.407372	0.301	0.258	0.0161244	DN_Q	WBP2
UBE2H	1.51401e-06	0.359861	0.356	0.312	0.0209433	DN_Q	UBE2H
ENSSSCG00000011121	1.7735e-06	0.364521	0.34	0.302	0.0245328	DN_Q	ENSSSCG00000011121
TRMT1121	2.13758e-06	0.260898	0.545	0.543	0.0295692	DN_Q	TRMT112
SMARCA41	2.33818e-06	0.391156	0.416	0.404	0.032344	DN_Q	SMARCA4
RHOF	2.4133e-06	0.37025	0.39	0.364	0.0333832	DN_Q	RHOF
SRSF5	2.44996e-06	0.357089	0.391	0.364	0.0338904	DN_Q	SRSF5
ENSSSCG00000034868	2.71015e-06	0.31991	0.388	0.354	0.0374895	DN_Q	ENSSSCG00000034868
RTF11	2.93769e-06	0.325463	0.495	0.504	0.0406371	DN_Q	RTF1
PHC2	5.68967e-06	0.417232	0.329	0.299	0.0787052	DN_Q	PHC2
CTSD	5.74516e-06	0.296486	0.47	0.46	0.0794728	DN_Q	CTSD
FXR1	6.55718e-06	0.349563	0.449	0.443	0.0907055	DN_Q	FXR1
LXN1	6.61916e-06	0.370668	0.352	0.328	0.0915629	DN_Q	LXN
ENSSSCG00000035992	7.45962e-06	0.373256	0.442	0.44	0.103189	DN_Q	ENSSSCG00000035992
PDS5B	8.79575e-06	0.432609	0.271	0.238	0.121672	DN_Q	PDS5B
LENG8	1.01711e-05	0.329325	0.393	0.363	0.140697	DN_Q	LENG8
CCAR1	1.15309e-05	0.387522	0.423	0.412	0.159507	DN_Q	CCAR1
BRD3	1.20446e-05	0.387707	0.339	0.318	0.166613	DN_Q	BRD3
ACTN1	1.22515e-05	0.400994	0.345	0.321	0.169476	DN_Q	ACTN1
MGAT4A	1.29643e-05	0.292868	0.539	0.543	0.179335	DN_Q	MGAT4A
GRK2	1.43847e-05	0.357815	0.375	0.356	0.198984	DN_Q	GRK2
TTC14	1.5881e-05	0.354859	0.446	0.44	0.219682	DN_Q	TTC14
PABPC1	1.70207e-05	0.358668	0.338	0.313	0.235447	DN_Q	PABPC1
PGK1	2.1876e-05	0.335858	0.383	0.369	0.302611	DN_Q	PGK1
TIAL1	2.62029e-05	0.290168	0.502	0.516	0.362465	DN_Q	TIAL1
STAG1	3.29198e-05	0.313997	0.439	0.426	0.455379	DN_Q	STAG1
ICAM2	6.23821e-05	0.327733	0.307	0.276	0.862932	DN_Q	ICAM2
ENSSSCG00000000394	7.15148e-05	0.356865	0.315	0.294	0.989264	DN_Q	ENSSSCG00000000394
MED21	8.72483e-05	0.34881	0.344	0.322	1	DN_Q	MED21
ZNF292	8.9571e-05	0.333327	0.44	0.435	1	DN_Q	ZNF292
ETNK1	0.000100094	0.328548	0.261	0.229	1	DN_Q	ETNK1
ENSSSCG00000012452	0.000104376	0.348913	0.344	0.331	1	DN_Q	ENSSSCG00000012452
TOMM7	0.000116804	0.281899	0.483	0.503	1	DN_Q	TOMM7
ACIN1	0.000117198	0.325299	0.422	0.419	1	DN_Q	ACIN1
IVNS1ABP	0.000135733	0.414191	0.261	0.238	1	DN_Q	IVNS1ABP
CAPRIN1	0.000164738	0.312568	0.462	0.483	1	DN_Q	CAPRIN1
BNIP3L1	0.000186392	0.340757	0.329	0.316	1	DN_Q	BNIP3L
CD79A	0.000202943	0.261562	0.467	0.483	1	DN_Q	CD79A
DALRD3	0.000206439	0.340992	0.284	0.257	1	DN_Q	DALRD3
RB1CC1	0.000214418	0.357459	0.303	0.282	1	DN_Q	RB1CC1
DCTN2	0.00021746	0.320628	0.436	0.453	1	DN_Q	DCTN2
OGA	0.000241434	0.292677	0.426	0.425	1	DN_Q	OGA
TRIM281	0.000258925	0.257207	0.52	0.533	1	DN_Q	TRIM28
HECTD1	0.000285218	0.300404	0.444	0.45	1	DN_Q	HECTD1
GTF2I	0.000288412	0.377447	0.317	0.304	1	DN_Q	GTF2I
CHURC1	0.000334731	0.319154	0.274	0.246	1	DN_Q	CHURC1
ZNF395	0.000346449	0.369053	0.26	0.235	1	DN_Q	ZNF395
NKTR	0.00036751	0.330397	0.408	0.408	1	DN_Q	NKTR
PCBP21	0.000385946	0.267458	0.478	0.494	1	DN_Q	PCBP2
ZNF428	0.000398222	0.334817	0.356	0.353	1	DN_Q	ZNF428
PRXL2A	0.000413188	0.299633	0.409	0.395	1	DN_Q	PRXL2A
YY11	0.000414557	0.320333	0.473	0.499	1	DN_Q	YY1
CBX51	0.000441077	0.292044	0.382	0.375	1	DN_Q	CBX5
GPBP1	0.000491253	0.324607	0.408	0.415	1	DN_Q	GPBP1
RNF216	0.00054831	0.334213	0.26	0.236	1	DN_Q	RNF216
PPP1R14B1	0.000649834	0.318637	0.404	0.408	1	DN_Q	PPP1R14B
WASL	0.00069241	0.316414	0.29	0.27	1	DN_Q	WASL
SPEN	0.00073656	0.302011	0.345	0.333	1	DN_Q	SPEN
SMG1	0.000781112	0.312908	0.295	0.275	1	DN_Q	SMG1
AAK1	0.0009045	0.317301	0.383	0.389	1	DN_Q	AAK1
SERPINI1	0.000974771	0.355282	0.252	0.229	1	DN_Q	SERPINI1
ENSSSCG00000012178	0.00108493	0.344934	0.318	0.302	1	DN_Q	ENSSSCG00000012178
SCAF11	0.00117913	0.319248	0.441	0.457	1	DN_Q	SCAF11
STRN3	0.0011809	0.30668	0.279	0.26	1	DN_Q	STRN3
SAFB	0.0011994	0.303078	0.39	0.4	1	DN_Q	SAFB
ZMYND8	0.00126252	0.335323	0.283	0.264	1	DN_Q	ZMYND8
MBNL31	0.0012757	0.398244	0.262	0.252	1	DN_Q	MBNL3
TMEM9	0.00131494	0.338881	0.299	0.284	1	DN_Q	TMEM9
TNPO1	0.00144219	0.326761	0.274	0.257	1	DN_Q	TNPO1
PALM2-AKAP21	0.00177779	0.353105	0.319	0.307	1	DN_Q	PALM2-AKAP2
C5orf24	0.00250744	0.305198	0.276	0.262	1	DN_Q	C5orf24
IRF2	0.00260361	0.335218	0.296	0.285	1	DN_Q	IRF2
DCP2	0.00299003	0.293801	0.381	0.385	1	DN_Q	DCP2
ZFC3H1	0.00307359	0.266992	0.332	0.321	1	DN_Q	ZFC3H1
ZNRF2	0.00347723	0.26995	0.399	0.412	1	DN_Q	ZNRF2
EPC1	0.00355401	0.258668	0.382	0.384	1	DN_Q	EPC1
PSPC1	0.00409337	0.259648	0.453	0.484	1	DN_Q	PSPC1
TAF7	0.00433133	0.276853	0.305	0.293	1	DN_Q	TAF7
SENP6	0.0043524	0.329934	0.296	0.289	1	DN_Q	SENP6
RAB11B	0.00453076	0.307443	0.343	0.351	1	DN_Q	RAB11B
TARDBP	0.00539951	0.305016	0.308	0.303	1	DN_Q	TARDBP
CDK9	0.00563047	0.269758	0.414	0.44	1	DN_Q	CDK9
EP300	0.00591819	0.303394	0.27	0.257	1	DN_Q	EP300
BAG6	0.00627624	0.340775	0.314	0.315	1	DN_Q	BAG6
TSPAN3	0.00671206	0.280865	0.264	0.25	1	DN_Q	TSPAN3
PHF3	0.00679977	0.297725	0.339	0.34	1	DN_Q	PHF3
ARFGAP3	0.00687059	0.316867	0.311	0.306	1	DN_Q	ARFGAP3
PIP4K2A	0.00747744	0.295713	0.366	0.379	1	DN_Q	PIP4K2A
FUNDC1	0.00790612	0.278176	0.282	0.275	1	DN_Q	FUNDC1
SSBP3	0.00874196	0.263293	0.322	0.317	1	DN_Q	SSBP3
CCDC12	0.00953946	0.296945	0.271	0.264	1	DN_Q	CCDC12
PKN2	0.00982122	0.289036	0.272	0.262	1	DN_Q	PKN2
PCLAF1	0	2.8752	0.997	0.173	0	DP_C1	PCLAF
ENSSSCG000000335501	0	2.80705	0.973	0.084	0	DP_C1	ENSSSCG00000033550
ENSSSCG000000334511	0	2.71139	0.994	0.145	0	DP_C1	ENSSSCG00000033451
ENSSSCG000000355441	0	2.60343	1	0.163	0	DP_C1	ENSSSCG00000035544
TK11	0	2.52525	0.994	0.145	0	DP_C1	TK1
TOP2A1	0	2.23968	0.959	0.107	0	DP_C1	TOP2A
ENSSSCG000000317411	0	2.03121	0.906	0.113	0	DP_C1	ENSSSCG00000031741
ENSSSCG000000263021	0	1.94331	0.941	0.11	0	DP_C1	ENSSSCG00000026302
AURKB1	0	1.92512	0.926	0.095	0	DP_C1	AURKB
TPX21	0	1.84288	0.929	0.113	0	DP_C1	TPX2
UBE2C1	0	1.82851	0.888	0.086	0	DP_C1	UBE2C
PBK1	0	1.78952	0.903	0.1	0	DP_C1	PBK
KIF111	0	1.75466	0.879	0.098	0	DP_C1	KIF11
ENSSSCG000000326091	0	1.72119	0.799	0.057	0	DP_C1	ENSSSCG00000032609
NCAPG1	0	1.72118	0.858	0.113	0	DP_C1	NCAPG
FBXO51	0	1.66565	0.855	0.088	0	DP_C1	FBXO5
ASF1B1	0	1.60853	0.838	0.086	0	DP_C1	ASF1B
CDCA3	0	1.40482	0.714	0.067	0	DP_C1	CDCA3
HIST1H3E1	0	1.35529	0.699	0.062	0	DP_C1	HIST1H3E
E2F8	0	1.18125	0.676	0.051	0	DP_C1	E2F8
RHNO1	0	1.15175	0.667	0.055	0	DP_C1	RHNO1
ENSSSCG00000009670	0	1.06067	0.572	0.037	0	DP_C1	ENSSSCG00000009670
ATAD21	3.95854e-305	2.29086	0.982	0.195	5.47584e-301	DP_C1	ATAD2
SPC241	5.76612e-305	2.09966	0.968	0.174	7.97627e-301	DP_C1	SPC24
SMC21	1.08493e-303	2.17699	0.985	0.189	1.50078e-299	DP_C1	SMC2
ENSSSCG000000364691	4.37796e-297	1.71388	0.873	0.124	6.05603e-293	DP_C1	ENSSSCG00000036469
NDC801	3.69253e-294	1.33062	0.702	0.073	5.10788e-290	DP_C1	NDC80
SGO11	3.47459e-286	1.55285	0.811	0.106	4.8064e-282	DP_C1	SGO1
MXD31	5.71355e-282	1.7155	0.808	0.107	7.90355e-278	DP_C1	MXD3
KIF221	6.7831e-281	1.60434	0.888	0.14	9.38306e-277	DP_C1	KIF22
HIST2H2AC1	1.56961e-273	2.71376	0.985	0.248	2.17124e-269	DP_C1	HIST2H2AC
MYBL21	3.89133e-272	1.21441	0.702	0.082	5.38287e-268	DP_C1	MYBL2
UBE2T1	4.95413e-270	1.20428	0.661	0.071	6.85305e-266	DP_C1	UBE2T
CENPF1	1.14178e-268	1.79054	0.935	0.157	1.57942e-264	DP_C1	CENPF
KIF151	6.70672e-267	1.29848	0.687	0.078	9.2774e-263	DP_C1	KIF15
CDCA51	1.79088e-266	1.05901	0.593	0.056	2.47733e-262	DP_C1	CDCA5
ENSSSCG00000049262	1.2253e-265	1.08112	0.631	0.063	1.69496e-261	DP_C1	ENSSSCG00000049262
ENSSSCG00000051689	6.42947e-264	1.91229	0.917	0.158	8.89389e-260	DP_C1	ENSSSCG00000051689
TTK	1.69813e-261	1.08715	0.614	0.061	2.34902e-257	DP_C1	TTK
BIRC51	7.05206e-260	1.62956	0.873	0.136	9.75511e-256	DP_C1	BIRC5
HIST1H1D1	3.70111e-259	1.97925	0.976	0.207	5.11975e-255	DP_C1	HIST1H1D
CDC201	5.01889e-259	1.35552	0.794	0.106	6.94263e-255	DP_C1	CDC20
ENSSSCG00000037929	2.24824e-258	1.00075	0.569	0.051	3.10999e-254	DP_C1	ENSSSCG00000037929
HIST1H1E1	2.50113e-257	2.30096	0.971	0.227	3.45982e-253	DP_C1	HIST1H1E
CCNB21	1.31488e-251	1.12297	0.649	0.069	1.81888e-247	DP_C1	CCNB2
CDKN2C1	8.63576e-248	1.41499	0.841	0.136	1.19458e-243	DP_C1	CDKN2C
BBS71	2.20083e-242	1.19653	0.693	0.087	3.04441e-238	DP_C1	BBS7
LMNB11	6.81375e-242	1.73266	0.947	0.197	9.42547e-238	DP_C1	LMNB1
KIFC11	2.79871e-241	1.1459	0.652	0.077	3.87145e-237	DP_C1	KIFC1
CLSPN1	5.50052e-241	1.43537	0.773	0.122	7.60887e-237	DP_C1	CLSPN
NCAPD31	5.43449e-239	1.23472	0.746	0.109	7.51753e-235	DP_C1	NCAPD3
ENSSSCG000000329461	1.93907e-238	1.47359	0.77	0.116	2.68232e-234	DP_C1	ENSSSCG00000032946
ENSSSCG000000047821	2.453e-236	1.1028	0.619	0.071	3.39324e-232	DP_C1	ENSSSCG00000004782
RTKN21	8.48719e-234	1.19342	0.673	0.087	1.17403e-229	DP_C1	RTKN2
DUT1	2.91052e-233	2.32231	1	0.312	4.02613e-229	DP_C1	DUT
PCNA1	3.59875e-231	2.39714	0.979	0.282	4.97815e-227	DP_C1	PCNA
ENSSSCG000000086771	9.43802e-231	1.17561	0.74	0.105	1.30556e-226	DP_C1	ENSSSCG00000008677
SHCBP1	1.01067e-230	0.909698	0.501	0.044	1.39806e-226	DP_C1	SHCBP1
CDC451	7.46449e-227	1.27127	0.743	0.117	1.03256e-222	DP_C1	CDC45
HMGN21	5.99297e-222	1.75022	0.938	0.217	8.29008e-218	DP_C1	HMGN2
E2F7	4.60555e-220	0.839621	0.481	0.043	6.37085e-216	DP_C1	E2F7
SPC251	1.09764e-219	1.15704	0.708	0.105	1.51836e-215	DP_C1	SPC25
HMMR1	5.95076e-217	1.1502	0.684	0.093	8.23169e-213	DP_C1	HMMR
CKS21	4.65975e-216	1.8571	0.959	0.228	6.44583e-212	DP_C1	CKS2
HMGB21	4.41906e-210	2.78358	1	0.431	6.11288e-206	DP_C1	HMGB2
NUF21	5.43705e-210	1.22761	0.726	0.113	7.52108e-206	DP_C1	NUF2
TCF191	4.13901e-209	0.934885	0.59	0.073	5.72549e-205	DP_C1	TCF19
ENSSSCG000000317511	3.58886e-208	0.976147	0.643	0.086	4.96447e-204	DP_C1	ENSSSCG00000031751
ENSSSCG00000000002	1.79504e-207	0.991155	0.543	0.061	2.48308e-203	DP_C1	ENSSSCG00000000002
CDCA41	4.3404e-204	1.3508	0.847	0.174	6.00408e-200	DP_C1	CDCA4
SKA21	1.80511e-203	1.35636	0.85	0.167	2.49701e-199	DP_C1	SKA2
TUBB4B1	7.7001e-203	1.98034	0.982	0.277	1.06515e-198	DP_C1	TUBB4B
MAD2L11	2.64989e-200	1.36816	0.917	0.201	3.66559e-196	DP_C1	MAD2L1
SLC20A11	1.74074e-199	1.15761	0.696	0.11	2.40797e-195	DP_C1	SLC20A1
TUBB1	3.30369e-197	2.36369	1	0.614	4.56999e-193	DP_C1	TUBB
DLGAP51	2.72165e-195	1.0446	0.581	0.072	3.76485e-191	DP_C1	DLGAP5
ENSSSCG000000352091	1.4723e-193	1.73678	0.95	0.28	2.03663e-189	DP_C1	ENSSSCG00000035209
CDCA81	1.82978e-193	0.975857	0.546	0.064	2.53114e-189	DP_C1	CDCA8
TUBA1B1	5.93999e-193	2.78077	1	0.662	8.21679e-189	DP_C1	TUBA1B
EZH21	4.80473e-192	1.51516	0.9	0.214	6.64638e-188	DP_C1	EZH2
BARD11	1.4389e-191	1.03565	0.67	0.104	1.99042e-187	DP_C1	BARD1
H2AFZ1	6.2362e-191	2.31305	1	0.701	8.62654e-187	DP_C1	H2AFZ
NCAPD21	7.9122e-191	0.930402	0.611	0.083	1.09449e-186	DP_C1	NCAPD2
INCENP1	9.98122e-189	1.10081	0.643	0.097	1.3807e-184	DP_C1	INCENP
ENSSSCG000000093271	1.84758e-187	1.94	1	0.939	2.55575e-183	DP_C1	ENSSSCG00000009327
KIF23	2.79538e-186	0.88984	0.54	0.065	3.86685e-182	DP_C1	KIF23
CENPU1	1.32779e-185	1.04476	0.631	0.097	1.83673e-181	DP_C1	CENPU
RFC31	3.24479e-180	1.1936	0.737	0.139	4.48852e-176	DP_C1	RFC3
SKA1	2.32072e-179	0.816996	0.484	0.056	3.21025e-175	DP_C1	SKA1
CKAP2L	7.48369e-179	0.848525	0.49	0.057	1.03522e-174	DP_C1	CKAP2L
E2F2	9.73095e-178	1.12883	0.726	0.135	1.34608e-173	DP_C1	E2F2
PTMA1	8.88244e-177	1.15157	1	1	1.22871e-172	DP_C1	PTMA
USP11	9.72212e-176	1.55385	0.962	0.293	1.34486e-171	DP_C1	USP1
IGFBP2	1.66149e-175	1.49353	0.85	0.198	2.29835e-171	DP_C1	IGFBP2
DIAPH31	1.09235e-174	0.81905	0.466	0.053	1.51104e-170	DP_C1	DIAPH3
PLIN2	1.11122e-174	1.13538	0.693	0.123	1.53715e-170	DP_C1	PLIN2
KIF18B	6.87544e-174	0.813049	0.469	0.053	9.5108e-170	DP_C1	KIF18B
ENSSSCG00000033298	1.01512e-173	1.50355	0.929	0.259	1.40421e-169	DP_C1	ENSSSCG00000033298
HIST2H2AB	1.59182e-173	0.664166	0.372	0.031	2.20197e-169	DP_C1	HIST2H2AB
SGO21	6.57831e-173	1.13136	0.578	0.082	9.09977e-169	DP_C1	SGO2
CENPT	4.51289e-171	0.670077	0.404	0.039	6.24268e-167	DP_C1	CENPT
CIP2A1	9.68799e-168	1.01368	0.687	0.126	1.34014e-163	DP_C1	CIP2A
NCAPG21	1.61903e-167	1.04074	0.67	0.123	2.23961e-163	DP_C1	NCAPG2
ENSSSCG00000035473	6.40389e-167	1.04336	0.696	0.126	8.8585e-163	DP_C1	ENSSSCG00000035473
ENSSSCG00000045769	2.60384e-166	0.778184	0.522	0.068	3.6019e-162	DP_C1	ENSSSCG00000045769
RBBP8	8.82243e-164	0.964138	0.684	0.125	1.22041e-159	DP_C1	RBBP8
VRK11	1.80545e-162	1.08023	0.729	0.146	2.49748e-158	DP_C1	VRK1
HIST2H2BE	3.63797e-162	1.10942	0.791	0.165	5.0324e-158	DP_C1	HIST2H2BE
GINS11	8.83871e-161	1.06378	0.693	0.132	1.22266e-156	DP_C1	GINS1
ENSSSCG000000320601	5.39914e-160	1.16375	0.808	0.185	7.46863e-156	DP_C1	ENSSSCG00000032060
TMEM1291	2.35497e-159	1.75701	0.965	0.386	3.25763e-155	DP_C1	TMEM129
CENPE1	5.31368e-157	1.2385	0.746	0.156	7.35042e-153	DP_C1	CENPE
MGMT	1.10908e-156	1.14891	0.826	0.197	1.53419e-152	DP_C1	MGMT
SYNE21	3.90626e-156	0.988771	0.546	0.082	5.40353e-152	DP_C1	SYNE2
STMN11	5.51392e-156	1.58178	0.997	0.487	7.62741e-152	DP_C1	STMN1
CCNF	1.8792e-155	0.732302	0.442	0.052	2.5995e-151	DP_C1	CCNF
ATAD51	5.40412e-155	1.13661	0.779	0.175	7.47552e-151	DP_C1	ATAD5
CDK1	1.2807e-154	0.709403	0.46	0.057	1.77159e-150	DP_C1	CDK1
FLAD11	1.37042e-152	1.33933	0.85	0.221	1.8957e-148	DP_C1	FLAD1
PLK11	1.81135e-151	0.91039	0.549	0.081	2.50564e-147	DP_C1	PLK1
CIT1	7.76051e-151	0.702642	0.434	0.053	1.07351e-146	DP_C1	CIT
NANS1	2.88099e-150	1.42929	1	0.689	3.98528e-146	DP_C1	NANS
DEPDC1	1.55432e-149	0.797702	0.454	0.058	2.15009e-145	DP_C1	DEPDC1
KIF4A	2.0765e-149	0.773676	0.457	0.06	2.87243e-145	DP_C1	KIF4A
CENPN1	3.07589e-149	0.733198	0.466	0.063	4.25488e-145	DP_C1	CENPN
CKAP2	4.35967e-149	0.738294	0.44	0.055	6.03073e-145	DP_C1	CKAP2
KIF2C	1.10891e-148	0.822526	0.454	0.059	1.53396e-144	DP_C1	KIF2C
ENSSSCG000000311171	8.5782e-148	1.43198	0.891	0.248	1.18662e-143	DP_C1	ENSSSCG00000031117
NCAPH1	1.84629e-147	0.771415	0.472	0.066	2.55397e-143	DP_C1	NCAPH
SMC41	1.84697e-147	1.52959	0.979	0.364	2.55492e-143	DP_C1	SMC4
CEP781	2.57577e-147	0.896597	0.578	0.1	3.56306e-143	DP_C1	CEP78
ANLN	6.65079e-147	0.646886	0.381	0.04	9.20004e-143	DP_C1	ANLN
DNMT11	5.74926e-145	1.35801	0.959	0.325	7.95295e-141	DP_C1	DNMT1
ECT21	5.86396e-145	0.873637	0.516	0.078	8.11162e-141	DP_C1	ECT2
RPA3	7.11703e-145	1.96036	1	0.55	9.84499e-141	DP_C1	RPA3
KIF20B1	1.44193e-144	1.04098	0.602	0.108	1.99462e-140	DP_C1	KIF20B
ENSSSCG000000026511	8.55078e-144	1.14477	0.628	0.124	1.18283e-139	DP_C1	ENSSSCG00000002651
PPIA1	4.02583e-143	1.16952	1	0.934	5.56893e-139	DP_C1	PPIA
RAD511	1.51961e-142	0.788273	0.481	0.071	2.10207e-138	DP_C1	RAD51
GMNN1	1.66537e-142	1.06866	0.814	0.204	2.3037e-138	DP_C1	GMNN
GEN11	5.3421e-140	0.822917	0.457	0.065	7.38973e-136	DP_C1	GEN1
ENSSSCG00000044948	8.40093e-139	0.747423	0.422	0.054	1.1621e-134	DP_C1	ENSSSCG00000044948
RACGAP11	2.5242e-137	0.705078	0.428	0.057	3.49173e-133	DP_C1	RACGAP1
PRIM21	1.91163e-135	0.792645	0.605	0.115	2.64436e-131	DP_C1	PRIM2
DDX39A1	2.43261e-135	1.21046	0.9	0.268	3.36503e-131	DP_C1	DDX39A
PHGDH	6.5856e-135	0.967986	0.758	0.179	9.10986e-131	DP_C1	PHGDH
POC1A1	1.09172e-134	0.837532	0.625	0.125	1.51017e-130	DP_C1	POC1A
HINT11	4.312e-134	1.37608	0.991	0.462	5.96479e-130	DP_C1	HINT1
NSD21	7.78999e-134	0.928365	0.614	0.123	1.07759e-129	DP_C1	NSD2
TUBA4A1	3.70115e-133	1.35613	0.982	0.403	5.1198e-129	DP_C1	TUBA4A
CCDC341	3.20677e-132	0.962275	0.628	0.13	4.43592e-128	DP_C1	CCDC34
SIVA11	3.76653e-132	1.22031	0.897	0.272	5.21025e-128	DP_C1	SIVA1
ARHGAP11A1	5.92964e-132	0.714725	0.454	0.066	8.20247e-128	DP_C1	ARHGAP11A
PFKP	6.66085e-132	0.925725	0.676	0.148	9.21395e-128	DP_C1	PFKP
CENPI	6.83561e-131	0.611133	0.392	0.048	9.45569e-127	DP_C1	CENPI
CENPL	5.45987e-130	0.614681	0.351	0.039	7.55264e-126	DP_C1	CENPL
PTGR11	3.61823e-129	0.80829	0.575	0.11	5.0051e-125	DP_C1	PTGR1
MIS18A1	1.92999e-128	0.675442	0.46	0.072	2.66975e-124	DP_C1	MIS18A
TMPO1	2.33114e-128	0.956247	0.676	0.153	3.22466e-124	DP_C1	TMPO
SLC29A1	1.17564e-127	0.970545	0.655	0.143	1.62627e-123	DP_C1	SLC29A1
TRAIP	1.5267e-127	0.657526	0.398	0.054	2.11189e-123	DP_C1	TRAIP
RANBP11	1.84501e-125	1.37523	0.944	0.382	2.5522e-121	DP_C1	RANBP1
MELK	6.91675e-125	0.588095	0.351	0.042	9.56794e-121	DP_C1	MELK
UBE2S1	2.00693e-124	1.33719	0.947	0.375	2.77619e-120	DP_C1	UBE2S
FABP6	7.4696e-124	1.62727	0.988	0.523	1.03327e-119	DP_C1	FABP6
NCAPH2	1.9622e-122	0.738458	0.475	0.079	2.71431e-118	DP_C1	NCAPH2
DEK1	7.58492e-122	1.29542	0.997	0.619	1.04922e-117	DP_C1	DEK
KIF18A	1.01667e-121	0.628407	0.369	0.046	1.40636e-117	DP_C1	KIF18A
PLP2	1.0337e-121	1.15022	0.864	0.272	1.42992e-117	DP_C1	PLP2
RFC41	3.0175e-121	0.96569	0.717	0.175	4.17411e-117	DP_C1	RFC4
ZNF3671	2.00414e-119	0.794257	0.469	0.08	2.77233e-115	DP_C1	ZNF367
ORC61	3.01028e-119	0.964992	0.737	0.189	4.16412e-115	DP_C1	ORC6
ENSSSCG000000260551	1.25409e-118	0.839705	0.581	0.121	1.73479e-114	DP_C1	ENSSSCG00000026055
POLD11	3.38965e-117	0.798227	0.513	0.096	4.6889e-113	DP_C1	POLD1
HIST1H2AC	1.46272e-116	1.1639	0.873	0.268	2.02338e-112	DP_C1	HIST1H2AC
CENPH1	1.91502e-116	0.921211	0.696	0.174	2.64904e-112	DP_C1	CENPH
ENSSSCG000000359081	8.37279e-116	0.880301	0.569	0.119	1.15821e-111	DP_C1	ENSSSCG00000035908
TEX301	1.68366e-115	0.708502	0.555	0.112	2.329e-111	DP_C1	TEX30
HPRT11	1.78744e-115	0.758142	0.552	0.111	2.47256e-111	DP_C1	HPRT1
RAD51AP11	3.93146e-115	0.58551	0.381	0.054	5.43839e-111	DP_C1	RAD51AP1
CENPS1	1.1953e-114	0.855208	0.563	0.118	1.65346e-110	DP_C1	CENPS
CDK21	1.9562e-114	0.899809	0.702	0.176	2.70601e-110	DP_C1	CDK2
SNRPD11	7.89665e-114	1.2216	0.991	0.493	1.09234e-109	DP_C1	SNRPD1
PRXL2A1	1.76757e-113	1.21718	0.935	0.365	2.44508e-109	DP_C1	PRXL2A
CCNE2	1.782e-112	0.774466	0.481	0.087	2.46504e-108	DP_C1	CCNE2
UHRF12	1.45944e-111	1.19771	0.953	0.361	2.01884e-107	DP_C1	UHRF1
ENSSSCG000000054532	7.37652e-111	1.17212	1	0.653	1.02039e-106	DP_C1	ENSSSCG00000005453
ENSSSCG00000007493	8.1235e-110	0.703076	0.428	0.068	1.12372e-105	DP_C1	ENSSSCG00000007493
CENPM1	1.17674e-109	0.647079	0.442	0.076	1.62778e-105	DP_C1	CENPM
YBX11	1.60668e-109	1.02804	1	0.826	2.22252e-105	DP_C1	YBX1
CEP44	9.81706e-108	0.613807	0.442	0.077	1.35799e-103	DP_C1	CEP44
H2AFV1	9.99301e-108	1.03642	1	0.857	1.38233e-103	DP_C1	H2AFV
GKAP11	4.92414e-106	0.721919	0.54	0.112	6.81156e-102	DP_C1	GKAP1
NEIL3	8.47106e-105	0.519078	0.298	0.036	1.1718e-100	DP_C1	NEIL3
MTFR2	1.88115e-104	0.466569	0.298	0.035	2.6022e-100	DP_C1	MTFR2
MCM41	2.79389e-104	0.828554	0.614	0.144	3.86479e-100	DP_C1	MCM4
WEE11	3.74915e-104	0.704749	0.49	0.098	5.1862e-100	DP_C1	WEE1
YEATS41	1.70265e-103	0.840118	0.729	0.201	2.35528e-99	DP_C1	YEATS4
CENPA1	3.45242e-103	0.737767	0.413	0.068	4.77574e-99	DP_C1	CENPA
ANXA21	4.03875e-103	0.785468	0.608	0.145	5.5868e-99	DP_C1	ANXA2
NUCKS11	8.22343e-103	1.15276	1	0.668	1.13755e-98	DP_C1	NUCKS1
ENSSSCG000000208701	3.02594e-102	0.814039	0.605	0.141	4.18579e-98	DP_C1	ENSSSCG00000020870
FANCD21	3.98584e-102	0.590213	0.383	0.062	5.51361e-98	DP_C1	FANCD2
PLK41	4.71439e-102	0.639729	0.422	0.073	6.52142e-98	DP_C1	PLK4
KPNA21	7.27425e-102	0.836469	0.608	0.143	1.00625e-97	DP_C1	KPNA2
HNRNPA2B11	9.521e-102	0.893504	1	0.94	1.31704e-97	DP_C1	HNRNPA2B1
ENSSSCG000000260641	1.51932e-101	1.16226	0.991	0.537	2.10167e-97	DP_C1	ENSSSCG00000026064
MCM31	2.20382e-101	0.796264	0.543	0.119	3.04855e-97	DP_C1	MCM3
GAPDH1	1.50505e-100	0.899466	1	0.951	2.08194e-96	DP_C1	GAPDH
ENSSSCG00000039107	2.51492e-100	0.545023	0.339	0.048	3.47889e-96	DP_C1	ENSSSCG00000039107
HJURP	2.56832e-100	0.434153	0.265	0.028	3.55276e-96	DP_C1	HJURP
XKR5	1.04493e-99	0.483353	0.271	0.03	1.44545e-95	DP_C1	XKR5
TRIM371	2.57346e-99	0.752233	0.599	0.144	3.55986e-95	DP_C1	TRIM37
HAT11	2.88546e-99	0.862331	0.796	0.24	3.99145e-95	DP_C1	HAT1
LIG11	9.36653e-99	0.704787	0.525	0.114	1.29567e-94	DP_C1	LIG1
RPA21	2.14309e-97	0.829712	0.717	0.203	2.96454e-93	DP_C1	RPA2
MCM61	2.26683e-97	0.939585	0.758	0.223	3.13571e-93	DP_C1	MCM6
HELLS1	9.00256e-97	0.882245	0.646	0.169	1.24532e-92	DP_C1	HELLS
SMC31	3.18062e-96	1.09487	0.973	0.494	4.39975e-92	DP_C1	SMC3
PRR11	8.49457e-96	0.533516	0.324	0.045	1.17505e-91	DP_C1	PRR11
PTPMT11	9.75323e-96	0.688631	0.531	0.12	1.34916e-91	DP_C1	PTPMT1
MCUR1	4.57695e-95	0.712696	0.528	0.119	6.3313e-91	DP_C1	MCUR1
TOPBP11	6.13417e-95	0.776597	0.634	0.164	8.4854e-91	DP_C1	TOPBP1
ALYREF1	9.16884e-95	1.11075	0.953	0.506	1.26833e-90	DP_C1	ALYREF
PARPBP	2.47052e-94	0.550872	0.348	0.054	3.41748e-90	DP_C1	PARPBP
ENSSSCG00000000887	4.45639e-94	0.711519	0.472	0.099	6.16453e-90	DP_C1	ENSSSCG00000000887
HIST1H2AH	1.78339e-93	0.885341	0.593	0.146	2.46697e-89	DP_C1	HIST1H2AH
SASS61	2.82685e-93	0.689324	0.475	0.101	3.91038e-89	DP_C1	SASS6
IDI11	3.96749e-93	0.800919	0.631	0.169	5.48823e-89	DP_C1	IDI1
ENSSSCG00000041356	3.97272e-93	0.5027	0.348	0.054	5.49546e-89	DP_C1	ENSSSCG00000041356
MCM71	1.87619e-92	1.05341	0.873	0.313	2.59533e-88	DP_C1	MCM7
CDCA2	2.37116e-92	0.415229	0.26	0.03	3.28003e-88	DP_C1	CDCA2
RCC21	2.57906e-92	0.984427	0.909	0.354	3.56761e-88	DP_C1	RCC2
CENPW	3.93129e-92	0.598273	0.389	0.069	5.43815e-88	DP_C1	CENPW
BUB11	8.28362e-90	0.516695	0.357	0.057	1.14587e-85	DP_C1	BUB1
ASPM1	1.05997e-89	0.535634	0.386	0.066	1.46625e-85	DP_C1	ASPM
ID1	1.33742e-89	0.440036	0.257	0.029	1.85005e-85	DP_C1	ID1
TRIP131	3.37268e-89	0.683554	0.499	0.114	4.66543e-85	DP_C1	TRIP13
RAD54L1	4.24454e-89	0.591549	0.428	0.085	5.87147e-85	DP_C1	RAD54L
FANCI1	7.77919e-89	0.603084	0.431	0.087	1.0761e-84	DP_C1	FANCI
ENSSSCG000000166791	1.50305e-88	0.685813	0.552	0.135	2.07918e-84	DP_C1	ENSSSCG00000016679
YWHAQ1	4.66394e-88	1.00459	0.923	0.381	6.45162e-84	DP_C1	YWHAQ
POLQ	7.68696e-88	0.452639	0.271	0.035	1.06334e-83	DP_C1	POLQ
ENSSSCG00000037185	1.05492e-87	0.568173	0.398	0.073	1.45927e-83	DP_C1	ENSSSCG00000037185
ZWINT1	9.68085e-87	0.569189	0.457	0.098	1.33915e-82	DP_C1	ZWINT
DHDDS	2.95695e-86	0.57678	0.422	0.084	4.09035e-82	DP_C1	DHDDS
HNRNPA31	3.91093e-86	0.935734	0.994	0.754	5.40999e-82	DP_C1	HNRNPA3
PRC1	1.83099e-85	0.415328	0.263	0.033	2.53281e-81	DP_C1	PRC1
LYAR1	6.05324e-85	0.79173	0.714	0.212	8.37344e-81	DP_C1	LYAR
BUB31	1.08448e-84	0.943153	0.879	0.325	1.50015e-80	DP_C1	BUB3
ENSSSCG000000365921	2.57619e-84	0.940697	0.997	0.747	3.56365e-80	DP_C1	ENSSSCG00000036592
LSM61	4.61659e-84	0.907088	0.891	0.344	6.38612e-80	DP_C1	LSM6
CBX52	1.1666e-83	0.914757	0.894	0.345	1.61376e-79	DP_C1	CBX5
POLD31	1.98615e-83	0.650985	0.587	0.155	2.74744e-79	DP_C1	POLD3
BTG3	6.93157e-82	0.532759	0.425	0.088	9.58844e-78	DP_C1	BTG3
MTHFD1	8.47307e-82	0.61743	0.546	0.136	1.17208e-77	DP_C1	MTHFD1
RRM11	3.69045e-81	0.781022	0.72	0.232	5.105e-77	DP_C1	RRM1
TUBE1	1.28467e-80	0.441735	0.271	0.038	1.77708e-76	DP_C1	TUBE1
MAD2L2	4.90728e-80	0.688154	0.631	0.183	6.78824e-76	DP_C1	MAD2L2
LSM41	7.66019e-80	0.936893	0.912	0.383	1.05963e-75	DP_C1	LSM4
RAD211	1.24492e-79	0.924085	0.847	0.315	1.72209e-75	DP_C1	RAD21
PDCD51	3.18239e-79	0.92019	0.935	0.407	4.4022e-75	DP_C1	PDCD5
MCM51	3.63255e-79	0.730246	0.587	0.158	5.0249e-75	DP_C1	MCM5
TUBG1	4.19701e-79	0.584062	0.531	0.133	5.80572e-75	DP_C1	TUBG1
IVD1	5.12423e-79	0.700918	0.631	0.18	7.08834e-75	DP_C1	IVD
GPN31	4.37313e-78	0.673464	0.693	0.213	6.04935e-74	DP_C1	GPN3
MDH11	1.08937e-77	0.920186	0.947	0.427	1.50692e-73	DP_C1	MDH1
TSPO	1.50791e-77	0.661054	0.619	0.175	2.08589e-73	DP_C1	TSPO
MAGOHB1	2.29286e-77	0.716722	0.752	0.243	3.17171e-73	DP_C1	MAGOHB
MIER1	5.93183e-77	0.834696	0.947	0.419	8.2055e-73	DP_C1	MIER1
SKP2	1.74053e-76	0.507806	0.357	0.068	2.40768e-72	DP_C1	SKP2
ZMAT51	5.50708e-76	0.553943	0.546	0.144	7.61794e-72	DP_C1	ZMAT5
SRSF31	6.20818e-76	0.854457	0.997	0.768	8.58778e-72	DP_C1	SRSF3
MCM101	8.08776e-76	0.452064	0.324	0.058	1.11878e-71	DP_C1	MCM10
CD302	8.26106e-76	0.453364	0.268	0.038	1.14275e-71	DP_C1	CD302
MSH21	1.27547e-75	0.676892	0.602	0.173	1.76436e-71	DP_C1	MSH2
NT5C1	1.6429e-75	0.629484	0.552	0.149	2.27262e-71	DP_C1	NT5C
ENSSSCG000000125171	4.45981e-75	0.687297	0.59	0.172	6.16925e-71	DP_C1	ENSSSCG00000012517
STIL1	1.20082e-74	0.48917	0.351	0.067	1.66109e-70	DP_C1	STIL
ENSSSCG000000337331	1.97205e-74	0.880527	0.997	0.709	2.72794e-70	DP_C1	ENSSSCG00000033733
HNRNPAB1	6.6703e-74	0.957321	0.935	0.478	9.22702e-70	DP_C1	HNRNPAB
ELOB	1.12249e-73	0.73487	1	0.895	1.55274e-69	DP_C1	ELOB
CPOX	1.5767e-73	0.673798	0.664	0.205	2.18105e-69	DP_C1	CPOX
RBL11	2.24343e-73	0.584461	0.481	0.12	3.10334e-69	DP_C1	RBL1
GPR19	4.8999e-73	0.413555	0.251	0.036	6.77803e-69	DP_C1	GPR19
LZTS3	8.42507e-73	0.403492	0.313	0.054	1.16544e-68	DP_C1	LZTS3
PA2G41	8.58222e-73	0.86052	0.926	0.406	1.18718e-68	DP_C1	PA2G4
AQP3	1.43006e-72	0.482694	0.77	0.239	1.9782e-68	DP_C1	AQP3
SMC1A1	1.57118e-72	0.824484	0.891	0.362	2.17342e-68	DP_C1	SMC1A
ADA	1.67821e-72	0.594135	0.749	0.24	2.32147e-68	DP_C1	ADA
STPG41	2.1269e-72	0.873929	1	0.792	2.94214e-68	DP_C1	STPG4
CEP72	4.23897e-72	0.397147	0.251	0.037	5.86377e-68	DP_C1	CEP72
MRPS25	9.11282e-72	0.641533	0.743	0.249	1.26058e-67	DP_C1	MRPS25
POLA1	3.92848e-71	0.458285	0.339	0.065	5.43426e-67	DP_C1	POLA1
CHAF1A1	4.42257e-71	0.514631	0.428	0.099	6.11774e-67	DP_C1	CHAF1A
ENSSSCG00000044013	7.57523e-71	0.56287	0.581	0.162	1.04788e-66	DP_C1	ENSSSCG00000044013
SUMO21	1.16591e-70	0.617749	1	0.934	1.6128e-66	DP_C1	SUMO2
MTBP	4.31192e-70	0.397232	0.271	0.044	5.96468e-66	DP_C1	MTBP
MAZ1	9.17726e-70	0.912483	0.947	0.476	1.26949e-65	DP_C1	MAZ
CDK5RAP2	9.49155e-70	0.48921	0.386	0.084	1.31297e-65	DP_C1	CDK5RAP2
HNRNPD	1.00734e-69	0.897978	0.976	0.612	1.39346e-65	DP_C1	HNRNPD
POLH	1.47527e-69	0.507346	0.41	0.092	2.04074e-65	DP_C1	POLH
CCSAP	6.86021e-69	0.553033	0.528	0.143	9.48973e-65	DP_C1	CCSAP
LSM31	8.56219e-69	0.741076	0.817	0.307	1.18441e-64	DP_C1	LSM3
ENSSSCG00000010058	1.24023e-68	0.850289	0.988	0.627	1.71561e-64	DP_C1	ENSSSCG00000010058
BANF11	1.26272e-68	0.762778	0.997	0.761	1.74673e-64	DP_C1	BANF1
PGAP1	1.64636e-68	0.494755	0.445	0.107	2.27741e-64	DP_C1	PGAP1
DTYMK1	3.83456e-68	0.569131	0.549	0.156	5.30434e-64	DP_C1	DTYMK
CKAP51	5.72551e-68	0.604572	0.493	0.13	7.9201e-64	DP_C1	CKAP5
ST14	1.53838e-67	0.335533	0.257	0.039	2.12804e-63	DP_C1	ST14
CISD2	3.30992e-67	0.652509	0.729	0.255	4.57862e-63	DP_C1	CISD2
JADE1	4.04014e-67	0.551679	0.587	0.172	5.58873e-63	DP_C1	JADE1
ACER3	7.74676e-67	0.450639	0.283	0.049	1.07161e-62	DP_C1	ACER3
UCP21	1.12173e-66	0.458364	0.422	0.097	1.55168e-62	DP_C1	UCP2
PNP	1.12681e-66	0.515993	0.369	0.082	1.55872e-62	DP_C1	PNP
TONSL	1.94289e-66	0.444797	0.324	0.064	2.6876e-62	DP_C1	TONSL
CDK41	2.32132e-66	0.791042	0.858	0.349	3.21109e-62	DP_C1	CDK4
UMAD1	7.33121e-66	0.596075	0.767	0.268	1.01413e-61	DP_C1	UMAD1
CEP83	1.36382e-65	0.457717	0.363	0.078	1.88657e-61	DP_C1	CEP83
BRCA11	2.52699e-65	0.470722	0.345	0.073	3.49559e-61	DP_C1	BRCA1
LSM8	4.37428e-65	0.66971	0.749	0.272	6.05094e-61	DP_C1	LSM8
MPRIP	4.90678e-65	0.377564	0.369	0.079	6.78755e-61	DP_C1	MPRIP
CBX2	5.30813e-65	0.460373	0.313	0.061	7.34274e-61	DP_C1	CBX2
HMGA11	7.6486e-65	0.790865	0.847	0.342	1.05803e-60	DP_C1	HMGA1
CCDC1671	1.4981e-64	0.543461	0.481	0.132	2.07232e-60	DP_C1	CCDC167
ENSSSCG00000031169	1.92074e-64	0.682438	0.811	0.305	2.65696e-60	DP_C1	ENSSSCG00000031169
PARP2	2.96207e-64	0.367253	0.298	0.055	4.09743e-60	DP_C1	PARP2
RPP21	4.59018e-64	0.489448	0.531	0.152	6.34959e-60	DP_C1	RPP21
KIF20A	3.68105e-63	0.392716	0.265	0.045	5.09199e-59	DP_C1	KIF20A
PRDX31	3.88249e-63	0.763699	0.882	0.387	5.37064e-59	DP_C1	PRDX3
SLC39A6	5.34721e-63	0.479659	0.398	0.095	7.39679e-59	DP_C1	SLC39A6
SNRPG1	6.9156e-63	0.710828	1	0.75	9.56635e-59	DP_C1	SNRPG
ENSSSCG000000370711	2.21852e-62	0.720415	0.826	0.328	3.06888e-58	DP_C1	ENSSSCG00000037071
PTGES31	2.35019e-62	0.740563	0.897	0.38	3.25102e-58	DP_C1	PTGES3
ENSSSCG000000024591	5.40721e-62	0.727545	0.841	0.339	7.4798e-58	DP_C1	ENSSSCG00000002459
CEP55	6.04889e-62	0.410603	0.289	0.055	8.36743e-58	DP_C1	CEP55
ENSSSCG000000049631	9.31157e-62	0.773369	0.985	0.636	1.28807e-57	DP_C1	ENSSSCG00000004963
NASP1	3.35506e-61	0.738344	0.729	0.267	4.64105e-57	DP_C1	NASP
YWHAH	3.37135e-61	0.618945	0.785	0.293	4.66358e-57	DP_C1	YWHAH
SUV39H11	5.77458e-61	0.463285	0.392	0.096	7.98798e-57	DP_C1	SUV39H1
CXXC11	1.1317e-60	0.658683	0.726	0.263	1.56547e-56	DP_C1	CXXC1
ENSSSCG00000008035	1.63063e-60	0.559853	0.496	0.144	2.25565e-56	DP_C1	ENSSSCG00000008035
NEDD1	2.70071e-60	0.505208	0.493	0.139	3.73589e-56	DP_C1	NEDD1
METTL26	3.0804e-60	0.395278	0.28	0.053	4.26112e-56	DP_C1	METTL26
RBBP71	3.91454e-60	0.674159	0.782	0.304	5.41498e-56	DP_C1	RBBP7
LSM2	6.66748e-60	0.803702	0.879	0.402	9.22312e-56	DP_C1	LSM2
SKA3	8.17242e-60	0.363035	0.271	0.05	1.13049e-55	DP_C1	SKA3
RHEB1	1.22312e-59	0.631611	0.764	0.284	1.69194e-55	DP_C1	RHEB
SMS1	1.41385e-59	0.564638	0.664	0.225	1.95577e-55	DP_C1	SMS
NFYB	2.8259e-59	0.506671	0.605	0.192	3.90907e-55	DP_C1	NFYB
UXT	3.46556e-59	0.539303	0.661	0.224	4.79391e-55	DP_C1	UXT
HYLS1	6.18962e-59	0.352201	0.268	0.049	8.5621e-55	DP_C1	HYLS1
CSPP11	6.67423e-59	0.536996	0.46	0.128	9.23246e-55	DP_C1	CSPP1
STAG2	1.02742e-58	0.792821	0.9	0.458	1.42123e-54	DP_C1	STAG2
CALM3	5.92516e-58	0.877069	0.959	0.585	8.19627e-54	DP_C1	CALM3
LIN54	6.54299e-58	0.390747	0.292	0.058	9.05092e-54	DP_C1	LIN54
PARP11	7.98266e-58	0.578841	0.687	0.247	1.10424e-53	DP_C1	PARP1
CCNB1	1.31937e-57	0.336164	0.324	0.068	1.82508e-53	DP_C1	CCNB1
XRCC2	1.4582e-57	0.404727	0.274	0.054	2.01713e-53	DP_C1	XRCC2
CTCF	1.49145e-57	0.717897	0.841	0.362	2.06312e-53	DP_C1	CTCF
HAUS3	2.46738e-57	0.462754	0.484	0.138	3.41312e-53	DP_C1	HAUS3
RALY1	2.87191e-57	0.767334	0.971	0.535	3.97272e-53	DP_C1	RALY
SSNA11	7.47052e-57	0.51614	0.658	0.226	1.0334e-52	DP_C1	SSNA1
NUP155	7.85222e-57	0.415782	0.389	0.098	1.0862e-52	DP_C1	NUP155
CEP851	1.33857e-56	0.328837	0.28	0.054	1.85164e-52	DP_C1	CEP85
ENSSSCG00000014969	2.60708e-56	0.57881	0.681	0.245	3.60638e-52	DP_C1	ENSSSCG00000014969
SNRPB1	3.46559e-56	0.775808	0.938	0.486	4.79396e-52	DP_C1	SNRPB
ENSSSCG000000167111	4.23093e-56	0.795399	0.968	0.532	5.85265e-52	DP_C1	ENSSSCG00000016711
MIS18BP1	4.40585e-56	0.569968	0.611	0.206	6.09461e-52	DP_C1	MIS18BP1
ENSSSCG00000028513	6.88693e-56	0.400378	0.31	0.067	9.52669e-52	DP_C1	ENSSSCG00000028513
FANCM	9.96654e-56	0.354739	0.265	0.051	1.37867e-51	DP_C1	FANCM
RFC51	1.07271e-55	0.478786	0.413	0.113	1.48388e-51	DP_C1	RFC5
PHF1	1.08529e-55	0.356597	0.307	0.064	1.50129e-51	DP_C1	PHF1
NUDT11	1.84313e-55	0.460729	0.555	0.176	2.5496e-51	DP_C1	NUDT1
MND12	2.55586e-55	0.455837	0.584	0.188	3.53552e-51	DP_C1	MND1
RAN1	2.90441e-55	0.662443	0.997	0.722	4.01766e-51	DP_C1	RAN
DUSP14	3.9528e-55	0.351202	0.289	0.059	5.46791e-51	DP_C1	DUSP14
WDR76	6.64481e-55	0.437506	0.345	0.082	9.19177e-51	DP_C1	WDR76
FUS1	8.81551e-55	0.772579	0.926	0.476	1.21945e-50	DP_C1	FUS
ENSSSCG000000382021	8.89886e-55	0.406346	0.348	0.083	1.23098e-50	DP_C1	ENSSSCG00000038202
CCP1102	1.1923e-54	0.5439	0.684	0.244	1.64931e-50	DP_C1	CCP110
ING2	1.7543e-54	0.420924	0.522	0.159	2.42673e-50	DP_C1	ING2
WRAP73	2.08298e-54	0.460251	0.537	0.169	2.88139e-50	DP_C1	WRAP73
MKKS	2.30491e-54	0.448879	0.558	0.178	3.18838e-50	DP_C1	MKKS
ENSSSCG00000041733	2.7549e-54	0.310404	0.324	0.072	3.81086e-50	DP_C1	ENSSSCG00000041733
TERF1	3.8993e-54	0.580209	0.67	0.245	5.3939e-50	DP_C1	TERF1
APOO	4.60895e-54	0.366715	0.322	0.073	6.37556e-50	DP_C1	APOO
PSMA7	5.25731e-54	0.709166	0.973	0.707	7.27244e-50	DP_C1	PSMA7
BRI3BP	5.9853e-54	0.530808	0.431	0.124	8.27947e-50	DP_C1	BRI3BP
PDHB	6.26358e-54	0.576846	0.617	0.218	8.6644e-50	DP_C1	PDHB
ENSSSCG00000003919	8.50988e-54	0.453731	0.442	0.126	1.17717e-49	DP_C1	ENSSSCG00000003919
ASRGL1	1.28841e-53	0.467724	0.342	0.084	1.78226e-49	DP_C1	ASRGL1
HNRNPR1	4.68052e-53	0.736909	0.959	0.533	6.47457e-49	DP_C1	HNRNPR
MRPL33	5.28569e-53	0.470829	0.646	0.226	7.3117e-49	DP_C1	MRPL33
HDGFL31	1.09779e-52	0.437868	0.531	0.166	1.51857e-48	DP_C1	HDGFL3
PPA2	1.23169e-52	0.440466	0.348	0.087	1.7038e-48	DP_C1	PPA2
ENSSSCG00000007982	1.34196e-52	0.416714	0.617	0.207	1.85633e-48	DP_C1	ENSSSCG00000007982
OIP5	2.30155e-52	0.337035	0.263	0.052	3.18374e-48	DP_C1	OIP5
ERH1	2.51461e-52	0.712012	0.988	0.614	3.47846e-48	DP_C1	ERH
NEK21	4.82497e-52	0.344228	0.289	0.062	6.67438e-48	DP_C1	NEK2
LIN9	4.93793e-52	0.422231	0.366	0.094	6.83063e-48	DP_C1	LIN9
FKBP5	7.83516e-52	0.600439	0.858	0.369	1.08384e-47	DP_C1	FKBP5
NUDC1	9.61511e-52	0.706835	0.938	0.457	1.33006e-47	DP_C1	NUDC
SRSF71	1.03476e-51	0.671759	0.997	0.805	1.43138e-47	DP_C1	SRSF7
RFC2	1.22336e-51	0.677079	0.82	0.348	1.69228e-47	DP_C1	RFC2
ORC11	2.32224e-51	0.377997	0.286	0.063	3.21235e-47	DP_C1	ORC1
ALDH16A11	2.41657e-51	0.588243	0.608	0.222	3.34284e-47	DP_C1	ALDH16A1
CD8B	1.27788e-50	0.510754	0.962	0.445	1.76769e-46	DP_C1	CD8B
SMARCB1	1.6238e-50	0.592854	0.841	0.355	2.2462e-46	DP_C1	SMARCB1
PPP5C	1.66288e-50	0.431263	0.504	0.159	2.30026e-46	DP_C1	PPP5C
RGCC1	3.20527e-50	0.687507	0.994	0.775	4.43385e-46	DP_C1	RGCC
ENSSSCG00000002460	4.43912e-50	0.47	0.363	0.096	6.14063e-46	DP_C1	ENSSSCG00000002460
ENSSSCG00000005656	7.07535e-50	0.62393	0.994	0.812	9.78733e-46	DP_C1	ENSSSCG00000005656
SCML2	8.35092e-50	0.36022	0.28	0.061	1.15518e-45	DP_C1	SCML2
ENSSSCG00000037595	9.04979e-50	0.602439	0.808	0.345	1.25186e-45	DP_C1	ENSSSCG00000037595
LMNB2	2.00171e-49	0.399307	0.319	0.078	2.76896e-45	DP_C1	LMNB2
ATP5MG1	2.73733e-49	0.660738	0.976	0.696	3.78655e-45	DP_C1	ATP5MG
ENSSSCG000000301221	3.06741e-49	0.41796	0.422	0.123	4.24315e-45	DP_C1	ENSSSCG00000030122
ENSSSCG000000171641	3.06862e-49	0.577715	0.826	0.358	4.24483e-45	DP_C1	ENSSSCG00000017164
NDUFB61	3.49503e-49	0.554207	0.693	0.268	4.83468e-45	DP_C1	NDUFB6
CD151	4.74214e-49	0.349143	0.254	0.052	6.5598e-45	DP_C1	CD151
PCBP1	5.61835e-49	0.676364	0.971	0.602	7.77186e-45	DP_C1	PCBP1
REXO51	1.50048e-48	0.421239	0.395	0.113	2.07562e-44	DP_C1	REXO5
TUBB2B	1.90232e-48	0.4362	0.369	0.1	2.63148e-44	DP_C1	TUBB2B
RPS61	2.6648e-48	0.527973	1	0.967	3.68622e-44	DP_C1	RPS6
CDKN31	2.94505e-48	0.489748	0.513	0.167	4.07389e-44	DP_C1	CDKN3
SSRP11	3.1669e-48	0.545907	0.687	0.264	4.38077e-44	DP_C1	SSRP1
CASP8AP21	3.34989e-48	0.537939	0.572	0.202	4.6339e-44	DP_C1	CASP8AP2
NAP1L11	3.46402e-48	0.712149	0.976	0.619	4.79178e-44	DP_C1	NAP1L1
FKBP4	3.58824e-48	0.579213	0.732	0.291	4.96361e-44	DP_C1	FKBP4
RFC11	5.74184e-48	0.554318	0.702	0.279	7.94269e-44	DP_C1	RFC1
ETFDH	5.82476e-48	0.464674	0.425	0.128	8.05739e-44	DP_C1	ETFDH
CBFB1	7.2799e-48	0.490686	0.622	0.226	1.00703e-43	DP_C1	CBFB
PSIP11	1.23237e-47	0.653479	0.962	0.588	1.70473e-43	DP_C1	PSIP1
CEP128	1.39832e-47	0.32626	0.268	0.058	1.9343e-43	DP_C1	CEP128
EXOSC81	1.44123e-47	0.46575	0.558	0.195	1.99366e-43	DP_C1	EXOSC8
DERA	1.68939e-47	0.391053	0.555	0.189	2.33694e-43	DP_C1	DERA
HUS1	1.71094e-47	0.423671	0.451	0.14	2.36674e-43	DP_C1	HUS1
RBMX1	1.95362e-47	0.689023	0.982	0.604	2.70245e-43	DP_C1	RBMX
LARP1B	2.25064e-47	0.309657	0.357	0.094	3.11331e-43	DP_C1	LARP1B
UOX	2.97518e-47	0.66959	0.982	0.673	4.11557e-43	DP_C1	UOX
RNASEH2B1	2.99471e-47	0.61216	0.962	0.488	4.14259e-43	DP_C1	RNASEH2B
RORC	3.24023e-47	0.253771	0.566	0.184	4.48222e-43	DP_C1	RORC
CSRP1	3.33966e-47	0.490806	0.522	0.176	4.61975e-43	DP_C1	CSRP1
SUZ121	4.11466e-47	0.513367	0.667	0.256	5.6918e-43	DP_C1	SUZ12
HAUS6	4.28258e-47	0.432432	0.496	0.163	5.92409e-43	DP_C1	HAUS6
TPPP	4.33839e-47	0.340725	0.316	0.077	6.0013e-43	DP_C1	TPPP
PSMC3IP	6.24259e-47	0.367219	0.265	0.059	8.63538e-43	DP_C1	PSMC3IP
HSPA8	8.44348e-47	0.699015	0.994	0.785	1.16799e-42	DP_C1	HSPA8
NXT21	1.89426e-46	0.44763	0.454	0.145	2.62034e-42	DP_C1	NXT2
GLCCI1	2.14691e-46	0.424907	0.661	0.242	2.96981e-42	DP_C1	GLCCI1
ZWILCH	2.36719e-46	0.387073	0.324	0.084	3.27453e-42	DP_C1	ZWILCH
COMTD1	2.43925e-46	0.37688	0.298	0.073	3.37422e-42	DP_C1	COMTD1
PAXIP1	3.40282e-46	0.322079	0.277	0.064	4.70712e-42	DP_C1	PAXIP1
ENSSSCG00000013155	5.36561e-46	0.625924	0.835	0.392	7.42225e-42	DP_C1	ENSSSCG00000013155
BEX31	6.30965e-46	0.589478	0.791	0.346	8.72814e-42	DP_C1	BEX3
PSMD14	6.31012e-46	0.444228	0.628	0.232	8.72879e-42	DP_C1	PSMD14
TMX1	6.37166e-46	0.544731	0.791	0.336	8.81392e-42	DP_C1	TMX1
PDS5B1	9.37903e-46	0.463703	0.602	0.222	1.2974e-41	DP_C1	PDS5B
ENSSSCG000000129971	1.26579e-45	0.428042	0.381	0.111	1.75097e-41	DP_C1	ENSSSCG00000012997
PCYT2	1.33843e-45	0.304138	0.257	0.056	1.85144e-41	DP_C1	PCYT2
SNRPA1	2.28015e-45	0.551839	0.74	0.298	3.15413e-41	DP_C1	SNRPA1
ENSSSCG00000033178	3.75494e-45	0.371005	0.254	0.057	5.19421e-41	DP_C1	ENSSSCG00000033178
MLH1	4.31539e-45	0.347383	0.289	0.07	5.96948e-41	DP_C1	MLH1
IDH2	4.52153e-45	0.598347	0.838	0.388	6.25464e-41	DP_C1	IDH2
GSR	5.15381e-45	0.417633	0.46	0.149	7.12927e-41	DP_C1	GSR
G2E3	6.79874e-45	0.434347	0.425	0.129	9.40469e-41	DP_C1	G2E3
HNRNPU1	1.00596e-44	0.639586	0.979	0.688	1.39154e-40	DP_C1	HNRNPU
ENSSSCG000000076091	1.34208e-44	0.524075	0.82	0.357	1.8565e-40	DP_C1	ENSSSCG00000007609
MED30	1.42621e-44	0.382822	0.578	0.208	1.97287e-40	DP_C1	MED30
MBNL32	1.7403e-44	0.496167	0.611	0.233	2.40736e-40	DP_C1	MBNL3
DSCC11	2.83269e-44	0.373376	0.41	0.125	3.91847e-40	DP_C1	DSCC1
TTC7A	6.41499e-44	0.316316	0.608	0.219	8.87386e-40	DP_C1	TTC7A
NNT	1.50883e-43	0.377387	0.519	0.18	2.08717e-39	DP_C1	NNT
RBM15	1.84904e-43	0.344468	0.363	0.103	2.55778e-39	DP_C1	RBM15
CDK2AP11	2.54508e-43	0.427738	0.537	0.189	3.5206e-39	DP_C1	CDK2AP1
ENSSSCG00000007088	2.8598e-43	0.523109	0.628	0.247	3.95596e-39	DP_C1	ENSSSCG00000007088
OXCT11	5.41035e-43	0.387252	0.416	0.13	7.48413e-39	DP_C1	OXCT1
SNRPF1	5.60985e-43	0.62723	0.956	0.527	7.7601e-39	DP_C1	SNRPF
AAAS1	6.55812e-43	0.36217	0.316	0.085	9.07185e-39	DP_C1	AAAS
CDC25B	1.27192e-42	0.392248	0.466	0.151	1.75945e-38	DP_C1	CDC25B
ENSSSCG00000039139	1.40326e-42	0.4931	0.596	0.229	1.94113e-38	DP_C1	ENSSSCG00000039139
PPA11	2.35562e-42	0.448803	0.507	0.175	3.25853e-38	DP_C1	PPA1
COX8A	2.48281e-42	0.510338	1	0.873	3.43447e-38	DP_C1	COX8A
NDUFB7	3.01987e-42	0.580534	0.867	0.423	4.17739e-38	DP_C1	NDUFB7
ENSSSCG00000012560	3.83436e-42	0.414344	0.605	0.228	5.30407e-38	DP_C1	ENSSSCG00000012560
EZR	8.27959e-42	0.585757	0.876	0.43	1.14532e-37	DP_C1	EZR
C18orf541	9.37144e-42	0.366094	0.327	0.09	1.29635e-37	DP_C1	C18orf54
SNRPC1	1.19328e-41	0.562846	0.799	0.365	1.65066e-37	DP_C1	SNRPC
CDCA71	1.29079e-41	0.387439	0.383	0.116	1.78555e-37	DP_C1	CDCA7
C11orf58	1.62996e-41	0.63666	0.973	0.602	2.25473e-37	DP_C1	C11orf58
PTBP11	3.23443e-41	0.609342	0.894	0.46	4.47419e-37	DP_C1	PTBP1
ST6GALNAC4	3.62113e-41	0.689677	0.867	0.444	5.00911e-37	DP_C1	ST6GALNAC4
FAF1	3.79278e-41	0.301646	0.366	0.106	5.24655e-37	DP_C1	FAF1
ATP5MC31	4.13042e-41	0.637828	0.92	0.496	5.71361e-37	DP_C1	ATP5MC3
CENPP	5.88325e-41	0.327747	0.251	0.059	8.1383e-37	DP_C1	CENPP
DGCR8	6.47733e-41	0.336688	0.354	0.104	8.96009e-37	DP_C1	DGCR8
MRE111	7.63615e-41	0.366535	0.31	0.085	1.05631e-36	DP_C1	MRE11
NUTF2	7.72083e-41	0.580088	0.817	0.386	1.06802e-36	DP_C1	NUTF2
NDUFV21	2.20622e-40	0.455873	0.758	0.318	3.05186e-36	DP_C1	NDUFV2
DNAJC91	2.25716e-40	0.365725	0.454	0.153	3.12232e-36	DP_C1	DNAJC9
SEC11C	2.63473e-40	0.429399	0.619	0.241	3.64463e-36	DP_C1	SEC11C
GCLM1	2.70923e-40	0.297267	0.28	0.071	3.74768e-36	DP_C1	GCLM
HNRNPA01	3.12066e-40	0.605061	0.891	0.458	4.31681e-36	DP_C1	HNRNPA0
SHMT12	3.23536e-40	0.268992	0.664	0.251	4.47547e-36	DP_C1	SHMT1
ATP13A2	3.38876e-40	0.276358	0.342	0.096	4.68767e-36	DP_C1	ATP13A2
ENSSSCG000000179711	3.66589e-40	0.426702	0.684	0.27	5.07102e-36	DP_C1	ENSSSCG00000017971
LRRCC1	3.75747e-40	0.430245	0.59	0.226	5.19771e-36	DP_C1	LRRCC1
SMC6	4.70075e-40	0.40896	0.817	0.359	6.50254e-36	DP_C1	SMC6
ENSSSCG000000383641	4.76817e-40	0.58894	0.894	0.453	6.59581e-36	DP_C1	ENSSSCG00000038364
PAICS1	5.13986e-40	0.391437	0.431	0.144	7.10996e-36	DP_C1	PAICS
GINS4	5.45622e-40	0.370121	0.265	0.067	7.54758e-36	DP_C1	GINS4
SRPK1	6.01308e-40	0.549125	0.808	0.366	8.31789e-36	DP_C1	SRPK1
SRSF101	8.41947e-40	0.603092	0.979	0.668	1.16467e-35	DP_C1	SRSF10
LBR	1.05034e-39	0.596531	0.9	0.474	1.45294e-35	DP_C1	LBR
MRPL201	1.06875e-39	0.551153	0.829	0.385	1.4784e-35	DP_C1	MRPL20
ENSSSCG00000032297	1.35259e-39	0.293133	0.392	0.121	1.87104e-35	DP_C1	ENSSSCG00000032297
DYNLL11	2.7234e-39	0.672894	0.906	0.51	3.76728e-35	DP_C1	DYNLL1
COX20	3.19901e-39	0.648116	0.853	0.43	4.42519e-35	DP_C1	COX20
KPNB11	3.43385e-39	0.588995	0.829	0.398	4.75004e-35	DP_C1	KPNB1
CEP1921	3.58398e-39	0.414814	0.64	0.26	4.95772e-35	DP_C1	CEP192
MARCKS	4.35439e-39	0.352859	0.572	0.214	6.02343e-35	DP_C1	MARCKS
TAF4	5.57953e-39	0.278142	0.307	0.083	7.71816e-35	DP_C1	TAF4
CEP135	7.56084e-39	0.280929	0.369	0.111	1.04589e-34	DP_C1	CEP135
MZT1	8.53676e-39	0.319471	0.386	0.122	1.18089e-34	DP_C1	MZT1
ORMDL1	8.58272e-39	0.379248	0.614	0.239	1.18725e-34	DP_C1	ORMDL1
UCHL3	1.18798e-38	0.421505	0.575	0.225	1.64334e-34	DP_C1	UCHL3
REXO21	1.32812e-38	0.385416	0.546	0.205	1.83719e-34	DP_C1	REXO2
POLD2	1.89996e-38	0.3974	0.316	0.091	2.62821e-34	DP_C1	POLD2
ACTL6A	3.21956e-38	0.330135	0.475	0.168	4.45362e-34	DP_C1	ACTL6A
CEP295	3.35589e-38	0.355355	0.584	0.224	4.6422e-34	DP_C1	CEP295
ENSSSCG000000290391	3.80633e-38	0.342062	0.251	0.063	5.26529e-34	DP_C1	ENSSSCG00000029039
ENSSSCG00000049384	4.41273e-38	0.409979	0.649	0.263	6.10414e-34	DP_C1	ENSSSCG00000049384
POLE4	6.12061e-38	0.584114	0.873	0.459	8.46664e-34	DP_C1	POLE4
LLGL1	6.41852e-38	0.322519	0.313	0.089	8.87873e-34	DP_C1	LLGL1
ENSSSCG00000026414	9.20678e-38	0.307561	0.54	0.199	1.27357e-33	DP_C1	ENSSSCG00000026414
MEX3D	9.79858e-38	0.343094	0.298	0.082	1.35544e-33	DP_C1	MEX3D
SAP30	1.11997e-37	0.406978	0.537	0.207	1.54925e-33	DP_C1	SAP30
TSTD1	1.20264e-37	0.335695	0.372	0.118	1.66361e-33	DP_C1	TSTD1
NUP2051	1.40324e-37	0.359917	0.333	0.101	1.9411e-33	DP_C1	NUP205
CMSS11	1.82565e-37	0.331045	0.41	0.136	2.52542e-33	DP_C1	CMSS1
EIF4EBP2	1.84506e-37	0.382906	0.658	0.272	2.55227e-33	DP_C1	EIF4EBP2
ARF5	3.41988e-37	0.389861	0.531	0.203	4.73071e-33	DP_C1	ARF5
ENSSSCG00000049515	3.73072e-37	0.317247	0.431	0.146	5.1607e-33	DP_C1	ENSSSCG00000049515
UBE2A	3.74872e-37	0.383079	0.563	0.218	5.18561e-33	DP_C1	UBE2A
BCL6	4.56045e-37	0.327575	0.36	0.109	6.30847e-33	DP_C1	BCL6
NOLC11	5.44131e-37	0.472661	0.705	0.301	7.52697e-33	DP_C1	NOLC1
CCDC59	6.57676e-37	0.371756	0.617	0.246	9.09763e-33	DP_C1	CCDC59
ENSSSCG00000013768	7.97183e-37	0.335113	0.342	0.106	1.10274e-32	DP_C1	ENSSSCG00000013768
ENSSSCG00000037142	9.77138e-37	0.461677	0.867	0.419	1.35167e-32	DP_C1	ENSSSCG00000037142
ENSSSCG00000008137	1.16078e-36	0.393637	0.519	0.197	1.60571e-32	DP_C1	ENSSSCG00000008137
UCHL5	1.72499e-36	0.466574	0.693	0.306	2.38618e-32	DP_C1	UCHL5
USP18	1.83078e-36	0.26334	0.322	0.093	2.53252e-32	DP_C1	USP18
SF3A3	6.37928e-36	0.494898	0.743	0.339	8.82446e-32	DP_C1	SF3A3
IQGAP21	7.78579e-36	0.338302	0.386	0.127	1.07701e-31	DP_C1	IQGAP2
SRBD1	8.0378e-36	0.326238	0.451	0.158	1.11187e-31	DP_C1	SRBD1
PPP1R35	1.33346e-35	0.369761	0.578	0.229	1.84458e-31	DP_C1	PPP1R35
BCL7A1	1.8345e-35	0.33106	0.389	0.131	2.53766e-31	DP_C1	BCL7A
FIBP	1.86038e-35	0.36163	0.735	0.311	2.57346e-31	DP_C1	FIBP
TMEM109	2.98517e-35	0.326258	0.366	0.119	4.12939e-31	DP_C1	TMEM109
OSGEP	3.56298e-35	0.306934	0.336	0.105	4.92867e-31	DP_C1	OSGEP
EMC9	4.26976e-35	0.36945	0.696	0.301	5.90636e-31	DP_C1	EMC9
SUPT16H1	6.15026e-35	0.351878	0.614	0.25	8.50765e-31	DP_C1	SUPT16H
LDHA	6.56111e-35	0.531294	0.938	0.493	9.07599e-31	DP_C1	LDHA
NELFE	7.40693e-35	0.284584	0.469	0.171	1.0246e-30	DP_C1	NELFE
RPA1	1.23527e-34	0.290462	0.36	0.116	1.70875e-30	DP_C1	RPA1
ENSSSCG000000215601	1.27524e-34	0.535211	0.956	0.664	1.76404e-30	DP_C1	ENSSSCG00000021560
HMGXB4	1.46962e-34	0.289679	0.422	0.148	2.03293e-30	DP_C1	HMGXB4
PPIG1	1.57934e-34	0.491047	0.844	0.427	2.1847e-30	DP_C1	PPIG
MPHOSPH6	1.64612e-34	0.291571	0.44	0.156	2.27708e-30	DP_C1	MPHOSPH6
MDM1	1.74414e-34	0.304426	0.319	0.096	2.41267e-30	DP_C1	MDM1
MRPL111	2.01964e-34	0.435887	0.646	0.275	2.79377e-30	DP_C1	MRPL11
CENPC	2.17556e-34	0.352002	0.563	0.223	3.00945e-30	DP_C1	CENPC
ENSSSCG00000028423	2.2704e-34	0.527095	0.876	0.453	3.14064e-30	DP_C1	ENSSSCG00000028423
ENSSSCG000000357281	4.15647e-34	0.491968	0.85	0.425	5.74964e-30	DP_C1	ENSSSCG00000035728
ENSSSCG000000006111	1.31787e-33	0.32684	0.496	0.189	1.82301e-29	DP_C1	ENSSSCG00000000611
DCPS	1.46164e-33	0.310217	0.437	0.159	2.02189e-29	DP_C1	DCPS
CCDC181	1.55394e-33	0.295674	0.437	0.157	2.14957e-29	DP_C1	CCDC181
GMDS	2.06223e-33	0.351786	0.549	0.219	2.85268e-29	DP_C1	GMDS
NAA50	2.78168e-33	0.324687	0.413	0.147	3.8479e-29	DP_C1	NAA50
CGAS	3.74392e-33	0.340902	0.525	0.208	5.17897e-29	DP_C1	CGAS
AKIP1	4.18731e-33	0.328626	0.519	0.202	5.79231e-29	DP_C1	AKIP1
TIMM50	4.35523e-33	0.319579	0.448	0.166	6.02459e-29	DP_C1	TIMM50
ARRB2	6.14787e-33	0.301564	0.661	0.283	8.50435e-29	DP_C1	ARRB2
ENSSSCG000000179281	6.2562e-33	0.479907	0.764	0.369	8.6542e-29	DP_C1	ENSSSCG00000017928
NUP37	7.30197e-33	0.304635	0.307	0.094	1.01008e-28	DP_C1	NUP37
E2F31	1.37082e-32	0.381962	0.295	0.092	1.89625e-28	DP_C1	E2F3
NUP160	1.90188e-32	0.294537	0.268	0.077	2.63087e-28	DP_C1	NUP160
CNIH1	2.16904e-32	0.38519	0.655	0.283	3.00044e-28	DP_C1	CNIH1
MTA1	2.28984e-32	0.302049	0.383	0.133	3.16754e-28	DP_C1	MTA1
CCND31	2.58828e-32	0.532999	0.991	0.727	3.58037e-28	DP_C1	CCND3
NOP561	2.87505e-32	0.435888	0.782	0.365	3.97706e-28	DP_C1	NOP56
ACOT7	3.22897e-32	0.288292	0.44	0.16	4.46663e-28	DP_C1	ACOT7
SNRPA2	3.25579e-32	0.275958	0.437	0.159	4.50373e-28	DP_C1	SNRPA
POLR2I1	3.50541e-32	0.446413	0.723	0.34	4.84903e-28	DP_C1	POLR2I
TRA2B	3.56174e-32	0.510596	0.976	0.682	4.92695e-28	DP_C1	TRA2B
BLVRA1	4.34502e-32	0.280288	0.292	0.089	6.01047e-28	DP_C1	BLVRA
XPO1	4.94807e-32	0.388108	0.646	0.283	6.84467e-28	DP_C1	XPO1
COPS31	5.11914e-32	0.405709	0.717	0.325	7.0813e-28	DP_C1	COPS3
SEPHS1	5.48015e-32	0.35413	0.504	0.2	7.58069e-28	DP_C1	SEPHS1
POLR2K	5.58506e-32	0.367448	0.788	0.361	7.72581e-28	DP_C1	POLR2K
ACADM	6.81198e-32	0.278585	0.354	0.119	9.42301e-28	DP_C1	ACADM
ENSSSCG00000035836	8.36049e-32	0.462003	0.823	0.412	1.15651e-27	DP_C1	ENSSSCG00000035836
NR2C2	8.92021e-32	0.273691	0.46	0.171	1.23393e-27	DP_C1	NR2C2
ZNF511	9.59603e-32	0.315194	0.525	0.21	1.32742e-27	DP_C1	ZNF511
PITHD1	1.01791e-31	0.282841	0.513	0.202	1.40807e-27	DP_C1	PITHD1
ENSSSCG00000001696	1.47992e-31	0.386816	0.782	0.365	2.04718e-27	DP_C1	ENSSSCG00000001696
ENSSSCG00000039894	1.61541e-31	0.323605	0.779	0.364	2.2346e-27	DP_C1	ENSSSCG00000039894
THYN1	1.72545e-31	0.394847	0.646	0.282	2.38682e-27	DP_C1	THYN1
IMP4	2.08764e-31	0.37904	0.678	0.3	2.88784e-27	DP_C1	IMP4
HTATSF1	2.23138e-31	0.299344	0.422	0.155	3.08667e-27	DP_C1	HTATSF1
HAUS1	2.98275e-31	0.30482	0.271	0.081	4.12604e-27	DP_C1	HAUS1
CAMTA2	3.02235e-31	0.466971	0.882	0.467	4.18082e-27	DP_C1	CAMTA2
ENSSSCG00000005982	5.19477e-31	0.299228	0.289	0.089	7.18593e-27	DP_C1	ENSSSCG00000005982
CALM1	6.16337e-31	0.526477	0.997	0.769	8.52578e-27	DP_C1	CALM1
NDUFA5	6.85218e-31	0.446419	0.823	0.405	9.47861e-27	DP_C1	NDUFA5
EIF1AX	7.03709e-31	0.37662	0.72	0.329	9.73441e-27	DP_C1	EIF1AX
TRIM282	8.27248e-31	0.515681	0.897	0.509	1.14433e-26	DP_C1	TRIM28
EBNA1BP21	8.6345e-31	0.454806	0.749	0.376	1.19441e-26	DP_C1	EBNA1BP2
CNOT9	8.77324e-31	0.308417	0.375	0.133	1.2136e-26	DP_C1	CNOT9
DNAAF2	9.14793e-31	0.325242	0.419	0.158	1.26543e-26	DP_C1	DNAAF2
IPO51	1.03697e-30	0.363445	0.469	0.185	1.43443e-26	DP_C1	IPO5
GALNT71	1.15628e-30	0.259486	0.322	0.104	1.59948e-26	DP_C1	GALNT7
ACOT41	1.17418e-30	0.388065	0.496	0.203	1.62424e-26	DP_C1	ACOT4
ACADVL	1.28244e-30	0.335305	0.596	0.259	1.77401e-26	DP_C1	ACADVL
C7H6orf1251	1.2916e-30	0.452999	0.791	0.38	1.78668e-26	DP_C1	C7H6orf125
NDE1	1.73161e-30	0.266734	0.298	0.093	2.39534e-26	DP_C1	NDE1
MBD2	1.77528e-30	0.301483	0.584	0.247	2.45574e-26	DP_C1	MBD2
TALDO11	2.23167e-30	0.514593	0.926	0.571	3.08707e-26	DP_C1	TALDO1
ANAPC15	2.61346e-30	0.284569	0.525	0.213	3.6152e-26	DP_C1	ANAPC15
MCM21	3.1947e-30	0.314403	0.304	0.098	4.41922e-26	DP_C1	MCM2
MED7	3.70468e-30	0.323553	0.596	0.257	5.12469e-26	DP_C1	MED7
PDXP	4.01068e-30	0.250131	0.313	0.101	5.54797e-26	DP_C1	PDXP
RNASEH2C1	4.29531e-30	0.496111	0.891	0.492	5.94171e-26	DP_C1	RNASEH2C
ANKMY21	4.34792e-30	0.265792	0.593	0.25	6.01448e-26	DP_C1	ANKMY2
HSD17B12	4.38437e-30	0.319951	0.407	0.153	6.0649e-26	DP_C1	HSD17B12
DOT1L	4.71009e-30	0.262072	0.271	0.082	6.51547e-26	DP_C1	DOT1L
ENSSSCG00000008659	6.46815e-30	0.499707	0.962	0.58	8.9474e-26	DP_C1	ENSSSCG00000008659
PRPF19	6.99456e-30	0.3349	0.478	0.191	9.67557e-26	DP_C1	PRPF19
ENSSSCG00000032748	7.14628e-30	0.276057	0.472	0.185	9.88546e-26	DP_C1	ENSSSCG00000032748
WDR18	7.18434e-30	0.307215	0.531	0.218	9.93809e-26	DP_C1	WDR18
MRPL58	7.72539e-30	0.277781	0.504	0.204	1.06865e-25	DP_C1	MRPL58
ENSSSCG00000013038	7.98103e-30	0.27715	0.684	0.302	1.10402e-25	DP_C1	ENSSSCG00000013038
ENSSSCG000000400561	8.78714e-30	0.318982	0.348	0.121	1.21552e-25	DP_C1	ENSSSCG00000040056
H3F3A	9.22871e-30	0.465661	0.929	0.527	1.27661e-25	DP_C1	H3F3A
MAT2A1	9.48595e-30	0.496484	0.938	0.58	1.31219e-25	DP_C1	MAT2A
ATIC1	1.70279e-29	0.279795	0.304	0.1	2.35547e-25	DP_C1	ATIC
SRSF41	1.88122e-29	0.461896	0.823	0.431	2.6023e-25	DP_C1	SRSF4
ENSSSCG00000032554	2.14459e-29	0.250827	0.428	0.161	2.96661e-25	DP_C1	ENSSSCG00000032554
CTNNBL1	2.51412e-29	0.260073	0.428	0.162	3.47778e-25	DP_C1	CTNNBL1
TMEM238	2.65513e-29	0.309585	0.378	0.137	3.67284e-25	DP_C1	TMEM238
EXOSC9	3.70769e-29	0.256193	0.383	0.14	5.12885e-25	DP_C1	EXOSC9
KLHDC3	3.70856e-29	0.3042	0.431	0.168	5.13005e-25	DP_C1	KLHDC3
NUDT5	3.85711e-29	0.261395	0.549	0.227	5.33554e-25	DP_C1	NUDT5
HSD17B10	5.54066e-29	0.323322	0.646	0.287	7.6644e-25	DP_C1	HSD17B10
ENY2	5.70145e-29	0.424134	0.802	0.405	7.88681e-25	DP_C1	ENY2
ARHGDIA	5.85624e-29	0.46037	0.897	0.489	8.10094e-25	DP_C1	ARHGDIA
MAPRE1	5.85883e-29	0.351625	0.628	0.283	8.10452e-25	DP_C1	MAPRE1
MFSD14B	5.88556e-29	0.252174	0.333	0.114	8.1415e-25	DP_C1	MFSD14B
EIF4A3	6.00807e-29	0.377767	0.743	0.349	8.31096e-25	DP_C1	EIF4A3
REX1BD	9.47597e-29	0.436735	0.885	0.468	1.31081e-24	DP_C1	REX1BD
ODF2	9.95188e-29	0.28828	0.265	0.081	1.37664e-24	DP_C1	ODF2
ILF21	1.02539e-28	0.479628	0.941	0.529	1.41842e-24	DP_C1	ILF2
SPART1	1.31202e-28	0.272105	0.268	0.083	1.81492e-24	DP_C1	SPART
ATP5F1D	1.3936e-28	0.264467	0.469	0.186	1.92777e-24	DP_C1	ATP5F1D
SNRPE	2.14084e-28	0.392956	0.997	0.799	2.96142e-24	DP_C1	SNRPE
USP39	3.23207e-28	0.263764	0.372	0.138	4.47092e-24	DP_C1	USP39
YWHAZ	4.64467e-28	0.503001	0.947	0.592	6.42497e-24	DP_C1	YWHAZ
NAB1	6.31591e-28	0.280514	0.469	0.19	8.7368e-24	DP_C1	NAB1
IRAK1	6.89493e-28	0.25744	0.563	0.239	9.53776e-24	DP_C1	IRAK1
SPCS3	9.71491e-28	0.365183	0.72	0.343	1.34386e-23	DP_C1	SPCS3
SAE11	1.10152e-27	0.263721	0.336	0.119	1.52374e-23	DP_C1	SAE1
TOE1	1.33631e-27	0.25658	0.283	0.093	1.84851e-23	DP_C1	TOE1
CDCA7L	1.38831e-27	0.303169	0.705	0.331	1.92045e-23	DP_C1	CDCA7L
ENSSSCG00000050320	2.69832e-27	0.308339	0.643	0.295	3.73259e-23	DP_C1	ENSSSCG00000050320
CEP290	3.08541e-27	0.282321	0.434	0.171	4.26805e-23	DP_C1	CEP290
NDUFV1	3.63191e-27	0.330053	0.646	0.297	5.02401e-23	DP_C1	NDUFV1
HTATIP2	4.45381e-27	0.271855	0.463	0.188	6.16095e-23	DP_C1	HTATIP2
ATP2A3	5.42768e-27	0.273075	0.605	0.268	7.50812e-23	DP_C1	ATP2A3
SNRNP40	6.04696e-27	0.331856	0.543	0.242	8.36476e-23	DP_C1	SNRNP40
RSRC1	6.72881e-27	0.311518	0.699	0.327	9.30796e-23	DP_C1	RSRC1
CAMTA1	7.9733e-27	0.261272	0.386	0.148	1.10295e-22	DP_C1	CAMTA1
KPNA3	1.00948e-26	0.262607	0.366	0.137	1.39642e-22	DP_C1	KPNA3
COX5A	1.01934e-26	0.493695	0.941	0.559	1.41005e-22	DP_C1	COX5A
SUPT3H	1.21288e-26	0.256687	0.324	0.116	1.67777e-22	DP_C1	SUPT3H
ENSSSCG00000001930	1.53093e-26	0.470046	0.897	0.504	2.11773e-22	DP_C1	ENSSSCG00000001930
EIF3B	1.69974e-26	0.276556	0.507	0.215	2.35125e-22	DP_C1	EIF3B
TMEM107	1.70482e-26	0.287473	0.431	0.172	2.35827e-22	DP_C1	TMEM107
HNRNPM1	2.19271e-26	0.445669	0.988	0.689	3.03318e-22	DP_C1	HNRNPM
EIF2S2	2.55491e-26	0.442228	0.838	0.449	3.53421e-22	DP_C1	EIF2S2
DHRS41	3.63179e-26	0.280646	0.383	0.148	5.02386e-22	DP_C1	DHRS4
PCMT1	4.09422e-26	0.285081	0.605	0.275	5.66353e-22	DP_C1	PCMT1
ENSSSCG00000010203	6.00802e-26	0.482303	0.976	0.683	8.31089e-22	DP_C1	ENSSSCG00000010203
MARS	6.09996e-26	0.290413	0.336	0.125	8.43807e-22	DP_C1	MARS
MRPL34	6.57698e-26	0.264312	0.64	0.289	9.09793e-22	DP_C1	MRPL34
ALMS1	1.10034e-25	0.313767	0.324	0.117	1.5221e-21	DP_C1	ALMS1
PSMD1	1.16771e-25	0.257386	0.534	0.231	1.61529e-21	DP_C1	PSMD1
CCNC	1.29081e-25	0.261025	0.454	0.188	1.78558e-21	DP_C1	CCNC
MRPL271	1.50477e-25	0.277213	0.507	0.217	2.08155e-21	DP_C1	MRPL27
MAPK1	1.52174e-25	0.275135	0.525	0.231	2.10502e-21	DP_C1	MAPK1
DDOST	1.5787e-25	0.297355	0.723	0.342	2.18382e-21	DP_C1	DDOST
HNRNPUL1	2.1403e-25	0.272006	0.617	0.281	2.96068e-21	DP_C1	HNRNPUL1
C9orf40	2.29354e-25	0.256365	0.274	0.093	3.17265e-21	DP_C1	C9orf40
SRRT	3.04622e-25	0.289853	0.501	0.218	4.21384e-21	DP_C1	SRRT
DDX39B	3.85856e-25	0.440676	0.976	0.651	5.33754e-21	DP_C1	DDX39B
HPF1	4.12934e-25	0.274945	0.437	0.181	5.71211e-21	DP_C1	HPF1
MYO5A	4.58737e-25	0.341027	0.761	0.383	6.3457e-21	DP_C1	MYO5A
TMEM160	4.97458e-25	0.28724	0.572	0.26	6.88134e-21	DP_C1	TMEM160
GMPS	5.17082e-25	0.257723	0.413	0.168	7.15279e-21	DP_C1	GMPS
ATG3	6.58414e-25	0.26878	0.531	0.237	9.10784e-21	DP_C1	ATG3
VPS36	7.09384e-25	0.293091	0.752	0.365	9.8129e-21	DP_C1	VPS36
YIF1B	9.92669e-25	0.270914	0.28	0.097	1.37316e-20	DP_C1	YIF1B
ASF1A	1.04791e-24	0.270351	0.425	0.177	1.44958e-20	DP_C1	ASF1A
TOR1A	1.30175e-24	0.277024	0.345	0.133	1.80072e-20	DP_C1	TOR1A
RNH1	1.40868e-24	0.259444	0.543	0.239	1.94862e-20	DP_C1	RNH1
AMH	1.42802e-24	0.257413	0.431	0.179	1.97538e-20	DP_C1	AMH
ENSSSCG000000092111	1.51241e-24	0.616827	0.484	0.208	2.09211e-20	DP_C1	ENSSSCG00000009211
CACYBP	2.95024e-24	0.35946	0.832	0.437	4.08107e-20	DP_C1	CACYBP
MCMBP	3.23423e-24	0.265215	0.274	0.095	4.47392e-20	DP_C1	MCMBP
PSMB7	3.56104e-24	0.267315	0.684	0.322	4.92598e-20	DP_C1	PSMB7
CNIH4	3.56963e-24	0.257503	0.336	0.129	4.93786e-20	DP_C1	CNIH4
KIF2A	3.58917e-24	0.328672	0.726	0.364	4.96491e-20	DP_C1	KIF2A
DHX15	4.3291e-24	0.291507	0.664	0.317	5.98844e-20	DP_C1	DHX15
ENSSSCG00000013232	5.13926e-24	0.262296	0.466	0.199	7.10914e-20	DP_C1	ENSSSCG00000013232
FAM53B1	8.03894e-24	0.361739	0.894	0.52	1.11203e-19	DP_C1	FAM53B
NDUFA1	9.91283e-24	0.390991	0.864	0.47	1.37124e-19	DP_C1	NDUFA1
ENSSSCG00000022760	1.38052e-23	0.385706	0.991	0.792	1.90968e-19	DP_C1	ENSSSCG00000022760
MGAT4A1	1.90151e-23	0.337079	0.906	0.521	2.63036e-19	DP_C1	MGAT4A
NDUFB3	2.02183e-23	0.383792	0.888	0.503	2.7968e-19	DP_C1	NDUFB3
CARHSP1	2.26524e-23	0.277276	0.729	0.358	3.1335e-19	DP_C1	CARHSP1
POLR2F1	2.48864e-23	0.307949	0.82	0.4	3.44253e-19	DP_C1	POLR2F
RNPS11	2.8153e-23	0.395922	0.814	0.443	3.8944e-19	DP_C1	RNPS1
ENSSSCG000000243131	3.97838e-23	0.442645	0.914	0.562	5.5033e-19	DP_C1	ENSSSCG00000024313
MSH61	4.78023e-23	0.272678	0.469	0.204	6.61249e-19	DP_C1	MSH6
HSPD11	5.15173e-23	0.349948	0.752	0.384	7.12639e-19	DP_C1	HSPD1
TPI1	5.2969e-23	0.351855	0.853	0.458	7.32721e-19	DP_C1	TPI1
TFDP1	6.5475e-23	0.277839	0.445	0.189	9.05716e-19	DP_C1	TFDP1
UBE2M	7.1478e-23	0.39731	0.861	0.48	9.88756e-19	DP_C1	UBE2M
ENSSSCG00000003261	9.39536e-23	0.407844	0.909	0.525	1.29966e-18	DP_C1	ENSSSCG00000003261
THRAP3	9.57606e-23	0.340575	0.867	0.484	1.32466e-18	DP_C1	THRAP3
PRDX21	1.45098e-22	0.356932	0.959	0.646	2.00713e-18	DP_C1	PRDX2
FKBP3	1.48951e-22	0.35942	0.802	0.423	2.06043e-18	DP_C1	FKBP3
SYNCRIP	1.52708e-22	0.322801	0.799	0.408	2.11242e-18	DP_C1	SYNCRIP
UBALD21	2.53415e-22	0.290056	0.581	0.269	3.50549e-18	DP_C1	UBALD2
RBM3	2.5587e-22	0.403853	0.909	0.529	3.53945e-18	DP_C1	RBM3
ENSSSCG00000024144	3.13662e-22	0.310407	0.794	0.407	4.33888e-18	DP_C1	ENSSSCG00000024144
MAGOH	3.58382e-22	0.302042	0.717	0.363	4.9575e-18	DP_C1	MAGOH
TMED5	3.89839e-22	0.263755	0.678	0.333	5.39265e-18	DP_C1	TMED5
ZBTB1	4.99103e-22	0.386928	0.853	0.483	6.90409e-18	DP_C1	ZBTB1
ILKAP	5.88056e-22	0.259672	0.652	0.32	8.13458e-18	DP_C1	ILKAP
AIP	7.21939e-22	0.305159	0.717	0.368	9.98658e-18	DP_C1	AIP
PSMC3	8.88681e-22	0.323117	0.805	0.425	1.22931e-17	DP_C1	PSMC3
CTDSPL22	9.27527e-22	0.259519	0.622	0.304	1.28305e-17	DP_C1	CTDSPL2
BAZ1B	1.7983e-21	0.250053	0.425	0.185	2.48759e-17	DP_C1	BAZ1B
BEX11	2.28716e-21	0.301075	0.466	0.212	3.16383e-17	DP_C1	BEX1
CMPK1	2.8176e-21	0.330347	0.85	0.463	3.89759e-17	DP_C1	CMPK1
PDS5A	3.59412e-21	0.304097	0.596	0.296	4.97174e-17	DP_C1	PDS5A
SNRNP25	3.70457e-21	0.259819	0.614	0.299	5.12453e-17	DP_C1	SNRNP25
KMT5A	3.72591e-21	0.269017	0.301	0.117	5.15405e-17	DP_C1	KMT5A
ENSSSCG000000176261	4.33398e-21	0.31247	0.814	0.438	5.9952e-17	DP_C1	ENSSSCG00000017626
HNRNPL	4.82227e-21	0.278715	0.649	0.328	6.67065e-17	DP_C1	HNRNPL
DYNLT12	5.92718e-21	0.309024	0.861	0.473	8.19907e-17	DP_C1	DYNLT1
POMP	6.26315e-21	0.296431	0.794	0.409	8.66382e-17	DP_C1	POMP
DHX91	7.89262e-21	0.350419	0.82	0.464	1.09179e-16	DP_C1	DHX9
ILF31	8.12466e-21	0.366396	0.826	0.449	1.12388e-16	DP_C1	ILF3
COX6A1	1.22222e-20	0.37475	0.976	0.679	1.6907e-16	DP_C1	COX6A1
SAP18	1.38463e-20	0.393184	0.973	0.686	1.91535e-16	DP_C1	SAP18
SFPQ1	1.47416e-20	0.396338	0.962	0.642	2.03921e-16	DP_C1	SFPQ
CCT6A	1.5042e-20	0.288619	0.791	0.398	2.08076e-16	DP_C1	CCT6A
ENSSSCG000000383591	1.84408e-20	0.372376	0.888	0.498	2.55092e-16	DP_C1	ENSSSCG00000038359
STAG11	2.35229e-20	0.278276	0.767	0.408	3.25393e-16	DP_C1	STAG1
NDUFB21	2.96482e-20	0.305068	0.758	0.393	4.10123e-16	DP_C1	NDUFB2
ENSSSCG000000336531	3.93538e-20	0.393611	0.935	0.611	5.44381e-16	DP_C1	ENSSSCG00000033653
ARPC5L	5.20135e-20	0.25574	0.761	0.396	7.19503e-16	DP_C1	ARPC5L
NDUFB11	6.04222e-20	0.261167	0.684	0.345	8.35821e-16	DP_C1	NDUFB11
COX5B1	7.01923e-20	0.392908	0.962	0.696	9.7097e-16	DP_C1	COX5B
UBC	1.01449e-19	0.445245	0.855	0.562	1.40335e-15	DP_C1	UBC
SRRM1	1.56488e-19	0.394913	0.914	0.6	2.1647e-15	DP_C1	SRRM1
ENSSSCG00000032166	2.00186e-19	0.381749	0.976	0.697	2.76917e-15	DP_C1	ENSSSCG00000032166
PSMB2	2.07988e-19	0.373735	0.935	0.572	2.87709e-15	DP_C1	PSMB2
ENSSSCG00000031730	2.27697e-19	0.264307	0.304	0.126	3.14974e-15	DP_C1	ENSSSCG00000031730
UQCRQ	9.73856e-19	0.261348	0.737	0.383	1.34714e-14	DP_C1	UQCRQ
CHRAC1	1.09042e-18	0.370105	0.92	0.589	1.50838e-14	DP_C1	CHRAC1
HMCES2	2.50928e-18	0.256159	0.77	0.409	3.47109e-14	DP_C1	HMCES
EIF4A1	3.08343e-18	0.365186	0.944	0.63	4.26531e-14	DP_C1	EIF4A1
RHOA	3.39695e-18	0.34675	0.971	0.647	4.699e-14	DP_C1	RHOA
HNRNPH12	3.56511e-18	0.333281	0.988	0.743	4.93162e-14	DP_C1	HNRNPH1
PSMA6	5.57276e-18	0.356891	0.923	0.612	7.70879e-14	DP_C1	PSMA6
TCEA1	9.77502e-18	0.262729	0.77	0.421	1.35218e-13	DP_C1	TCEA1
EIF3A1	1.91772e-17	0.300036	0.782	0.442	2.65278e-13	DP_C1	EIF3A
NDUFC2	2.28615e-17	0.364734	0.903	0.562	3.16243e-13	DP_C1	NDUFC2
RPS171	2.36745e-17	0.345967	0.973	0.707	3.27489e-13	DP_C1	RPS17
KLF131	2.81652e-17	0.255623	0.897	0.555	3.89609e-13	DP_C1	KLF13
UBL5	3.79208e-17	0.262322	0.997	0.901	5.24559e-13	DP_C1	UBL5
COX7A2	6.17046e-17	0.309625	0.988	0.826	8.5356e-13	DP_C1	COX7A2
POLR2E	1.88761e-16	0.345983	0.926	0.597	2.61113e-12	DP_C1	POLR2E
PRDX11	1.09805e-15	0.258054	0.858	0.478	1.51893e-11	DP_C1	PRDX1
SSB1	1.66616e-15	0.349048	0.959	0.646	2.3048e-11	DP_C1	SSB
TMEM258	1.7942e-15	0.323764	0.87	0.52	2.48192e-11	DP_C1	TMEM258
ATF4	2.11995e-15	0.338549	0.894	0.604	2.93253e-11	DP_C1	ATF4
KRTCAP2	2.3079e-15	0.262208	0.814	0.469	3.19252e-11	DP_C1	KRTCAP2
CNBP	2.30798e-15	0.316168	0.959	0.677	3.19263e-11	DP_C1	CNBP
ATP5ME	2.32002e-15	0.342561	0.965	0.678	3.20929e-11	DP_C1	ATP5ME
CFL1	2.38165e-15	0.269586	1	0.923	3.29454e-11	DP_C1	CFL1
CCT5	1.12547e-14	0.296815	0.9	0.543	1.55687e-10	DP_C1	CCT5
HNRNPDL	1.26915e-14	0.322738	0.976	0.721	1.75561e-10	DP_C1	HNRNPDL
VBP1	1.62172e-14	0.262109	0.909	0.565	2.24332e-10	DP_C1	VBP1
NCL	4.38447e-14	0.299717	0.873	0.538	6.06504e-10	DP_C1	NCL
ENSSSCG00000002907	5.73131e-14	0.30397	0.973	0.685	7.92812e-10	DP_C1	ENSSSCG00000002907
PFN1	6.91502e-14	0.251717	0.991	0.82	9.56554e-10	DP_C1	PFN1
SEPTIN7	7.70486e-14	0.293737	0.944	0.664	1.06581e-09	DP_C1	SEPTIN7
RPL31	1.08299e-13	0.253939	1	0.945	1.49811e-09	DP_C1	RPL3
ENSSSCG00000000405	1.14812e-13	0.319955	0.941	0.618	1.5882e-09	DP_C1	ENSSSCG00000000405
ENSSSCG000000361141	1.2107e-13	0.407928	0.761	0.502	1.67476e-09	DP_C1	ENSSSCG00000036114
UQCR101	2.31757e-13	0.265339	0.888	0.546	3.2059e-09	DP_C1	UQCR10
ATP5PF1	3.1256e-13	0.258805	0.991	0.82	4.32365e-09	DP_C1	ATP5PF
RPS181	4.45548e-13	0.263083	1	0.992	6.16326e-09	DP_C1	RPS18
SSR4	6.33164e-13	0.257426	0.994	0.863	8.75856e-09	DP_C1	SSR4
NDUFB4	1.39617e-12	0.27102	0.965	0.649	1.93132e-08	DP_C1	NDUFB4
EIF3I	2.00514e-12	0.269941	0.941	0.637	2.7737e-08	DP_C1	EIF3I
ENSSSCG00000017913	7.99489e-12	0.253593	0.909	0.542	1.10593e-07	DP_C1	ENSSSCG00000017913
JPT1	8.17026e-12	0.294428	0.861	0.54	1.13019e-07	DP_C1	JPT1
ATP5MD	8.84181e-12	0.315943	0.973	0.708	1.22309e-07	DP_C1	ATP5MD
ENSSSCG00000007743	6.65561e-11	0.256511	0.988	0.755	9.2067e-07	DP_C1	ENSSSCG00000007743
ENSSSCG000000390712	3.96056e-10	0.274061	0.926	0.613	5.47865e-06	DP_C1	ENSSSCG00000039071
ENSSSCG00000016475	1.42134e-07	0.351809	0.941	0.888	0.00196614	DP_C1	ENSSSCG00000016475
SPC242	4.16193e-214	1.3624	0.771	0.168	5.7572e-210	DP_C2	SPC24
FABP61	2.05234e-208	1.88681	0.996	0.508	2.839e-204	DP_C2	FABP6
RPA31	1.29592e-200	1.85319	0.994	0.537	1.79264e-196	DP_C2	RPA3
DUT2	6.80576e-195	1.51967	0.937	0.297	9.41441e-191	DP_C2	DUT
HMGB22	2.25271e-191	2.12442	0.933	0.42	3.11617e-187	DP_C2	HMGB2
ENSSSCG000000093272	5.02152e-179	1.32342	1	0.937	6.94627e-175	DP_C2	ENSSSCG00000009327
PIMREG	3.97917e-176	1.04371	0.316	0.027	5.50439e-172	DP_C2	PIMREG
PCLAF2	5.97505e-174	1.43257	0.737	0.172	8.26529e-170	DP_C2	PCLAF
SMC22	2.35119e-164	1.20784	0.737	0.188	3.25241e-160	DP_C2	SMC2
H2AFZ2	5.80634e-148	1.35969	0.984	0.693	8.03191e-144	DP_C2	H2AFZ
LMNB12	8.84089e-145	1.17844	0.706	0.197	1.22296e-140	DP_C2	LMNB1
ENSSSCG000000355442	1.1027e-144	1.8367	0.648	0.17	1.52537e-140	DP_C2	ENSSSCG00000035544
CENPF2	1.02362e-141	2.25122	0.609	0.164	1.41597e-137	DP_C2	CENPF
BIRC52	1.33765e-139	1.7672	0.559	0.142	1.85037e-135	DP_C2	BIRC5
MAD2L12	2.19075e-139	1.15634	0.688	0.2	3.03046e-135	DP_C2	MAD2L1
ASPM2	4.37475e-137	1.46231	0.368	0.058	6.05159e-133	DP_C2	ASPM
H2AFV2	3.29731e-135	1.1268	0.998	0.853	4.56117e-131	DP_C2	H2AFV
SGO12	1.41633e-134	1.25168	0.504	0.113	1.95921e-130	DP_C2	SGO1
CCNB11	1.64758e-134	1.3137	0.362	0.057	2.27909e-130	DP_C2	CCNB1
CDC202	1.72553e-133	2.07265	0.488	0.113	2.38692e-129	DP_C2	CDC20
TPX22	1.33571e-130	1.60112	0.52	0.125	1.84769e-126	DP_C2	TPX2
CENPE2	2.20434e-130	1.46333	0.575	0.154	3.04927e-126	DP_C2	CENPE
NUF22	2.23414e-125	1.1294	0.496	0.116	3.09048e-121	DP_C2	NUF2
MCM52	3.64858e-122	1.05822	0.561	0.148	5.04709e-118	DP_C2	MCM5
ENSSSCG000000352092	2.98464e-118	1.09934	0.773	0.276	4.12865e-114	DP_C2	ENSSSCG00000035209
GLCCI11	5.31853e-118	0.867293	0.731	0.223	7.35712e-114	DP_C2	GLCCI1
TK12	1.54256e-116	0.788081	0.609	0.155	2.13383e-112	DP_C2	TK1
TUBA1B2	2.16818e-116	1.38247	0.955	0.656	2.99924e-112	DP_C2	TUBA1B
ENSSSCG000000263022	2.32544e-115	1.39192	0.504	0.125	3.21678e-111	DP_C2	ENSSSCG00000026302
HMGN22	1.54426e-114	1.00634	0.684	0.219	2.13617e-110	DP_C2	HMGN2
CENPA2	1.67743e-114	1.09884	0.352	0.063	2.32038e-110	DP_C2	CENPA
ENSSSCG000000026512	2.2665e-112	0.887716	0.492	0.121	3.13525e-108	DP_C2	ENSSSCG00000002651
E2F21	4.92226e-112	0.773616	0.528	0.135	6.80896e-108	DP_C2	E2F2
RORC1	1.0052e-107	0.608246	0.623	0.167	1.39049e-103	DP_C2	RORC
NEK22	1.39995e-107	0.864013	0.314	0.053	1.93655e-103	DP_C2	NEK2
CD8B1	1.1553e-106	0.867495	0.968	0.429	1.59812e-102	DP_C2	CD8B
KIF112	5.7475e-105	1.24214	0.457	0.113	7.95052e-101	DP_C2	KIF11
ENSSSCG000000311172	5.60316e-104	1.2845	0.666	0.249	7.75086e-100	DP_C2	ENSSSCG00000031117
ENSSSCG000000260642	1.96422e-102	1.04015	0.935	0.529	2.71711e-98	DP_C2	ENSSSCG00000026064
FLAD12	4.84984e-101	1.30745	0.636	0.222	6.70879e-97	DP_C2	FLAD1
GINS12	5.48817e-101	0.858924	0.49	0.134	7.59178e-97	DP_C2	GINS1
ENSSSCG000000329462	3.01761e-100	0.942748	0.474	0.124	4.17426e-96	DP_C2	ENSSSCG00000032946
DLGAP52	1.91206e-99	1.26783	0.36	0.076	2.64495e-95	DP_C2	DLGAP5
SGO22	2.0157e-99	1.37421	0.379	0.086	2.78831e-95	DP_C2	SGO2
NANS2	1.05894e-97	0.885702	0.972	0.682	1.46483e-93	DP_C2	NANS
SNRPG2	7.07751e-97	0.838457	0.978	0.744	9.79032e-93	DP_C2	SNRPG
PCNA2	1.22539e-96	1.30423	0.711	0.285	1.69509e-92	DP_C2	PCNA
BUB12	3.60319e-95	0.877915	0.298	0.054	4.98429e-91	DP_C2	BUB1
PTMA2	7.74722e-95	0.504747	1	1	1.07167e-90	DP_C2	PTMA
KIFC12	9.55308e-95	0.883113	0.375	0.085	1.32148e-90	DP_C2	KIFC1
MCM32	1.26815e-94	0.804558	0.441	0.115	1.75424e-90	DP_C2	MCM3
KIF20B2	1.46935e-93	1.00357	0.427	0.109	2.03256e-89	DP_C2	KIF20B
ENSSSCG000000359082	3.74045e-93	0.885373	0.441	0.117	5.17416e-89	DP_C2	ENSSSCG00000035908
CLSPN2	6.88328e-93	0.689961	0.478	0.129	9.52165e-89	DP_C2	CLSPN
RNASEH2B2	1.90557e-90	0.876925	0.935	0.476	2.63597e-86	DP_C2	RNASEH2B
MCM22	1.92177e-90	0.710923	0.37	0.086	2.65838e-86	DP_C2	MCM2
CDK11	2.28123e-90	0.744531	0.306	0.059	3.15563e-86	DP_C2	CDK1
RFC42	1.4303e-89	0.789638	0.551	0.174	1.97854e-85	DP_C2	RFC4
ENSSSCG000000317412	7.047e-89	0.923558	0.47	0.129	9.74811e-85	DP_C2	ENSSSCG00000031741
MCM42	1.35333e-88	0.818036	0.486	0.142	1.87206e-84	DP_C2	MCM4
KIF222	1.65265e-88	0.823543	0.512	0.151	2.28611e-84	DP_C2	KIF22
STMN12	5.0459e-88	0.929341	0.895	0.48	6.97999e-84	DP_C2	STMN1
NCAPG3	2.21684e-87	0.867565	0.458	0.127	3.06655e-83	DP_C2	NCAPG
ATAD22	4.65817e-87	0.806612	0.619	0.204	6.44365e-83	DP_C2	ATAD2
RPS62	4.9746e-87	0.6406	0.996	0.966	6.88136e-83	DP_C2	RPS6
CDKN2C2	3.01025e-86	0.741004	0.496	0.147	4.16407e-82	DP_C2	CDKN2C
CCNB22	1.91223e-85	1.04882	0.344	0.08	2.64518e-81	DP_C2	CCNB2
ECT22	6.50493e-85	0.907185	0.348	0.08	8.99827e-81	DP_C2	ECT2
KIF2C1	7.59814e-85	0.662579	0.304	0.061	1.05105e-80	DP_C2	KIF2C
MXD32	1.94327e-84	1.2659	0.429	0.12	2.68812e-80	DP_C2	MXD3
TOP2A2	4.95123e-83	1.76982	0.443	0.129	6.84904e-79	DP_C2	TOP2A
HINT12	3.21913e-82	0.853787	0.885	0.456	4.45302e-78	DP_C2	HINT1
DEPDC11	3.68122e-82	0.762675	0.296	0.061	5.09224e-78	DP_C2	DEPDC1
TUBB2	2.37583e-81	0.902187	0.923	0.609	3.28649e-77	DP_C2	TUBB
CDCA82	5.60037e-81	0.975996	0.314	0.07	7.74699e-77	DP_C2	CDCA8
DDX39A2	6.38709e-81	0.998492	0.662	0.27	8.83527e-77	DP_C2	DDX39A
CKS22	3.1243e-80	1.44708	0.603	0.239	4.32184e-76	DP_C2	CKS2
CENPS2	4.51291e-80	0.692688	0.421	0.118	6.24271e-76	DP_C2	CENPS
RAN2	1.35119e-79	0.788285	0.964	0.717	1.8691e-75	DP_C2	RAN
USP12	1.39984e-79	0.838432	0.719	0.295	1.93639e-75	DP_C2	USP1
ENSSSCG000000086772	2.51669e-79	0.90374	0.411	0.116	3.48133e-75	DP_C2	ENSSSCG00000008677
UBE2C2	5.66533e-79	2.45518	0.381	0.109	7.83685e-75	DP_C2	UBE2C
NUCKS12	1.57845e-77	1.22689	0.937	0.663	2.18347e-73	DP_C2	NUCKS1
MCM72	3.53413e-77	1.11532	0.686	0.313	4.88876e-73	DP_C2	MCM7
ENSSSCG000000260552	4.97628e-77	0.658337	0.421	0.122	6.88369e-73	DP_C2	ENSSSCG00000026055
PLK12	7.20061e-77	1.17399	0.34	0.086	9.96061e-73	DP_C2	PLK1
GMNN2	1.06797e-76	0.641166	0.591	0.206	1.47732e-72	DP_C2	GMNN
SKA22	2.83848e-76	0.872398	0.524	0.176	3.92647e-72	DP_C2	SKA2
ENSSSCG000000074931	6.03115e-76	0.917957	0.304	0.069	8.34289e-72	DP_C2	ENSSSCG00000007493
KIF231	1.15138e-75	0.869956	0.31	0.072	1.5927e-71	DP_C2	KIF23
CCDC1811	1.90535e-74	0.527455	0.482	0.144	2.63567e-70	DP_C2	CCDC181
CDCA72	2.84905e-74	0.741174	0.387	0.108	3.9411e-70	DP_C2	CDCA7
WEE12	4.68817e-73	0.601868	0.366	0.098	6.48514e-69	DP_C2	WEE1
BCL61	3.45901e-72	0.440632	0.389	0.099	4.78486e-68	DP_C2	BCL6
IVD2	1.12195e-71	1.03714	0.496	0.178	1.55199e-67	DP_C2	IVD
PLP21	1.56353e-71	0.713349	0.67	0.271	2.16283e-67	DP_C2	PLP2
CEP551	3.8761e-71	0.640061	0.253	0.051	5.36182e-67	DP_C2	CEP55
BBS72	7.38613e-71	0.858544	0.36	0.099	1.02172e-66	DP_C2	BBS7
PARPBP1	7.69838e-71	0.517271	0.261	0.053	1.06492e-66	DP_C2	PARPBP
ENSSSCG000000047822	8.51557e-71	0.667348	0.326	0.081	1.17796e-66	DP_C2	ENSSSCG00000004782
ENSSSCG000000000021	1.78534e-70	0.577229	0.298	0.069	2.46967e-66	DP_C2	ENSSSCG00000000002
KIF18B1	2.11022e-70	0.63195	0.273	0.058	2.91907e-66	DP_C2	KIF18B
ARHGAP11A2	4.30646e-70	0.671704	0.296	0.069	5.95713e-66	DP_C2	ARHGAP11A
HNRNPA2B12	5.93571e-70	0.676423	0.994	0.939	8.21086e-66	DP_C2	HNRNPA2B1
KPNA22	1.01777e-69	1.44271	0.427	0.145	1.40788e-65	DP_C2	KPNA2
RTKN22	2.41602e-69	0.617902	0.362	0.098	3.34208e-65	DP_C2	RTKN2
ENSSSCG000000100581	1.01891e-68	0.734416	0.953	0.619	1.40947e-64	DP_C2	ENSSSCG00000010058
CDC452	1.08994e-68	0.630126	0.419	0.128	1.50771e-64	DP_C2	CDC45
ENSSSCG000000320602	1.65738e-68	0.686362	0.534	0.191	2.29265e-64	DP_C2	ENSSSCG00000032060
HMMR2	2.43205e-68	0.847513	0.368	0.104	3.36425e-64	DP_C2	HMMR
NCAPH3	2.58262e-68	0.519565	0.294	0.07	3.57254e-64	DP_C2	NCAPH
CDKN32	2.75314e-68	0.809172	0.474	0.16	3.80842e-64	DP_C2	CDKN3
ATAD52	3.49093e-68	0.728213	0.514	0.181	4.82901e-64	DP_C2	ATAD5
UHRF13	6.43615e-68	0.716255	0.802	0.357	8.90313e-64	DP_C2	UHRF1
ENSSSCG000000440131	8.85439e-68	0.736972	0.478	0.159	1.22483e-63	DP_C2	ENSSSCG00000044013
MNDA	1.76556e-67	0.74684	0.945	0.555	2.4423e-63	DP_C2	MNDA
GAPDH2	1.94047e-67	0.643406	0.994	0.95	2.68425e-63	DP_C2	GAPDH
ELOVL4	6.02419e-67	0.48025	0.413	0.116	8.33326e-63	DP_C2	ELOVL4
ELOB1	6.1064e-67	0.59863	0.994	0.893	8.44699e-63	DP_C2	ELOB
NDC802	7.14479e-67	0.712692	0.332	0.088	9.88338e-63	DP_C2	NDC80
AURKB2	7.64941e-67	1.12694	0.391	0.119	1.05814e-62	DP_C2	AURKB
SMC42	1.00456e-66	0.886571	0.767	0.365	1.38961e-62	DP_C2	SMC4
BARD12	4.14134e-66	0.678367	0.379	0.114	5.72871e-62	DP_C2	BARD1
YBX12	1.88162e-65	0.633378	0.988	0.822	2.60285e-61	DP_C2	YBX1
CENPH2	1.90837e-65	0.644894	0.496	0.176	2.63985e-61	DP_C2	CENPH
RMI21	3.17372e-65	0.469506	0.253	0.054	4.39021e-61	DP_C2	RMI2
TUBB4B2	3.31278e-65	2.01752	0.619	0.289	4.58257e-61	DP_C2	TUBB4B
EZH22	4.10656e-65	0.604828	0.595	0.221	5.6806e-61	DP_C2	EZH2
CDCA31	2.10007e-64	0.913327	0.316	0.084	2.90503e-60	DP_C2	CDCA3
ASF1B2	2.17759e-64	0.586496	0.372	0.106	3.01226e-60	DP_C2	ASF1B
PRXL2A2	4.78146e-64	0.680004	0.789	0.361	6.61419e-60	DP_C2	PRXL2A
MIER11	3.27779e-63	0.659751	0.832	0.413	4.53416e-59	DP_C2	MIER1
KIF152	5.30322e-63	0.657366	0.334	0.092	7.33595e-59	DP_C2	KIF15
HDGF2	5.64029e-63	0.742233	0.962	0.658	7.80221e-59	DP_C2	HDGF
KIF4A1	1.58431e-62	0.551799	0.273	0.064	2.19157e-58	DP_C2	KIF4A
CHAF1A2	1.59205e-62	0.5586	0.344	0.097	2.20228e-58	DP_C2	CHAF1A
NASP2	9.4688e-62	0.787838	0.617	0.263	1.30982e-57	DP_C2	NASP
NCAPD32	2.58159e-61	0.536458	0.393	0.122	3.57111e-57	DP_C2	NCAPD3
ENSSSCG000000398941	3.35548e-61	0.691908	0.747	0.354	4.64163e-57	DP_C2	ENSSSCG00000039894
ENSSSCG000000171642	3.96563e-61	0.627541	0.769	0.349	5.48566e-57	DP_C2	ENSSSCG00000017164
PDXP1	6.37736e-61	0.434661	0.338	0.092	8.8218e-57	DP_C2	PDXP
SPC252	6.89074e-61	0.554228	0.381	0.117	9.53195e-57	DP_C2	SPC25
POC1A2	9.49192e-61	0.50402	0.405	0.13	1.31302e-56	DP_C2	POC1A
CKAP21	1.05475e-60	0.557016	0.257	0.06	1.45904e-56	DP_C2	CKAP2
ENSSSCG000000334512	3.04815e-60	0.823595	0.48	0.166	4.2165e-56	DP_C2	ENSSSCG00000033451
ZNF3672	3.51578e-59	0.540102	0.304	0.083	4.86338e-55	DP_C2	ZNF367
SIVA12	4.16767e-59	0.850727	0.619	0.279	5.76514e-55	DP_C2	SIVA1
ENSSSCG00000025631	1.23219e-58	0.914475	0.615	0.276	1.70449e-54	DP_C2	ENSSSCG00000025631
MIS18A2	2.10379e-58	0.459506	0.289	0.076	2.91017e-54	DP_C2	MIS18A
CIP2A2	6.39547e-58	0.580078	0.405	0.135	8.84685e-54	DP_C2	CIP2A
CDK22	8.67922e-58	0.598847	0.49	0.18	1.2006e-53	DP_C2	CDK2
GINS2	1.38645e-57	0.520484	0.542	0.206	1.91788e-53	DP_C2	GINS2
MCM62	2.03408e-57	0.83967	0.54	0.227	2.81374e-53	DP_C2	MCM6
CPOX1	6.10478e-57	0.525834	0.538	0.203	8.44475e-53	DP_C2	CPOX
ADA1	6.24965e-57	0.558344	0.591	0.239	8.64513e-53	DP_C2	ADA
PBK2	1.15553e-56	0.542146	0.389	0.123	1.59845e-52	DP_C2	PBK
GEN12	1.25535e-56	0.470936	0.275	0.07	1.73652e-52	DP_C2	GEN1
HELLS2	1.88453e-56	0.638429	0.464	0.171	2.60686e-52	DP_C2	HELLS
RFC32	1.9668e-56	0.618473	0.427	0.149	2.72068e-52	DP_C2	RFC3
TTK1	2.56425e-56	0.49089	0.285	0.074	3.54712e-52	DP_C2	TTK
PHGDH1	3.22206e-56	0.582875	0.496	0.186	4.45708e-52	DP_C2	PHGDH
[truncated: 4,297 more rows]
