# Supplementary material for: Comparative transcriptome analysis of T lymphocyte subpopulations and identification of critical regulators defining porcine thymocyte identity
Source: Front Immunol. 2024 Feb 7;15:1339787. doi: 10.3389/fimmu.2024.1339787 (PMC10879363; doi:10.3389/fimmu.2024.1339787)
Supplement: Supplementary file 1 [file DataSheet_1.zip › Supplementary Tables/Supplementary Table8.xlsx]

## Sheet: DN_C
Category	CategoryID	GO	Description	PARENT_GO	LogP	Enrichment	Z-score	#TotalGeneInLibrary	#GeneInGO	#GeneInHitList	#GeneInGOAndHitList	%InGO	STDV %InGO	GeneID	Hits	Log(q-value)	GeneList
GO Biological Processes	19	GO:0000278	mitotic cell cycle	19_GO:0009987 cellular process	-70	9.5	29	30182	610	547	105	19	1.7	332|580|672|699|896|991|1017|1019|1021|1033|1058|1062|1063|1069|1164|1869|1871|1894|2146|2177|2672|3619|3832|3833|3835|3837|3925|3978|4085|4171|4172|4173|4175|4361|4436|4602|4605|4683|4751|4998|5111|5347|5885|5888|5901|6118|6194|6491|6993|7157|7277|7443|7465|8086|8089|8243|8318|8815|9088|9126|9133|9184|9212|9221|9319|9787|9793|9837|9918|10051|10376|10383|10403|10592|10726|11065|11073|11113|11130|…	BIRC5|BARD1|BRCA1|BUB1|CCND3|CDC20|CDK2|CDK4|CDK6|CDKN3|CENPA|CENPE|CENPF|CETN2|CKS2|E2F1|E2F3|ECT2|EZH2|FANCD2|GFI1|INCENP|KIF11|KIFC1|KIF22|KPNB1|STMN1|LIG1|MAD2L1|MCM2|MCM3|MCM4|MCM6|MRE11|MSH2|MYB|MYBL2|NBN|NEK2|ORC1|PCNA|PLK1|RAD21|RAD51|RAN|RPA2|RPS6|STIL|DYNLT1|TP53|TUBA4A|VRK1|WEE1|AAAS|YEATS4|SMC1A|CDC45|BANF1|PKMYT1|SMC3|CCNB2|BUB3|AURKB|NOLC1|TRIP13|DLGAP5|CKAP5|GINS1|NCAPD2|SMC4|TUBA1…	-66	MyList
GO Biological Processes	19	GO:1903047	mitotic cell cycle process	19_GO:0009987 cellular process	-65	10	28	30182	517	547	94	17	1.6	332|580|672|699|896|991|1017|1019|1021|1033|1058|1062|1063|1164|1869|1871|1894|2146|2177|2672|3619|3832|3833|3835|3837|3925|3978|4085|4171|4172|4173|4175|4361|4436|4605|4683|4751|4998|5111|5347|5885|5888|5901|6118|6194|6491|6993|7157|7443|7465|8086|8243|8318|8815|9088|9126|9133|9184|9212|9319|9787|9793|9837|9918|10051|10403|10592|10726|11065|11073|11113|11130|22974|23310|23397|27338|29127|51065|5…	BIRC5|BARD1|BRCA1|BUB1|CCND3|CDC20|CDK2|CDK4|CDK6|CDKN3|CENPA|CENPE|CENPF|CKS2|E2F1|E2F3|ECT2|EZH2|FANCD2|GFI1|INCENP|KIF11|KIFC1|KIF22|KPNB1|STMN1|LIG1|MAD2L1|MCM2|MCM3|MCM4|MCM6|MRE11|MSH2|MYBL2|NBN|NEK2|ORC1|PCNA|PLK1|RAD21|RAD51|RAN|RPA2|RPS6|STIL|DYNLT1|TP53|VRK1|WEE1|AAAS|SMC1A|CDC45|BANF1|PKMYT1|SMC3|CCNB2|BUB3|AURKB|TRIP13|DLGAP5|CKAP5|GINS1|NCAPD2|SMC4|NDC80|SMC2|NUDC|UBE2C|TOPBP1|CIT|ZW…	-61	MyList
GO Biological Processes	19	GO:0051276	chromosome organization	19_GO:0009987 cellular process	-64	10	28	30182	477	547	90	16	1.6	142|332|699|991|1058|1062|1063|1660|1736|2146|2177|3007|3008|3070|3148|3159|3181|3320|3619|3832|3833|3835|3837|4085|4171|4172|4173|4174|4175|4176|4361|4436|4605|4678|4683|4751|5111|5347|5885|5888|5901|5981|5983|5984|5985|6118|7153|7156|7157|7528|8086|8243|8318|8353|8438|8520|8607|9126|9212|9319|9787|9837|9918|10051|10403|10592|10726|10728|11130|22974|23310|23397|29127|54069|54892|54908|54984|5512…	PARP1|BIRC5|BUB1|CDC20|CENPA|CENPE|CENPF|DHX9|DKC1|EZH2|FANCD2|H1-3|H1-4|HELLS|HMGB2|HMGA1|HNRNPA2B1|HSP90AA1|INCENP|KIF11|KIFC1|KIF22|KPNB1|MAD2L1|MCM2|MCM3|MCM4|MCM5|MCM6|MCM7|MRE11|MSH2|MYBL2|NASP|NBN|NEK2|PCNA|PLK1|RAD21|RAD51|RAN|RFC1|RFC3|RFC4|RFC5|RPA2|TOP2A|TOP3A|TP53|YY1|AAAS|SMC1A|CDC45|H3C6|RAD54L|HAT1|RUVBL1|SMC3|AURKB|TRIP13|DLGAP5|GINS1|NCAPD2|SMC4|NDC80|SMC2|NUDC|PTGES3|ZWINT|TPX2|…	-60	MyList
GO Cellular Components	20	GO:0098687	chromosomal region		-59	11	28	30182	390	547	80	15	1.5	142|332|699|1017|1058|1062|1063|1786|2146|3070|3181|3192|3619|3835|4085|4171|4172|4173|4174|4175|4176|4361|4436|4683|4751|4998|5111|5347|5424|5885|5888|5931|6118|6597|6741|6839|7153|8243|8520|8655|9126|9184|9212|9555|9793|9918|10051|10189|10403|10635|10728|10951|11130|23310|23468|29117|54069|54908|54984|55143|55839|55920|57405|64151|64946|79019|79075|79682|79723|80145|83540|84250|84295|113130|128…	PARP1|BIRC5|BUB1|CDK2|CENPA|CENPE|CENPF|DNMT1|EZH2|HELLS|HNRNPA2B1|HNRNPU|INCENP|KIF22|MAD2L1|MCM2|MCM3|MCM4|MCM5|MCM6|MCM7|MRE11|MSH2|NBN|NEK2|ORC1|PCNA|PLK1|POLD1|RAD21|RAD51|RBBP7|RPA2|SMARCA4|SSB|SUV39H1|TOP2A|SMC1A|HAT1|DYNLL1|SMC3|BUB3|AURKB|MACROH2A1|CKAP5|NCAPD2|SMC4|ALYREF|NDC80|RAD51AP1|PTGES3|CBX1|ZWINT|NCAPD3|CBX5|BRD7|MIS18A|SPDL1|PINX1|CDCA8|CENPN|RCC2|SPC25|NCAPG|CENPH|CENPM|DSCC1|…	-56	MyList
GO Biological Processes	19	GO:0006259	DNA metabolic process	19_GO:0008152 metabolic process	-59	7.5	25	30182	770	547	104	19	1.7	142|580|672|1017|1063|1069|1660|1736|1786|1791|1854|2146|2177|2956|3070|3148|3159|3320|3329|3835|3838|3978|4171|4172|4173|4174|4175|4176|4361|4436|4521|4673|4678|4683|4841|4998|5111|5424|5438|5558|5885|5888|5897|5901|5931|5981|5983|5984|5985|6118|6240|6421|6749|7083|7153|7156|7157|7374|7398|7468|7528|8099|8243|8318|8438|8607|8815|9126|9319|9768|9837|10036|10155|10189|10635|10714|10728|11073|11198…	PARP1|BARD1|BRCA1|CDK2|CENPF|CETN2|DHX9|DKC1|DNMT1|DNTT|DUT|EZH2|FANCD2|MSH6|HELLS|HMGB2|HMGA1|HSP90AA1|HSPD1|KIF22|KPNA2|LIG1|MCM2|MCM3|MCM4|MCM5|MCM6|MCM7|MRE11|MSH2|NUDT1|NAP1L1|NASP|NBN|NONO|ORC1|PCNA|POLD1|POLR2I|PRIM2|RAD21|RAD51|RAG2|RAN|RBBP7|RFC1|RFC3|RFC4|RFC5|RPA2|RRM1|SFPQ|SSRP1|TK1|TOP2A|TOP3A|TP53|UNG|USP1|NSD2|YY1|CDK2AP1|SMC1A|CDC45|RAD54L|RUVBL1|BANF1|SMC3|TRIP13|PCLAF|GINS1|CHAF…	-55	MyList
GO Biological Processes	19	GO:0007059	chromosome segregation	19_GO:0009987 cellular process	-45	10	24	30182	339	547	64	12	1.4	332|672|699|991|1062|1063|2177|3619|3832|3833|3835|3837|4085|4361|4605|4751|5347|5885|5901|7153|7156|8086|8243|9126|9133|9184|9212|9319|9787|9918|10051|10403|10592|10726|11130|22974|23310|23397|26271|29127|54069|54892|54908|54984|55125|55143|55839|56271|57405|64151|64793|64946|79075|83540|84057|113130|128866|147841|151246|151648|203068|259266|348235|378708	BIRC5|BRCA1|BUB1|CDC20|CENPE|CENPF|FANCD2|INCENP|KIF11|KIFC1|KIF22|KPNB1|MAD2L1|MRE11|MYBL2|NEK2|PLK1|RAD21|RAN|TOP2A|TOP3A|AAAS|SMC1A|SMC3|CCNB2|BUB3|AURKB|TRIP13|DLGAP5|NCAPD2|SMC4|NDC80|SMC2|NUDC|ZWINT|TPX2|NCAPD3|NCAPH|FBXO5|RACGAP1|MIS18A|NCAPG2|SPDL1|PINX1|CEP192|CDCA8|CENPN|BEX4|SPC25|NCAPG|CEP85|CENPH|DSCC1|NUF2|MND1|CDCA5|CHMP4B|SPC24|SGO2|SGO1|TUBB|ASPM|SKA2|CENPS	-41	MyList
GO Biological Processes	19	GO:0051301	cell division	19_GO:0009987 cellular process	-45	8.1	22	30182	509	547	75	14	1.5	332|699|896|991|1017|1019|1021|1058|1062|1063|1069|1164|1211|1894|3070|3192|3619|3815|3832|3833|3925|3978|4085|4751|4851|5347|5885|5901|6993|7153|7443|7465|8243|8607|8636|9126|9133|9184|9212|9585|9793|9918|10051|10376|10403|10592|10726|11065|11113|11130|22974|23111|23310|23397|26271|27338|29127|54069|54892|54908|54962|55143|55920|57405|64151|83540|113130|128866|147841|151246|151648|203068|259266|…	BIRC5|BUB1|CCND3|CDC20|CDK2|CDK4|CDK6|CENPA|CENPE|CENPF|CETN2|CKS2|CLTA|ECT2|HELLS|HNRNPU|INCENP|KIT|KIF11|KIFC1|STMN1|LIG1|MAD2L1|NEK2|NOTCH1|PLK1|RAD21|RAN|DYNLT1|TOP2A|VRK1|WEE1|SMC1A|RUVBL1|SSNA1|SMC3|CCNB2|BUB3|AURKB|KIF20B|CKAP5|NCAPD2|SMC4|TUBA1B|NDC80|SMC2|NUDC|UBE2C|CIT|ZWINT|TPX2|SPART|NCAPD3|NCAPH|FBXO5|UBE2S|RACGAP1|MIS18A|NCAPG2|SPDL1|TIPIN|CDCA8|RCC2|SPC25|NCAPG|NUF2|CDCA5|CHMP4B|SP…	-41	MyList
GO Biological Processes	19	GO:0010564	regulation of cell cycle process	19_GO:0050789 regulation of biological process	-44	6.4	20	30182	747	547	87	16	1.6	332|580|605|672|699|896|991|1017|1019|1021|1031|1062|1063|1069|1869|1894|2146|2177|3192|3619|3832|4085|4361|4436|4591|4683|4751|4998|5347|5721|5885|5888|5902|5933|6118|6240|6491|6597|7157|7465|8318|9088|9184|9212|9319|9555|9585|9738|9787|9918|10051|10403|10592|10635|10733|11065|11073|11113|11130|22974|23310|23397|26271|29117|29127|51065|54892|54908|54962|54984|55143|55920|56992|57405|63967|64151|…	BIRC5|BARD1|BCL7A|BRCA1|BUB1|CCND3|CDC20|CDK2|CDK4|CDK6|CDKN2C|CENPE|CENPF|CETN2|E2F1|ECT2|EZH2|FANCD2|HNRNPU|INCENP|KIF11|MAD2L1|MRE11|MSH2|TRIM37|NBN|NEK2|ORC1|PLK1|PSME2|RAD21|RAD51|RANBP1|RBL1|RPA2|RRM1|STIL|SMARCA4|TP53|WEE1|CDC45|PKMYT1|BUB3|AURKB|TRIP13|MACROH2A1|KIF20B|CCP110|DLGAP5|NCAPD2|SMC4|NDC80|SMC2|RAD51AP1|PLK4|UBE2C|TOPBP1|CIT|ZWINT|TPX2|NCAPD3|NCAPH|FBXO5|BRD7|RACGAP1|RPS27L|NCA…	-40	MyList
GO Biological Processes	19	GO:0006260	DNA replication	19_GO:0008152 metabolic process	-43	14	25	30182	196	547	51	9.3	1.2	142|580|672|1017|1660|1854|3159|3978|4171|4172|4173|4174|4175|4176|4361|4673|4678|4683|4998|5111|5424|5558|5888|5931|5981|5983|5984|5985|6118|6240|6749|8099|8318|9768|9837|10036|10189|10714|11073|11198|23594|51053|54962|55388|55704|64710|79075|79915|116028|348654|378708	PARP1|BARD1|BRCA1|CDK2|DHX9|DUT|HMGA1|LIG1|MCM2|MCM3|MCM4|MCM5|MCM6|MCM7|MRE11|NAP1L1|NASP|NBN|ORC1|PCNA|POLD1|PRIM2|RAD51|RBBP7|RFC1|RFC3|RFC4|RFC5|RPA2|RRM1|SSRP1|CDK2AP1|CDC45|PCLAF|GINS1|CHAF1A|ALYREF|POLD3|TOPBP1|SUPT16H|ORC6|GMNN|TIPIN|MCM10|CCDC88A|NUCKS1|DSCC1|ATAD5|RMI2|GEN1|CENPS	-40	MyList
GO Cellular Components	20	GO:0000775	chromosome, centromeric region		-42	12	24	30182	249	547	55	10	1.3	332|699|1058|1062|1063|1786|2146|3070|3192|3619|3835|4085|4751|5347|5885|6597|6839|7153|8243|8655|9126|9184|9212|9555|9793|9918|10051|10403|10951|11130|23310|23468|29117|54069|54908|54984|55143|55839|55920|57405|64151|64946|79019|79075|79682|79723|83540|84295|113130|128866|147841|151246|151648|348235|378708	BIRC5|BUB1|CENPA|CENPE|CENPF|DNMT1|EZH2|HELLS|HNRNPU|INCENP|KIF22|MAD2L1|NEK2|PLK1|RAD21|SMARCA4|SUV39H1|TOP2A|SMC1A|DYNLL1|SMC3|BUB3|AURKB|MACROH2A1|CKAP5|NCAPD2|SMC4|NDC80|CBX1|ZWINT|NCAPD3|CBX5|BRD7|MIS18A|SPDL1|PINX1|CDCA8|CENPN|RCC2|SPC25|NCAPG|CENPH|CENPM|DSCC1|CENPU|SUV39H2|NUF2|PHF6|CDCA5|CHMP4B|SPC24|SGO2|SGO1|SKA2|CENPS	-39	MyList
GO Biological Processes	19	GO:0098813	nuclear chromosome segregation	19_GO:0009987 cellular process	-42	12	24	30182	251	547	55	10	1.3	332|699|991|1062|1063|2177|3619|3832|3833|3835|3837|4085|4361|4605|4751|5347|5885|5901|7153|8086|8243|9126|9133|9184|9212|9319|9787|9918|10051|10403|10592|10726|11130|22974|23310|23397|26271|29127|54892|54908|54984|55125|55143|57405|64151|79075|83540|84057|113130|128866|147841|151246|151648|259266|378708	BIRC5|BUB1|CDC20|CENPE|CENPF|FANCD2|INCENP|KIF11|KIFC1|KIF22|KPNB1|MAD2L1|MRE11|MYBL2|NEK2|PLK1|RAD21|RAN|TOP2A|AAAS|SMC1A|SMC3|CCNB2|BUB3|AURKB|TRIP13|DLGAP5|NCAPD2|SMC4|NDC80|SMC2|NUDC|ZWINT|TPX2|NCAPD3|NCAPH|FBXO5|RACGAP1|NCAPG2|SPDL1|PINX1|CEP192|CDCA8|SPC25|NCAPG|DSCC1|NUF2|MND1|CDCA5|CHMP4B|SPC24|SGO2|SGO1|ASPM|CENPS	-39	MyList
GO Cellular Components	20	GO:0000793	condensed chromosome		-42	11	23	30182	270	547	56	10	1.3	332|672|699|1017|1058|1062|1063|2177|3148|3192|3619|3835|4085|4751|5347|5885|5888|6597|6839|7153|8243|8655|8815|9126|9184|9212|9555|9793|9918|10051|10403|10592|11073|11130|23310|23397|23468|29117|54892|54908|54984|55839|57405|64151|64946|79019|79682|83540|84250|84295|128866|147841|151246|151648|348235|378708	BIRC5|BRCA1|BUB1|CDK2|CENPA|CENPE|CENPF|FANCD2|HMGB2|HNRNPU|INCENP|KIF22|MAD2L1|NEK2|PLK1|RAD21|RAD51|SMARCA4|SUV39H1|TOP2A|SMC1A|DYNLL1|BANF1|SMC3|BUB3|AURKB|MACROH2A1|CKAP5|NCAPD2|SMC4|NDC80|SMC2|TOPBP1|ZWINT|NCAPD3|NCAPH|CBX5|BRD7|NCAPG2|SPDL1|PINX1|CENPN|SPC25|NCAPG|CENPH|CENPM|CENPU|NUF2|SLF1|PHF6|CHMP4B|SPC24|SGO2|SGO1|SKA2|CENPS	-38	MyList
GO Biological Processes	19	GO:0033044	regulation of chromosome organization	19_GO:0050789 regulation of biological process	-40	12	23	30182	250	547	53	9.7	1.3	142|332|605|699|991|1017|1062|1063|1736|1786|3181|3192|3619|4085|4171|4361|4683|4751|5347|5885|6597|7153|7528|8607|9184|9212|9319|9555|9787|9918|10051|10155|10403|10574|10592|11065|11130|23310|23397|26271|29117|54892|54908|54984|55143|57405|64151|83540|84250|113130|116028|147841|348654	PARP1|BIRC5|BCL7A|BUB1|CDC20|CDK2|CENPE|CENPF|DKC1|DNMT1|HNRNPA2B1|HNRNPU|INCENP|MAD2L1|MCM2|MRE11|NBN|NEK2|PLK1|RAD21|SMARCA4|TOP2A|YY1|RUVBL1|BUB3|AURKB|TRIP13|MACROH2A1|DLGAP5|NCAPD2|SMC4|TRIM28|NDC80|CCT7|SMC2|UBE2C|ZWINT|NCAPD3|NCAPH|FBXO5|BRD7|NCAPG2|SPDL1|PINX1|CDCA8|SPC25|NCAPG|NUF2|SLF1|CDCA5|RMI2|SPC24|GEN1	-37	MyList
GO Biological Processes	19	GO:0000280	nuclear division	19_GO:0009987 cellular process	-38	9.8	22	30182	321	547	57	10	1.3	332|699|991|1062|1164|2177|3619|3832|3833|3835|3837|4085|4361|4605|4751|5347|5885|5888|5901|7153|8086|8243|8438|8815|9126|9133|9212|9319|9787|9918|10051|10403|10592|10726|11065|11130|22974|23310|23397|26271|27338|29127|54892|54908|54984|55125|55143|64151|79075|83540|84057|113130|128866|151246|151648|259266|378708	BIRC5|BUB1|CDC20|CENPE|CKS2|FANCD2|INCENP|KIF11|KIFC1|KIF22|KPNB1|MAD2L1|MRE11|MYBL2|NEK2|PLK1|RAD21|RAD51|RAN|TOP2A|AAAS|SMC1A|RAD54L|BANF1|SMC3|CCNB2|AURKB|TRIP13|DLGAP5|NCAPD2|SMC4|NDC80|SMC2|NUDC|UBE2C|ZWINT|TPX2|NCAPD3|NCAPH|FBXO5|UBE2S|RACGAP1|NCAPG2|SPDL1|PINX1|CEP192|CDCA8|NCAPG|DSCC1|NUF2|MND1|CDCA5|CHMP4B|SGO2|SGO1|ASPM|CENPS	-35	MyList
GO Biological Processes	19	GO:0006281	DNA repair	19_GO:0050896 response to stimulus	-38	7.5	20	30182	493	547	67	12	1.4	142|580|672|1017|1069|1791|2177|2956|3148|3835|3978|4171|4172|4173|4174|4175|4176|4361|4436|4521|4683|4841|5111|5424|5438|5885|5888|5981|5983|5984|5985|6118|6240|6421|6749|7156|7157|7374|7398|7468|7528|8243|8318|8438|8607|9126|9319|9768|10036|10155|10635|10714|11073|11198|29089|29128|55215|56941|63967|64710|84153|84250|113130|116028|119392|348654|378708	PARP1|BARD1|BRCA1|CDK2|CETN2|DNTT|FANCD2|MSH6|HMGB2|KIF22|LIG1|MCM2|MCM3|MCM4|MCM5|MCM6|MCM7|MRE11|MSH2|NUDT1|NBN|NONO|PCNA|POLD1|POLR2I|RAD21|RAD51|RFC1|RFC3|RFC4|RFC5|RPA2|RRM1|SFPQ|SSRP1|TOP3A|TP53|UNG|USP1|NSD2|YY1|SMC1A|CDC45|RAD54L|RUVBL1|SMC3|TRIP13|PCLAF|CHAF1A|TRIM28|RAD51AP1|POLD3|TOPBP1|SUPT16H|UBE2T|UHRF1|FANCI|HMCES|CLSPN|NUCKS1|RNASEH2C|SLF1|CDCA5|RMI2|SFR1|GEN1|CENPS	-34	MyList
GO Biological Processes	19	GO:0048285	organelle fission	19_GO:0009987 cellular process	-38	9.2	21	30182	347	547	58	11	1.3	332|699|991|1062|1164|2177|3619|3832|3833|3835|3837|4085|4361|4605|4751|5347|5885|5888|5901|7153|7351|8086|8243|8438|8815|9126|9133|9212|9319|9787|9918|10051|10403|10592|10726|11065|11130|22974|23310|23397|26271|27338|29127|54892|54908|54984|55125|55143|64151|79075|83540|84057|113130|128866|151246|151648|259266|378708	BIRC5|BUB1|CDC20|CENPE|CKS2|FANCD2|INCENP|KIF11|KIFC1|KIF22|KPNB1|MAD2L1|MRE11|MYBL2|NEK2|PLK1|RAD21|RAD51|RAN|TOP2A|UCP2|AAAS|SMC1A|RAD54L|BANF1|SMC3|CCNB2|AURKB|TRIP13|DLGAP5|NCAPD2|SMC4|NDC80|SMC2|NUDC|UBE2C|ZWINT|TPX2|NCAPD3|NCAPH|FBXO5|UBE2S|RACGAP1|NCAPG2|SPDL1|PINX1|CEP192|CDCA8|NCAPG|DSCC1|NUF2|MND1|CDCA5|CHMP4B|SGO2|SGO1|ASPM|CENPS	-34	MyList
GO Biological Processes	19	GO:0000819	sister chromatid segregation	19_GO:0009987 cellular process	-37	15	24	30182	161	547	43	7.9	1.2	332|699|991|1062|3619|3832|3833|3835|3837|4085|4605|4751|5347|5885|5901|7153|8086|8243|9126|9212|9787|9918|10051|10403|10592|10726|11130|22974|23310|23397|29127|54892|54908|54984|55125|55143|64151|79075|83540|113130|128866|151246|151648	BIRC5|BUB1|CDC20|CENPE|INCENP|KIF11|KIFC1|KIF22|KPNB1|MAD2L1|MYBL2|NEK2|PLK1|RAD21|RAN|TOP2A|AAAS|SMC1A|SMC3|AURKB|DLGAP5|NCAPD2|SMC4|NDC80|SMC2|NUDC|ZWINT|TPX2|NCAPD3|NCAPH|RACGAP1|NCAPG2|SPDL1|PINX1|CEP192|CDCA8|NCAPG|DSCC1|NUF2|CDCA5|CHMP4B|SGO2|SGO1	-34	MyList
GO Biological Processes	19	GO:0006974	cellular response to DNA damage stimulus	19_GO:0050896 response to stimulus	-37	5.9	18	30182	736	547	79	14	1.5	142|580|672|755|1017|1069|1791|1869|2177|2956|3148|3835|3978|4171|4172|4173|4174|4175|4176|4361|4436|4521|4683|4841|5111|5347|5424|5438|5885|5888|5981|5983|5984|5985|6118|6240|6421|6749|6839|7153|7156|7157|7374|7398|7443|7468|7528|8243|8318|8438|8607|9126|9319|9768|10036|10155|10635|10714|10951|11073|11198|23468|29089|29128|51065|54962|55215|55388|56941|63967|64710|79915|84153|84250|113130|116028…	PARP1|BARD1|BRCA1|CFAP410|CDK2|CETN2|DNTT|E2F1|FANCD2|MSH6|HMGB2|KIF22|LIG1|MCM2|MCM3|MCM4|MCM5|MCM6|MCM7|MRE11|MSH2|NUDT1|NBN|NONO|PCNA|PLK1|POLD1|POLR2I|RAD21|RAD51|RFC1|RFC3|RFC4|RFC5|RPA2|RRM1|SFPQ|SSRP1|SUV39H1|TOP2A|TOP3A|TP53|UNG|USP1|VRK1|NSD2|YY1|SMC1A|CDC45|RAD54L|RUVBL1|SMC3|TRIP13|PCLAF|CHAF1A|TRIM28|RAD51AP1|POLD3|CBX1|TOPBP1|SUPT16H|CBX5|UBE2T|UHRF1|RPS27L|TIPIN|FANCI|MCM10|HMCES|CL…	-34	MyList
GO Biological Processes	19	GO:0140014	mitotic nuclear division	19_GO:0009987 cellular process	-36	14	23	30182	171	547	43	7.9	1.2	332|991|1062|3619|3832|3833|3835|3837|4085|4605|4751|5347|5885|5901|8086|8243|8815|9126|9212|9787|9918|10051|10403|10592|10726|11065|11130|22974|23310|23397|27338|29127|54892|54908|54984|55125|55143|64151|79075|83540|113130|128866|151648	BIRC5|CDC20|CENPE|INCENP|KIF11|KIFC1|KIF22|KPNB1|MAD2L1|MYBL2|NEK2|PLK1|RAD21|RAN|AAAS|SMC1A|BANF1|SMC3|AURKB|DLGAP5|NCAPD2|SMC4|NDC80|SMC2|NUDC|UBE2C|ZWINT|TPX2|NCAPD3|NCAPH|UBE2S|RACGAP1|NCAPG2|SPDL1|PINX1|CEP192|CDCA8|NCAPG|DSCC1|NUF2|CDCA5|CHMP4B|SGO1	-33	MyList
GO Biological Processes	19	GO:0000070	mitotic sister chromatid segregation	19_GO:0009987 cellular process	-35	15	23	30182	148	547	40	7.3	1.1	332|991|1062|3619|3832|3833|3835|3837|4085|4605|4751|5347|5885|5901|8086|8243|9126|9212|9787|9918|10051|10403|10592|10726|11130|22974|23310|23397|29127|54892|54908|54984|55125|55143|64151|79075|83540|113130|128866|151648	BIRC5|CDC20|CENPE|INCENP|KIF11|KIFC1|KIF22|KPNB1|MAD2L1|MYBL2|NEK2|PLK1|RAD21|RAN|AAAS|SMC1A|SMC3|AURKB|DLGAP5|NCAPD2|SMC4|NDC80|SMC2|NUDC|ZWINT|TPX2|NCAPD3|NCAPH|RACGAP1|NCAPG2|SPDL1|PINX1|CEP192|CDCA8|NCAPG|DSCC1|NUF2|CDCA5|CHMP4B|SGO1	-32	MyList
GO Biological Processes	19	GO:0007346	regulation of mitotic cell cycle	19_GO:0050789 regulation of biological process	-34	6.9	18	30182	517	547	65	12	1.4	332|440|580|605|672|699|896|991|1017|1019|1021|1031|1062|1063|1164|1869|2146|2177|3192|3280|3619|4085|4361|4436|4683|4751|4998|5347|5641|5721|5885|5933|6118|6240|6491|6597|7157|7465|9088|9184|9212|9319|9585|9787|10403|11065|11073|11130|26271|29117|51053|51065|54908|54962|54984|55143|55920|57405|63967|79915|83540|113130|147841|163786|348654	BIRC5|ASNS|BARD1|BCL7A|BRCA1|BUB1|CCND3|CDC20|CDK2|CDK4|CDK6|CDKN2C|CENPE|CENPF|CKS2|E2F1|EZH2|FANCD2|HNRNPU|HES1|INCENP|MAD2L1|MRE11|MSH2|NBN|NEK2|ORC1|PLK1|LGMN|PSME2|RAD21|RBL1|RPA2|RRM1|STIL|SMARCA4|TP53|WEE1|PKMYT1|BUB3|AURKB|TRIP13|KIF20B|DLGAP5|NDC80|UBE2C|TOPBP1|ZWINT|FBXO5|BRD7|GMNN|RPS27L|SPDL1|TIPIN|PINX1|CDCA8|RCC2|SPC25|CLSPN|ATAD5|NUF2|CDCA5|SPC24|SASS6|GEN1	-31	MyList
GO Cellular Components	20	GO:0000228	nuclear chromosome		-34	11	21	30182	223	547	46	8.4	1.2	142|332|672|1660|1869|3192|3619|4171|4172|4173|4174|4175|4176|4751|4998|5111|5347|5424|5558|5885|5888|5931|6118|6839|7153|7528|8243|8318|8607|9126|9555|9837|9918|10051|10592|10714|11073|23310|23397|23594|54892|54962|54984|55388|64151|119392	PARP1|BIRC5|BRCA1|DHX9|E2F1|HNRNPU|INCENP|MCM2|MCM3|MCM4|MCM5|MCM6|MCM7|NEK2|ORC1|PCNA|PLK1|POLD1|PRIM2|RAD21|RAD51|RBBP7|RPA2|SUV39H1|TOP2A|YY1|SMC1A|CDC45|RUVBL1|SMC3|MACROH2A1|GINS1|NCAPD2|SMC4|SMC2|POLD3|TOPBP1|NCAPD3|NCAPH|ORC6|NCAPG2|TIPIN|PINX1|MCM10|NCAPG|SFR1	-31	MyList
GO Molecular Functions	21	GO:0003682	chromatin binding		-33	6.4	18	30182	577	547	67	12	1.4	142|1058|1063|1164|1660|1786|2146|2521|2956|3007|3008|3015|3070|3151|3159|3192|3280|4300|4436|4591|4673|4676|4841|4851|4904|4998|5111|5424|5885|5888|5897|5901|5933|6421|6597|6749|6839|7153|7157|7468|7528|8243|8318|9126|9324|9555|9768|10036|10051|10155|10592|10951|11051|11198|22823|23397|23468|23512|27316|29028|29089|51053|64710|84629|113130|285051|378708	PARP1|CENPA|CENPF|CKS2|DHX9|DNMT1|EZH2|FUS|MSH6|H1-3|H1-4|H2AZ1|HELLS|HMGN2|HMGA1|HNRNPU|HES1|MLLT3|MSH2|TRIM37|NAP1L1|NAP1L4|NONO|NOTCH1|YBX1|ORC1|PCNA|POLD1|RAD21|RAD51|RAG2|RAN|RBL1|SFPQ|SMARCA4|SSRP1|SUV39H1|TOP2A|TP53|NSD2|YY1|SMC1A|CDC45|SMC3|HMGN3|MACROH2A1|PCLAF|CHAF1A|SMC4|TRIM28|SMC2|CBX1|NUDT21|SUPT16H|MTF2|NCAPH|CBX5|SUZ12|RBMX|ATAD2|UBE2T|GMNN|NUCKS1|TNRC18|CDCA5|STPG4|CENPS	-30	MyList
GO Biological Processes	19	GO:0051052	regulation of DNA metabolic process	19_GO:0008152 metabolic process	-33	6.6	18	30182	541	547	65	12	1.4	142|580|605|672|1017|1660|1736|2521|2956|3007|3008|3181|3182|3192|3320|3575|3838|4171|4172|4173|4174|4175|4176|4361|4436|4683|4751|5111|5558|5888|5983|5984|5985|6118|6597|7037|7157|7398|7468|7528|7913|8089|8607|9126|9212|9837|10155|10189|10574|10635|10728|26271|29117|51053|54069|54962|54984|55704|56941|64710|79075|79915|84250|116028|285051	PARP1|BARD1|BCL7A|BRCA1|CDK2|DHX9|DKC1|FUS|MSH6|H1-3|H1-4|HNRNPA2B1|HNRNPAB|HNRNPU|HSP90AA1|IL7R|KPNA2|MCM2|MCM3|MCM4|MCM5|MCM6|MCM7|MRE11|MSH2|NBN|NEK2|PCNA|PRIM2|RAD51|RFC3|RFC4|RFC5|RPA2|SMARCA4|TFRC|TP53|USP1|NSD2|YY1|DEK|YEATS4|RUVBL1|SMC3|AURKB|GINS1|TRIM28|ALYREF|CCT7|RAD51AP1|PTGES3|FBXO5|BRD7|GMNN|MIS18A|TIPIN|PINX1|CCDC88A|HMCES|NUCKS1|DSCC1|ATAD5|SLF1|RMI2|STPG4	-30	MyList
GO Biological Processes	19	GO:0006261	DNA-templated DNA replication	19_GO:0008152 metabolic process	-33	15	23	30182	133	547	37	6.8	1.1	142|580|672|3159|3978|4171|4172|4173|4174|4175|4176|4361|4683|4998|5111|5424|5558|5888|5981|5983|5984|5985|6240|8099|8318|9837|10189|10714|11073|23594|51053|54962|55388|64710|79915|348654|378708	PARP1|BARD1|BRCA1|HMGA1|LIG1|MCM2|MCM3|MCM4|MCM5|MCM6|MCM7|MRE11|NBN|ORC1|PCNA|POLD1|PRIM2|RAD51|RFC1|RFC3|RFC4|RFC5|RRM1|CDK2AP1|CDC45|GINS1|ALYREF|POLD3|TOPBP1|ORC6|GMNN|TIPIN|MCM10|NUCKS1|ATAD5|GEN1|CENPS	-30	MyList
GO Biological Processes	19	GO:1901987	regulation of cell cycle phase transition	19_GO:0050789 regulation of biological process	-32	7.1	18	30182	457	547	59	11	1.3	332|580|605|672|699|896|991|1017|1019|1021|1031|1062|1063|1869|2146|2177|3619|4085|4361|4436|4683|4998|5347|5721|5885|5888|5933|6118|6240|6491|6597|7157|7465|8318|9184|9212|9319|9555|9787|10403|11065|11073|11130|26271|29117|51065|54908|54962|54984|55143|55920|57405|63967|79915|83540|113130|147841|163786|348654	BIRC5|BARD1|BCL7A|BRCA1|BUB1|CCND3|CDC20|CDK2|CDK4|CDK6|CDKN2C|CENPE|CENPF|E2F1|EZH2|FANCD2|INCENP|MAD2L1|MRE11|MSH2|NBN|ORC1|PLK1|PSME2|RAD21|RAD51|RBL1|RPA2|RRM1|STIL|SMARCA4|TP53|WEE1|CDC45|BUB3|AURKB|TRIP13|MACROH2A1|DLGAP5|NDC80|UBE2C|TOPBP1|ZWINT|FBXO5|BRD7|RPS27L|SPDL1|TIPIN|PINX1|CDCA8|RCC2|SPC25|CLSPN|ATAD5|NUF2|CDCA5|SPC24|SASS6|GEN1	-29	MyList
GO Biological Processes	19	GO:1901990	regulation of mitotic cell cycle phase transition	19_GO:0050789 regulation of biological process	-32	8.2	19	30182	357	547	53	9.7	1.3	332|580|605|672|699|896|991|1017|1019|1021|1031|1062|1063|1869|2146|3619|4085|4361|4683|4998|5347|5721|5885|5933|6118|6240|6491|6597|7157|7465|9184|9212|9319|9787|10403|11065|11073|11130|26271|29117|51065|54908|54984|55143|55920|57405|63967|79915|83540|113130|147841|163786|348654	BIRC5|BARD1|BCL7A|BRCA1|BUB1|CCND3|CDC20|CDK2|CDK4|CDK6|CDKN2C|CENPE|CENPF|E2F1|EZH2|INCENP|MAD2L1|MRE11|NBN|ORC1|PLK1|PSME2|RAD21|RBL1|RPA2|RRM1|STIL|SMARCA4|TP53|WEE1|BUB3|AURKB|TRIP13|DLGAP5|NDC80|UBE2C|TOPBP1|ZWINT|FBXO5|BRD7|RPS27L|SPDL1|PINX1|CDCA8|RCC2|SPC25|CLSPN|ATAD5|NUF2|CDCA5|SPC24|SASS6|GEN1	-29	MyList
GO Biological Processes	19	GO:0051983	regulation of chromosome segregation	19_GO:0050789 regulation of biological process	-32	15	22	30182	131	547	36	6.6	1.1	332|605|699|991|1062|1063|3192|3619|4085|5347|5885|6597|9184|9212|9319|9787|9918|10051|10403|10592|11065|11130|23310|23397|26271|29117|54892|54908|55143|55920|57405|64151|83540|116028|147841|348654	BIRC5|BCL7A|BUB1|CDC20|CENPE|CENPF|HNRNPU|INCENP|MAD2L1|PLK1|RAD21|SMARCA4|BUB3|AURKB|TRIP13|DLGAP5|NCAPD2|SMC4|NDC80|SMC2|UBE2C|ZWINT|NCAPD3|NCAPH|FBXO5|BRD7|NCAPG2|SPDL1|CDCA8|RCC2|SPC25|NCAPG|NUF2|RMI2|SPC24|GEN1	-29	MyList
GO Cellular Components	20	GO:0000779	condensed chromosome, centromeric region		-31	13	21	30182	170	547	39	7.1	1.1	332|699|1058|1062|1063|3192|3619|3835|4085|4751|5347|6597|8243|8655|9184|9212|9793|9918|10403|11130|23310|23468|29117|54908|54984|55839|57405|64151|64946|79019|79682|83540|84295|128866|147841|151246|151648|348235|378708	BIRC5|BUB1|CENPA|CENPE|CENPF|HNRNPU|INCENP|KIF22|MAD2L1|NEK2|PLK1|SMARCA4|SMC1A|DYNLL1|BUB3|AURKB|CKAP5|NCAPD2|NDC80|ZWINT|NCAPD3|CBX5|BRD7|SPDL1|PINX1|CENPN|SPC25|NCAPG|CENPH|CENPM|CENPU|NUF2|PHF6|CHMP4B|SPC24|SGO2|SGO1|SKA2|CENPS	-28	MyList
GO Biological Processes	19	GO:1905818	regulation of chromosome separation	19_GO:0050789 regulation of biological process	-29	21	23	30182	73	547	28	5.1	0.94	332|699|991|1063|3619|4085|5347|5885|9184|9212|9319|9787|9918|10051|10403|10592|11130|23310|23397|26271|54892|54908|55143|57405|64151|83540|147841|348654	BIRC5|BUB1|CDC20|CENPF|INCENP|MAD2L1|PLK1|RAD21|BUB3|AURKB|TRIP13|DLGAP5|NCAPD2|SMC4|NDC80|SMC2|ZWINT|NCAPD3|NCAPH|FBXO5|NCAPG2|SPDL1|CDCA8|SPC25|NCAPG|NUF2|SPC24|GEN1	-26	MyList
GO Cellular Components	20	GO:0000776	kinetochore		-27	12	19	30182	159	547	35	6.4	1	332|699|1062|1063|3192|3619|3835|4085|4751|5347|6597|8243|8655|9184|9212|9793|10403|11130|23468|29117|54908|54984|55839|57405|64946|79019|79682|83540|84295|128866|147841|151246|151648|348235|378708	BIRC5|BUB1|CENPE|CENPF|HNRNPU|INCENP|KIF22|MAD2L1|NEK2|PLK1|SMARCA4|SMC1A|DYNLL1|BUB3|AURKB|CKAP5|NDC80|ZWINT|CBX5|BRD7|SPDL1|PINX1|CENPN|SPC25|CENPH|CENPM|CENPU|NUF2|PHF6|CHMP4B|SPC24|SGO2|SGO1|SKA2|CENPS	-24	MyList
GO Biological Processes	19	GO:1902850	microtubule cytoskeleton organization involved in mitosis	19_GO:0009987 cellular process	-27	14	20	30182	127	547	32	5.9	1	332|991|1058|1062|3619|3832|3833|3837|3925|4085|4605|4751|5347|5901|6491|6993|8086|8243|9126|9212|9787|9793|10403|10726|22974|29127|54908|55125|55143|57405|64946|83540	BIRC5|CDC20|CENPA|CENPE|INCENP|KIF11|KIFC1|KPNB1|STMN1|MAD2L1|MYBL2|NEK2|PLK1|RAN|STIL|DYNLT1|AAAS|SMC1A|SMC3|AURKB|DLGAP5|CKAP5|NDC80|NUDC|TPX2|RACGAP1|SPDL1|CEP192|CDCA8|SPC25|CENPH|NUF2	-24	MyList
GO Biological Processes	19	GO:0007052	mitotic spindle organization	19_GO:0009987 cellular process	-26	16	20	30182	94	547	28	5.1	0.94	332|991|1062|3619|3832|3833|3837|3925|4605|4751|5347|5901|6491|8086|8243|9126|9212|9787|9793|10403|10726|22974|29127|55125|55143|57405|64946|83540	BIRC5|CDC20|CENPE|INCENP|KIF11|KIFC1|KPNB1|STMN1|MYBL2|NEK2|PLK1|RAN|STIL|AAAS|SMC1A|SMC3|AURKB|DLGAP5|CKAP5|NDC80|NUDC|TPX2|RACGAP1|CEP192|CDCA8|SPC25|CENPH|NUF2	-23	MyList
GO Biological Processes	19	GO:0006310	DNA recombination	19_GO:0008152 metabolic process	-25	9.1	17	30182	237	547	39	7.1	1.1	580|672|2177|2956|3148|3329|4171|4172|4173|4174|4175|4176|4361|4436|4683|4841|5885|5888|5897|6118|6421|7153|7156|7374|7528|8318|8438|8607|9319|10635|11073|64710|79915|84057|84250|116028|119392|348654|378708	BARD1|BRCA1|FANCD2|MSH6|HMGB2|HSPD1|MCM2|MCM3|MCM4|MCM5|MCM6|MCM7|MRE11|MSH2|NBN|NONO|RAD21|RAD51|RAG2|RPA2|SFPQ|TOP2A|TOP3A|UNG|YY1|CDC45|RAD54L|RUVBL1|TRIP13|RAD51AP1|TOPBP1|NUCKS1|ATAD5|MND1|SLF1|RMI2|SFR1|GEN1|CENPS	-22	MyList
GO Biological Processes	19	GO:0033045	regulation of sister chromatid segregation	19_GO:0050789 regulation of biological process	-24	15	19	30182	104	547	28	5.1	0.94	332|605|699|991|1062|1063|3192|3619|4085|5347|5885|6597|9184|9212|9319|9787|10403|11065|11130|26271|29117|54908|55143|57405|83540|116028|147841|348654	BIRC5|BCL7A|BUB1|CDC20|CENPE|CENPF|HNRNPU|INCENP|MAD2L1|PLK1|RAD21|SMARCA4|BUB3|AURKB|TRIP13|DLGAP5|NDC80|UBE2C|ZWINT|FBXO5|BRD7|SPDL1|CDCA8|SPC25|NUF2|RMI2|SPC24|GEN1	-22	MyList
GO Biological Processes	19	GO:0000226	microtubule cytoskeleton organization	19_GO:0009987 cellular process	-24	5.5	15	30182	547	547	55	10	1.3	332|672|991|1017|1058|1062|1069|2597|3619|3832|3833|3837|3925|4085|4605|4751|5108|5347|5901|6491|6993|7277|7465|8086|8243|8636|9126|9133|9212|9738|9768|9787|9793|10376|10383|10403|10726|10733|22974|23224|26271|29127|50810|54875|54908|55125|55143|55704|57405|64946|83540|151648|163786|203068|259266	BIRC5|BRCA1|CDC20|CDK2|CENPA|CENPE|CETN2|GAPDH|INCENP|KIF11|KIFC1|KPNB1|STMN1|MAD2L1|MYBL2|NEK2|PCM1|PLK1|RAN|STIL|DYNLT1|TUBA4A|WEE1|AAAS|SMC1A|SSNA1|SMC3|CCNB2|AURKB|CCP110|PCLAF|DLGAP5|CKAP5|TUBA1B|TUBB4B|NDC80|NUDC|PLK4|TPX2|SYNE2|FBXO5|RACGAP1|HDGFL3|CNTLN|SPDL1|CEP192|CDCA8|CCDC88A|SPC25|CENPH|NUF2|SGO1|SASS6|TUBB|ASPM	-21	MyList
GO Biological Processes	19	GO:0045786	negative regulation of cell cycle	19_GO:0048519 negative regulation of biological process	-24	6.8	15	30182	376	547	46	8.4	1.2	580|672|699|991|1017|1021|1031|1063|1869|2146|2177|3843|4085|4361|4436|4591|4683|4751|4998|5347|5885|5933|6118|6839|7157|7465|8318|9184|9212|9319|9555|9738|10403|11073|11130|26271|29117|51053|51065|54908|54962|54984|57405|63967|83540|147841	BARD1|BRCA1|BUB1|CDC20|CDK2|CDK6|CDKN2C|CENPF|E2F1|EZH2|FANCD2|IPO5|MAD2L1|MRE11|MSH2|TRIM37|NBN|NEK2|ORC1|PLK1|RAD21|RBL1|RPA2|SUV39H1|TP53|WEE1|CDC45|BUB3|AURKB|TRIP13|MACROH2A1|CCP110|NDC80|TOPBP1|ZWINT|FBXO5|BRD7|GMNN|RPS27L|SPDL1|TIPIN|PINX1|SPC25|CLSPN|NUF2|SPC24	-21	MyList
GO Biological Processes	19	GO:0010948	negative regulation of cell cycle process	19_GO:0048519 negative regulation of biological process	-24	7.9	16	30182	288	547	41	7.5	1.1	580|672|699|991|1017|1063|1869|2146|2177|4085|4361|4436|4591|4683|4751|4998|5347|5885|5933|6118|7157|7465|8318|9184|9212|9319|9555|9738|10403|11073|11130|26271|29117|51065|54908|54962|54984|57405|63967|83540|147841	BARD1|BRCA1|BUB1|CDC20|CDK2|CENPF|E2F1|EZH2|FANCD2|MAD2L1|MRE11|MSH2|TRIM37|NBN|NEK2|ORC1|PLK1|RAD21|RBL1|RPA2|TP53|WEE1|CDC45|BUB3|AURKB|TRIP13|MACROH2A1|CCP110|NDC80|TOPBP1|ZWINT|FBXO5|BRD7|RPS27L|SPDL1|TIPIN|PINX1|SPC25|CLSPN|NUF2|SPC24	-21	MyList
GO Biological Processes	19	GO:1901988	negative regulation of cell cycle phase transition	19_GO:0048519 negative regulation of biological process	-24	8.7	16	30182	242	547	38	6.9	1.1	580|672|699|991|1017|1063|1869|2146|2177|4085|4361|4436|4683|4998|5347|5885|5933|6118|7157|7465|8318|9184|9212|9319|9555|10403|11073|11130|26271|29117|51065|54908|54962|54984|57405|63967|83540|147841	BARD1|BRCA1|BUB1|CDC20|CDK2|CENPF|E2F1|EZH2|FANCD2|MAD2L1|MRE11|MSH2|NBN|ORC1|PLK1|RAD21|RBL1|RPA2|TP53|WEE1|CDC45|BUB3|AURKB|TRIP13|MACROH2A1|NDC80|TOPBP1|ZWINT|FBXO5|BRD7|RPS27L|SPDL1|TIPIN|PINX1|SPC25|CLSPN|NUF2|SPC24	-21	MyList
GO Biological Processes	19	GO:0030071	regulation of mitotic metaphase/anaphase transition	19_GO:0050789 regulation of biological process	-23	16	19	30182	91	547	26	4.8	0.91	332|605|699|991|1062|1063|3619|4085|5347|5885|6597|9184|9212|9319|9787|10403|11065|11130|26271|29117|54908|55143|57405|83540|147841|348654	BIRC5|BCL7A|BUB1|CDC20|CENPE|CENPF|INCENP|MAD2L1|PLK1|RAD21|SMARCA4|BUB3|AURKB|TRIP13|DLGAP5|NDC80|UBE2C|ZWINT|FBXO5|BRD7|SPDL1|CDCA8|SPC25|NUF2|SPC24|GEN1	-21	MyList
GO Biological Processes	19	GO:0007051	spindle organization	19_GO:0009987 cellular process	-23	11	17	30182	161	547	32	5.9	1	332|991|1062|3619|3832|3833|3837|3925|4605|4751|5347|5901|6491|8086|8243|9126|9133|9212|9787|9793|10403|10726|22974|26271|29127|55125|55143|57405|64946|83540|203068|259266	BIRC5|CDC20|CENPE|INCENP|KIF11|KIFC1|KPNB1|STMN1|MYBL2|NEK2|PLK1|RAN|STIL|AAAS|SMC1A|SMC3|CCNB2|AURKB|DLGAP5|CKAP5|NDC80|NUDC|TPX2|FBXO5|RACGAP1|CEP192|CDCA8|SPC25|CENPH|NUF2|TUBB|ASPM	-21	MyList
GO Biological Processes	19	GO:1902099	regulation of metaphase/anaphase transition of cell cycle	19_GO:0050789 regulation of biological process	-23	15	19	30182	94	547	26	4.8	0.91	332|605|699|991|1062|1063|3619|4085|5347|5885|6597|9184|9212|9319|9787|10403|11065|11130|26271|29117|54908|55143|57405|83540|147841|348654	BIRC5|BCL7A|BUB1|CDC20|CENPE|CENPF|INCENP|MAD2L1|PLK1|RAD21|SMARCA4|BUB3|AURKB|TRIP13|DLGAP5|NDC80|UBE2C|ZWINT|FBXO5|BRD7|SPDL1|CDCA8|SPC25|NUF2|SPC24|GEN1	-20	MyList
GO Cellular Components	20	GO:0005819	spindle		-23	6.2	14	30182	421	547	47	8.6	1.2	991|1062|1063|1211|1894|3161|3192|3619|3832|3833|3835|4085|4751|5347|5885|6993|7029|8086|8243|8655|9126|9212|9585|9787|9793|10383|10726|10951|11073|11091|22974|25886|26271|29127|54908|54984|55143|55920|56271|56992|64793|79848|128866|151648|203068|259266|348235	CDC20|CENPE|CENPF|CLTA|ECT2|HMMR|HNRNPU|INCENP|KIF11|KIFC1|KIF22|MAD2L1|NEK2|PLK1|RAD21|DYNLT1|TFDP2|AAAS|SMC1A|DYNLL1|SMC3|AURKB|KIF20B|DLGAP5|CKAP5|TUBB4B|NUDC|CBX1|TOPBP1|WDR5|TPX2|POC1A|FBXO5|RACGAP1|SPDL1|PINX1|CDCA8|RCC2|BEX4|KIF15|CEP85|CSPP1|CHMP4B|SGO1|TUBB|ASPM|SKA2	-20	MyList
GO Molecular Functions	21	GO:0003697	single-stranded DNA binding		-23	13	18	30182	119	547	28	5.1	0.94	1660|3148|3181|3192|3329|4171|4172|4173|4174|4175|4176|4436|4904|5094|5888|6118|7156|7157|8318|8438|10051|10592|10635|23168|23635|55388|56941|64710	DHX9|HMGB2|HNRNPA2B1|HNRNPU|HSPD1|MCM2|MCM3|MCM4|MCM5|MCM6|MCM7|MSH2|YBX1|PCBP2|RAD51|RPA2|TOP3A|TP53|CDC45|RAD54L|SMC4|SMC2|RAD51AP1|RTF1|SSBP2|MCM10|HMCES|NUCKS1	-20	MyList
GO Biological Processes	19	GO:0033047	regulation of mitotic sister chromatid segregation	19_GO:0050789 regulation of biological process	-22	22	21	30182	53	547	21	3.8	0.82	332|699|991|1063|3192|3619|4085|5347|5885|9184|9212|9319|10403|11130|26271|54908|55143|57405|83540|147841|348654	BIRC5|BUB1|CDC20|CENPF|HNRNPU|INCENP|MAD2L1|PLK1|RAD21|BUB3|AURKB|TRIP13|NDC80|ZWINT|FBXO5|SPDL1|CDCA8|SPC25|NUF2|SPC24|GEN1	-20	MyList
GO Biological Processes	19	GO:0090068	positive regulation of cell cycle process	19_GO:0048518 positive regulation of biological process	-22	8	15	30182	262	547	38	6.9	1.1	332|896|1019|1894|2146|3192|3619|4085|5885|5902|6240|6491|9212|9555|9585|9787|9918|10051|10403|10592|10635|10733|11065|11113|23310|23397|26271|29127|54892|55143|55920|64151|79848|79915|84250|113130|163786|348654	BIRC5|CCND3|CDK4|ECT2|EZH2|HNRNPU|INCENP|MAD2L1|RAD21|RANBP1|RRM1|STIL|AURKB|MACROH2A1|KIF20B|DLGAP5|NCAPD2|SMC4|NDC80|SMC2|RAD51AP1|PLK4|UBE2C|CIT|NCAPD3|NCAPH|FBXO5|RACGAP1|NCAPG2|CDCA8|RCC2|NCAPG|CSPP1|ATAD5|SLF1|CDCA5|SASS6|GEN1	-20	MyList
GO Biological Processes	19	GO:0007093	mitotic cell cycle checkpoint signaling	19_GO:0023052 signaling	-22	13	17	30182	123	547	28	5.1	0.94	580|672|699|991|1017|1063|2177|4085|4361|4436|4683|4998|5347|6118|7157|9184|9212|9319|10403|11073|11130|51065|54908|54962|57405|63967|83540|147841	BARD1|BRCA1|BUB1|CDC20|CDK2|CENPF|FANCD2|MAD2L1|MRE11|MSH2|NBN|ORC1|PLK1|RPA2|TP53|BUB3|AURKB|TRIP13|NDC80|TOPBP1|ZWINT|RPS27L|SPDL1|TIPIN|SPC25|CLSPN|NUF2|SPC24	-19	MyList
GO Biological Processes	19	GO:1901991	negative regulation of mitotic cell cycle phase transition	19_GO:0048519 negative regulation of biological process	-22	9.9	16	30182	179	547	32	5.9	1	580|672|699|991|1017|1063|2146|4085|4361|4683|4998|5347|5885|5933|6118|7157|7465|9184|9212|9319|10403|11073|11130|26271|29117|51065|54908|54984|57405|63967|83540|147841	BARD1|BRCA1|BUB1|CDC20|CDK2|CENPF|EZH2|MAD2L1|MRE11|NBN|ORC1|PLK1|RAD21|RBL1|RPA2|TP53|WEE1|BUB3|AURKB|TRIP13|NDC80|TOPBP1|ZWINT|FBXO5|BRD7|RPS27L|SPDL1|PINX1|SPC25|CLSPN|NUF2|SPC24	-19	MyList
GO Biological Processes	19	GO:0045930	negative regulation of mitotic cell cycle	19_GO:0048519 negative regulation of biological process	-22	8.5	15	30182	226	547	35	6.4	1	580|672|699|991|1017|1063|2146|2177|4085|4361|4436|4683|4998|5347|5885|5933|6118|7157|7465|9184|9212|9319|10403|11073|11130|26271|29117|51065|54908|54962|54984|57405|63967|83540|147841	BARD1|BRCA1|BUB1|CDC20|CDK2|CENPF|EZH2|FANCD2|MAD2L1|MRE11|MSH2|NBN|ORC1|PLK1|RAD21|RBL1|RPA2|TP53|WEE1|BUB3|AURKB|TRIP13|NDC80|TOPBP1|ZWINT|FBXO5|BRD7|RPS27L|SPDL1|TIPIN|PINX1|SPC25|CLSPN|NUF2|SPC24	-19	MyList
GO Biological Processes	19	GO:0010965	regulation of mitotic sister chromatid separation	19_GO:0050789 regulation of biological process	-21	20	20	30182	58	547	21	3.8	0.82	332|699|991|1063|3619|4085|5347|5885|9184|9212|9319|9787|10403|11130|26271|54908|55143|57405|83540|147841|348654	BIRC5|BUB1|CDC20|CENPF|INCENP|MAD2L1|PLK1|RAD21|BUB3|AURKB|TRIP13|DLGAP5|NDC80|ZWINT|FBXO5|SPDL1|CDCA8|SPC25|NUF2|SPC24|GEN1	-19	MyList
GO Biological Processes	19	GO:0000075	cell cycle checkpoint signaling	19_GO:0023052 signaling	-21	11	16	30182	156	547	30	5.5	0.97	580|672|699|991|1017|1063|1869|2177|4085|4361|4436|4683|4998|5347|6118|7157|8318|9184|9212|9319|10403|11073|11130|51065|54908|54962|57405|63967|83540|147841	BARD1|BRCA1|BUB1|CDC20|CDK2|CENPF|E2F1|FANCD2|MAD2L1|MRE11|MSH2|NBN|ORC1|PLK1|RPA2|TP53|CDC45|BUB3|AURKB|TRIP13|NDC80|TOPBP1|ZWINT|RPS27L|SPDL1|TIPIN|SPC25|CLSPN|NUF2|SPC24	-19	MyList
GO Biological Processes	19	GO:0006325	chromatin organization	19_GO:0009987 cellular process	-21	4.8	13	30182	633	547	55	10	1.3	605|672|1058|1786|2146|3007|3008|3070|3148|3151|3159|3192|4001|4171|4673|4676|4678|5885|5897|5931|5933|6597|6749|6839|7157|7468|7528|7913|8089|8353|8438|8520|8607|8815|9324|9555|10036|10155|10362|10951|11091|11146|11198|22823|23234|23468|23512|29117|29128|29855|54069|55723|64710|79723|285051	BCL7A|BRCA1|CENPA|DNMT1|EZH2|H1-3|H1-4|HELLS|HMGB2|HMGN2|HMGA1|HNRNPU|LMNB1|MCM2|NAP1L1|NAP1L4|NASP|RAD21|RAG2|RBBP7|RBL1|SMARCA4|SSRP1|SUV39H1|TP53|NSD2|YY1|DEK|YEATS4|H3C6|RAD54L|HAT1|RUVBL1|BANF1|HMGN3|MACROH2A1|CHAF1A|TRIM28|HMG20B|CBX1|WDR5|GLMN|SUPT16H|MTF2|DNAJC9|CBX5|SUZ12|BRD7|UHRF1|UBN1|MIS18A|ASF1B|NUCKS1|SUV39H2|STPG4	-19	MyList
GO Biological Processes	19	GO:0051054	positive regulation of DNA metabolic process	19_GO:0048518 positive regulation of biological process	-21	7.1	15	30182	303	547	39	7.1	1.1	142|605|672|1017|1660|1736|2521|3181|3182|3320|4361|4436|4683|4751|5111|5558|5888|5983|5984|5985|6597|7037|7398|7468|7528|8089|8607|9212|9837|10155|10574|10635|10728|29117|56941|79075|79915|84250|285051	PARP1|BCL7A|BRCA1|CDK2|DHX9|DKC1|FUS|HNRNPA2B1|HNRNPAB|HSP90AA1|MRE11|MSH2|NBN|NEK2|PCNA|PRIM2|RAD51|RFC3|RFC4|RFC5|SMARCA4|TFRC|USP1|NSD2|YY1|YEATS4|RUVBL1|AURKB|GINS1|TRIM28|CCT7|RAD51AP1|PTGES3|BRD7|HMCES|DSCC1|ATAD5|SLF1|STPG4	-18	MyList
GO Biological Processes	19	GO:0006302	double-strand break repair	19_GO:0050896 response to stimulus	-21	8.8	15	30182	207	547	33	6	1	142|672|1791|2177|3148|4171|4172|4173|4174|4175|4176|4361|4436|4683|5885|5888|6118|6421|7156|7157|7468|7528|8318|8438|9319|10635|56941|64710|84250|113130|116028|119392|348654	PARP1|BRCA1|DNTT|FANCD2|HMGB2|MCM2|MCM3|MCM4|MCM5|MCM6|MCM7|MRE11|MSH2|NBN|RAD21|RAD51|RPA2|SFPQ|TOP3A|TP53|NSD2|YY1|CDC45|RAD54L|TRIP13|RAD51AP1|HMCES|NUCKS1|SLF1|CDCA5|RMI2|SFR1|GEN1	-18	MyList
GO Cellular Components	20	GO:0000781	chromosome, telomeric region		-20	9.8	16	30182	169	547	30	5.5	0.97	142|1017|2146|3181|4171|4172|4173|4174|4175|4176|4361|4436|4683|4998|5111|5424|5888|5931|6118|6741|8520|9555|10189|10635|10728|10951|23468|54984|80145|84250	PARP1|CDK2|EZH2|HNRNPA2B1|MCM2|MCM3|MCM4|MCM5|MCM6|MCM7|MRE11|MSH2|NBN|ORC1|PCNA|POLD1|RAD51|RBBP7|RPA2|SSB|HAT1|MACROH2A1|ALYREF|RAD51AP1|PTGES3|CBX1|CBX5|PINX1|THOC7|SLF1	-18	MyList
GO Biological Processes	19	GO:0045787	positive regulation of cell cycle	19_GO:0048518 positive regulation of biological process	-20	6.4	14	30182	354	547	41	7.5	1.1	332|440|896|1019|1894|2146|3192|3280|3619|4085|5641|5885|5902|6240|6491|9212|9555|9585|9787|9918|10051|10403|10592|10635|10733|11065|11113|23310|23397|26271|29127|54892|55143|55920|64151|79848|79915|84250|113130|163786|348654	BIRC5|ASNS|CCND3|CDK4|ECT2|EZH2|HNRNPU|HES1|INCENP|MAD2L1|LGMN|RAD21|RANBP1|RRM1|STIL|AURKB|MACROH2A1|KIF20B|DLGAP5|NCAPD2|SMC4|NDC80|SMC2|RAD51AP1|PLK4|UBE2C|CIT|NCAPD3|NCAPH|FBXO5|RACGAP1|NCAPG2|CDCA8|RCC2|NCAPG|CSPP1|ATAD5|SLF1|CDCA5|SASS6|GEN1	-18	MyList
GO Molecular Functions	21	GO:0140097	catalytic activity, acting on DNA		-20	7.8	15	30182	247	547	35	6.4	1	1660|1736|1786|1791|2956|3070|3978|4171|4172|4173|4174|4175|4176|4361|4436|5111|5424|5888|5981|5983|5984|5985|6597|7153|7156|7374|8438|8607|9126|10714|10728|25996|79075|79915|348654	DHX9|DKC1|DNMT1|DNTT|MSH6|HELLS|LIG1|MCM2|MCM3|MCM4|MCM5|MCM6|MCM7|MRE11|MSH2|PCNA|POLD1|RAD51|RFC1|RFC3|RFC4|RFC5|SMARCA4|TOP2A|TOP3A|UNG|RAD54L|RUVBL1|SMC3|POLD3|PTGES3|REXO2|DSCC1|ATAD5|GEN1	-18	MyList
GO Cellular Components	20	GO:0034399	nuclear periphery		-20	11	16	30182	147	547	28	5.1	0.94	302|1063|2672|3181|3192|3280|4001|4602|4670|4841|5111|5885|6421|6597|6839|7157|7528|8089|8243|8520|8607|9126|9360|23165|25932|29117|29128|30827	ANXA2|CENPF|GFI1|HNRNPA2B1|HNRNPU|HES1|LMNB1|MYB|HNRNPM|NONO|PCNA|RAD21|SFPQ|SMARCA4|SUV39H1|TP53|YY1|YEATS4|SMC1A|HAT1|RUVBL1|SMC3|PPIG|NUP205|CLIC4|BRD7|UHRF1|CXXC1	-17	MyList
GO Biological Processes	19	GO:0051321	meiotic cell cycle	19_GO:0022414 reproductive process	-19	7.6	14	30182	247	547	34	6.2	1	699|1017|1164|2177|2956|3619|4361|4683|4751|5347|5885|5888|7153|7156|8243|8438|9126|9133|9184|9319|9918|10051|10403|10592|10635|23310|23397|26271|83540|84057|151246|151648|259266|378708	BUB1|CDK2|CKS2|FANCD2|MSH6|INCENP|MRE11|NBN|NEK2|PLK1|RAD21|RAD51|TOP2A|TOP3A|SMC1A|RAD54L|SMC3|CCNB2|BUB3|TRIP13|NCAPD2|SMC4|NDC80|SMC2|RAD51AP1|NCAPD3|NCAPH|FBXO5|NUF2|MND1|SGO2|SGO1|ASPM|CENPS	-17	MyList
GO Biological Processes	19	GO:2001251	negative regulation of chromosome organization	19_GO:0048519 negative regulation of biological process	-19	15	17	30182	76	547	21	3.8	0.82	142|699|991|1063|3192|4085|4171|4683|5347|5885|7153|9184|9319|10403|11130|26271|54908|54984|57405|83540|147841	PARP1|BUB1|CDC20|CENPF|HNRNPU|MAD2L1|MCM2|NBN|PLK1|RAD21|TOP2A|BUB3|TRIP13|NDC80|ZWINT|FBXO5|SPDL1|PINX1|SPC25|NUF2|SPC24	-16	MyList
GO Biological Processes	19	GO:0071103	DNA conformation change	19_GO:0009987 cellular process	-19	14	16	30182	87	547	22	4	0.84	1660|3148|3159|3181|4171|4172|4173|4174|4175|4176|4361|4683|5888|5983|5984|5985|7153|7156|8318|8607|9837|79075	DHX9|HMGB2|HMGA1|HNRNPA2B1|MCM2|MCM3|MCM4|MCM5|MCM6|MCM7|MRE11|NBN|RAD51|RFC3|RFC4|RFC5|TOP2A|TOP3A|CDC45|RUVBL1|GINS1|DSCC1	-16	MyList
GO Biological Processes	19	GO:0140694	non-membrane-bounded organelle assembly	19_GO:0009987 cellular process	-18	6.4	13	30182	319	547	37	6.8	1.1	332|708|991|1017|1058|1062|1063|1069|3619|3832|3833|3837|4605|4751|8086|8243|9126|9133|9212|9738|9787|10403|10733|22974|25804|26271|27258|29127|51065|55052|55125|55143|55839|64946|163786|203068|259266	BIRC5|C1QBP|CDC20|CDK2|CENPA|CENPE|CENPF|CETN2|INCENP|KIF11|KIFC1|KPNB1|MYBL2|NEK2|AAAS|SMC1A|SMC3|CCNB2|AURKB|CCP110|DLGAP5|NDC80|PLK4|TPX2|LSM4|FBXO5|LSM3|RACGAP1|RPS27L|MRPL20|CEP192|CDCA8|CENPN|CENPH|SASS6|TUBB|ASPM	-16	MyList
GO Cellular Components	20	GO:0016363	nuclear matrix		-18	11	15	30182	127	547	25	4.6	0.89	302|1063|2672|3181|3192|3280|4001|4602|4670|4841|5885|6421|6597|7157|7528|8089|8243|8520|8607|9126|9360|25932|29117|29128|30827	ANXA2|CENPF|GFI1|HNRNPA2B1|HNRNPU|HES1|LMNB1|MYB|HNRNPM|NONO|RAD21|SFPQ|SMARCA4|TP53|YY1|YEATS4|SMC1A|HAT1|RUVBL1|SMC3|PPIG|CLIC4|BRD7|UHRF1|CXXC1	-16	MyList
GO Biological Processes	19	GO:0007088	regulation of mitotic nuclear division	19_GO:0050789 regulation of biological process	-18	11	15	30182	117	547	24	4.4	0.88	332|699|991|1063|3619|4085|4751|5347|5885|9088|9184|9212|9319|9585|9787|10403|11130|26271|54908|55143|57405|83540|147841|348654	BIRC5|BUB1|CDC20|CENPF|INCENP|MAD2L1|NEK2|PLK1|RAD21|PKMYT1|BUB3|AURKB|TRIP13|KIF20B|DLGAP5|NDC80|ZWINT|FBXO5|SPDL1|CDCA8|SPC25|NUF2|SPC24|GEN1	-15	MyList
GO Biological Processes	19	GO:0045841	negative regulation of mitotic metaphase/anaphase transition	19_GO:0048519 negative regulation of biological process	-18	27	19	30182	31	547	15	2.7	0.7	699|991|1063|4085|5347|5885|9184|9319|10403|11130|26271|54908|57405|83540|147841	BUB1|CDC20|CENPF|MAD2L1|PLK1|RAD21|BUB3|TRIP13|NDC80|ZWINT|FBXO5|SPDL1|SPC25|NUF2|SPC24	-15	MyList
GO Biological Processes	19	GO:2000816	negative regulation of mitotic sister chromatid separation	19_GO:0048519 negative regulation of biological process	-18	27	19	30182	31	547	15	2.7	0.7	699|991|1063|4085|5347|5885|9184|9319|10403|11130|26271|54908|57405|83540|147841	BUB1|CDC20|CENPF|MAD2L1|PLK1|RAD21|BUB3|TRIP13|NDC80|ZWINT|FBXO5|SPDL1|SPC25|NUF2|SPC24	-15	MyList
GO Biological Processes	19	GO:0033046	negative regulation of sister chromatid segregation	19_GO:0048519 negative regulation of biological process	-18	27	19	30182	31	547	15	2.7	0.7	699|991|1063|4085|5347|5885|9184|9319|10403|11130|26271|54908|57405|83540|147841	BUB1|CDC20|CENPF|MAD2L1|PLK1|RAD21|BUB3|TRIP13|NDC80|ZWINT|FBXO5|SPDL1|SPC25|NUF2|SPC24	-15	MyList
GO Biological Processes	19	GO:0033048	negative regulation of mitotic sister chromatid segregation	19_GO:0048519 negative regulation of biological process	-18	27	19	30182	31	547	15	2.7	0.7	699|991|1063|4085|5347|5885|9184|9319|10403|11130|26271|54908|57405|83540|147841	BUB1|CDC20|CENPF|MAD2L1|PLK1|RAD21|BUB3|TRIP13|NDC80|ZWINT|FBXO5|SPDL1|SPC25|NUF2|SPC24	-15	MyList
GO Molecular Functions	21	GO:0042393	histone binding		-18	7.3	13	30182	241	547	32	5.9	1	1164|2956|4171|4300|4673|4676|4678|5757|5897|5931|6597|6749|7443|7913|8089|8520|9918|10951|11091|22823|23234|23310|23468|23512|29028|29117|29128|30827|54892|55723|84295|285051	CKS2|MSH6|MCM2|MLLT3|NAP1L1|NAP1L4|NASP|PTMA|RAG2|RBBP7|SMARCA4|SSRP1|VRK1|DEK|YEATS4|HAT1|NCAPD2|CBX1|WDR5|MTF2|DNAJC9|NCAPD3|CBX5|SUZ12|ATAD2|BRD7|UHRF1|CXXC1|NCAPG2|ASF1B|PHF6|STPG4	-15	MyList
GO Cellular Components	20	GO:0005813	centrosome		-18	4.4	12	30182	631	547	50	9.1	1.2	991|1017|1021|1063|1069|1075|1660|1869|3161|3192|4172|4190|4751|5108|5111|5347|5902|6491|7157|8086|8318|8636|8655|9133|9212|9585|9738|9768|9787|9793|10403|10733|11051|25886|25932|29855|54875|55125|55212|55704|56992|64793|79682|79848|84131|84250|151648|163786|259266|348654	CDC20|CDK2|CDK6|CENPF|CETN2|CTSC|DHX9|E2F1|HMMR|HNRNPU|MCM3|MDH1|NEK2|PCM1|PCNA|PLK1|RANBP1|STIL|TP53|AAAS|CDC45|SSNA1|DYNLL1|CCNB2|AURKB|KIF20B|CCP110|PCLAF|DLGAP5|CKAP5|NDC80|PLK4|NUDT21|POC1A|CLIC4|UBN1|CNTLN|CEP192|BBS7|CCDC88A|KIF15|CEP85|CENPU|CSPP1|CEP78|SLF1|SGO1|SASS6|ASPM|GEN1	-15	MyList
GO Biological Processes	19	GO:0006275	regulation of DNA replication	19_GO:0008152 metabolic process	-17	10	15	30182	136	547	25	4.6	0.89	1017|1660|4171|4172|4173|4174|4175|4176|4683|5111|5983|5984|5985|7157|7528|8607|9126|9837|26271|51053|54962|55704|64710|79075|79915	CDK2|DHX9|MCM2|MCM3|MCM4|MCM5|MCM6|MCM7|NBN|PCNA|RFC3|RFC4|RFC5|TP53|YY1|RUVBL1|SMC3|GINS1|FBXO5|GMNN|TIPIN|CCDC88A|NUCKS1|DSCC1|ATAD5	-15	MyList
GO Cellular Components	20	GO:0005657	replication fork		-17	16	16	30182	66	547	19	3.5	0.78	142|1786|4172|4361|4683|5111|5424|5558|5981|5983|5984|5985|6118|7157|10714|29128|54962|55388|56941	PARP1|DNMT1|MCM3|MRE11|NBN|PCNA|POLD1|PRIM2|RFC1|RFC3|RFC4|RFC5|RPA2|TP53|POLD3|UHRF1|TIPIN|MCM10|HMCES	-15	MyList
GO Biological Processes	19	GO:1902100	negative regulation of metaphase/anaphase transition of cell cycle	19_GO:0048519 negative regulation of biological process	-17	25	19	30182	33	547	15	2.7	0.7	699|991|1063|4085|5347|5885|9184|9319|10403|11130|26271|54908|57405|83540|147841	BUB1|CDC20|CENPF|MAD2L1|PLK1|RAD21|BUB3|TRIP13|NDC80|ZWINT|FBXO5|SPDL1|SPC25|NUF2|SPC24	-15	MyList
GO Biological Processes	19	GO:0051985	negative regulation of chromosome segregation	19_GO:0048519 negative regulation of biological process	-17	25	19	30182	33	547	15	2.7	0.7	699|991|1063|4085|5347|5885|9184|9319|10403|11130|26271|54908|57405|83540|147841	BUB1|CDC20|CENPF|MAD2L1|PLK1|RAD21|BUB3|TRIP13|NDC80|ZWINT|FBXO5|SPDL1|SPC25|NUF2|SPC24	-15	MyList
GO Biological Processes	19	GO:1905819	negative regulation of chromosome separation	19_GO:0048519 negative regulation of biological process	-17	25	19	30182	33	547	15	2.7	0.7	699|991|1063|4085|5347|5885|9184|9319|10403|11130|26271|54908|57405|83540|147841	BUB1|CDC20|CENPF|MAD2L1|PLK1|RAD21|BUB3|TRIP13|NDC80|ZWINT|FBXO5|SPDL1|SPC25|NUF2|SPC24	-15	MyList
GO Biological Processes	19	GO:0000724	double-strand break repair via homologous recombination	19_GO:0050896 response to stimulus	-17	11	15	30182	114	547	23	4.2	0.86	672|4171|4172|4173|4174|4175|4176|4361|4683|5885|5888|6118|6421|7156|7528|8318|8438|10635|64710|84250|116028|119392|348654	BRCA1|MCM2|MCM3|MCM4|MCM5|MCM6|MCM7|MRE11|NBN|RAD21|RAD51|RPA2|SFPQ|TOP3A|YY1|CDC45|RAD54L|RAD51AP1|NUCKS1|SLF1|RMI2|SFR1|GEN1	-15	MyList
GO Biological Processes	19	GO:0008380	RNA splicing	19_GO:0008152 metabolic process	-17	5.5	12	30182	394	547	39	7.1	1.1	708|1660|2521|3181|3187|3192|4670|4841|4904|5725|6421|6428|6429|6432|6626|6628|6631|6632|6636|6637|8570|9360|10189|10212|10236|10921|11157|11168|22913|22916|25804|27258|27316|55110|55796|55954|64121|80145|220988	C1QBP|DHX9|FUS|HNRNPA2B1|HNRNPH1|HNRNPU|HNRNPM|NONO|YBX1|PTBP1|SFPQ|SRSF3|SRSF4|SRSF7|SNRPA|SNRPB|SNRPC|SNRPD1|SNRPF|SNRPG|KHSRP|PPIG|ALYREF|DDX39A|HNRNPR|RNPS1|LSM6|PSIP1|RALY|NCBP2|LSM4|LSM3|RBMX|MAGOHB|MBNL3|ZMAT5|RRAGC|THOC7|HNRNPA3	-15	MyList
GO Biological Processes	19	GO:0032392	DNA geometric change	19_GO:0009987 cellular process	-17	14	16	30182	79	547	20	3.7	0.8	1660|3148|3159|3181|4171|4172|4173|4174|4175|4176|4361|4683|5888|5983|5984|5985|8318|8607|9837|79075	DHX9|HMGB2|HMGA1|HNRNPA2B1|MCM2|MCM3|MCM4|MCM5|MCM6|MCM7|MRE11|NBN|RAD51|RFC3|RFC4|RFC5|CDC45|RUVBL1|GINS1|DSCC1	-15	MyList
GO Biological Processes	19	GO:1903046	meiotic cell cycle process	19_GO:0022414 reproductive process	-17	8.2	13	30182	189	547	28	5.1	0.94	699|1164|2177|2956|3619|4361|5347|5885|5888|7153|8243|8438|9126|9133|9319|9918|10051|10403|10592|23310|23397|26271|83540|84057|151246|151648|259266|378708	BUB1|CKS2|FANCD2|MSH6|INCENP|MRE11|PLK1|RAD21|RAD51|TOP2A|SMC1A|RAD54L|SMC3|CCNB2|TRIP13|NCAPD2|SMC4|NDC80|SMC2|NCAPD3|NCAPH|FBXO5|NUF2|MND1|SGO2|SGO1|ASPM|CENPS	-14	MyList
GO Biological Processes	19	GO:0051783	regulation of nuclear division	19_GO:0050789 regulation of biological process	-17	9.5	14	30182	145	547	25	4.6	0.89	332|699|991|1063|3619|4085|4751|5347|5885|9088|9184|9212|9319|9585|9787|10403|10635|11130|26271|54908|55143|57405|83540|147841|348654	BIRC5|BUB1|CDC20|CENPF|INCENP|MAD2L1|NEK2|PLK1|RAD21|PKMYT1|BUB3|AURKB|TRIP13|KIF20B|DLGAP5|NDC80|RAD51AP1|ZWINT|FBXO5|SPDL1|CDCA8|SPC25|NUF2|SPC24|GEN1	-14	MyList
GO Biological Processes	19	GO:0000725	recombinational repair	19_GO:0050896 response to stimulus	-17	11	14	30182	118	547	23	4.2	0.86	672|4171|4172|4173|4174|4175|4176|4361|4683|5885|5888|6118|6421|7156|7528|8318|8438|10635|64710|84250|116028|119392|348654	BRCA1|MCM2|MCM3|MCM4|MCM5|MCM6|MCM7|MRE11|NBN|RAD21|RAD51|RPA2|SFPQ|TOP3A|YY1|CDC45|RAD54L|RAD51AP1|NUCKS1|SLF1|RMI2|SFR1|GEN1	-14	MyList
GO Biological Processes	19	GO:0016071	mRNA metabolic process	19_GO:0008152 metabolic process	-16	4.3	11	30182	623	547	48	8.8	1.2	302|708|1660|1736|2926|3181|3182|3187|3192|4670|4841|4904|5094|5438|5725|6421|6428|6429|6432|6626|6628|6631|6632|6636|6637|6741|7157|8570|10189|10212|10236|10921|10949|11051|11157|11168|11340|22913|22916|25804|27258|27316|55110|55796|55954|56915|80145|220988	ANXA2|C1QBP|DHX9|DKC1|GRSF1|HNRNPA2B1|HNRNPAB|HNRNPH1|HNRNPU|HNRNPM|NONO|YBX1|PCBP2|POLR2I|PTBP1|SFPQ|SRSF3|SRSF4|SRSF7|SNRPA|SNRPB|SNRPC|SNRPD1|SNRPF|SNRPG|SSB|TP53|KHSRP|ALYREF|DDX39A|HNRNPR|RNPS1|HNRNPA0|NUDT21|LSM6|PSIP1|EXOSC8|RALY|NCBP2|LSM4|LSM3|RBMX|MAGOHB|MBNL3|ZMAT5|EXOSC5|THOC7|HNRNPA3	-14	MyList
GO Biological Processes	19	GO:2001252	positive regulation of chromosome organization	19_GO:0048518 positive regulation of biological process	-16	11	14	30182	111	547	22	4	0.84	1017|1736|1786|3181|4361|4683|4751|5885|7528|8607|9212|9555|9918|10051|10155|10574|10592|23310|23397|54892|64151|84250	CDK2|DKC1|DNMT1|HNRNPA2B1|MRE11|NBN|NEK2|RAD21|YY1|RUVBL1|AURKB|MACROH2A1|NCAPD2|SMC4|TRIM28|CCT7|SMC2|NCAPD3|NCAPH|NCAPG2|NCAPG|SLF1	-14	MyList
GO Biological Processes	19	GO:0051225	spindle assembly	19_GO:0009987 cellular process	-16	12	14	30182	99	547	21	3.8	0.82	332|991|3619|3832|3833|3837|4605|4751|8086|8243|9126|9133|9212|10403|22974|26271|29127|55125|55143|203068|259266	BIRC5|CDC20|INCENP|KIF11|KIFC1|KPNB1|MYBL2|NEK2|AAAS|SMC1A|SMC3|CCNB2|AURKB|NDC80|TPX2|FBXO5|RACGAP1|CEP192|CDCA8|TUBB|ASPM	-14	MyList
GO Molecular Functions	21	GO:0008094	ATP-dependent activity, acting on DNA		-16	10	14	30182	126	547	23	4.2	0.86	1660|2956|3070|4171|4172|4173|4174|4175|4176|4361|4436|5888|5981|5983|5984|5985|6597|7153|8438|8607|9126|79075|79915	DHX9|MSH6|HELLS|MCM2|MCM3|MCM4|MCM5|MCM6|MCM7|MRE11|MSH2|RAD51|RFC1|RFC3|RFC4|RFC5|SMARCA4|TOP2A|RAD54L|RUVBL1|SMC3|DSCC1|ATAD5	-14	MyList
GO Biological Processes	19	GO:0006338	chromatin remodeling	19_GO:0009987 cellular process	-16	5.4	12	30182	378	547	37	6.8	1.1	605|1058|1786|2146|3007|3008|3070|3148|3159|4001|4171|4673|4676|4678|5931|6597|6749|6839|7157|7528|7913|8089|8353|8438|8520|8607|9555|10036|11091|11198|23234|23512|29117|29855|54069|55723|79723	BCL7A|CENPA|DNMT1|EZH2|H1-3|H1-4|HELLS|HMGB2|HMGA1|LMNB1|MCM2|NAP1L1|NAP1L4|NASP|RBBP7|SMARCA4|SSRP1|SUV39H1|TP53|YY1|DEK|YEATS4|H3C6|RAD54L|HAT1|RUVBL1|MACROH2A1|CHAF1A|WDR5|SUPT16H|DNAJC9|SUZ12|BRD7|UBN1|MIS18A|ASF1B|SUV39H2	-14	MyList
GO Biological Processes	19	GO:0045839	negative regulation of mitotic nuclear division	19_GO:0048519 negative regulation of biological process	-16	21	17	30182	39	547	15	2.7	0.7	699|991|1063|4085|5347|5885|9184|9319|10403|11130|26271|54908|57405|83540|147841	BUB1|CDC20|CENPF|MAD2L1|PLK1|RAD21|BUB3|TRIP13|NDC80|ZWINT|FBXO5|SPDL1|SPC25|NUF2|SPC24	-14	MyList
GO Biological Processes	19	GO:0090329	regulation of DNA-templated DNA replication	19_GO:0008152 metabolic process	-16	16	16	30182	58	547	17	3.1	0.74	1017|4171|4172|4173|4174|4175|4176|4683|5111|5983|5984|5985|9837|26271|51053|54962|79075	CDK2|MCM2|MCM3|MCM4|MCM5|MCM6|MCM7|NBN|PCNA|RFC3|RFC4|RFC5|GINS1|FBXO5|GMNN|TIPIN|DSCC1	-13	MyList
GO Biological Processes	19	GO:0090307	mitotic spindle assembly	19_GO:0009987 cellular process	-16	18	16	30182	49	547	16	2.9	0.72	332|991|3619|3832|3833|3837|4605|4751|8086|8243|9126|9212|22974|29127|55125|55143	BIRC5|CDC20|INCENP|KIF11|KIFC1|KPNB1|MYBL2|NEK2|AAAS|SMC1A|SMC3|AURKB|TPX2|RACGAP1|CEP192|CDCA8	-13	MyList
GO Biological Processes	19	GO:0045132	meiotic chromosome segregation	19_GO:0022414 reproductive process	-16	11	14	30182	105	547	21	3.8	0.82	699|2177|4361|5347|5885|7153|8243|9126|9133|9319|10051|10403|10592|23397|26271|83540|84057|151246|151648|259266|378708	BUB1|FANCD2|MRE11|PLK1|RAD21|TOP2A|SMC1A|SMC3|CCNB2|TRIP13|SMC4|NDC80|SMC2|NCAPH|FBXO5|NUF2|MND1|SGO2|SGO1|ASPM|CENPS	-13	MyList
GO Biological Processes	19	GO:0051984	positive regulation of chromosome segregation	19_GO:0048518 positive regulation of biological process	-16	27	18	30182	27	547	13	2.4	0.65	332|3192|3619|9212|9918|10051|10592|23310|23397|54892|55143|55920|64151	BIRC5|HNRNPU|INCENP|AURKB|NCAPD2|SMC4|SMC2|NCAPD3|NCAPH|NCAPG2|CDCA8|RCC2|NCAPG	-13	MyList
GO Biological Processes	19	GO:0032508	DNA duplex unwinding	19_GO:0009987 cellular process	-15	14	15	30182	73	547	18	3.3	0.76	1660|3159|4171|4172|4173|4174|4175|4176|4361|4683|5888|5983|5984|5985|8318|8607|9837|79075	DHX9|HMGA1|MCM2|MCM3|MCM4|MCM5|MCM6|MCM7|MRE11|NBN|RAD51|RFC3|RFC4|RFC5|CDC45|RUVBL1|GINS1|DSCC1	-13	MyList
GO Biological Processes	19	GO:0140013	meiotic nuclear division	19_GO:0022414 reproductive process	-15	8.1	13	30182	170	547	25	4.6	0.89	699|1164|2177|3619|4361|5347|5885|5888|7153|8243|8438|9126|9133|9319|10051|10403|10592|23397|26271|83540|84057|151246|151648|259266|378708	BUB1|CKS2|FANCD2|INCENP|MRE11|PLK1|RAD21|RAD51|TOP2A|SMC1A|RAD54L|SMC3|CCNB2|TRIP13|SMC4|NDC80|SMC2|NCAPH|FBXO5|NUF2|MND1|SGO2|SGO1|ASPM|CENPS	-13	MyList
GO Biological Processes	19	GO:0071174	mitotic spindle checkpoint signaling	19_GO:0023052 signaling	-15	25	17	30182	29	547	13	2.4	0.65	699|991|1063|4085|5347|9184|9319|10403|11130|54908|57405|83540|147841	BUB1|CDC20|CENPF|MAD2L1|PLK1|BUB3|TRIP13|NDC80|ZWINT|SPDL1|SPC25|NUF2|SPC24	-13	MyList
GO Biological Processes	19	GO:0007094	mitotic spindle assembly checkpoint signaling	19_GO:0023052 signaling	-15	25	17	30182	29	547	13	2.4	0.65	699|991|1063|4085|5347|9184|9319|10403|11130|54908|57405|83540|147841	BUB1|CDC20|CENPF|MAD2L1|PLK1|BUB3|TRIP13|NDC80|ZWINT|SPDL1|SPC25|NUF2|SPC24	-13	MyList
GO Biological Processes	19	GO:0071173	spindle assembly checkpoint signaling	19_GO:0023052 signaling	-15	25	17	30182	29	547	13	2.4	0.65	699|991|1063|4085|5347|9184|9319|10403|11130|54908|57405|83540|147841	BUB1|CDC20|CENPF|MAD2L1|PLK1|BUB3|TRIP13|NDC80|ZWINT|SPDL1|SPC25|NUF2|SPC24	-13	MyList
GO Biological Processes	19	GO:1902749	regulation of cell cycle G2/M phase transition	19_GO:0050789 regulation of biological process	-15	10	13	30182	112	547	21	3.8	0.82	580|672|1017|1019|1021|1063|4361|4683|4998|5347|5885|6240|7157|9212|9555|11073|26271|54984|55920|63967|79915	BARD1|BRCA1|CDK2|CDK4|CDK6|CENPF|MRE11|NBN|ORC1|PLK1|RAD21|RRM1|TP53|AURKB|MACROH2A1|TOPBP1|FBXO5|PINX1|RCC2|CLSPN|ATAD5	-13	MyList
GO Molecular Functions	21	GO:0140657	ATP-dependent activity		-15	4.2	11	30182	576	547	44	8	1.2	498|1062|1660|2956|3070|3320|3329|3832|3833|3835|4171|4172|4173|4174|4175|4176|4361|4436|4998|5888|5981|5983|5984|5985|6597|7153|7157|8243|8438|8607|8655|9126|9319|9585|10051|10055|10212|10574|10592|29028|51703|56992|79075|79915	ATP5F1A|CENPE|DHX9|MSH6|HELLS|HSP90AA1|HSPD1|KIF11|KIFC1|KIF22|MCM2|MCM3|MCM4|MCM5|MCM6|MCM7|MRE11|MSH2|ORC1|RAD51|RFC1|RFC3|RFC4|RFC5|SMARCA4|TOP2A|TP53|SMC1A|RAD54L|RUVBL1|DYNLL1|SMC3|TRIP13|KIF20B|SMC4|SAE1|DDX39A|CCT7|SMC2|ATAD2|ACSL5|KIF15|DSCC1|ATAD5	-13	MyList
GO Molecular Functions	21	GO:0017116	single-stranded DNA helicase activity		-15	29	18	30182	23	547	12	2.2	0.63	1660|4171|4172|4173|4174|4175|4176|5888|5983|5984|5985|79075	DHX9|MCM2|MCM3|MCM4|MCM5|MCM6|MCM7|RAD51|RFC3|RFC4|RFC5|DSCC1	-13	MyList
GO Biological Processes	19	GO:0031577	spindle checkpoint signaling	19_GO:0023052 signaling	-15	24	17	30182	30	547	13	2.4	0.65	699|991|1063|4085|5347|9184|9319|10403|11130|54908|57405|83540|147841	BUB1|CDC20|CENPF|MAD2L1|PLK1|BUB3|TRIP13|NDC80|ZWINT|SPDL1|SPC25|NUF2|SPC24	-12	MyList
GO Biological Processes	19	GO:0065004	protein-DNA complex assembly	19_GO:0009987 cellular process	-15	6.8	12	30182	228	547	28	5.1	0.94	1058|1062|1063|3007|3008|3070|3148|4171|4673|4676|4678|5888|6597|6749|8318|8353|8520|9555|9787|10036|11198|23234|29855|51053|54069|55723|55839|64946	CENPA|CENPE|CENPF|H1-3|H1-4|HELLS|HMGB2|MCM2|NAP1L1|NAP1L4|NASP|RAD51|SMARCA4|SSRP1|CDC45|H3C6|HAT1|MACROH2A1|DLGAP5|CHAF1A|SUPT16H|DNAJC9|UBN1|GMNN|MIS18A|ASF1B|CENPN|CENPH	-12	MyList
GO Biological Processes	19	GO:0051784	negative regulation of nuclear division	19_GO:0048519 negative regulation of biological process	-15	18	16	30182	46	547	15	2.7	0.7	699|991|1063|4085|5347|5885|9184|9319|10403|11130|26271|54908|57405|83540|147841	BUB1|CDC20|CENPF|MAD2L1|PLK1|RAD21|BUB3|TRIP13|NDC80|ZWINT|FBXO5|SPDL1|SPC25|NUF2|SPC24	-12	MyList
GO Biological Processes	19	GO:0071824	protein-DNA complex subunit organization	19_GO:0009987 cellular process	-15	6.4	12	30182	249	547	29	5.3	0.96	1058|1062|1063|3007|3008|3070|3148|3159|4171|4673|4676|4678|5888|6597|6749|8318|8353|8520|9555|9787|10036|11198|23234|29855|51053|54069|55723|55839|64946	CENPA|CENPE|CENPF|H1-3|H1-4|HELLS|HMGB2|HMGA1|MCM2|NAP1L1|NAP1L4|NASP|RAD51|SMARCA4|SSRP1|CDC45|H3C6|HAT1|MACROH2A1|DLGAP5|CHAF1A|SUPT16H|DNAJC9|UBN1|GMNN|MIS18A|ASF1B|CENPN|CENPH	-12	MyList
GO Biological Processes	19	GO:0006397	mRNA processing	19_GO:0008152 metabolic process	-15	4.6	11	30182	467	547	39	7.1	1.1	708|1660|2926|3181|3187|3192|4670|4841|4904|5725|6421|6428|6429|6432|6626|6628|6631|6632|6636|6637|8570|10189|10212|10236|10921|10949|11051|11157|11168|22913|22916|25804|27258|27316|55110|55796|55954|80145|220988	C1QBP|DHX9|GRSF1|HNRNPA2B1|HNRNPH1|HNRNPU|HNRNPM|NONO|YBX1|PTBP1|SFPQ|SRSF3|SRSF4|SRSF7|SNRPA|SNRPB|SNRPC|SNRPD1|SNRPF|SNRPG|KHSRP|ALYREF|DDX39A|HNRNPR|RNPS1|HNRNPA0|NUDT21|LSM6|PSIP1|RALY|NCBP2|LSM4|LSM3|RBMX|MAGOHB|MBNL3|ZMAT5|THOC7|HNRNPA3	-12	MyList
GO Biological Processes	19	GO:0022616	DNA strand elongation	19_GO:0008152 metabolic process	-14	30	18	30182	20	547	11	2	0.6	3978|4172|4173|4176|4361|4683|5111|5983|5984|9837|10714	LIG1|MCM3|MCM4|MCM7|MRE11|NBN|PCNA|RFC3|RFC4|GINS1|POLD3	-12	MyList
GO Cellular Components	20	GO:0000922	spindle pole		-14	7.7	12	30182	171	547	24	4.4	0.88	991|1063|3192|3832|4085|4751|5347|5885|8086|8243|9126|9212|9585|9787|9793|11073|22974|25886|54908|56271|64793|79848|151648|259266	CDC20|CENPF|HNRNPU|KIF11|MAD2L1|NEK2|PLK1|RAD21|AAAS|SMC1A|SMC3|AURKB|KIF20B|DLGAP5|CKAP5|TOPBP1|TPX2|POC1A|SPDL1|BEX4|CEP85|CSPP1|SGO1|ASPM	-12	MyList
GO Cellular Components	20	GO:0032993	protein-DNA complex		-14	6.6	11	30182	225	547	27	4.9	0.93	142|1058|3007|3008|3015|4171|4172|4173|4174|4175|4176|5111|5424|5558|5897|6118|8089|8318|8338|8353|8607|9555|9837|10714|23512|84250|94239	PARP1|CENPA|H1-3|H1-4|H2AZ1|MCM2|MCM3|MCM4|MCM5|MCM6|MCM7|PCNA|POLD1|PRIM2|RAG2|RPA2|YEATS4|CDC45|H2AC20|H3C6|RUVBL1|MACROH2A1|GINS1|POLD3|SUZ12|SLF1|H2AZ2	-12	MyList
GO Biological Processes	19	GO:0055086	nucleobase-containing small molecule metabolic process	19_GO:0008152 metabolic process	-14	4	10	30182	590	547	43	7.9	1.2	142|471|498|517|518|522|1841|1854|2023|2079|2584|2597|2987|3094|3251|4190|4521|4708|4712|4729|4831|5211|5901|6240|6470|6888|7083|7086|7351|7374|9563|10606|10632|22934|25996|30833|51703|54187|55276|80308|83401|122970|267020	PARP1|ATIC|ATP5F1A|ATP5MC2|ATP5MC3|ATP5PF|DTYMK|DUT|ENO1|ERH|GALK1|GAPDH|GUK1|HINT1|HPRT1|MDH1|NUDT1|NDUFB2|NDUFB6|NDUFV2|NME2|PFKL|RAN|RRM1|SHMT1|TALDO1|TK1|TKT|UCP2|UNG|H6PD|PAICS|ATP5MG|RPIA|REXO2|NT5C|ACSL5|NANS|PGM2|FLAD1|ELOVL3|ACOT4|ATP5MGL	-12	MyList
GO Biological Processes	19	GO:0006403	RNA localization	19_GO:0051179 localization	-14	7.6	12	30182	174	547	24	4.4	0.88	1069|1660|1736|3181|3192|3837|4904|5901|6428|6432|6741|7528|8086|8570|9793|10189|10212|22916|23165|51602|55110|55916|80145|220988	CETN2|DHX9|DKC1|HNRNPA2B1|HNRNPU|KPNB1|YBX1|RAN|SRSF3|SRSF7|SSB|YY1|AAAS|KHSRP|CKAP5|ALYREF|DDX39A|NCBP2|NUP205|NOP58|MAGOHB|NXT2|THOC7|HNRNPA3	-12	MyList
GO Biological Processes	19	GO:0000375	RNA splicing, via transesterification reactions	19_GO:0008152 metabolic process	-14	5.9	11	30182	271	547	29	5.3	0.96	1660|3181|3187|3192|4670|6421|6428|6429|6432|6626|6628|6631|6632|6636|6637|8570|10189|10212|10236|10921|11157|11168|22913|22916|25804|27258|27316|55110|220988	DHX9|HNRNPA2B1|HNRNPH1|HNRNPU|HNRNPM|SFPQ|SRSF3|SRSF4|SRSF7|SNRPA|SNRPB|SNRPC|SNRPD1|SNRPF|SNRPG|KHSRP|ALYREF|DDX39A|HNRNPR|RNPS1|LSM6|PSIP1|RALY|NCBP2|LSM4|LSM3|RBMX|MAGOHB|HNRNPA3	-11	MyList
GO Biological Processes	19	GO:0006270	DNA replication initiation	19_GO:0008152 metabolic process	-14	24	16	30182	28	547	12	2.2	0.63	4171|4172|4173|4174|4175|4176|4998|5558|8318|11073|23594|55388	MCM2|MCM3|MCM4|MCM5|MCM6|MCM7|ORC1|PRIM2|CDC45|TOPBP1|ORC6|MCM10	-11	MyList
GO Biological Processes	19	GO:1905820	positive regulation of chromosome separation	19_GO:0048518 positive regulation of biological process	-14	24	16	30182	28	547	12	2.2	0.63	332|3619|9212|9787|9918|10051|10592|23310|23397|54892|55143|64151	BIRC5|INCENP|AURKB|DLGAP5|NCAPD2|SMC4|SMC2|NCAPD3|NCAPH|NCAPG2|CDCA8|NCAPG	-11	MyList
GO Molecular Functions	21	GO:0140640	catalytic activity, acting on a nucleic acid		-13	3.9	9.8	30182	611	547	43	7.9	1.2	1660|1736|1786|1791|2956|3070|3978|4171|4172|4173|4174|4175|4176|4361|4436|5111|5424|5435|5438|5558|5888|5981|5983|5984|5985|6597|7153|7156|7374|8438|8607|9126|10212|10248|10714|10728|25996|51520|56915|79075|79915|221830|348654	DHX9|DKC1|DNMT1|DNTT|MSH6|HELLS|LIG1|MCM2|MCM3|MCM4|MCM5|MCM6|MCM7|MRE11|MSH2|PCNA|POLD1|POLR2F|POLR2I|PRIM2|RAD51|RFC1|RFC3|RFC4|RFC5|SMARCA4|TOP2A|TOP3A|UNG|RAD54L|RUVBL1|SMC3|DDX39A|POP7|POLD3|PTGES3|REXO2|LARS1|EXOSC5|DSCC1|ATAD5|POLR1F|GEN1	-11	MyList
GO Cellular Components	20	GO:0030496	midbody		-13	6.8	11	30182	203	547	25	4.6	0.89	302|332|1062|1063|1894|2079|3192|3619|4751|5347|5885|5901|8636|9212|9585|10726|11113|23111|25932|29127|51056|55143|55920|128866|259266	ANXA2|BIRC5|CENPE|CENPF|ECT2|ERH|HNRNPU|INCENP|NEK2|PLK1|RAD21|RAN|SSNA1|AURKB|KIF20B|NUDC|CIT|SPART|CLIC4|RACGAP1|LAP3|CDCA8|RCC2|CHMP4B|ASPM	-11	MyList
GO Cellular Components	20	GO:0000794	condensed nuclear chromosome		-13	12	13	30182	80	547	17	3.1	0.74	672|3619|4751|5347|5885|5888|6839|8243|9126|9918|10051|10592|11073|23310|23397|54892|64151	BRCA1|INCENP|NEK2|PLK1|RAD21|RAD51|SUV39H1|SMC1A|SMC3|NCAPD2|SMC4|SMC2|TOPBP1|NCAPD3|NCAPH|NCAPG2|NCAPG	-11	MyList
GO Biological Processes	19	GO:0000377	RNA splicing, via transesterification reactions with bulged adenosine as nucleophile	19_GO:0008152 metabolic process	-13	5.8	11	30182	267	547	28	5.1	0.94	1660|3181|3187|3192|4670|6421|6428|6429|6432|6626|6628|6631|6632|6636|6637|10189|10212|10236|10921|11157|11168|22913|22916|25804|27258|27316|55110|220988	DHX9|HNRNPA2B1|HNRNPH1|HNRNPU|HNRNPM|SFPQ|SRSF3|SRSF4|SRSF7|SNRPA|SNRPB|SNRPC|SNRPD1|SNRPF|SNRPG|ALYREF|DDX39A|HNRNPR|RNPS1|LSM6|PSIP1|RALY|NCBP2|LSM4|LSM3|RBMX|MAGOHB|HNRNPA3	-11	MyList
GO Biological Processes	19	GO:0000398	mRNA splicing, via spliceosome	19_GO:0008152 metabolic process	-13	5.8	11	30182	267	547	28	5.1	0.94	1660|3181|3187|3192|4670|6421|6428|6429|6432|6626|6628|6631|6632|6636|6637|10189|10212|10236|10921|11157|11168|22913|22916|25804|27258|27316|55110|220988	DHX9|HNRNPA2B1|HNRNPH1|HNRNPU|HNRNPM|SFPQ|SRSF3|SRSF4|SRSF7|SNRPA|SNRPB|SNRPC|SNRPD1|SNRPF|SNRPG|ALYREF|DDX39A|HNRNPR|RNPS1|LSM6|PSIP1|RALY|NCBP2|LSM4|LSM3|RBMX|MAGOHB|HNRNPA3	-11	MyList
GO Biological Processes	19	GO:0006753	nucleoside phosphate metabolic process	19_GO:0008152 metabolic process	-13	4.1	9.8	30182	523	547	39	7.1	1.1	142|471|498|517|518|522|1841|1854|2023|2584|2597|2987|3094|3251|4190|4708|4712|4729|4831|5211|5901|6240|6470|6888|7083|7086|7351|7374|9563|10606|10632|22934|25996|30833|51703|80308|83401|122970|267020	PARP1|ATIC|ATP5F1A|ATP5MC2|ATP5MC3|ATP5PF|DTYMK|DUT|ENO1|GALK1|GAPDH|GUK1|HINT1|HPRT1|MDH1|NDUFB2|NDUFB6|NDUFV2|NME2|PFKL|RAN|RRM1|SHMT1|TALDO1|TK1|TKT|UCP2|UNG|H6PD|PAICS|ATP5MG|RPIA|REXO2|NT5C|ACSL5|FLAD1|ELOVL3|ACOT4|ATP5MGL	-11	MyList
GO Biological Processes	19	GO:0033260	nuclear DNA replication	19_GO:0008152 metabolic process	-13	25	16	30182	24	547	11	2	0.6	3978|4171|4172|4173|4175|5111|5888|8318|9837|51053|79915	LIG1|MCM2|MCM3|MCM4|MCM6|PCNA|RAD51|CDC45|GINS1|GMNN|ATAD5	-11	MyList
GO Biological Processes	19	GO:0044786	cell cycle DNA replication	19_GO:0008152 metabolic process	-13	24	16	30182	25	547	11	2	0.6	3978|4171|4172|4173|4175|5111|5888|8318|9837|51053|79915	LIG1|MCM2|MCM3|MCM4|MCM6|PCNA|RAD51|CDC45|GINS1|GMNN|ATAD5	-10	MyList
GO Biological Processes	19	GO:0010639	negative regulation of organelle organization	19_GO:0048519 negative regulation of biological process	-13	5	10	30182	341	547	31	5.7	0.99	142|672|699|991|1063|3192|3925|4085|4171|4591|4683|5347|5885|7037|7153|7157|9184|9319|9535|9738|10403|11130|22974|26271|50810|54908|54984|57405|83540|128866|147841	PARP1|BRCA1|BUB1|CDC20|CENPF|HNRNPU|STMN1|MAD2L1|MCM2|TRIM37|NBN|PLK1|RAD21|TFRC|TOP2A|TP53|BUB3|TRIP13|GMFG|CCP110|NDC80|ZWINT|TPX2|FBXO5|HDGFL3|SPDL1|PINX1|SPC25|NUF2|CHMP4B|SPC24	-10	MyList
GO Cellular Components	20	GO:0072686	mitotic spindle		-13	7.1	11	30182	180	547	23	4.2	0.86	1062|1894|3192|3832|3833|3835|4085|5347|7029|8086|8243|8655|9126|9212|9585|10383|10726|11091|22974|29127|55920|203068|259266	CENPE|ECT2|HNRNPU|KIF11|KIFC1|KIF22|MAD2L1|PLK1|TFDP2|AAAS|SMC1A|DYNLL1|SMC3|AURKB|KIF20B|TUBB4B|NUDC|WDR5|TPX2|RACGAP1|RCC2|TUBB|ASPM	-10	MyList
GO Biological Processes	19	GO:0051383	kinetochore organization	19_GO:0009987 cellular process	-13	29	17	30182	19	547	10	1.8	0.57	1058|1062|1063|9787|10051|10403|10592|55839|64946|83540	CENPA|CENPE|CENPF|DLGAP5|SMC4|NDC80|SMC2|CENPN|CENPH|NUF2	-10	MyList
GO Biological Processes	19	GO:0010389	regulation of G2/M transition of mitotic cell cycle	19_GO:0050789 regulation of biological process	-13	9.8	12	30182	101	547	18	3.3	0.76	580|672|1017|1019|1021|1063|4361|4683|4998|5347|5885|6240|9212|11073|26271|54984|55920|63967	BARD1|BRCA1|CDK2|CDK4|CDK6|CENPF|MRE11|NBN|ORC1|PLK1|RAD21|RRM1|AURKB|TOPBP1|FBXO5|PINX1|RCC2|CLSPN	-10	MyList
GO Cellular Components	20	GO:0044815	DNA packaging complex		-13	7.4	11	30182	164	547	22	4	0.84	1058|3007|3008|3015|5885|8089|8243|8338|8353|8607|9126|9555|9918|10051|10592|23310|23397|54892|64151|84250|94239|151246	CENPA|H1-3|H1-4|H2AZ1|RAD21|YEATS4|SMC1A|H2AC20|H3C6|RUVBL1|SMC3|MACROH2A1|NCAPD2|SMC4|SMC2|NCAPD3|NCAPH|NCAPG2|NCAPG|SLF1|H2AZ2|SGO2	-10	MyList
GO Biological Processes	19	GO:0009117	nucleotide metabolic process	19_GO:0008152 metabolic process	-12	4.1	9.6	30182	515	547	38	6.9	1.1	142|471|498|517|518|522|1841|1854|2023|2584|2597|2987|3094|3251|4190|4708|4712|4729|4831|5211|5901|6240|6470|6888|7086|7351|7374|9563|10606|10632|22934|25996|30833|51703|80308|83401|122970|267020	PARP1|ATIC|ATP5F1A|ATP5MC2|ATP5MC3|ATP5PF|DTYMK|DUT|ENO1|GALK1|GAPDH|GUK1|HINT1|HPRT1|MDH1|NDUFB2|NDUFB6|NDUFV2|NME2|PFKL|RAN|RRM1|SHMT1|TALDO1|TKT|UCP2|UNG|H6PD|PAICS|ATP5MG|RPIA|REXO2|NT5C|ACSL5|FLAD1|ELOVL3|ACOT4|ATP5MGL	-10	MyList
GO Biological Processes	19	GO:0007098	centrosome cycle	19_GO:0009987 cellular process	-12	11	12	30182	89	547	17	3.1	0.74	672|1017|1069|3832|4751|5108|5347|6491|9738|9768|9793|10403|10733|54875|55125|151648|163786	BRCA1|CDK2|CETN2|KIF11|NEK2|PCM1|PLK1|STIL|CCP110|PCLAF|CKAP5|NDC80|PLK4|CNTLN|CEP192|SGO1|SASS6	-10	MyList
GO Biological Processes	19	GO:0000018	regulation of DNA recombination	19_GO:0008152 metabolic process	-12	8.2	11	30182	134	547	20	3.7	0.8	142|2521|2956|3007|3008|3575|3838|4361|4436|5888|6118|7037|7468|8089|8607|10189|10635|56941|79915|116028	PARP1|FUS|MSH6|H1-3|H1-4|IL7R|KPNA2|MRE11|MSH2|RAD51|RPA2|TFRC|NSD2|YEATS4|RUVBL1|ALYREF|RAD51AP1|HMCES|ATAD5|RMI2	-10	MyList
GO Biological Processes	19	GO:0030174	regulation of DNA-templated DNA replication initiation	19_GO:0008152 metabolic process	-12	33	17	30182	15	547	9	1.6	0.54	1017|4171|4172|4173|4174|4175|4176|4683|51053	CDK2|MCM2|MCM3|MCM4|MCM5|MCM6|MCM7|NBN|GMNN	-9.8	MyList
GO Biological Processes	19	GO:0006271	DNA strand elongation involved in DNA replication	19_GO:0008152 metabolic process	-12	33	17	30182	15	547	9	1.6	0.54	3978|4172|4173|4176|5111|5983|5984|9837|10714	LIG1|MCM3|MCM4|MCM7|PCNA|RFC3|RFC4|GINS1|POLD3	-9.8	MyList
GO Biological Processes	19	GO:0006268	DNA unwinding involved in DNA replication	19_GO:0008152 metabolic process	-12	26	16	30182	21	547	10	1.8	0.57	3159|4171|4172|4173|4174|4175|4176|5888|8318|9837	HMGA1|MCM2|MCM3|MCM4|MCM5|MCM6|MCM7|RAD51|CDC45|GINS1	-9.8	MyList
GO Cellular Components	20	GO:0000792	heterochromatin		-12	11	12	30182	81	547	16	2.9	0.72	1058|1786|2146|3008|3015|3070|3159|3619|6839|9555|10155|10951|23310|23468|23512|29128	CENPA|DNMT1|EZH2|H1-4|H2AZ1|HELLS|HMGA1|INCENP|SUV39H1|MACROH2A1|TRIM28|CBX1|NCAPD3|CBX5|SUZ12|UHRF1	-9.7	MyList
GO Molecular Functions	21	GO:0016462	pyrophosphatase activity		-12	3.3	8.8	30182	764	547	46	8.4	1.2	394|498|1660|1854|2790|3320|3329|3833|3835|4171|4172|4173|4174|4175|4176|4436|4521|4998|5464|5874|5901|5981|5984|5985|6009|8243|8438|8607|9126|9319|9585|9669|10051|10124|10212|10376|10383|10574|10592|29028|51184|56992|64121|64407|79915|203068	ARHGAP5|ATP5F1A|DHX9|DUT|GNG10|HSP90AA1|HSPD1|KIFC1|KIF22|MCM2|MCM3|MCM4|MCM5|MCM6|MCM7|MSH2|NUDT1|ORC1|PPA1|RAB27B|RAN|RFC1|RFC4|RFC5|RHEB|SMC1A|RAD54L|RUVBL1|SMC3|TRIP13|KIF20B|EIF5B|SMC4|ARL4A|DDX39A|TUBA1B|TUBB4B|CCT7|SMC2|ATAD2|GPN3|KIF15|RRAGC|RGS18|ATAD5|TUBB	-9.6	MyList
GO Molecular Functions	21	GO:0016817	hydrolase activity, acting on acid anhydrides		-12	3.3	8.8	30182	765	547	46	8.4	1.2	394|498|1660|1854|2790|3320|3329|3833|3835|4171|4172|4173|4174|4175|4176|4436|4521|4998|5464|5874|5901|5981|5984|5985|6009|8243|8438|8607|9126|9319|9585|9669|10051|10124|10212|10376|10383|10574|10592|29028|51184|56992|64121|64407|79915|203068	ARHGAP5|ATP5F1A|DHX9|DUT|GNG10|HSP90AA1|HSPD1|KIFC1|KIF22|MCM2|MCM3|MCM4|MCM5|MCM6|MCM7|MSH2|NUDT1|ORC1|PPA1|RAB27B|RAN|RFC1|RFC4|RFC5|RHEB|SMC1A|RAD54L|RUVBL1|SMC3|TRIP13|KIF20B|EIF5B|SMC4|ARL4A|DDX39A|TUBA1B|TUBB4B|CCT7|SMC2|ATAD2|GPN3|KIF15|RRAGC|RGS18|ATAD5|TUBB	-9.6	MyList
GO Molecular Functions	21	GO:0016818	hydrolase activity, acting on acid anhydrides, in phosphorus-containing anhydrides		-12	3.3	8.8	30182	765	547	46	8.4	1.2	394|498|1660|1854|2790|3320|3329|3833|3835|4171|4172|4173|4174|4175|4176|4436|4521|4998|5464|5874|5901|5981|5984|5985|6009|8243|8438|8607|9126|9319|9585|9669|10051|10124|10212|10376|10383|10574|10592|29028|51184|56992|64121|64407|79915|203068	ARHGAP5|ATP5F1A|DHX9|DUT|GNG10|HSP90AA1|HSPD1|KIFC1|KIF22|MCM2|MCM3|MCM4|MCM5|MCM6|MCM7|MSH2|NUDT1|ORC1|PPA1|RAB27B|RAN|RFC1|RFC4|RFC5|RHEB|SMC1A|RAD54L|RUVBL1|SMC3|TRIP13|KIF20B|EIF5B|SMC4|ARL4A|DDX39A|TUBA1B|TUBB4B|CCT7|SMC2|ATAD2|GPN3|KIF15|RRAGC|RGS18|ATAD5|TUBB	-9.6	MyList
GO Molecular Functions	21	GO:0003678	DNA helicase activity		-12	13	13	30182	58	547	14	2.6	0.68	1660|4171|4172|4173|4174|4175|4176|4361|5888|5983|5984|5985|8607|79075	DHX9|MCM2|MCM3|MCM4|MCM5|MCM6|MCM7|MRE11|RAD51|RFC3|RFC4|RFC5|RUVBL1|DSCC1	-9.6	MyList
GO Cellular Components	20	GO:0071162	CMG complex		-12	40	18	30182	11	547	8	1.5	0.51	4171|4172|4173|4174|4175|4176|8318|9837	MCM2|MCM3|MCM4|MCM5|MCM6|MCM7|CDC45|GINS1	-9.5	MyList
GO Biological Processes	19	GO:0035825	homologous recombination	19_GO:0008152 metabolic process	-11	12	12	30182	62	547	14	2.6	0.68	580|672|2177|4361|4683|5885|5888|7153|8438|9319|11073|64710|84057|378708	BARD1|BRCA1|FANCD2|MRE11|NBN|RAD21|RAD51|TOP2A|RAD54L|TRIP13|TOPBP1|NUCKS1|MND1|CENPS	-9.1	MyList
GO Biological Processes	19	GO:1905821	positive regulation of chromosome condensation	19_GO:0048518 positive regulation of biological process	-11	48	18	30182	8	547	7	1.3	0.48	9918|10051|10592|23310|23397|54892|64151	NCAPD2|SMC4|SMC2|NCAPD3|NCAPH|NCAPG2|NCAPG	-9.1	MyList
GO Cellular Components	20	GO:0000796	condensin complex		-11	48	18	30182	8	547	7	1.3	0.48	9918|10051|10592|23310|23397|54892|64151	NCAPD2|SMC4|SMC2|NCAPD3|NCAPH|NCAPG2|NCAPG	-9.1	MyList
GO Molecular Functions	21	GO:0017111	ribonucleoside triphosphate phosphatase activity		-11	3.4	8.7	30182	703	547	43	7.9	1.2	394|498|1660|2790|3320|3329|3833|3835|4171|4172|4173|4174|4175|4176|4436|4998|5874|5901|5981|5984|5985|6009|8243|8438|8607|9126|9319|9585|9669|10051|10124|10212|10376|10383|10574|10592|29028|51184|56992|64121|64407|79915|203068	ARHGAP5|ATP5F1A|DHX9|GNG10|HSP90AA1|HSPD1|KIFC1|KIF22|MCM2|MCM3|MCM4|MCM5|MCM6|MCM7|MSH2|ORC1|RAB27B|RAN|RFC1|RFC4|RFC5|RHEB|SMC1A|RAD54L|RUVBL1|SMC3|TRIP13|KIF20B|EIF5B|SMC4|ARL4A|DDX39A|TUBA1B|TUBB4B|CCT7|SMC2|ATAD2|GPN3|KIF15|RRAGC|RGS18|ATAD5|TUBB	-9.1	MyList
GO Biological Processes	19	GO:0044770	cell cycle phase transition	19_GO:0009987 cellular process	-11	6.9	10	30182	169	547	21	3.8	0.82	896|1017|1019|1021|1033|1164|1869|1871|2146|2672|5347|6194|7465|9088|9133|10403|11065|11113|27338|54962|128866	CCND3|CDK2|CDK4|CDK6|CDKN3|CKS2|E2F1|E2F3|EZH2|GFI1|PLK1|RPS6|WEE1|PKMYT1|CCNB2|NDC80|UBE2C|CIT|UBE2S|TIPIN|CHMP4B	-9.1	MyList
GO Biological Processes	19	GO:1902969	mitotic DNA replication	19_GO:0008152 metabolic process	-11	37	17	30182	12	547	8	1.5	0.51	3978|4171|4172|4173|4175|5888|8318|9837	LIG1|MCM2|MCM3|MCM4|MCM6|RAD51|CDC45|GINS1	-9.1	MyList
GO Cellular Components	20	GO:0031261	DNA replication preinitiation complex		-11	37	17	30182	12	547	8	1.5	0.51	4171|4172|4173|4174|4175|4176|8318|9837	MCM2|MCM3|MCM4|MCM5|MCM6|MCM7|CDC45|GINS1	-9.1	MyList
GO Biological Processes	19	GO:0070192	chromosome organization involved in meiotic cell cycle	19_GO:0022414 reproductive process	-11	11	12	30182	75	547	15	2.7	0.7	699|2177|4361|5885|5888|8243|9126|9319|9918|10051|10592|23310|23397|84057|151246	BUB1|FANCD2|MRE11|RAD21|RAD51|SMC1A|SMC3|TRIP13|NCAPD2|SMC4|SMC2|NCAPD3|NCAPH|MND1|SGO2	-9.1	MyList
GO Biological Processes	19	GO:0030261	chromosome condensation	19_GO:0009987 cellular process	-11	16	13	30182	41	547	12	2.2	0.63	3007|3008|5347|7153|9918|10051|10592|23310|23397|54892|64151|113130	H1-3|H1-4|PLK1|TOP2A|NCAPD2|SMC4|SMC2|NCAPD3|NCAPH|NCAPG2|NCAPG|CDCA5	-9.1	MyList
GO Biological Processes	19	GO:0051310	metaphase plate congression	19_GO:0051179 localization	-11	12	12	30182	63	547	14	2.6	0.68	1062|1063|3619|3833|3835|3837|10403|10726|54908|54984|55143|83540|113130|128866	CENPE|CENPF|INCENP|KIFC1|KIF22|KPNB1|NDC80|NUDC|SPDL1|PINX1|CDCA8|NUF2|CDCA5|CHMP4B	-9.1	MyList
GO Biological Processes	19	GO:0050657	nucleic acid transport	19_GO:0051179 localization	-11	7.2	10	30182	154	547	20	3.7	0.8	1069|1660|3181|3837|4904|5901|6428|6432|6741|8086|8570|9793|10189|10212|22916|23165|55110|55916|80145|220988	CETN2|DHX9|HNRNPA2B1|KPNB1|YBX1|RAN|SRSF3|SRSF7|SSB|AAAS|KHSRP|CKAP5|ALYREF|DDX39A|NCBP2|NUP205|MAGOHB|NXT2|THOC7|HNRNPA3	-9	MyList
GO Biological Processes	19	GO:0050658	RNA transport	19_GO:0051179 localization	-11	7.2	10	30182	154	547	20	3.7	0.8	1069|1660|3181|3837|4904|5901|6428|6432|6741|8086|8570|9793|10189|10212|22916|23165|55110|55916|80145|220988	CETN2|DHX9|HNRNPA2B1|KPNB1|YBX1|RAN|SRSF3|SRSF7|SSB|AAAS|KHSRP|CKAP5|ALYREF|DDX39A|NCBP2|NUP205|MAGOHB|NXT2|THOC7|HNRNPA3	-9	MyList
GO Biological Processes	19	GO:0051988	regulation of attachment of spindle microtubules to kinetochore	19_GO:0050789 regulation of biological process	-11	28	15	30182	18	547	9	1.6	0.54	332|1894|3192|3619|4751|9212|29127|55143|55920	BIRC5|ECT2|HNRNPU|INCENP|NEK2|AURKB|RACGAP1|CDCA8|RCC2	-8.9	MyList
GO Biological Processes	19	GO:0031023	microtubule organizing center organization	19_GO:0009987 cellular process	-11	8.8	11	30182	106	547	17	3.1	0.74	672|1017|1069|3832|4751|5108|5347|6491|9738|9768|9793|10403|10733|54875|55125|151648|163786	BRCA1|CDK2|CETN2|KIF11|NEK2|PCM1|PLK1|STIL|CCP110|PCLAF|CKAP5|NDC80|PLK4|CNTLN|CEP192|SGO1|SASS6	-8.9	MyList
GO Biological Processes	19	GO:0051236	establishment of RNA localization	19_GO:0051179 localization	-11	7.1	10	30182	156	547	20	3.7	0.8	1069|1660|3181|3837|4904|5901|6428|6432|6741|8086|8570|9793|10189|10212|22916|23165|55110|55916|80145|220988	CETN2|DHX9|HNRNPA2B1|KPNB1|YBX1|RAN|SRSF3|SRSF7|SSB|AAAS|KHSRP|CKAP5|ALYREF|DDX39A|NCBP2|NUP205|MAGOHB|NXT2|THOC7|HNRNPA3	-8.9	MyList
GO Biological Processes	19	GO:0071897	DNA biosynthetic process	19_GO:0008152 metabolic process	-11	9.5	11	30182	93	547	16	2.9	0.72	1063|1736|1791|3320|3978|4361|5111|5424|5981|5983|6240|7083|9768|10714|10728|54984	CENPF|DKC1|DNTT|HSP90AA1|LIG1|MRE11|PCNA|POLD1|RFC1|RFC3|RRM1|TK1|PCLAF|POLD3|PTGES3|PINX1	-8.8	MyList
GO Cellular Components	20	GO:0000940	outer kinetochore		-11	34	16	30182	13	547	8	1.5	0.51	1063|5347|10403|54908|57405|83540|147841|348235	CENPF|PLK1|NDC80|SPDL1|SPC25|NUF2|SPC24|SKA2	-8.7	MyList
GO Cellular Components	20	GO:0005681	spliceosomal complex		-11	6.2	9.9	30182	197	547	22	4	0.84	3181|3187|3192|4670|4904|6009|6626|6628|6631|6632|6636|6637|10189|10236|11157|22913|25804|27258|27316|55110|55954|220988	HNRNPA2B1|HNRNPH1|HNRNPU|HNRNPM|YBX1|RHEB|SNRPA|SNRPB|SNRPC|SNRPD1|SNRPF|SNRPG|ALYREF|HNRNPR|LSM6|RALY|LSM4|LSM3|RBMX|MAGOHB|ZMAT5|HNRNPA3	-8.7	MyList
GO Biological Processes	19	GO:1903312	negative regulation of mRNA metabolic process	19_GO:0048519 negative regulation of biological process	-11	9.4	11	30182	94	547	16	2.9	0.72	580|708|1660|1869|2521|3181|3182|3192|4904|5725|6429|6432|8531|10921|10949|27316	BARD1|C1QBP|DHX9|E2F1|FUS|HNRNPA2B1|HNRNPAB|HNRNPU|YBX1|PTBP1|SRSF4|SRSF7|YBX3|RNPS1|HNRNPA0|RBMX	-8.7	MyList
GO Biological Processes	19	GO:0045005	DNA-templated DNA replication maintenance of fidelity	19_GO:0008152 metabolic process	-11	13	12	30182	55	547	13	2.4	0.65	142|580|672|4361|4683|5111|5424|5888|10189|54962|64710|348654|378708	PARP1|BARD1|BRCA1|MRE11|NBN|PCNA|POLD1|RAD51|ALYREF|TIPIN|NUCKS1|GEN1|CENPS	-8.7	MyList
GO Molecular Functions	21	GO:0016887	ATP hydrolysis activity		-11	4.4	9	30182	376	547	30	5.5	0.97	498|1660|3320|3329|3833|3835|4171|4172|4173|4174|4175|4176|4436|4998|5981|5984|5985|8243|8438|8607|9126|9319|9585|10051|10212|10574|10592|29028|56992|79915	ATP5F1A|DHX9|HSP90AA1|HSPD1|KIFC1|KIF22|MCM2|MCM3|MCM4|MCM5|MCM6|MCM7|MSH2|ORC1|RFC1|RFC4|RFC5|SMC1A|RAD54L|RUVBL1|SMC3|TRIP13|KIF20B|SMC4|DDX39A|CCT7|SMC2|ATAD2|KIF15|ATAD5	-8.7	MyList
GO Biological Processes	19	GO:0010638	positive regulation of organelle organization	19_GO:0048518 positive regulation of biological process	-11	3.8	8.7	30182	506	547	35	6.4	1	302|961|1017|1736|1786|3181|4361|4683|4751|5885|6491|7157|7528|8607|9141|9212|9555|9738|9787|9788|9793|9918|10051|10155|10574|10592|10635|10733|23310|23397|54892|55704|64151|84250|163786	ANXA2|CD47|CDK2|DKC1|DNMT1|HNRNPA2B1|MRE11|NBN|NEK2|RAD21|STIL|TP53|YY1|RUVBL1|PDCD5|AURKB|MACROH2A1|CCP110|DLGAP5|MTSS1|CKAP5|NCAPD2|SMC4|TRIM28|CCT7|SMC2|RAD51AP1|PLK4|NCAPD3|NCAPH|NCAPG2|CCDC88A|NCAPG|SLF1|SASS6	-8.6	MyList
GO Biological Processes	19	GO:0007062	sister chromatid cohesion	19_GO:0009987 cellular process	-11	15	13	30182	45	547	12	2.2	0.63	699|991|3835|4361|5347|5885|8243|9126|79075|113130|151246|151648	BUB1|CDC20|KIF22|MRE11|PLK1|RAD21|SMC1A|SMC3|DSCC1|CDCA5|SGO2|SGO1	-8.6	MyList
GO Biological Processes	19	GO:0050000	chromosome localization	19_GO:0051179 localization	-11	10	11	30182	83	547	15	2.7	0.7	1062|1063|3619|3833|3835|3837|9787|10403|10726|54908|54984|55143|83540|113130|128866	CENPE|CENPF|INCENP|KIFC1|KIF22|KPNB1|DLGAP5|NDC80|NUDC|SPDL1|PINX1|CDCA8|NUF2|CDCA5|CHMP4B	-8.5	MyList
GO Biological Processes	19	GO:0072521	purine-containing compound metabolic process	19_GO:0008152 metabolic process	-11	3.9	8.6	30182	487	547	34	6.2	1	142|471|498|517|518|522|2023|2584|2597|2987|3094|3251|4190|4521|4708|4712|4729|4831|5211|5901|6470|6888|7086|7351|9563|10606|10632|22934|30833|51703|55276|83401|122970|267020	PARP1|ATIC|ATP5F1A|ATP5MC2|ATP5MC3|ATP5PF|ENO1|GALK1|GAPDH|GUK1|HINT1|HPRT1|MDH1|NUDT1|NDUFB2|NDUFB6|NDUFV2|NME2|PFKL|RAN|SHMT1|TALDO1|TKT|UCP2|H6PD|PAICS|ATP5MG|RPIA|NT5C|ACSL5|PGM2|ELOVL3|ACOT4|ATP5MGL	-8.4	MyList
GO Cellular Components	20	GO:0071013	catalytic step 2 spliceosome		-10	9.4	11	30182	88	547	15	2.7	0.7	3181|3187|3192|4670|6628|6632|6636|6637|10189|10236|22913|27258|27316|55110|220988	HNRNPA2B1|HNRNPH1|HNRNPU|HNRNPM|SNRPB|SNRPD1|SNRPF|SNRPG|ALYREF|HNRNPR|RALY|LSM3|RBMX|MAGOHB|HNRNPA3	-8.1	MyList
GO Biological Processes	19	GO:0051303	establishment of chromosome localization	19_GO:0051179 localization	-10	10	11	30182	75	547	14	2.6	0.68	1062|1063|3619|3833|3835|3837|10403|10726|54908|54984|55143|83540|113130|128866	CENPE|CENPF|INCENP|KIFC1|KIF22|KPNB1|NDC80|NUDC|SPDL1|PINX1|CDCA8|NUF2|CDCA5|CHMP4B	-8	MyList
GO Biological Processes	19	GO:0034728	nucleosome organization	19_GO:0009987 cellular process	-10	7.2	9.9	30182	138	547	18	3.3	0.76	3007|3008|3148|3159|4171|4673|4676|4678|6597|6749|8353|8520|9555|10036|11198|23234|29855|55723	H1-3|H1-4|HMGB2|HMGA1|MCM2|NAP1L1|NAP1L4|NASP|SMARCA4|SSRP1|H3C6|HAT1|MACROH2A1|CHAF1A|SUPT16H|DNAJC9|UBN1|ASF1B	-8	MyList
GO Biological Processes	19	GO:2000278	regulation of DNA biosynthetic process	19_GO:0008152 metabolic process	-10	7.8	10	30182	121	547	17	3.1	0.74	1736|3181|3192|3320|4751|5111|5983|5984|5985|7157|7398|9212|9837|10574|10728|54984|79075	DKC1|HNRNPA2B1|HNRNPU|HSP90AA1|NEK2|PCNA|RFC3|RFC4|RFC5|TP53|USP1|AURKB|GINS1|CCT7|PTGES3|PINX1|DSCC1	-8	MyList
GO Biological Processes	19	GO:0007080	mitotic metaphase plate congression	19_GO:0051179 localization	-10	13	12	30182	51	547	12	2.2	0.63	1062|3833|3835|3837|10403|10726|54908|54984|55143|83540|113130|128866	CENPE|KIFC1|KIF22|KPNB1|NDC80|NUDC|SPDL1|PINX1|CDCA8|NUF2|CDCA5|CHMP4B	-7.9	MyList
GO Biological Processes	19	GO:0044772	mitotic cell cycle phase transition	19_GO:0009987 cellular process	-10	6.6	9.6	30182	159	547	19	3.5	0.78	896|1017|1019|1021|1033|1164|1869|1871|2146|2672|5347|6194|7465|9088|9133|11065|11113|27338|128866	CCND3|CDK2|CDK4|CDK6|CDKN3|CKS2|E2F1|E2F3|EZH2|GFI1|PLK1|RPS6|WEE1|PKMYT1|CCNB2|UBE2C|CIT|UBE2S|CHMP4B	-7.9	MyList
GO Biological Processes	19	GO:0022613	ribonucleoprotein complex biogenesis	19_GO:0009987 cellular process	-9.8	3.8	8.2	30182	466	547	32	5.9	1	708|1660|1736|2752|3320|5036|5901|6194|6218|6628|6631|6632|6636|6637|6839|8607|8661|9221|10248|10528|10728|11051|11157|11168|11340|25804|51065|51504|51602|55052|55646|56915	C1QBP|DHX9|DKC1|GLUL|HSP90AA1|PA2G4|RAN|RPS6|RPS17|SNRPB|SNRPC|SNRPD1|SNRPF|SNRPG|SUV39H1|RUVBL1|EIF3A|NOLC1|POP7|NOP56|PTGES3|NUDT21|LSM6|PSIP1|EXOSC8|LSM4|RPS27L|TRMT112|NOP58|MRPL20|LYAR|EXOSC5	-7.7	MyList
GO Biological Processes	19	GO:0033365	protein localization to organelle	19_GO:0051179 localization	-9.7	3.1	7.8	30182	726	547	41	7.5	1.1	580|1058|1660|1871|2146|3068|3192|3320|3329|3837|3838|3843|4001|4436|4591|4851|4904|5108|5347|5552|5885|5901|6118|6272|6491|6741|6850|7157|9184|9212|9555|9585|54832|54875|54908|54984|55125|55916|55920|84250|128866	BARD1|CENPA|DHX9|E2F3|EZH2|HDGF|HNRNPU|HSP90AA1|HSPD1|KPNB1|KPNA2|IPO5|LMNB1|MSH2|TRIM37|NOTCH1|YBX1|PCM1|PLK1|SRGN|RAD21|RAN|RPA2|SORT1|STIL|SSB|SYK|TP53|BUB3|AURKB|MACROH2A1|KIF20B|VPS13C|CNTLN|SPDL1|PINX1|CEP192|NXT2|RCC2|SLF1|CHMP4B	-7.6	MyList
GO Biological Processes	19	GO:0060623	regulation of chromosome condensation	19_GO:0050789 regulation of biological process	-9.7	35	15	30182	11	547	7	1.3	0.48	9918|10051|10592|23310|23397|54892|64151	NCAPD2|SMC4|SMC2|NCAPD3|NCAPH|NCAPG2|NCAPG	-7.6	MyList
GO Biological Processes	19	GO:0007076	mitotic chromosome condensation	19_GO:0009987 cellular process	-9.6	26	14	30182	17	547	8	1.5	0.51	5347|9918|10051|10592|23310|23397|64151|113130	PLK1|NCAPD2|SMC4|SMC2|NCAPD3|NCAPH|NCAPG|CDCA5	-7.5	MyList
GO Biological Processes	19	GO:0051129	negative regulation of cellular component organization	19_GO:0048519 negative regulation of biological process	-9.6	3.1	7.8	30182	703	547	40	7.3	1.1	142|302|672|699|991|1063|1803|2672|3192|3280|3925|4085|4171|4591|4683|4851|5347|5885|7037|7153|7157|9184|9319|9535|9738|10403|10507|11130|22902|22974|23111|26271|50810|54908|54984|55920|57405|83540|128866|147841	PARP1|ANXA2|BRCA1|BUB1|CDC20|CENPF|DPP4|GFI1|HNRNPU|HES1|STMN1|MAD2L1|MCM2|TRIM37|NBN|NOTCH1|PLK1|RAD21|TFRC|TOP2A|TP53|BUB3|TRIP13|GMFG|CCP110|NDC80|SEMA4D|ZWINT|RUFY3|TPX2|SPART|FBXO5|HDGFL3|SPDL1|PINX1|RCC2|SPC25|NUF2|CHMP4B|SPC24	-7.5	MyList
GO Biological Processes	19	GO:0031570	DNA integrity checkpoint signaling	19_GO:0023052 signaling	-9.6	7.7	9.8	30182	114	547	16	2.9	0.72	672|1017|1869|2177|4361|4436|4683|4998|5347|6118|7157|8318|11073|51065|54962|63967	BRCA1|CDK2|E2F1|FANCD2|MRE11|MSH2|NBN|ORC1|PLK1|RPA2|TP53|CDC45|TOPBP1|RPS27L|TIPIN|CLSPN	-7.5	MyList
GO Biological Processes	19	GO:0044774	mitotic DNA integrity checkpoint signaling	19_GO:0023052 signaling	-9.5	9.3	10	30182	83	547	14	2.6	0.68	672|1017|2177|4361|4436|4683|4998|5347|6118|7157|11073|51065|54962|63967	BRCA1|CDK2|FANCD2|MRE11|MSH2|NBN|ORC1|PLK1|RPA2|TP53|TOPBP1|RPS27L|TIPIN|CLSPN	-7.4	MyList
GO Biological Processes	19	GO:0034508	centromere complex assembly	19_GO:0009987 cellular process	-9.5	20	13	30182	25	547	9	1.6	0.54	1058|1062|1063|3070|4678|9787|54069|55839|64946	CENPA|CENPE|CENPF|HELLS|NASP|DLGAP5|MIS18A|CENPN|CENPH	-7.4	MyList
GO Biological Processes	19	GO:0031297	replication fork processing	19_GO:0008152 metabolic process	-9.4	13	11	30182	45	547	11	2	0.6	142|580|672|4361|4683|5111|5888|10189|64710|348654|378708	PARP1|BARD1|BRCA1|MRE11|NBN|PCNA|RAD51|ALYREF|NUCKS1|GEN1|CENPS	-7.3	MyList
GO Biological Processes	19	GO:0015931	nucleobase-containing compound transport	19_GO:0051179 localization	-9.4	5.5	8.9	30182	212	547	21	3.8	0.82	961|1069|1660|3181|3837|4904|5901|6428|6432|6741|8086|8570|9793|10189|10212|22916|23165|55110|55916|80145|220988	CD47|CETN2|DHX9|HNRNPA2B1|KPNB1|YBX1|RAN|SRSF3|SRSF7|SSB|AAAS|KHSRP|CKAP5|ALYREF|DDX39A|NCBP2|NUP205|MAGOHB|NXT2|THOC7|HNRNPA3	-7.3	MyList
GO Molecular Functions	21	GO:0004386	helicase activity		-9.4	6.5	9.3	30182	153	547	18	3.3	0.76	1660|3070|4171|4172|4173|4174|4175|4176|4361|5888|5983|5984|5985|6597|8438|8607|10212|79075	DHX9|HELLS|MCM2|MCM3|MCM4|MCM5|MCM6|MCM7|MRE11|RAD51|RFC3|RFC4|RFC5|SMARCA4|RAD54L|RUVBL1|DDX39A|DSCC1	-7.3	MyList
GO Biological Processes	19	GO:0006163	purine nucleotide metabolic process	19_GO:0008152 metabolic process	-9.4	3.7	8	30182	457	547	31	5.7	0.99	142|471|498|517|518|522|2023|2584|2597|2987|3094|3251|4190|4708|4712|4729|4831|5211|5901|6888|7086|7351|9563|10606|10632|22934|30833|51703|83401|122970|267020	PARP1|ATIC|ATP5F1A|ATP5MC2|ATP5MC3|ATP5PF|ENO1|GALK1|GAPDH|GUK1|HINT1|HPRT1|MDH1|NDUFB2|NDUFB6|NDUFV2|NME2|PFKL|RAN|TALDO1|TKT|UCP2|H6PD|PAICS|ATP5MG|RPIA|NT5C|ACSL5|ELOVL3|ACOT4|ATP5MGL	-7.3	MyList
GO Biological Processes	19	GO:0006282	regulation of DNA repair	19_GO:0050896 response to stimulus	-9.4	5.4	8.8	30182	214	547	21	3.8	0.82	142|580|605|672|1660|2521|5111|5888|6118|6597|7398|7468|7528|7913|8089|8607|10155|10635|29117|84250|116028	PARP1|BARD1|BCL7A|BRCA1|DHX9|FUS|PCNA|RAD51|RPA2|SMARCA4|USP1|NSD2|YY1|DEK|YEATS4|RUVBL1|TRIM28|RAD51AP1|BRD7|SLF1|RMI2	-7.3	MyList
GO Biological Processes	19	GO:0090232	positive regulation of spindle checkpoint	19_GO:0023052 signaling	-9.3	32	15	30182	12	547	7	1.3	0.48	332|3619|4085|9212|10403|55143|348654	BIRC5|INCENP|MAD2L1|AURKB|NDC80|CDCA8|GEN1	-7.3	MyList
GO Biological Processes	19	GO:0000727	double-strand break repair via break-induced replication	19_GO:0050896 response to stimulus	-9.3	32	15	30182	12	547	7	1.3	0.48	4171|4172|4173|4174|4175|4176|8318	MCM2|MCM3|MCM4|MCM5|MCM6|MCM7|CDC45	-7.3	MyList
GO Biological Processes	19	GO:0090267	positive regulation of mitotic cell cycle spindle assembly checkpoint	19_GO:0023052 signaling	-9.3	32	15	30182	12	547	7	1.3	0.48	332|3619|4085|9212|10403|55143|348654	BIRC5|INCENP|MAD2L1|AURKB|NDC80|CDCA8|GEN1	-7.3	MyList
GO Molecular Functions	21	GO:0008134	transcription factor binding		-9.3	3.3	7.8	30182	599	547	36	6.6	1.1	142|408|708|1063|1660|1869|2023|2146|3068|3148|3159|3192|3280|4683|5111|5757|6597|7029|7157|7528|8607|9221|9324|11113|22823|23468|23512|29969|51053|51602|54892|55212|55646|55859|64710|84660	PARP1|ARRB1|C1QBP|CENPF|DHX9|E2F1|ENO1|EZH2|HDGF|HMGB2|HMGA1|HNRNPU|HES1|NBN|PCNA|PTMA|SMARCA4|TFDP2|TP53|YY1|RUVBL1|NOLC1|HMGN3|CIT|MTF2|CBX5|SUZ12|MDFIC|GMNN|NOP58|NCAPG2|BBS7|LYAR|BEX1|NUCKS1|CCDC62	-7.3	MyList
GO Biological Processes	19	GO:0006334	nucleosome assembly	19_GO:0009987 cellular process	-9.3	7.5	9.6	30182	118	547	16	2.9	0.72	3007|3008|3148|4171|4673|4676|4678|6749|8353|8520|9555|10036|11198|23234|29855|55723	H1-3|H1-4|HMGB2|MCM2|NAP1L1|NAP1L4|NASP|SSRP1|H3C6|HAT1|MACROH2A1|CHAF1A|SUPT16H|DNAJC9|UBN1|ASF1B	-7.3	MyList
GO Biological Processes	19	GO:1901976	regulation of cell cycle checkpoint	19_GO:0023052 signaling	-9.2	13	11	30182	47	547	11	2	0.6	332|580|672|3619|4085|5888|6118|9212|10403|55143|348654	BIRC5|BARD1|BRCA1|INCENP|MAD2L1|RAD51|RPA2|AURKB|NDC80|CDCA8|GEN1	-7.1	MyList
GO Biological Processes	19	GO:2001020	regulation of response to DNA damage stimulus	19_GO:0050896 response to stimulus	-9.2	4.4	8.3	30182	311	547	25	4.6	0.89	142|580|605|672|1660|2521|5111|5888|6118|6597|7157|7398|7468|7528|7913|8089|8533|8607|10155|10635|26271|29117|79915|84250|116028	PARP1|BARD1|BCL7A|BRCA1|DHX9|FUS|PCNA|RAD51|RPA2|SMARCA4|TP53|USP1|NSD2|YY1|DEK|YEATS4|COPS3|RUVBL1|TRIM28|RAD51AP1|FBXO5|BRD7|ATAD5|SLF1|RMI2	-7.1	MyList
GO Biological Processes	19	GO:0051656	establishment of organelle localization	19_GO:0051179 localization	-9.1	4	8	30182	388	547	28	5.1	0.94	1058|1062|1063|3281|3619|3815|3833|3835|3837|4001|4085|5108|5347|5901|6850|6993|10403|10494|10726|23224|54908|54984|55143|55212|55435|83540|113130|128866	CENPA|CENPE|CENPF|HSBP1|INCENP|KIT|KIFC1|KIF22|KPNB1|LMNB1|MAD2L1|PCM1|PLK1|RAN|SYK|DYNLT1|NDC80|STK25|NUDC|SYNE2|SPDL1|PINX1|CDCA8|BBS7|AP1AR|NUF2|CDCA5|CHMP4B	-7.1	MyList
GO Biological Processes	19	GO:2000573	positive regulation of DNA biosynthetic process	19_GO:0048518 positive regulation of biological process	-9.1	9.7	10	30182	74	547	13	2.4	0.65	1736|3320|4751|5111|5983|5984|5985|7398|9212|9837|10574|10728|79075	DKC1|HSP90AA1|NEK2|PCNA|RFC3|RFC4|RFC5|USP1|AURKB|GINS1|CCT7|PTGES3|DSCC1	-7.1	MyList
GO Cellular Components	20	GO:0042555	MCM complex		-9	41	16	30182	8	547	6	1.1	0.45	4171|4172|4173|4174|4175|4176	MCM2|MCM3|MCM4|MCM5|MCM6|MCM7	-7	MyList
GO Molecular Functions	21	GO:0015631	tubulin binding		-8.8	4	7.9	30182	374	547	27	4.9	0.93	332|672|1062|1063|1069|2597|3832|3833|3835|3925|5347|8636|9126|9141|9448|9585|9787|9793|29127|50810|55704|55920|56271|56992|84295|147841|348235	BIRC5|BRCA1|CENPE|CENPF|CETN2|GAPDH|KIF11|KIFC1|KIF22|STMN1|PLK1|SSNA1|SMC3|PDCD5|MAP4K4|KIF20B|DLGAP5|CKAP5|RACGAP1|HDGFL3|CCDC88A|RCC2|BEX4|KIF15|PHF6|SPC24|SKA2	-6.8	MyList
GO Cellular Components	20	GO:0005840	ribosome		-8.8	5.1	8.4	30182	229	547	21	3.8	0.82	689|821|1660|6122|6124|6130|6137|6187|6194|6205|6206|6218|6222|6224|51065|51258|51264|55052|64976|65003|78988	BTF3|CANX|DHX9|RPL3|RPL4|RPL7A|RPL13|RPS2|RPS6|RPS11|RPS12|RPS17|RPS18|RPS20|RPS27L|MRPL51|MRPL27|MRPL20|MRPL40|MRPL11|MRPL57	-6.8	MyList
GO Biological Processes	19	GO:0051302	regulation of cell division	19_GO:0050789 regulation of biological process	-8.8	5.6	8.6	30182	187	547	19	3.5	0.78	332|847|1069|1894|3619|4192|4300|4904|5347|9212|9585|9738|11091|11113|23594|29127|55143|79848|259266	BIRC5|CAT|CETN2|ECT2|INCENP|MDK|MLLT3|YBX1|PLK1|AURKB|KIF20B|CCP110|WDR5|CIT|ORC6|RACGAP1|CDCA8|CSPP1|ASPM	-6.7	MyList
GO Biological Processes	19	GO:0044773	mitotic DNA damage checkpoint signaling	19_GO:0023052 signaling	-8.8	9.1	9.8	30182	79	547	13	2.4	0.65	672|1017|2177|4361|4436|4683|5347|6118|7157|11073|51065|54962|63967	BRCA1|CDK2|FANCD2|MRE11|MSH2|NBN|PLK1|RPA2|TP53|TOPBP1|RPS27L|TIPIN|CLSPN	-6.7	MyList
GO Biological Processes	19	GO:0032200	telomere organization	19_GO:0009987 cellular process	-8.7	6.8	9	30182	130	547	16	2.9	0.72	142|1736|2146|3320|4361|4683|5111|5888|5981|6118|7528|8353|8520|8607|10728|54984	PARP1|DKC1|EZH2|HSP90AA1|MRE11|NBN|PCNA|RAD51|RFC1|RPA2|YY1|H3C6|HAT1|RUVBL1|PTGES3|PINX1	-6.6	MyList
GO Cellular Components	20	GO:0005721	pericentric heterochromatin		-8.7	17	12	30182	30	547	9	1.6	0.54	1058|1786|2146|3070|3619|9555|10951|23310|23468	CENPA|DNMT1|EZH2|HELLS|INCENP|MACROH2A1|CBX1|NCAPD3|CBX5	-6.6	MyList
GO Biological Processes	19	GO:0019693	ribose phosphate metabolic process	19_GO:0008152 metabolic process	-8.7	3.8	7.7	30182	407	547	28	5.1	0.94	142|471|498|517|518|522|2023|2584|2597|2987|3094|3251|4708|4712|4729|4831|5211|5901|7086|7351|10606|10632|22934|30833|51703|83401|122970|267020	PARP1|ATIC|ATP5F1A|ATP5MC2|ATP5MC3|ATP5PF|ENO1|GALK1|GAPDH|GUK1|HINT1|HPRT1|NDUFB2|NDUFB6|NDUFV2|NME2|PFKL|RAN|TKT|UCP2|PAICS|ATP5MG|RPIA|NT5C|ACSL5|ELOVL3|ACOT4|ATP5MGL	-6.6	MyList
GO Biological Processes	19	GO:1902750	negative regulation of cell cycle G2/M phase transition	19_GO:0048519 negative regulation of biological process	-8.6	9.9	9.9	30182	67	547	12	2.2	0.63	580|672|4361|4683|4998|5347|5885|9212|9555|11073|54984|63967	BARD1|BRCA1|MRE11|NBN|ORC1|PLK1|RAD21|AURKB|MACROH2A1|TOPBP1|PINX1|CLSPN	-6.5	MyList
GO Molecular Functions	21	GO:0070182	DNA polymerase binding		-8.5	20	12	30182	22	547	8	1.5	0.51	2177|3320|5111|5888|6597|8099|10728|55215	FANCD2|HSP90AA1|PCNA|RAD51|SMARCA4|CDK2AP1|PTGES3|FANCI	-6.5	MyList
GO Biological Processes	19	GO:1901293	nucleoside phosphate biosynthetic process	19_GO:0008152 metabolic process	-8.5	4.6	8	30182	262	547	22	4	0.84	471|498|517|518|522|1841|1854|2987|3251|4708|4712|4729|4831|6240|6470|7083|10606|10632|51703|80308|83401|267020	ATIC|ATP5F1A|ATP5MC2|ATP5MC3|ATP5PF|DTYMK|DUT|GUK1|HPRT1|NDUFB2|NDUFB6|NDUFV2|NME2|RRM1|SHMT1|TK1|PAICS|ATP5MG|ACSL5|FLAD1|ELOVL3|ATP5MGL	-6.4	MyList
GO Molecular Functions	21	GO:0019900	kinase binding		-8.5	2.9	7.1	30182	770	547	40	7.3	1.1	142|580|708|896|1031|1164|1869|3094|3280|3320|3832|4436|5111|5140|5211|5347|6009|6194|6850|7037|7153|7157|7277|7443|8651|8661|9212|9555|10935|10949|11113|22974|25893|26271|29127|54875|55125|55704|55920|151648	PARP1|BARD1|C1QBP|CCND3|CDKN2C|CKS2|E2F1|HINT1|HES1|HSP90AA1|KIF11|MSH2|PCNA|PDE3B|PFKL|PLK1|RHEB|RPS6|SYK|TFRC|TOP2A|TP53|TUBA4A|VRK1|SOCS1|EIF3A|AURKB|MACROH2A1|PRDX3|HNRNPA0|CIT|TPX2|TRIM58|FBXO5|RACGAP1|CNTLN|CEP192|CCDC88A|RCC2|SGO1	-6.4	MyList
GO Biological Processes	19	GO:0071345	cellular response to cytokine stimulus	19_GO:0050896 response to stimulus	-8.3	2.9	7.1	30182	719	547	38	6.9	1.1	471|672|961|1019|1660|2597|2730|3068|3070|3192|3280|3329|3575|3815|4144|4171|4605|4851|4904|6122|6428|6432|6470|6850|7037|7157|7528|8519|8531|8570|8651|10376|10402|10410|10581|22823|27316|221830	ATIC|BRCA1|CD47|CDK4|DHX9|GAPDH|GCLM|HDGF|HELLS|HNRNPU|HES1|HSPD1|IL7R|KIT|MAT2A|MCM2|MYBL2|NOTCH1|YBX1|RPL3|SRSF3|SRSF7|SHMT1|SYK|TFRC|TP53|YY1|IFITM1|YBX3|KHSRP|SOCS1|TUBA1B|ST3GAL6|IFITM3|IFITM2|MTF2|RBMX|POLR1F	-6.2	MyList
GO Biological Processes	19	GO:0050684	regulation of mRNA processing	19_GO:0008152 metabolic process	-8.3	6.4	8.6	30182	139	547	16	2.9	0.72	580|708|1660|3181|3192|5725|6428|6429|6432|6626|10921|10949|11051|22916|27316|55110	BARD1|C1QBP|DHX9|HNRNPA2B1|HNRNPU|PTBP1|SRSF3|SRSF4|SRSF7|SNRPA|RNPS1|HNRNPA0|NUDT21|NCBP2|RBMX|MAGOHB	-6.2	MyList
GO Biological Processes	19	GO:0006913	nucleocytoplasmic transport	19_GO:0051179 localization	-8.3	4.7	7.9	30182	246	547	21	3.8	0.82	1871|3181|3837|3838|3843|4851|5901|5902|6428|6741|6850|7157|8086|10189|10212|22916|23165|51496|55110|55916|80145	E2F3|HNRNPA2B1|KPNB1|KPNA2|IPO5|NOTCH1|RAN|RANBP1|SRSF3|SSB|SYK|TP53|AAAS|ALYREF|DDX39A|NCBP2|NUP205|CTDSPL2|MAGOHB|NXT2|THOC7	-6.2	MyList
GO Biological Processes	19	GO:0051169	nuclear transport	19_GO:0051179 localization	-8.3	4.7	7.9	30182	246	547	21	3.8	0.82	1871|3181|3837|3838|3843|4851|5901|5902|6428|6741|6850|7157|8086|10189|10212|22916|23165|51496|55110|55916|80145	E2F3|HNRNPA2B1|KPNB1|KPNA2|IPO5|NOTCH1|RAN|RANBP1|SRSF3|SSB|SYK|TP53|AAAS|ALYREF|DDX39A|NCBP2|NUP205|CTDSPL2|MAGOHB|NXT2|THOC7	-6.2	MyList
GO Molecular Functions	21	GO:0003688	DNA replication origin binding		-8.2	24	13	30182	16	547	7	1.3	0.48	1660|3329|4171|4174|4998|8318|55388	DHX9|HSPD1|MCM2|MCM5|ORC1|CDC45|MCM10	-6.2	MyList
GO Biological Processes	19	GO:0050686	negative regulation of mRNA processing	19_GO:0048519 negative regulation of biological process	-8.2	18	12	30182	24	547	8	1.5	0.51	580|708|3181|5725|6429|6432|10921|27316	BARD1|C1QBP|HNRNPA2B1|PTBP1|SRSF4|SRSF7|RNPS1|RBMX	-6.2	MyList
GO Biological Processes	19	GO:0000077	DNA damage checkpoint signaling	19_GO:0023052 signaling	-8.1	7.4	8.9	30182	105	547	14	2.6	0.68	672|1017|1869|2177|4361|4436|4683|5347|6118|7157|11073|51065|54962|63967	BRCA1|CDK2|E2F1|FANCD2|MRE11|MSH2|NBN|PLK1|RPA2|TP53|TOPBP1|RPS27L|TIPIN|CLSPN	-6.1	MyList
GO Biological Processes	19	GO:0061982	meiosis I cell cycle process	19_GO:0022414 reproductive process	-8.1	6.7	8.6	30182	124	547	15	2.7	0.7	1164|2177|2956|4361|5347|5885|5888|7153|8438|9133|9319|10403|26271|84057|378708	CKS2|FANCD2|MSH6|MRE11|PLK1|RAD21|RAD51|TOP2A|RAD54L|CCNB2|TRIP13|NDC80|FBXO5|MND1|CENPS	-6.1	MyList
GO Cellular Components	20	GO:0005874	microtubule		-8.1	3.5	7.3	30182	461	547	29	5.3	0.96	1062|3192|3619|3832|3833|3835|3925|4751|5347|6993|7277|8655|8661|9212|9585|9793|10376|10383|10574|10726|29127|55920|56271|56992|79848|128866|203068|259266|348235	CENPE|HNRNPU|INCENP|KIF11|KIFC1|KIF22|STMN1|NEK2|PLK1|DYNLT1|TUBA4A|DYNLL1|EIF3A|AURKB|KIF20B|CKAP5|TUBA1B|TUBB4B|CCT7|NUDC|RACGAP1|RCC2|BEX4|KIF15|CSPP1|CHMP4B|TUBB|ASPM|SKA2	-6	MyList
GO Cellular Components	20	GO:0005635	nuclear envelope		-8.1	3.4	7.2	30182	490	547	30	5.5	0.97	142|665|821|1019|1063|1069|2023|2597|3837|3843|4001|4085|4521|5108|5901|5902|6272|7112|8086|8089|8815|23165|23224|23468|26173|51495|55916|84629|128866|203068	PARP1|BNIP3L|CANX|CDK4|CENPF|CETN2|ENO1|GAPDH|KPNB1|IPO5|LMNB1|MAD2L1|NUDT1|PCM1|RAN|RANBP1|SORT1|TMPO|AAAS|YEATS4|BANF1|NUP205|SYNE2|CBX5|INTS1|HACD3|NXT2|TNRC18|CHMP4B|TUBB	-6	MyList
GO Biological Processes	19	GO:0009150	purine ribonucleotide metabolic process	19_GO:0008152 metabolic process	-8.1	3.8	7.4	30182	379	547	26	4.8	0.91	142|471|498|517|518|522|2023|2584|2597|2987|3094|3251|4708|4712|4729|4831|5211|5901|7351|10606|10632|30833|51703|83401|122970|267020	PARP1|ATIC|ATP5F1A|ATP5MC2|ATP5MC3|ATP5PF|ENO1|GALK1|GAPDH|GUK1|HINT1|HPRT1|NDUFB2|NDUFB6|NDUFV2|NME2|PFKL|RAN|UCP2|PAICS|ATP5MG|NT5C|ACSL5|ELOVL3|ACOT4|ATP5MGL	-6	MyList
GO Cellular Components	20	GO:0044391	ribosomal subunit		-8.1	5.4	8.1	30182	185	547	18	3.3	0.76	6122|6124|6130|6137|6187|6194|6205|6206|6218|6222|6224|51065|51258|51264|55052|64976|65003|78988	RPL3|RPL4|RPL7A|RPL13|RPS2|RPS6|RPS11|RPS12|RPS17|RPS18|RPS20|RPS27L|MRPL51|MRPL27|MRPL20|MRPL40|MRPL11|MRPL57	-6	MyList
GO Biological Processes	19	GO:0034502	protein localization to chromosome	19_GO:0051179 localization	-8	8	9	30182	90	547	13	2.4	0.65	1058|2146|4436|5347|5885|6118|9184|9212|9555|54908|54984|55920|84250	CENPA|EZH2|MSH2|PLK1|RAD21|RPA2|BUB3|AURKB|MACROH2A1|SPDL1|PINX1|RCC2|SLF1	-6	MyList
GO Cellular Components	20	GO:0043596	nuclear replication fork		-8	14	11	30182	35	547	9	1.6	0.54	142|4172|5111|5424|5558|6118|10714|54962|55388	PARP1|MCM3|PCNA|POLD1|PRIM2|RPA2|POLD3|TIPIN|MCM10	-6	MyList
GO Biological Processes	19	GO:0051298	centrosome duplication	19_GO:0009987 cellular process	-8	14	11	30182	35	547	9	1.6	0.54	1017|1069|6491|9738|9793|10403|10733|55125|163786	CDK2|CETN2|STIL|CCP110|CKAP5|NDC80|PLK4|CEP192|SASS6	-6	MyList
GO Biological Processes	19	GO:0009141	nucleoside triphosphate metabolic process	19_GO:0008152 metabolic process	-8	5	7.9	30182	208	547	19	3.5	0.78	142|498|517|518|522|1841|1854|2023|2584|2597|4708|4712|4729|4831|5211|5901|7351|10632|267020	PARP1|ATP5F1A|ATP5MC2|ATP5MC3|ATP5PF|DTYMK|DUT|ENO1|GALK1|GAPDH|NDUFB2|NDUFB6|NDUFV2|NME2|PFKL|RAN|UCP2|ATP5MG|ATP5MGL	-6	MyList
GO Biological Processes	19	GO:0051347	positive regulation of transferase activity	19_GO:0065007 biological regulation	-8	3.3	7.1	30182	522	547	31	5.7	0.99	896|991|1062|1736|1894|2146|3181|3320|3815|4361|4683|4751|5111|5347|5478|5558|5983|5984|5985|6187|6850|9212|9837|10728|11065|22974|27338|55704|63967|79075|388121	CCND3|CDC20|CENPE|DKC1|ECT2|EZH2|HNRNPA2B1|HSP90AA1|KIT|MRE11|NBN|NEK2|PCNA|PLK1|PPIA|PRIM2|RFC3|RFC4|RFC5|RPS2|SYK|AURKB|GINS1|PTGES3|UBE2C|TPX2|UBE2S|CCDC88A|CLSPN|DSCC1|TNFAIP8L3	-6	MyList
GO Biological Processes	19	GO:1903311	regulation of mRNA metabolic process	19_GO:0008152 metabolic process	-8	4	7.5	30182	329	547	24	4.4	0.88	580|708|1660|1869|2521|3181|3182|3192|4904|5725|6428|6429|6432|6626|8531|8570|10921|10949|11051|11340|22916|27316|55110|56915	BARD1|C1QBP|DHX9|E2F1|FUS|HNRNPA2B1|HNRNPAB|HNRNPU|YBX1|PTBP1|SRSF3|SRSF4|SRSF7|SNRPA|YBX3|KHSRP|RNPS1|HNRNPA0|NUDT21|EXOSC8|NCBP2|RBMX|MAGOHB|EXOSC5	-6	MyList
GO Biological Processes	19	GO:0006091	generation of precursor metabolites and energy	19_GO:0008152 metabolic process	-8	3.6	7.3	30182	410	547	27	4.9	0.93	231|444|498|522|847|1329|2023|2584|2597|4190|4436|4708|4712|4729|4835|5019|5211|6888|7086|7157|7351|9563|10632|10728|22934|29796|55276	AKR1B1|ASPH|ATP5F1A|ATP5PF|CAT|COX5B|ENO1|GALK1|GAPDH|MDH1|MSH2|NDUFB2|NDUFB6|NDUFV2|NQO2|OXCT1|PFKL|TALDO1|TKT|TP53|UCP2|H6PD|ATP5MG|PTGES3|RPIA|UQCR10|PGM2	-6	MyList
GO Biological Processes	19	GO:0051028	mRNA transport	19_GO:0051179 localization	-8	6.5	8.5	30182	127	547	15	2.7	0.7	1069|1660|3181|6428|6432|8086|8570|10189|10212|22916|23165|55110|55916|80145|220988	CETN2|DHX9|HNRNPA2B1|SRSF3|SRSF7|AAAS|KHSRP|ALYREF|DDX39A|NCBP2|NUP205|MAGOHB|NXT2|THOC7|HNRNPA3	-5.9	MyList
GO Biological Processes	19	GO:0010032	meiotic chromosome condensation	19_GO:0022414 reproductive process	-7.9	46	15	30182	6	547	5	0.91	0.41	9918|10051|10592|23310|23397	NCAPD2|SMC4|SMC2|NCAPD3|NCAPH	-5.9	MyList
GO Cellular Components	20	GO:0051233	spindle midzone		-7.9	14	10	30182	36	547	9	1.6	0.54	1062|3192|3619|5347|9212|9585|29127|55143|55920	CENPE|HNRNPU|INCENP|PLK1|AURKB|KIF20B|RACGAP1|CDCA8|RCC2	-5.9	MyList
GO Biological Processes	19	GO:0008608	attachment of spindle microtubules to kinetochore	19_GO:0009987 cellular process	-7.9	17	11	30182	26	547	8	1.5	0.51	1062|9184|9212|10403|57405|83540|147841|151648	CENPE|BUB3|AURKB|NDC80|SPC25|NUF2|SPC24|SGO1	-5.9	MyList
GO Biological Processes	19	GO:0009165	nucleotide biosynthetic process	19_GO:0008152 metabolic process	-7.8	4.5	7.6	30182	260	547	21	3.8	0.82	471|498|517|518|522|1841|1854|2987|3251|4708|4712|4729|4831|6240|6470|10606|10632|51703|80308|83401|267020	ATIC|ATP5F1A|ATP5MC2|ATP5MC3|ATP5PF|DTYMK|DUT|GUK1|HPRT1|NDUFB2|NDUFB6|NDUFV2|NME2|RRM1|SHMT1|PAICS|ATP5MG|ACSL5|FLAD1|ELOVL3|ATP5MGL	-5.8	MyList
GO Biological Processes	19	GO:0051987	positive regulation of attachment of spindle microtubules to kinetochore	19_GO:0048518 positive regulation of biological process	-7.8	30	13	30182	11	547	6	1.1	0.45	332|3192|3619|9212|55143|55920	BIRC5|HNRNPU|INCENP|AURKB|CDCA8|RCC2	-5.8	MyList
GO Biological Processes	19	GO:0045739	positive regulation of DNA repair	19_GO:0048518 positive regulation of biological process	-7.8	6.4	8.3	30182	130	547	15	2.7	0.7	142|605|672|1660|2521|5111|6597|7398|7528|8089|8607|10155|10635|29117|84250	PARP1|BCL7A|BRCA1|DHX9|FUS|PCNA|SMARCA4|USP1|YY1|YEATS4|RUVBL1|TRIM28|RAD51AP1|BRD7|SLF1	-5.8	MyList
GO Molecular Functions	21	GO:0003712	transcription coregulator activity		-7.8	3.3	7	30182	503	547	30	5.5	0.97	408|672|708|865|1660|2023|2146|2521|3068|3148|3159|3192|3281|4591|4831|4851|5036|6597|8607|9319|9994|10155|11168|22913|29117|50810|51053|64710|84660|119392	ARRB1|BRCA1|C1QBP|CBFB|DHX9|ENO1|EZH2|FUS|HDGF|HMGB2|HMGA1|HNRNPU|HSBP1|TRIM37|NME2|NOTCH1|PA2G4|SMARCA4|RUVBL1|TRIP13|CASP8AP2|TRIM28|PSIP1|RALY|BRD7|HDGFL3|GMNN|NUCKS1|CCDC62|SFR1	-5.8	MyList
GO Molecular Functions	21	GO:0019901	protein kinase binding		-7.8	2.9	6.8	30182	686	547	36	6.6	1.1	142|708|896|1031|1164|1869|3094|3280|3320|3832|4436|5111|5140|5347|6009|6194|6850|7037|7153|7157|7277|7443|8651|8661|9555|10935|10949|11113|22974|25893|26271|29127|54875|55125|55704|55920	PARP1|C1QBP|CCND3|CDKN2C|CKS2|E2F1|HINT1|HES1|HSP90AA1|KIF11|MSH2|PCNA|PDE3B|PLK1|RHEB|RPS6|SYK|TFRC|TOP2A|TP53|TUBA4A|VRK1|SOCS1|EIF3A|MACROH2A1|PRDX3|HNRNPA0|CIT|TPX2|TRIM58|FBXO5|RACGAP1|CNTLN|CEP192|CCDC88A|RCC2	-5.8	MyList
GO Biological Processes	19	GO:1901978	positive regulation of cell cycle checkpoint	19_GO:0023052 signaling	-7.8	21	12	30182	18	547	7	1.3	0.48	332|3619|4085|9212|10403|55143|348654	BIRC5|INCENP|MAD2L1|AURKB|NDC80|CDCA8|GEN1	-5.8	MyList
GO Biological Processes	19	GO:0000723	telomere maintenance	19_GO:0008152 metabolic process	-7.6	7.4	8.6	30182	97	547	13	2.4	0.65	142|1736|3320|4361|4683|5111|5888|5981|6118|7528|8607|10728|54984	PARP1|DKC1|HSP90AA1|MRE11|NBN|PCNA|RAD51|RFC1|RPA2|YY1|RUVBL1|PTGES3|PINX1	-5.7	MyList
GO Biological Processes	19	GO:0010972	negative regulation of G2/M transition of mitotic cell cycle	19_GO:0048519 negative regulation of biological process	-7.6	9.3	9.1	30182	65	547	11	2	0.6	580|672|4361|4683|4998|5347|5885|9212|11073|54984|63967	BARD1|BRCA1|MRE11|NBN|ORC1|PLK1|RAD21|AURKB|TOPBP1|PINX1|CLSPN	-5.7	MyList
GO Biological Processes	19	GO:1900180	regulation of protein localization to nucleus	19_GO:0051179 localization	-7.6	6.2	8.2	30182	134	547	15	2.7	0.7	142|1495|1736|1894|2752|3320|3843|5347|5901|7037|9221|10155|10574|29969|54984	PARP1|CTNNA1|DKC1|ECT2|GLUL|HSP90AA1|IPO5|PLK1|RAN|TFRC|NOLC1|TRIM28|CCT7|MDFIC|PINX1	-5.7	MyList
GO Molecular Functions	21	GO:0140030	modification-dependent protein binding		-7.6	5.4	7.9	30182	175	547	17	3.1	0.74	2956|4300|5897|6597|8089|10951|11091|22823|23310|23468|23512|29117|29128|30827|54764|54892|79931	MSH6|MLLT3|RAG2|SMARCA4|YEATS4|CBX1|WDR5|MTF2|NCAPD3|CBX5|SUZ12|BRD7|UHRF1|CXXC1|ZRANB1|NCAPG2|TNIP3	-5.7	MyList
GO Biological Processes	19	GO:0009259	ribonucleotide metabolic process	19_GO:0008152 metabolic process	-7.6	3.6	7.1	30182	398	547	26	4.8	0.91	142|471|498|517|518|522|2023|2584|2597|2987|3094|3251|4708|4712|4729|4831|5211|5901|7351|10606|10632|30833|51703|83401|122970|267020	PARP1|ATIC|ATP5F1A|ATP5MC2|ATP5MC3|ATP5PF|ENO1|GALK1|GAPDH|GUK1|HINT1|HPRT1|NDUFB2|NDUFB6|NDUFV2|NME2|PFKL|RAN|UCP2|PAICS|ATP5MG|NT5C|ACSL5|ELOVL3|ACOT4|ATP5MGL	-5.7	MyList
GO Molecular Functions	21	GO:0008017	microtubule binding		-7.6	4.3	7.4	30182	268	547	21	3.8	0.82	332|1062|1063|1069|2597|3832|3833|3835|5347|8636|9448|9585|9787|9793|29127|50810|55704|55920|56992|147841|348235	BIRC5|CENPE|CENPF|CETN2|GAPDH|KIF11|KIFC1|KIF22|PLK1|SSNA1|MAP4K4|KIF20B|DLGAP5|CKAP5|RACGAP1|HDGFL3|CCDC88A|RCC2|KIF15|SPC24|SKA2	-5.6	MyList
GO Biological Processes	19	GO:0008283	cell population proliferation	19_GO:0009987 cellular process	-7.6	2.8	6.7	30182	699	547	36	6.6	1.1	444|699|861|896|1031|1164|1495|2120|2752|3070|3251|3280|3329|3575|3815|4176|4361|4683|4851|5052|5108|5897|6194|7157|9212|9289|9788|9837|10728|23512|26173|29127|54892|55388|79915|259266	ASPH|BUB1|RUNX1|CCND3|CDKN2C|CKS2|CTNNA1|ETV6|GLUL|HELLS|HPRT1|HES1|HSPD1|IL7R|KIT|MCM7|MRE11|NBN|NOTCH1|PRDX1|PCM1|RAG2|RPS6|TP53|AURKB|ADGRG1|MTSS1|GINS1|PTGES3|SUZ12|INTS1|RACGAP1|NCAPG2|MCM10|ATAD5|ASPM	-5.6	MyList
GO Molecular Functions	21	GO:0003735	structural constituent of ribosome		-7.6	5.3	7.8	30182	177	547	17	3.1	0.74	6122|6124|6130|6137|6187|6194|6205|6206|6218|6222|6224|51065|51258|51264|55052|65003|78988	RPL3|RPL4|RPL7A|RPL13|RPS2|RPS6|RPS11|RPS12|RPS17|RPS18|RPS20|RPS27L|MRPL51|MRPL27|MRPL20|MRPL11|MRPL57	-5.6	MyList
GO Biological Processes	19	GO:0042770	signal transduction in response to DNA damage	19_GO:0023052 signaling	-7.5	6	8	30182	137	547	15	2.7	0.7	672|1017|1869|2177|4361|4436|4683|5347|6118|7157|11073|51065|54962|63967|79915	BRCA1|CDK2|E2F1|FANCD2|MRE11|MSH2|NBN|PLK1|RPA2|TP53|TOPBP1|RPS27L|TIPIN|CLSPN|ATAD5	-5.5	MyList
GO Biological Processes	19	GO:0051640	organelle localization	19_GO:0051179 localization	-7.5	3.2	6.8	30182	519	547	30	5.5	0.97	1058|1062|1063|3281|3619|3815|3833|3835|3837|4001|4085|5108|5347|5901|6850|6993|9787|10403|10494|10726|23224|54908|54984|55143|55212|55435|83540|113130|128866|259266	CENPA|CENPE|CENPF|HSBP1|INCENP|KIT|KIFC1|KIF22|KPNB1|LMNB1|MAD2L1|PCM1|PLK1|RAN|SYK|DYNLT1|DLGAP5|NDC80|STK25|NUDC|SYNE2|SPDL1|PINX1|CDCA8|BBS7|AP1AR|NUF2|CDCA5|CHMP4B|ASPM	-5.5	MyList
GO Cellular Components	20	GO:0043073	germ cell nucleus		-7.5	9.1	9	30182	67	547	11	2	0.6	672|1017|1786|5111|5888|5901|7153|7157|9319|11073|285051	BRCA1|CDK2|DNMT1|PCNA|RAD51|RAN|TOP2A|TP53|TRIP13|TOPBP1|STPG4	-5.5	MyList
GO Biological Processes	19	GO:1903490	positive regulation of mitotic cytokinesis	19_GO:0048518 positive regulation of biological process	-7.4	39	14	30182	7	547	5	0.91	0.41	332|3619|9212|9585|55143	BIRC5|INCENP|AURKB|KIF20B|CDCA8	-5.4	MyList
GO Biological Processes	19	GO:0002562	somatic diversification of immune receptors via germline recombination within a single locus	19_GO:0002376 immune system process	-7.4	12	9.7	30182	41	547	9	1.6	0.54	2956|3148|3329|4436|4683|5897|7374|7528|79915	MSH6|HMGB2|HSPD1|MSH2|NBN|RAG2|UNG|YY1|ATAD5	-5.4	MyList
GO Biological Processes	19	GO:0016444	somatic cell DNA recombination	19_GO:0008152 metabolic process	-7.4	12	9.7	30182	41	547	9	1.6	0.54	2956|3148|3329|4436|4683|5897|7374|7528|79915	MSH6|HMGB2|HSPD1|MSH2|NBN|RAG2|UNG|YY1|ATAD5	-5.4	MyList
GO Biological Processes	19	GO:0009205	purine ribonucleoside triphosphate metabolic process	19_GO:0008152 metabolic process	-7.3	5.1	7.6	30182	183	547	17	3.1	0.74	142|498|517|518|522|2023|2584|2597|4708|4712|4729|4831|5211|5901|7351|10632|267020	PARP1|ATP5F1A|ATP5MC2|ATP5MC3|ATP5PF|ENO1|GALK1|GAPDH|NDUFB2|NDUFB6|NDUFV2|NME2|PFKL|RAN|UCP2|ATP5MG|ATP5MGL	-5.4	MyList
GO Biological Processes	19	GO:1903320	regulation of protein modification by small protein conjugation or removal	19_GO:0008152 metabolic process	-7.3	4.3	7.2	30182	255	547	20	3.7	0.8	408|672|991|3320|4085|5347|5478|6187|6224|8533|9184|10055|10362|11065|11146|26271|27338|54984|55215|378708	ARRB1|BRCA1|CDC20|HSP90AA1|MAD2L1|PLK1|PPIA|RPS2|RPS20|COPS3|BUB3|SAE1|HMG20B|UBE2C|GLMN|FBXO5|UBE2S|PINX1|FANCI|CENPS	-5.3	MyList
GO Biological Processes	19	GO:1900262	regulation of DNA-directed DNA polymerase activity	19_GO:0008152 metabolic process	-7.3	25	12	30182	13	547	6	1.1	0.45	5111|5983|5984|5985|9837|79075	PCNA|RFC3|RFC4|RFC5|GINS1|DSCC1	-5.3	MyList
GO Biological Processes	19	GO:0051231	spindle elongation	19_GO:0009987 cellular process	-7.3	25	12	30182	13	547	6	1.1	0.45	332|3619|3832|9212|29127|55143	BIRC5|INCENP|KIF11|AURKB|RACGAP1|CDCA8	-5.3	MyList
GO Biological Processes	19	GO:1900264	positive regulation of DNA-directed DNA polymerase activity	19_GO:0048518 positive regulation of biological process	-7.3	25	12	30182	13	547	6	1.1	0.45	5111|5983|5984|5985|9837|79075	PCNA|RFC3|RFC4|RFC5|GINS1|DSCC1	-5.3	MyList
GO Biological Processes	19	GO:0032204	regulation of telomere maintenance	19_GO:0008152 metabolic process	-7.3	6.9	8.2	30182	104	547	13	2.4	0.65	142|1736|3181|3192|4361|4683|4751|7528|8607|9212|10574|54984|84250	PARP1|DKC1|HNRNPA2B1|HNRNPU|MRE11|NBN|NEK2|YY1|RUVBL1|AURKB|CCT7|PINX1|SLF1	-5.3	MyList
GO Biological Processes	19	GO:0007127	meiosis I	19_GO:0022414 reproductive process	-7.3	6.3	8	30182	123	547	14	2.6	0.68	1164|2177|4361|5347|5885|5888|7153|8438|9133|9319|10403|26271|84057|378708	CKS2|FANCD2|MRE11|PLK1|RAD21|RAD51|TOP2A|RAD54L|CCNB2|TRIP13|NDC80|FBXO5|MND1|CENPS	-5.3	MyList
GO Molecular Functions	21	GO:0045296	cadherin binding		-7.3	3.8	7	30182	333	547	23	4.2	0.86	302|471|1495|2023|4361|5052|5901|5902|6130|6187|7112|8353|8607|9133|9793|10528|10606|10726|26156|55833|57650|81624|128866	ANXA2|ATIC|CTNNA1|ENO1|MRE11|PRDX1|RAN|RANBP1|RPL7A|RPS2|TMPO|H3C6|RUVBL1|CCNB2|CKAP5|NOP56|PAICS|NUDC|RSL1D1|UBAP2|CIP2A|DIAPH3|CHMP4B	-5.3	MyList
GO Biological Processes	19	GO:2000045	regulation of G1/S transition of mitotic cell cycle	19_GO:0050789 regulation of biological process	-7.2	5	7.5	30182	186	547	17	3.1	0.74	605|896|1017|1031|1869|2146|5721|5933|6118|6240|6491|6597|7157|7465|29117|51065|163786	BCL7A|CCND3|CDK2|CDKN2C|E2F1|EZH2|PSME2|RBL1|RPA2|RRM1|STIL|SMARCA4|TP53|WEE1|BRD7|RPS27L|SASS6	-5.3	MyList
GO Biological Processes	19	GO:0090231	regulation of spindle checkpoint	19_GO:0023052 signaling	-7.2	18	11	30182	21	547	7	1.3	0.48	332|3619|4085|9212|10403|55143|348654	BIRC5|INCENP|MAD2L1|AURKB|NDC80|CDCA8|GEN1	-5.3	MyList
GO Biological Processes	19	GO:1903504	regulation of mitotic spindle checkpoint	19_GO:0023052 signaling	-7.2	18	11	30182	21	547	7	1.3	0.48	332|3619|4085|9212|10403|55143|348654	BIRC5|INCENP|MAD2L1|AURKB|NDC80|CDCA8|GEN1	-5.3	MyList
GO Biological Processes	19	GO:0090266	regulation of mitotic cell cycle spindle assembly checkpoint	19_GO:0023052 signaling	-7.2	18	11	30182	21	547	7	1.3	0.48	332|3619|4085|9212|10403|55143|348654	BIRC5|INCENP|MAD2L1|AURKB|NDC80|CDCA8|GEN1	-5.3	MyList
GO Molecular Functions	21	GO:0003729	mRNA binding		-7.2	3	6.6	30182	595	547	32	5.9	1	708|1660|2521|2926|3181|3182|3192|3320|3609|4670|4904|5094|5725|6187|6429|6470|6631|6741|7157|8531|8570|8661|10189|10236|10921|10949|11051|11340|22916|26156|27316|51247	C1QBP|DHX9|FUS|GRSF1|HNRNPA2B1|HNRNPAB|HNRNPU|HSP90AA1|ILF3|HNRNPM|YBX1|PCBP2|PTBP1|RPS2|SRSF4|SHMT1|SNRPC|SSB|TP53|YBX3|KHSRP|EIF3A|ALYREF|HNRNPR|RNPS1|HNRNPA0|NUDT21|EXOSC8|NCBP2|RSL1D1|RBMX|PAIP2	-5.3	MyList
GO Molecular Functions	21	GO:0031491	nucleosome binding		-7.2	8.5	8.7	30182	71	547	11	2	0.6	142|3007|3008|3015|3151|4676|6597|6749|9324|9555|11198	PARP1|H1-3|H1-4|H2AZ1|HMGN2|NAP1L4|SMARCA4|SSRP1|HMGN3|MACROH2A1|SUPT16H	-5.3	MyList
GO Biological Processes	19	GO:0016570	histone modification	19_GO:0008152 metabolic process	-7.2	3.5	6.9	30182	389	547	25	4.6	0.89	580|672|1017|2146|3007|3008|4591|5888|5931|6421|6839|7443|7468|8089|8520|8607|9212|11091|23168|23512|29128|30827|51504|79723|84525	BARD1|BRCA1|CDK2|EZH2|H1-3|H1-4|TRIM37|RAD51|RBBP7|SFPQ|SUV39H1|VRK1|NSD2|YEATS4|HAT1|RUVBL1|AURKB|WDR5|RTF1|SUZ12|UHRF1|CXXC1|TRMT112|SUV39H2|HOPX	-5.3	MyList
GO Biological Processes	19	GO:0080135	regulation of cellular response to stress	19_GO:0050896 response to stimulus	-7.2	2.7	6.4	30182	726	547	36	6.6	1.1	142|580|605|672|1660|2023|2521|4841|5052|5111|5478|5888|6118|6421|6597|7157|7398|7468|7528|7913|8089|8531|8533|8607|9448|10155|10494|10635|26271|29117|29969|54832|55872|79915|84250|116028	PARP1|BARD1|BCL7A|BRCA1|DHX9|ENO1|FUS|NONO|PRDX1|PCNA|PPIA|RAD51|RPA2|SFPQ|SMARCA4|TP53|USP1|NSD2|YY1|DEK|YEATS4|YBX3|COPS3|RUVBL1|MAP4K4|TRIM28|STK25|RAD51AP1|FBXO5|BRD7|MDFIC|VPS13C|PBK|ATAD5|SLF1|RMI2	-5.2	MyList
GO Biological Processes	19	GO:0009144	purine nucleoside triphosphate metabolic process	19_GO:0008152 metabolic process	-7.2	5	7.5	30182	188	547	17	3.1	0.74	142|498|517|518|522|2023|2584|2597|4708|4712|4729|4831|5211|5901|7351|10632|267020	PARP1|ATP5F1A|ATP5MC2|ATP5MC3|ATP5PF|ENO1|GALK1|GAPDH|NDUFB2|NDUFB6|NDUFV2|NME2|PFKL|RAN|UCP2|ATP5MG|ATP5MGL	-5.2	MyList
GO Biological Processes	19	GO:0001701	in utero embryonic development	19_GO:0032502 developmental process	-7.2	3.5	6.8	30182	392	547	25	4.6	0.89	689|3280|4436|4678|4683|4751|4851|4904|6137|6491|7157|8531|8533|9133|9394|9837|10155|10733|23168|26173|54892|55723|84295|84525|84660	BTF3|HES1|MSH2|NASP|NBN|NEK2|NOTCH1|YBX1|RPL13|STIL|TP53|YBX3|COPS3|CCNB2|HS6ST1|GINS1|TRIM28|PLK4|RTF1|INTS1|NCAPG2|ASF1B|PHF6|HOPX|CCDC62	-5.2	MyList
GO Biological Processes	19	GO:0009199	ribonucleoside triphosphate metabolic process	19_GO:0008152 metabolic process	-7.1	4.9	7.4	30182	190	547	17	3.1	0.74	142|498|517|518|522|2023|2584|2597|4708|4712|4729|4831|5211|5901|7351|10632|267020	PARP1|ATP5F1A|ATP5MC2|ATP5MC3|ATP5PF|ENO1|GALK1|GAPDH|NDUFB2|NDUFB6|NDUFV2|NME2|PFKL|RAN|UCP2|ATP5MG|ATP5MGL	-5.2	MyList
GO Cellular Components	20	GO:1904949	ATPase complex		-7.1	5.6	7.6	30182	147	547	15	2.7	0.7	498|517|518|522|605|5931|6597|7528|7913|8099|8607|10632|23512|29117|267020	ATP5F1A|ATP5MC2|ATP5MC3|ATP5PF|BCL7A|RBBP7|SMARCA4|YY1|DEK|CDK2AP1|RUVBL1|ATP5MG|SUZ12|BRD7|ATP5MGL	-5.2	MyList
GO Biological Processes	19	GO:0048025	negative regulation of mRNA splicing, via spliceosome	19_GO:0048519 negative regulation of biological process	-7.1	18	11	30182	22	547	7	1.3	0.48	708|3181|5725|6429|6432|10921|27316	C1QBP|HNRNPA2B1|PTBP1|SRSF4|SRSF7|RNPS1|RBMX	-5.2	MyList
GO Biological Processes	19	GO:0007064	mitotic sister chromatid cohesion	19_GO:0009987 cellular process	-7.1	18	11	30182	22	547	7	1.3	0.48	991|5885|8243|9126|79075|113130|151648	CDC20|RAD21|SMC1A|SMC3|DSCC1|CDCA5|SGO1	-5.2	MyList
GO Biological Processes	19	GO:0051382	kinetochore assembly	19_GO:0009987 cellular process	-7	24	12	30182	14	547	6	1.1	0.45	1058|1062|1063|9787|55839|64946	CENPA|CENPE|CENPF|DLGAP5|CENPN|CENPH	-5.1	MyList
GO Biological Processes	19	GO:0040029	epigenetic regulation of gene expression	19_GO:0008152 metabolic process	-7	5.6	7.6	30182	149	547	15	2.7	0.7	672|1786|2146|3070|3192|4001|6839|7157|8353|8520|9555|11091|11146|23512|29117	BRCA1|DNMT1|EZH2|HELLS|HNRNPU|LMNB1|SUV39H1|TP53|H3C6|HAT1|MACROH2A1|WDR5|GLMN|SUZ12|BRD7	-5.1	MyList
GO Biological Processes	19	GO:1902423	regulation of attachment of mitotic spindle microtubules to kinetochore	19_GO:0051179 localization	-7	34	13	30182	8	547	5	0.91	0.41	332|3192|3619|9212|55143	BIRC5|HNRNPU|INCENP|AURKB|CDCA8	-5.1	MyList
GO Biological Processes	19	GO:1902425	positive regulation of attachment of mitotic spindle microtubules to kinetochore	19_GO:0051179 localization	-7	34	13	30182	8	547	5	0.91	0.41	332|3192|3619|9212|55143	BIRC5|HNRNPU|INCENP|AURKB|CDCA8	-5.1	MyList
GO Cellular Components	20	GO:0031262	Ndc80 complex		-7	55	15	30182	4	547	4	0.73	0.36	10403|57405|83540|147841	NDC80|SPC25|NUF2|SPC24	-5.1	MyList
GO Cellular Components	20	GO:0034708	methyltransferase complex		-7	7.2	8.1	30182	92	547	12	2.2	0.63	2079|2146|5931|6628|6632|6636|6637|8607|11091|23468|23512|30827	ERH|EZH2|RBBP7|SNRPB|SNRPD1|SNRPF|SNRPG|RUVBL1|WDR5|CBX5|SUZ12|CXXC1	-5.1	MyList
GO Biological Processes	19	GO:0032774	RNA biosynthetic process	19_GO:0008152 metabolic process	-7	2.9	6.4	30182	612	547	32	5.9	1	142|302|865|1017|1660|1786|1869|1871|2521|3068|3159|4150|4851|5094|5435|5438|5558|5757|6597|7157|7913|9319|10921|11168|11198|22913|22916|23168|27316|50810|64121|221830	PARP1|ANXA2|CBFB|CDK2|DHX9|DNMT1|E2F1|E2F3|FUS|HDGF|HMGA1|MAZ|NOTCH1|PCBP2|POLR2F|POLR2I|PRIM2|PTMA|SMARCA4|TP53|DEK|TRIP13|RNPS1|PSIP1|SUPT16H|RALY|NCBP2|RTF1|RBMX|HDGFL3|RRAGC|POLR1F	-5	MyList
GO Biological Processes	19	GO:0032467	positive regulation of cytokinesis	19_GO:0048518 positive regulation of biological process	-6.9	11	9	30182	46	547	9	1.6	0.54	332|1894|3619|9212|9585|11113|29127|55143|79848	BIRC5|ECT2|INCENP|AURKB|KIF20B|CIT|RACGAP1|CDCA8|CSPP1	-5	MyList
GO Biological Processes	19	GO:0032465	regulation of cytokinesis	19_GO:0050789 regulation of biological process	-6.9	7.1	8	30182	93	547	12	2.2	0.63	332|1069|1894|3619|5347|9212|9585|9738|11113|29127|55143|79848	BIRC5|CETN2|ECT2|INCENP|PLK1|AURKB|KIF20B|CCP110|CIT|RACGAP1|CDCA8|CSPP1	-5	MyList
GO Biological Processes	19	GO:0051781	positive regulation of cell division	19_GO:0048518 positive regulation of biological process	-6.9	7.1	8	30182	93	547	12	2.2	0.63	332|847|1894|3619|4192|4904|9212|9585|11113|29127|55143|79848	BIRC5|CAT|ECT2|INCENP|MDK|YBX1|AURKB|KIF20B|CIT|RACGAP1|CDCA8|CSPP1	-5	MyList
GO Biological Processes	19	GO:0046649	lymphocyte activation	19_GO:0002376 immune system process	-6.9	3.2	6.5	30182	464	547	27	4.9	0.93	865|896|1021|1803|2146|2956|3070|3251|3280|3329|3575|3815|4192|4436|4602|4683|5052|5897|6194|6850|6966|6967|7157|7374|7528|8581|79915	CBFB|CCND3|CDK6|DPP4|EZH2|MSH6|HELLS|HPRT1|HES1|HSPD1|IL7R|KIT|MDK|MSH2|MYB|NBN|PRDX1|RAG2|RPS6|SYK|TRGC1|TRGC2|TP53|UNG|YY1|LY6D|ATAD5	-5	MyList
GO Biological Processes	19	GO:2000779	regulation of double-strand break repair	19_GO:0050896 response to stimulus	-6.8	5.8	7.5	30182	133	547	14	2.6	0.68	142|605|2521|5888|6118|6597|7468|7913|8089|8607|10635|29117|84250|116028	PARP1|BCL7A|FUS|RAD51|RPA2|SMARCA4|NSD2|DEK|YEATS4|RUVBL1|RAD51AP1|BRD7|SLF1|RMI2	-4.9	MyList
GO Molecular Functions	21	GO:0000287	magnesium ion binding		-6.8	4.5	7	30182	223	547	18	3.3	0.76	1017|1854|2023|2752|2956|3251|4436|5347|5901|6009|7086|7153|7465|25996|55276|60496|64121|348654	CDK2|DUT|ENO1|GLUL|MSH6|HPRT1|MSH2|PLK1|RAN|RHEB|TKT|TOP2A|WEE1|REXO2|PGM2|AASDHPPT|RRAGC|GEN1	-4.9	MyList
GO Molecular Functions	21	GO:0035064	methylated histone binding		-6.8	7.8	8.1	30182	78	547	11	2	0.6	2956|5897|10951|11091|22823|23310|23468|23512|29128|30827|54892	MSH6|RAG2|CBX1|WDR5|MTF2|NCAPD3|CBX5|SUZ12|UHRF1|CXXC1|NCAPG2	-4.9	MyList
GO Molecular Functions	21	GO:0000217	DNA secondary structure binding		-6.8	13	9.3	30182	35	547	8	1.5	0.51	2956|3148|3159|4436|7528|10635|63967|348654	MSH6|HMGB2|HMGA1|MSH2|YY1|RAD51AP1|CLSPN|GEN1	-4.9	MyList
GO Biological Processes	19	GO:0000281	mitotic cytokinesis	19_GO:0009987 cellular process	-6.7	7.7	8.1	30182	79	547	11	2	0.6	332|1058|1894|3619|3925|5347|9212|11113|29127|55143|128866	BIRC5|CENPA|ECT2|INCENP|STMN1|PLK1|AURKB|CIT|RACGAP1|CDCA8|CHMP4B	-4.8	MyList
GO Cellular Components	20	GO:0005814	centriole		-6.7	5.3	7.3	30182	157	547	15	2.7	0.7	1069|5108|5347|5901|6491|7153|8636|9738|10733|25886|54875|55125|55704|84131|163786	CETN2|PCM1|PLK1|RAN|STIL|TOP2A|SSNA1|CCP110|PLK4|POC1A|CNTLN|CEP192|CCDC88A|CEP78|SASS6	-4.8	MyList
GO Biological Processes	19	GO:0090407	organophosphate biosynthetic process	19_GO:0008152 metabolic process	-6.7	3	6.3	30182	535	547	29	5.3	0.96	471|498|517|518|522|1154|1841|1854|2987|3251|3422|4708|4712|4729|4831|6240|6470|7083|7086|8651|9926|10606|10632|51477|51703|80308|83401|114971|267020	ATIC|ATP5F1A|ATP5MC2|ATP5MC3|ATP5PF|CISH|DTYMK|DUT|GUK1|HPRT1|IDI1|NDUFB2|NDUFB6|NDUFV2|NME2|RRM1|SHMT1|TK1|TKT|SOCS1|LPGAT1|PAICS|ATP5MG|ISYNA1|ACSL5|FLAD1|ELOVL3|PTPMT1|ATP5MGL	-4.8	MyList
GO Biological Processes	19	GO:0046034	ATP metabolic process	19_GO:0008152 metabolic process	-6.7	5.2	7.3	30182	158	547	15	2.7	0.7	142|498|517|518|522|2023|2584|2597|4708|4712|4729|5211|7351|10632|267020	PARP1|ATP5F1A|ATP5MC2|ATP5MC3|ATP5PF|ENO1|GALK1|GAPDH|NDUFB2|NDUFB6|NDUFV2|PFKL|UCP2|ATP5MG|ATP5MGL	-4.8	MyList
GO Molecular Functions	21	GO:0140034	methylation-dependent protein binding		-6.7	7.6	8	30182	80	547	11	2	0.6	2956|5897|10951|11091|22823|23310|23468|23512|29128|30827|54892	MSH6|RAG2|CBX1|WDR5|MTF2|NCAPD3|CBX5|SUZ12|UHRF1|CXXC1|NCAPG2	-4.8	MyList
GO Biological Processes	19	GO:0009314	response to radiation	19_GO:0050896 response to stimulus	-6.7	3.2	6.4	30182	446	547	26	4.8	0.91	142|580|672|847|1894|2177|2956|3815|4436|5111|5424|5888|7157|7398|7528|8243|8438|8533|9212|9768|10635|10714|11073|54962|55872|64710	PARP1|BARD1|BRCA1|CAT|ECT2|FANCD2|MSH6|KIT|MSH2|PCNA|POLD1|RAD51|TP53|USP1|YY1|SMC1A|RAD54L|COPS3|AURKB|PCLAF|RAD51AP1|POLD3|TOPBP1|TIPIN|PBK|NUCKS1	-4.8	MyList
GO Molecular Functions	21	GO:0010997	anaphase-promoting complex binding		-6.6	31	12	30182	9	547	5	0.91	0.41	991|5347|26271|27338|63967	CDC20|PLK1|FBXO5|UBE2S|CLSPN	-4.8	MyList
GO Molecular Functions	21	GO:0003689	DNA clamp loader activity		-6.6	31	12	30182	9	547	5	0.91	0.41	5981|5983|5984|5985|79075	RFC1|RFC3|RFC4|RFC5|DSCC1	-4.8	MyList
GO Cellular Components	20	GO:0030894	replisome		-6.6	21	11	30182	16	547	6	1.1	0.45	4172|5111|5424|5558|6118|10714	MCM3|PCNA|POLD1|PRIM2|RPA2|POLD3	-4.7	MyList
GO Cellular Components	20	GO:0022626	cytosolic ribosome		-6.6	6.6	7.6	30182	100	547	12	2.2	0.63	6122|6124|6130|6137|6187|6194|6205|6206|6218|6222|6224|51065	RPL3|RPL4|RPL7A|RPL13|RPS2|RPS6|RPS11|RPS12|RPS17|RPS18|RPS20|RPS27L	-4.7	MyList
GO Cellular Components	20	GO:0001673	male germ cell nucleus		-6.4	9.5	8.4	30182	52	547	9	1.6	0.54	672|1017|5111|5888|5901|7153|9319|11073|285051	BRCA1|CDK2|PCNA|RAD51|RAN|TOP2A|TRIP13|TOPBP1|STPG4	-4.6	MyList
GO Biological Processes	19	GO:0002200	somatic diversification of immune receptors	19_GO:0002376 immune system process	-6.4	9.5	8.4	30182	52	547	9	1.6	0.54	2956|3148|3329|4436|4683|5897|7374|7528|79915	MSH6|HMGB2|HSPD1|MSH2|NBN|RAG2|UNG|YY1|ATAD5	-4.6	MyList
GO Biological Processes	19	GO:0072522	purine-containing compound biosynthetic process	19_GO:0008152 metabolic process	-6.4	4.2	6.7	30182	236	547	18	3.3	0.76	471|498|517|518|522|2987|3251|4708|4712|4729|4831|6470|10606|10632|51703|55276|83401|267020	ATIC|ATP5F1A|ATP5MC2|ATP5MC3|ATP5PF|GUK1|HPRT1|NDUFB2|NDUFB6|NDUFV2|NME2|SHMT1|PAICS|ATP5MG|ACSL5|PGM2|ELOVL3|ATP5MGL	-4.6	MyList
GO Biological Processes	19	GO:0050792	regulation of viral process	19_GO:0016032 viral process	-6.4	5	7	30182	165	547	15	2.7	0.7	1660|3609|3838|4851|5478|6993|7153|8519|8815|10155|10410|10581|25893|29969|51495	DHX9|ILF3|KPNA2|NOTCH1|PPIA|DYNLT1|TOP2A|IFITM1|BANF1|TRIM28|IFITM3|IFITM2|TRIM58|MDFIC|HACD3	-4.6	MyList
GO Biological Processes	19	GO:0002181	cytoplasmic translation	19_GO:0008152 metabolic process	-6.4	5.8	7.3	30182	123	547	13	2.4	0.65	6122|6124|6130|6137|6187|6194|6205|6206|6218|6222|6224|8661|22916	RPL3|RPL4|RPL7A|RPL13|RPS2|RPS6|RPS11|RPS12|RPS17|RPS18|RPS20|EIF3A|NCBP2	-4.5	MyList
GO Biological Processes	19	GO:1904666	regulation of ubiquitin protein ligase activity	19_GO:0065007 biological regulation	-6.4	14	9.4	30182	27	547	7	1.3	0.48	991|4085|5347|6224|11065|26271|27338	CDC20|MAD2L1|PLK1|RPS20|UBE2C|FBXO5|UBE2S	-4.5	MyList
GO Biological Processes	19	GO:0033119	negative regulation of RNA splicing	19_GO:0048519 negative regulation of biological process	-6.4	14	9.4	30182	27	547	7	1.3	0.48	708|3181|5725|6429|6432|10921|27316	C1QBP|HNRNPA2B1|PTBP1|SRSF4|SRSF7|RNPS1|RBMX	-4.5	MyList
GO Biological Processes	19	GO:0043604	amide biosynthetic process	19_GO:0008152 metabolic process	-6.4	3	6.1	30182	521	547	28	5.1	0.94	440|2730|6122|6124|6130|6137|6187|6194|6205|6206|6218|6222|6224|8661|9669|22916|51065|51247|51258|51264|51520|51703|55052|64976|65003|78988|83401|123099	ASNS|GCLM|RPL3|RPL4|RPL7A|RPL13|RPS2|RPS6|RPS11|RPS12|RPS17|RPS18|RPS20|EIF3A|EIF5B|NCBP2|RPS27L|PAIP2|MRPL51|MRPL27|LARS1|ACSL5|MRPL20|MRPL40|MRPL11|MRPL57|ELOVL3|DEGS2	-4.5	MyList
GO Biological Processes	19	GO:0031396	regulation of protein ubiquitination	19_GO:0008152 metabolic process	-6.4	4.4	6.8	30182	213	547	17	3.1	0.74	408|672|991|3320|4085|5347|5478|6187|6224|9184|11065|11146|26271|27338|54984|55215|378708	ARRB1|BRCA1|CDC20|HSP90AA1|MAD2L1|PLK1|PPIA|RPS2|RPS20|BUB3|UBE2C|GLMN|FBXO5|UBE2S|PINX1|FANCI|CENPS	-4.5	MyList
GO Biological Processes	19	GO:2001022	positive regulation of response to DNA damage stimulus	19_GO:0048518 positive regulation of biological process	-6.4	5	7	30182	167	547	15	2.7	0.7	142|605|672|1660|2521|5111|6597|7398|7528|8089|8607|10155|10635|29117|84250	PARP1|BCL7A|BRCA1|DHX9|FUS|PCNA|SMARCA4|USP1|YY1|YEATS4|RUVBL1|TRIM28|RAD51AP1|BRD7|SLF1	-4.5	MyList
GO Cellular Components	20	GO:1904813	ficolin-1-rich granule lumen		-6.4	5.8	7.3	30182	124	547	13	2.4	0.65	847|2495|3320|3608|3837|4831|5211|5478|5689|5713|6993|9535|55276	CAT|FTH1|HSP90AA1|ILF2|KPNB1|NME2|PFKL|PPIA|PSMB1|PSMD7|DYNLT1|GMFG|PGM2	-4.5	MyList
GO Biological Processes	19	GO:1902806	regulation of cell cycle G1/S phase transition	19_GO:0050789 regulation of biological process	-6.4	4.4	6.7	30182	214	547	17	3.1	0.74	605|896|1017|1031|1869|2146|5721|5933|6118|6240|6491|6597|7157|7465|29117|51065|163786	BCL7A|CCND3|CDK2|CDKN2C|E2F1|EZH2|PSME2|RBL1|RPA2|RRM1|STIL|SMARCA4|TP53|WEE1|BRD7|RPS27L|SASS6	-4.5	MyList
GO Biological Processes	19	GO:0043043	peptide biosynthetic process	19_GO:0008152 metabolic process	-6.4	3.3	6.3	30182	403	547	24	4.4	0.88	2730|6122|6124|6130|6137|6187|6194|6205|6206|6218|6222|6224|8661|9669|22916|51065|51247|51258|51264|51520|55052|64976|65003|78988	GCLM|RPL3|RPL4|RPL7A|RPL13|RPS2|RPS6|RPS11|RPS12|RPS17|RPS18|RPS20|EIF3A|EIF5B|NCBP2|RPS27L|PAIP2|MRPL51|MRPL27|LARS1|MRPL20|MRPL40|MRPL11|MRPL57	-4.5	MyList
GO Biological Processes	19	GO:1902412	regulation of mitotic cytokinesis	19_GO:0050789 regulation of biological process	-6.3	28	11	30182	10	547	5	0.91	0.41	332|3619|9212|9585|55143	BIRC5|INCENP|AURKB|KIF20B|CDCA8	-4.5	MyList
GO Biological Processes	19	GO:1900182	positive regulation of protein localization to nucleus	19_GO:0051179 localization	-6.3	7.1	7.6	30182	86	547	11	2	0.6	142|1736|1894|3320|3843|5347|5901|7037|10155|10574|54984	PARP1|DKC1|ECT2|HSP90AA1|IPO5|PLK1|RAN|TFRC|TRIM28|CCT7|PINX1	-4.5	MyList
GO Biological Processes	19	GO:0034968	histone lysine methylation	19_GO:0008152 metabolic process	-6.3	8	7.9	30182	69	547	10	1.8	0.57	2146|3007|3008|6839|7468|11091|23168|30827|51504|79723	EZH2|H1-3|H1-4|SUV39H1|NSD2|WDR5|RTF1|CXXC1|TRMT112|SUV39H2	-4.5	MyList
GO Biological Processes	19	GO:0006412	translation	19_GO:0008152 metabolic process	-6.3	3.4	6.3	30182	375	547	23	4.2	0.86	6122|6124|6130|6137|6187|6194|6205|6206|6218|6222|6224|8661|9669|22916|51065|51247|51258|51264|51520|55052|64976|65003|78988	RPL3|RPL4|RPL7A|RPL13|RPS2|RPS6|RPS11|RPS12|RPS17|RPS18|RPS20|EIF3A|EIF5B|NCBP2|RPS27L|PAIP2|MRPL51|MRPL27|LARS1|MRPL20|MRPL40|MRPL11|MRPL57	-4.5	MyList
GO Biological Processes	19	GO:0043414	macromolecule methylation	19_GO:0008152 metabolic process	-6.3	3.9	6.5	30182	267	547	19	3.5	0.78	1786|2146|3007|3008|3070|6628|6632|6636|6637|6839|7468|10155|11091|23168|23512|30827|51504|79723|285051	DNMT1|EZH2|H1-3|H1-4|HELLS|SNRPB|SNRPD1|SNRPF|SNRPG|SUV39H1|NSD2|TRIM28|WDR5|RTF1|SUZ12|CXXC1|TRMT112|SUV39H2|STPG4	-4.4	MyList
GO Molecular Functions	21	GO:0042826	histone deacetylase binding		-6.3	5.7	7.2	30182	126	547	13	2.4	0.65	142|991|3280|3320|3838|6421|7153|7157|11051|23468|51053|56271|84295	PARP1|CDC20|HES1|HSP90AA1|KPNA2|SFPQ|TOP2A|TP53|NUDT21|CBX5|GMNN|BEX4|PHF6	-4.4	MyList
GO Cellular Components	20	GO:0005663	DNA replication factor C complex		-6.3	44	13	30182	5	547	4	0.73	0.36	5981|5983|5984|5985	RFC1|RFC3|RFC4|RFC5	-4.4	MyList
GO Biological Processes	19	GO:0006298	mismatch repair	19_GO:0050896 response to stimulus	-6.3	14	9.2	30182	28	547	7	1.3	0.48	2956|3978|4436|5111|6118|10714|84153	MSH6|LIG1|MSH2|PCNA|RPA2|POLD3|RNASEH2C	-4.4	MyList
GO Biological Processes	19	GO:0016032	viral process	19_GO:0016032 viral process	-6.3	4.1	6.6	30182	243	547	18	3.3	0.76	821|1660|1803|2672|3838|5094|5478|5725|5901|6741|6993|7037|7157|7913|8661|10572|89853|128866	CANX|DHX9|DPP4|GFI1|KPNA2|PCBP2|PPIA|PTBP1|RAN|SSB|DYNLT1|TFRC|TP53|DEK|EIF3A|SIVA1|MVB12B|CHMP4B	-4.4	MyList
GO Biological Processes	19	GO:0046822	regulation of nucleocytoplasmic transport	19_GO:0051179 localization	-6.2	6.2	7.3	30182	107	547	12	2.2	0.63	580|1660|1894|3320|3843|5901|8086|9221|10155|22916|29969|51496	BARD1|DHX9|ECT2|HSP90AA1|IPO5|RAN|AAAS|NOLC1|TRIM28|NCBP2|MDFIC|CTDSPL2	-4.4	MyList
GO Biological Processes	19	GO:0007131	reciprocal meiotic recombination	19_GO:0022414 reproductive process	-6.2	9	8.1	30182	55	547	9	1.6	0.54	2177|4361|5885|5888|7153|8438|9319|84057|378708	FANCD2|MRE11|RAD21|RAD51|TOP2A|RAD54L|TRIP13|MND1|CENPS	-4.4	MyList
GO Biological Processes	19	GO:0140527	reciprocal homologous recombination	19_GO:0008152 metabolic process	-6.2	9	8.1	30182	55	547	9	1.6	0.54	2177|4361|5885|5888|7153|8438|9319|84057|378708	FANCD2|MRE11|RAD21|RAD51|TOP2A|RAD54L|TRIP13|MND1|CENPS	-4.4	MyList
GO Molecular Functions	21	GO:0003684	damaged DNA binding		-6.2	7.8	7.8	30182	71	547	10	1.8	0.57	142|672|2956|3148|4436|4683|5111|5424|6118|7374	PARP1|BRCA1|MSH6|HMGB2|MSH2|NBN|PCNA|POLD1|RPA2|UNG	-4.4	MyList
GO Cellular Components	20	GO:0022627	cytosolic small ribosomal subunit		-6.2	11	8.5	30182	41	547	8	1.5	0.51	6187|6194|6205|6206|6218|6222|6224|51065	RPS2|RPS6|RPS11|RPS12|RPS17|RPS18|RPS20|RPS27L	-4.4	MyList
GO Biological Processes	19	GO:0051053	negative regulation of DNA metabolic process	19_GO:0048519 negative regulation of biological process	-6.2	5.1	6.9	30182	150	547	14	2.6	0.68	142|2956|3007|3008|3192|4436|4683|7157|10155|26271|51053|54962|54984|116028	PARP1|MSH6|H1-3|H1-4|HNRNPU|MSH2|NBN|TP53|TRIM28|FBXO5|GMNN|TIPIN|PINX1|RMI2	-4.3	MyList
GO Biological Processes	19	GO:0006351	DNA-templated transcription	19_GO:0008152 metabolic process	-6.2	2.8	5.9	30182	599	547	30	5.5	0.97	142|302|865|1017|1660|1786|1869|1871|2521|3068|3159|4150|4851|5435|5438|5757|6597|7157|7913|9319|10921|11168|11198|22913|22916|23168|27316|50810|64121|221830	PARP1|ANXA2|CBFB|CDK2|DHX9|DNMT1|E2F1|E2F3|FUS|HDGF|HMGA1|MAZ|NOTCH1|POLR2F|POLR2I|PTMA|SMARCA4|TP53|DEK|TRIP13|RNPS1|PSIP1|SUPT16H|RALY|NCBP2|RTF1|RBMX|HDGFL3|RRAGC|POLR1F	-4.3	MyList
GO Molecular Functions	21	GO:0042803	protein homodimerization activity		-6.2	2.6	5.8	30182	698	547	33	6	1	142|471|580|665|847|1063|1803|1894|2023|3280|3320|3815|4085|4436|4591|4835|5713|6421|6470|6631|7037|7086|7153|7351|8815|9585|10494|11051|25893|55704|57650|128866|348654	PARP1|ATIC|BARD1|BNIP3L|CAT|CENPF|DPP4|ECT2|ENO1|HES1|HSP90AA1|KIT|MAD2L1|MSH2|TRIM37|NQO2|PSMD7|SFPQ|SHMT1|SNRPC|TFRC|TKT|TOP2A|UCP2|BANF1|KIF20B|STK25|NUDT21|TRIM58|CCDC88A|CIP2A|CHMP4B|GEN1	-4.3	MyList
GO Biological Processes	19	GO:0045931	positive regulation of mitotic cell cycle	19_GO:0048518 positive regulation of biological process	-6.2	5.6	7.1	30182	129	547	13	2.4	0.65	440|896|1019|3280|5641|6240|6491|9787|11065|26271|55920|113130|163786	ASNS|CCND3|CDK4|HES1|LGMN|RRM1|STIL|DLGAP5|UBE2C|FBXO5|RCC2|CDCA5|SASS6	-4.3	MyList
GO Biological Processes	19	GO:0045911	positive regulation of DNA recombination	19_GO:0048518 positive regulation of biological process	-6.2	7.7	7.7	30182	72	547	10	1.8	0.57	142|2521|4436|7037|7468|8089|8607|10635|56941|79915	PARP1|FUS|MSH2|TFRC|NSD2|YEATS4|RUVBL1|RAD51AP1|HMCES|ATAD5	-4.3	MyList
GO Biological Processes	19	GO:0016571	histone methylation	19_GO:0008152 metabolic process	-6.1	6.7	7.4	30182	90	547	11	2	0.6	2146|3007|3008|6839|7468|11091|23168|23512|30827|51504|79723	EZH2|H1-3|H1-4|SUV39H1|NSD2|WDR5|RTF1|SUZ12|CXXC1|TRMT112|SUV39H2	-4.3	MyList
GO Biological Processes	19	GO:0097659	nucleic acid-templated transcription	19_GO:0008152 metabolic process	-6.1	2.8	5.9	30182	601	547	30	5.5	0.97	142|302|865|1017|1660|1786|1869|1871|2521|3068|3159|4150|4851|5435|5438|5757|6597|7157|7913|9319|10921|11168|11198|22913|22916|23168|27316|50810|64121|221830	PARP1|ANXA2|CBFB|CDK2|DHX9|DNMT1|E2F1|E2F3|FUS|HDGF|HMGA1|MAZ|NOTCH1|POLR2F|POLR2I|PTMA|SMARCA4|TP53|DEK|TRIP13|RNPS1|PSIP1|SUPT16H|RALY|NCBP2|RTF1|RBMX|HDGFL3|RRAGC|POLR1F	-4.3	MyList
GO Biological Processes	19	GO:0051256	mitotic spindle midzone assembly	19_GO:0009987 cellular process	-6.1	25	11	30182	11	547	5	0.91	0.41	332|3619|9212|29127|55143	BIRC5|INCENP|AURKB|RACGAP1|CDCA8	-4.3	MyList
GO Cellular Components	20	GO:0000276	mitochondrial proton-transporting ATP synthase complex, coupling factor F(o)		-6.1	25	11	30182	11	547	5	0.91	0.41	517|518|522|10632|267020	ATP5MC2|ATP5MC3|ATP5PF|ATP5MG|ATP5MGL	-4.3	MyList
GO Biological Processes	19	GO:0000022	mitotic spindle elongation	19_GO:0009987 cellular process	-6.1	25	11	30182	11	547	5	0.91	0.41	332|3619|9212|29127|55143	BIRC5|INCENP|AURKB|RACGAP1|CDCA8	-4.3	MyList
GO Biological Processes	19	GO:0001824	blastocyst development	19_GO:0032502 developmental process	-6.1	6	7.1	30182	111	547	12	2.2	0.63	4678|4683|4751|6137|9837|23168|26173|54892|55723|84295|84525|84660	NASP|NBN|NEK2|RPL13|GINS1|RTF1|INTS1|NCAPG2|ASF1B|PHF6|HOPX|CCDC62	-4.2	MyList
GO Biological Processes	19	GO:0010833	telomere maintenance via telomere lengthening	19_GO:0008152 metabolic process	-6.1	13	8.8	30182	30	547	7	1.3	0.48	1736|3320|4361|5888|5981|10728|54984	DKC1|HSP90AA1|MRE11|RAD51|RFC1|PTGES3|PINX1	-4.2	MyList
GO Biological Processes	19	GO:0009411	response to UV	19_GO:0050896 response to stimulus	-6	5	6.8	30182	154	547	14	2.6	0.68	142|847|2956|4436|5111|5424|7157|7398|7528|9212|9768|10714|54962|55872	PARP1|CAT|MSH6|MSH2|PCNA|POLD1|TP53|USP1|YY1|AURKB|PCLAF|POLD3|TIPIN|PBK	-4.2	MyList
GO Cellular Components	20	GO:0005667	transcription regulator complex		-6	2.9	5.9	30182	515	547	27	4.9	0.93	142|302|861|865|1017|1019|1869|1871|2672|3068|3159|3182|4602|4841|5931|5933|6421|7029|7157|7528|8099|10155|23468|51053|55509|55859|83463	PARP1|ANXA2|RUNX1|CBFB|CDK2|CDK4|E2F1|E2F3|GFI1|HDGF|HMGA1|HNRNPAB|MYB|NONO|RBBP7|RBL1|SFPQ|TFDP2|TP53|YY1|CDK2AP1|TRIM28|CBX5|GMNN|BATF3|BEX1|MXD3	-4.2	MyList
GO Biological Processes	19	GO:0051438	regulation of ubiquitin-protein transferase activity	19_GO:0065007 biological regulation	-6	8.4	7.7	30182	59	547	9	1.6	0.54	991|4085|5347|6187|6224|9184|11065|26271|27338	CDC20|MAD2L1|PLK1|RPS2|RPS20|BUB3|UBE2C|FBXO5|UBE2S	-4.1	MyList
GO Biological Processes	19	GO:0045321	leukocyte activation	19_GO:0002376 immune system process	-5.9	2.7	5.8	30182	584	547	29	5.3	0.96	865|896|1021|1803|2146|2956|3070|3251|3280|3329|3575|3815|4192|4436|4602|4683|5052|5897|6194|6850|6966|6967|7157|7374|7528|8581|22918|55509|79915	CBFB|CCND3|CDK6|DPP4|EZH2|MSH6|HELLS|HPRT1|HES1|HSPD1|IL7R|KIT|MDK|MSH2|MYB|NBN|PRDX1|RAG2|RPS6|SYK|TRGC1|TRGC2|TP53|UNG|YY1|LY6D|CD93|BATF3|ATAD5	-4.1	MyList
GO Cellular Components	20	GO:0046540	U4/U6 x U5 tri-snRNP complex		-5.9	9.8	8	30182	45	547	8	1.5	0.51	6626|6628|6632|6636|6637|11157|25804|27258	SNRPA|SNRPB|SNRPD1|SNRPF|SNRPG|LSM6|LSM4|LSM3	-4.1	MyList
GO Biological Processes	19	GO:0016447	somatic recombination of immunoglobulin gene segments	19_GO:0002376 immune system process	-5.9	12	8.5	30182	32	547	7	1.3	0.48	2956|3329|4436|4683|7374|7528|79915	MSH6|HSPD1|MSH2|NBN|UNG|YY1|ATAD5	-4	MyList
GO Cellular Components	20	GO:0005753	mitochondrial proton-transporting ATP synthase complex		-5.8	16	9.2	30182	21	547	6	1.1	0.45	498|517|518|522|10632|267020	ATP5F1A|ATP5MC2|ATP5MC3|ATP5PF|ATP5MG|ATP5MGL	-4	MyList
GO Cellular Components	20	GO:0032133	chromosome passenger complex		-5.8	37	12	30182	6	547	4	0.73	0.36	332|3619|9212|55143	BIRC5|INCENP|AURKB|CDCA8	-4	MyList
GO Cellular Components	20	GO:0120099	procentriole replication complex		-5.8	37	12	30182	6	547	4	0.73	0.36	6491|10733|55125|163786	STIL|PLK4|CEP192|SASS6	-4	MyList
GO Cellular Components	20	GO:0070533	BRCA1-C complex		-5.8	37	12	30182	6	547	4	0.73	0.36	580|672|4361|4683	BARD1|BRCA1|MRE11|NBN	-4	MyList
GO Cellular Components	20	GO:0097526	spliceosomal tri-snRNP complex		-5.8	9.6	7.9	30182	46	547	8	1.5	0.51	6626|6628|6632|6636|6637|11157|25804|27258	SNRPA|SNRPB|SNRPD1|SNRPF|SNRPG|LSM6|LSM4|LSM3	-4	MyList
GO Cellular Components	20	GO:0101002	ficolin-1-rich granule		-5.8	4.5	6.4	30182	185	547	15	2.7	0.7	847|2495|3320|3608|3837|4831|5211|5478|5689|5713|6993|8655|9535|22918|55276	CAT|FTH1|HSP90AA1|ILF2|KPNB1|NME2|PFKL|PPIA|PSMB1|PSMD7|DYNLT1|DYNLL1|GMFG|CD93|PGM2	-4	MyList
GO Molecular Functions	21	GO:0031490	chromatin DNA binding		-5.8	5.6	6.8	30182	118	547	12	2.2	0.63	1660|2146|3007|3008|3015|3151|3192|4851|6597|9324|9555|23512	DHX9|EZH2|H1-3|H1-4|H2AZ1|HMGN2|HNRNPU|NOTCH1|SMARCA4|HMGN3|MACROH2A1|SUZ12	-4	MyList
GO Biological Processes	19	GO:0042254	ribosome biogenesis	19_GO:0009987 cellular process	-5.7	3.6	6.1	30182	291	547	19	3.5	0.78	708|1736|2752|5036|5901|6194|6218|6839|9221|10248|10528|11157|11340|51065|51504|51602|55052|55646|56915	C1QBP|DKC1|GLUL|PA2G4|RAN|RPS6|RPS17|SUV39H1|NOLC1|POP7|NOP56|LSM6|EXOSC8|RPS27L|TRMT112|NOP58|MRPL20|LYAR|EXOSC5	-3.9	MyList
GO Biological Processes	19	GO:0051972	regulation of telomerase activity	19_GO:0008152 metabolic process	-5.7	9.4	7.8	30182	47	547	8	1.5	0.51	1736|3181|3320|4751|7157|9212|10728|54984	DKC1|HNRNPA2B1|HSP90AA1|NEK2|TP53|AURKB|PTGES3|PINX1	-3.9	MyList
GO Molecular Functions	21	GO:0044389	ubiquitin-like protein ligase binding		-5.7	3.4	6	30182	320	547	20	3.7	0.8	408|672|3320|3329|4591|4738|5036|5094|6118|6613|7157|10155|10376|11065|11146|23111|29089|84250|152137|203068	ARRB1|BRCA1|HSP90AA1|HSPD1|TRIM37|NEDD8|PA2G4|PCBP2|RPA2|SUMO2|TP53|TRIM28|TUBA1B|UBE2C|GLMN|SPART|UBE2T|SLF1|CCDC50|TUBB	-3.9	MyList
GO Molecular Functions	21	GO:1990841	promoter-specific chromatin binding		-5.7	7.9	7.4	30182	63	547	9	1.6	0.54	1660|1786|2146|3192|5933|7157|9555|10155|23512	DHX9|DNMT1|EZH2|HNRNPU|RBL1|TP53|MACROH2A1|TRIM28|SUZ12	-3.9	MyList
GO Biological Processes	19	GO:0046390	ribose phosphate biosynthetic process	19_GO:0008152 metabolic process	-5.7	4.1	6.3	30182	213	547	16	2.9	0.72	471|498|517|518|522|3251|4708|4712|4729|4831|7086|10606|10632|51703|83401|267020	ATIC|ATP5F1A|ATP5MC2|ATP5MC3|ATP5PF|HPRT1|NDUFB2|NDUFB6|NDUFV2|NME2|TKT|PAICS|ATP5MG|ACSL5|ELOVL3|ATP5MGL	-3.9	MyList
GO Biological Processes	19	GO:0007004	telomere maintenance via telomerase	19_GO:0008152 metabolic process	-5.7	15	9	30182	22	547	6	1.1	0.45	1736|3320|4361|5981|10728|54984	DKC1|HSP90AA1|MRE11|RFC1|PTGES3|PINX1	-3.9	MyList
GO Cellular Components	20	GO:0045259	proton-transporting ATP synthase complex		-5.7	15	9	30182	22	547	6	1.1	0.45	498|517|518|522|10632|267020	ATP5F1A|ATP5MC2|ATP5MC3|ATP5PF|ATP5MG|ATP5MGL	-3.9	MyList
GO Cellular Components	20	GO:0034774	secretory granule lumen		-5.7	3.4	5.9	30182	322	547	20	3.7	0.8	302|847|1075|3320|3608|3837|4831|5036|5211|5478|5552|5689|5713|6993|9535|10383|10577|55276|55313|203068	ANXA2|CAT|CTSC|HSP90AA1|ILF2|KPNB1|NME2|PA2G4|PFKL|PPIA|SRGN|PSMB1|PSMD7|DYNLT1|GMFG|TUBB4B|NPC2|PGM2|CPPED1|TUBB	-3.9	MyList
GO Biological Processes	19	GO:0018205	peptidyl-lysine modification	19_GO:0008152 metabolic process	-5.7	3.6	6	30182	294	547	19	3.5	0.78	2146|3007|3008|3094|6613|6839|7468|8089|8520|8607|10055|10155|10362|11091|23168|30827|51504|79723|84250	EZH2|H1-3|H1-4|HINT1|SUMO2|SUV39H1|NSD2|YEATS4|HAT1|RUVBL1|SAE1|TRIM28|HMG20B|WDR5|RTF1|CXXC1|TRMT112|SUV39H2|SLF1	-3.9	MyList
GO Biological Processes	19	GO:1901989	positive regulation of cell cycle phase transition	19_GO:0048518 positive regulation of biological process	-5.7	5.5	6.7	30182	121	547	12	2.2	0.63	896|1019|2146|6240|6491|9787|11065|26271|55920|79915|113130|163786	CCND3|CDK4|EZH2|RRM1|STIL|DLGAP5|UBE2C|FBXO5|RCC2|ATAD5|CDCA5|SASS6	-3.9	MyList
GO Cellular Components	20	GO:0034709	methylosome		-5.7	21	9.9	30182	13	547	5	0.91	0.41	2079|6628|6632|6636|6637	ERH|SNRPB|SNRPD1|SNRPF|SNRPG	-3.9	MyList
GO Biological Processes	19	GO:0090235	regulation of metaphase plate congression	19_GO:0051179 localization	-5.7	21	9.9	30182	13	547	5	0.91	0.41	332|3192|3619|9212|55143	BIRC5|HNRNPU|INCENP|AURKB|CDCA8	-3.9	MyList
GO Biological Processes	19	GO:0006405	RNA export from nucleus	19_GO:0051179 localization	-5.6	6.7	7.1	30182	82	547	10	1.8	0.57	3181|5901|6428|6741|10189|10212|22916|55110|55916|80145	HNRNPA2B1|RAN|SRSF3|SSB|ALYREF|DDX39A|NCBP2|MAGOHB|NXT2|THOC7	-3.8	MyList
GO Biological Processes	19	GO:0034504	protein localization to nucleus	19_GO:0051179 localization	-5.6	4.3	6.3	30182	191	547	15	2.7	0.7	580|1871|3068|3192|3837|3838|3843|4001|4851|5347|5901|6850|7157|54984|55916	BARD1|E2F3|HDGF|HNRNPU|KPNB1|KPNA2|IPO5|LMNB1|NOTCH1|PLK1|RAN|SYK|TP53|PINX1|NXT2	-3.8	MyList
GO Cellular Components	20	GO:0060205	cytoplasmic vesicle lumen		-5.6	3.4	5.9	30182	325	547	20	3.7	0.8	302|847|1075|3320|3608|3837|4831|5036|5211|5478|5552|5689|5713|6993|9535|10383|10577|55276|55313|203068	ANXA2|CAT|CTSC|HSP90AA1|ILF2|KPNB1|NME2|PA2G4|PFKL|PPIA|SRGN|PSMB1|PSMD7|DYNLT1|GMFG|TUBB4B|NPC2|PGM2|CPPED1|TUBB	-3.8	MyList
GO Biological Processes	19	GO:1990830	cellular response to leukemia inhibitory factor	19_GO:0050896 response to stimulus	-5.6	6	6.8	30182	102	547	11	2	0.6	2730|3070|3192|4144|4605|6428|6432|6470|7037|22823|221830	GCLM|HELLS|HNRNPU|MAT2A|MYBL2|SRSF3|SRSF7|SHMT1|TFRC|MTF2|POLR1F	-3.8	MyList
GO Biological Processes	19	GO:0009152	purine ribonucleotide biosynthetic process	19_GO:0008152 metabolic process	-5.6	4.3	6.3	30182	192	547	15	2.7	0.7	471|498|517|518|522|3251|4708|4712|4729|4831|10606|10632|51703|83401|267020	ATIC|ATP5F1A|ATP5MC2|ATP5MC3|ATP5PF|HPRT1|NDUFB2|NDUFB6|NDUFV2|NME2|PAICS|ATP5MG|ACSL5|ELOVL3|ATP5MGL	-3.8	MyList
GO Biological Processes	19	GO:0007143	female meiotic nuclear division	19_GO:0022414 reproductive process	-5.6	11	8.1	30182	35	547	7	1.3	0.48	5347|7153|9133|9319|10403|23397|26271	PLK1|TOP2A|CCNB2|TRIP13|NDC80|NCAPH|FBXO5	-3.8	MyList
GO Biological Processes	19	GO:0007099	centriole replication	19_GO:0009987 cellular process	-5.6	14	8.7	30182	23	547	6	1.1	0.45	1017|1069|9738|10733|55125|163786	CDK2|CETN2|CCP110|PLK4|CEP192|SASS6	-3.8	MyList
GO Cellular Components	20	GO:0031983	vesicle lumen		-5.6	3.4	5.9	30182	327	547	20	3.7	0.8	302|847|1075|3320|3608|3837|4831|5036|5211|5478|5552|5689|5713|6993|9535|10383|10577|55276|55313|203068	ANXA2|CAT|CTSC|HSP90AA1|ILF2|KPNB1|NME2|PA2G4|PFKL|PPIA|SRGN|PSMB1|PSMD7|DYNLT1|GMFG|TUBB4B|NPC2|PGM2|CPPED1|TUBB	-3.8	MyList
GO Biological Processes	19	GO:1990823	response to leukemia inhibitory factor	19_GO:0050896 response to stimulus	-5.6	5.9	6.8	30182	103	547	11	2	0.6	2730|3070|3192|4144|4605|6428|6432|6470|7037|22823|221830	GCLM|HELLS|HNRNPU|MAT2A|MYBL2|SRSF3|SRSF7|SHMT1|TFRC|MTF2|POLR1F	-3.8	MyList
GO Biological Processes	19	GO:0000082	G1/S transition of mitotic cell cycle	19_GO:0009987 cellular process	-5.5	6.6	6.9	30182	84	547	10	1.8	0.57	896|1017|1019|1021|1033|1869|1871|2146|2672|6194	CCND3|CDK2|CDK4|CDK6|CDKN3|E2F1|E2F3|EZH2|GFI1|RPS6	-3.7	MyList
GO Molecular Functions	21	GO:0031625	ubiquitin protein ligase binding		-5.5	3.5	5.9	30182	301	547	19	3.5	0.78	408|672|3320|3329|4591|4738|5036|5094|6118|6613|7157|10155|10376|11146|23111|29089|84250|152137|203068	ARRB1|BRCA1|HSP90AA1|HSPD1|TRIM37|NEDD8|PA2G4|PCBP2|RPA2|SUMO2|TP53|TRIM28|TUBA1B|GLMN|SPART|UBE2T|SLF1|CCDC50|TUBB	-3.7	MyList
GO Cellular Components	20	GO:0071005	U2-type precatalytic spliceosome		-5.5	8.8	7.5	30182	50	547	8	1.5	0.51	6628|6632|6636|6637|11157|25804|27258|55110	SNRPB|SNRPD1|SNRPF|SNRPG|LSM6|LSM4|LSM3|MAGOHB	-3.7	MyList
GO Biological Processes	19	GO:0045596	negative regulation of cell differentiation	19_GO:0032502 developmental process	-5.5	2.5	5.4	30182	716	547	32	5.9	1	605|861|865|1021|1495|1786|1869|2146|3192|3280|4054|4192|4602|4851|4904|5108|5725|5897|6272|6597|6993|7157|7528|8651|10507|22902|23111|23240|23512|55796|84525|259266	BCL7A|RUNX1|CBFB|CDK6|CTNNA1|DNMT1|E2F1|EZH2|HNRNPU|HES1|LTBP3|MDK|MYB|NOTCH1|YBX1|PCM1|PTBP1|RAG2|SORT1|SMARCA4|DYNLT1|TP53|YY1|SOCS1|SEMA4D|RUFY3|SPART|TMEM131L|SUZ12|MBNL3|HOPX|ASPM	-3.7	MyList
GO Biological Processes	19	GO:0043009	chordate embryonic development	19_GO:0032502 developmental process	-5.5	2.6	5.4	30182	648	547	30	5.5	0.97	672|689|3280|4436|4678|4683|4751|4851|4904|6137|6491|7157|8531|8533|9133|9221|9394|9585|9837|10155|10733|11146|23168|26173|54892|55723|79682|84295|84525|84660	BRCA1|BTF3|HES1|MSH2|NASP|NBN|NEK2|NOTCH1|YBX1|RPL13|STIL|TP53|YBX3|COPS3|CCNB2|NOLC1|HS6ST1|KIF20B|GINS1|TRIM28|PLK4|GLMN|RTF1|INTS1|NCAPG2|ASF1B|CENPU|PHF6|HOPX|CCDC62	-3.7	MyList
GO Cellular Components	20	GO:1990023	mitotic spindle midzone		-5.5	20	9.5	30182	14	547	5	0.91	0.41	1062|3192|9212|9585|55920	CENPE|HNRNPU|AURKB|KIF20B|RCC2	-3.7	MyList
GO Biological Processes	19	GO:0051177	meiotic sister chromatid cohesion	19_GO:0022414 reproductive process	-5.5	20	9.5	30182	14	547	5	0.91	0.41	699|5885|8243|9126|151246	BUB1|RAD21|SMC1A|SMC3|SGO2	-3.7	MyList
GO Cellular Components	20	GO:0043601	nuclear replisome		-5.5	20	9.5	30182	14	547	5	0.91	0.41	4172|5424|5558|6118|10714	MCM3|POLD1|PRIM2|RPA2|POLD3	-3.7	MyList
GO Biological Processes	19	GO:0045144	meiotic sister chromatid segregation	19_GO:0022414 reproductive process	-5.5	20	9.5	30182	14	547	5	0.91	0.41	699|5885|8243|9126|151246	BUB1|RAD21|SMC1A|SMC3|SGO2	-3.7	MyList
GO Biological Processes	19	GO:0051255	spindle midzone assembly	19_GO:0009987 cellular process	-5.5	20	9.5	30182	14	547	5	0.91	0.41	332|3619|9212|29127|55143	BIRC5|INCENP|AURKB|RACGAP1|CDCA8	-3.7	MyList
GO Cellular Components	20	GO:0010369	chromocenter		-5.5	20	9.5	30182	14	547	5	0.91	0.41	3619|9212|10951|23468|55143	INCENP|AURKB|CBX1|CBX5|CDCA8	-3.7	MyList
GO Cellular Components	20	GO:0045263	proton-transporting ATP synthase complex, coupling factor F(o)		-5.5	20	9.5	30182	14	547	5	0.91	0.41	517|518|522|10632|267020	ATP5MC2|ATP5MC3|ATP5PF|ATP5MG|ATP5MGL	-3.7	MyList
GO Cellular Components	20	GO:0016605	PML body		-5.5	5.8	6.7	30182	105	547	11	2	0.6	4361|4683|5888|6118|6613|7156|7157|9994|11073|23468|29855	MRE11|NBN|RAD51|RPA2|SUMO2|TOP3A|TP53|CASP8AP2|TOPBP1|CBX5|UBN1	-3.7	MyList
GO Biological Processes	19	GO:0032386	regulation of intracellular transport	19_GO:0051179 localization	-5.5	3.3	5.8	30182	332	547	20	3.7	0.8	302|580|665|1660|1894|3320|3843|5108|5901|8086|9141|9221|9585|10055|10155|22902|22916|25893|29969|51496	ANXA2|BARD1|BNIP3L|DHX9|ECT2|HSP90AA1|IPO5|PCM1|RAN|AAAS|PDCD5|NOLC1|KIF20B|SAE1|TRIM28|RUFY3|NCBP2|TRIM58|MDFIC|CTDSPL2	-3.7	MyList
GO Molecular Functions	21	GO:0019904	protein domain specific binding		-5.5	2.5	5.4	30182	683	547	31	5.7	0.99	394|1017|2120|2597|3148|3280|3320|3815|3837|4670|5874|5901|5981|6240|6432|6850|7029|7157|8815|9221|9585|10036|10155|10971|11113|25804|27316|54875|55704|55920|203068	ARHGAP5|CDK2|ETV6|GAPDH|HMGB2|HES1|HSP90AA1|KIT|KPNB1|HNRNPM|RAB27B|RAN|RFC1|RRM1|SRSF7|SYK|TFDP2|TP53|BANF1|NOLC1|KIF20B|CHAF1A|TRIM28|YWHAQ|CIT|LSM4|RBMX|CNTLN|CCDC88A|RCC2|TUBB	-3.7	MyList
GO Biological Processes	19	GO:0045190	isotype switching	19_GO:0002376 immune system process	-5.5	14	8.5	30182	24	547	6	1.1	0.45	2956|3329|4436|4683|7374|79915	MSH6|HSPD1|MSH2|NBN|UNG|ATAD5	-3.7	MyList
GO Biological Processes	19	GO:0002204	somatic recombination of immunoglobulin genes involved in immune response	19_GO:0002376 immune system process	-5.5	14	8.5	30182	24	547	6	1.1	0.45	2956|3329|4436|4683|7374|79915	MSH6|HSPD1|MSH2|NBN|UNG|ATAD5	-3.7	MyList
GO Biological Processes	19	GO:0044818	mitotic G2/M transition checkpoint	19_GO:0023052 signaling	-5.4	8.7	7.4	30182	51	547	8	1.5	0.51	580|672|4361|4683|4998|5347|11073|63967	BARD1|BRCA1|MRE11|NBN|ORC1|PLK1|TOPBP1|CLSPN	-3.7	MyList
GO Cellular Components	20	GO:0031390	Ctf18 RFC-like complex		-5.4	32	11	30182	7	547	4	0.73	0.36	5983|5984|5985|79075	RFC3|RFC4|RFC5|DSCC1	-3.7	MyList
GO Biological Processes	19	GO:0110025	DNA strand resection involved in replication fork processing	19_GO:0008152 metabolic process	-5.4	32	11	30182	7	547	4	0.73	0.36	580|672|4361|4683	BARD1|BRCA1|MRE11|NBN	-3.7	MyList
GO Biological Processes	19	GO:0044843	cell cycle G1/S phase transition	19_GO:0009987 cellular process	-5.4	6.4	6.8	30182	86	547	10	1.8	0.57	896|1017|1019|1021|1033|1869|1871|2146|2672|6194	CCND3|CDK2|CDK4|CDK6|CDKN3|E2F1|E2F3|EZH2|GFI1|RPS6	-3.7	MyList
GO Biological Processes	19	GO:0045069	regulation of viral genome replication	19_GO:0016032 viral process	-5.4	6.4	6.8	30182	86	547	10	1.8	0.57	3609|4851|5478|7153|8519|8815|10155|10410|10581|51495	ILF3|NOTCH1|PPIA|TOP2A|IFITM1|BANF1|TRIM28|IFITM3|IFITM2|HACD3	-3.7	MyList
GO Biological Processes	19	GO:0061640	cytoskeleton-dependent cytokinesis	19_GO:0009987 cellular process	-5.4	5.6	6.5	30182	108	547	11	2	0.6	332|1058|1894|3619|3925|5347|9212|11113|29127|55143|128866	BIRC5|CENPA|ECT2|INCENP|STMN1|PLK1|AURKB|CIT|RACGAP1|CDCA8|CHMP4B	-3.6	MyList
GO Biological Processes	19	GO:0018022	peptidyl-lysine methylation	19_GO:0008152 metabolic process	-5.3	6.3	6.7	30182	88	547	10	1.8	0.57	2146|3007|3008|6839|7468|11091|23168|30827|51504|79723	EZH2|H1-3|H1-4|SUV39H1|NSD2|WDR5|RTF1|CXXC1|TRMT112|SUV39H2	-3.6	MyList
GO Biological Processes	19	GO:0006164	purine nucleotide biosynthetic process	19_GO:0008152 metabolic process	-5.3	3.9	5.9	30182	227	547	16	2.9	0.72	471|498|517|518|522|2987|3251|4708|4712|4729|4831|10606|10632|51703|83401|267020	ATIC|ATP5F1A|ATP5MC2|ATP5MC3|ATP5PF|GUK1|HPRT1|NDUFB2|NDUFB6|NDUFV2|NME2|PAICS|ATP5MG|ACSL5|ELOVL3|ATP5MGL	-3.6	MyList
GO Cellular Components	20	GO:0071011	precatalytic spliceosome		-5.3	8.3	7.3	30182	53	547	8	1.5	0.51	6628|6632|6636|6637|11157|25804|27258|55110	SNRPB|SNRPD1|SNRPF|SNRPG|LSM6|LSM4|LSM3|MAGOHB	-3.6	MyList
GO Biological Processes	19	GO:0032206	positive regulation of telomere maintenance	19_GO:0048518 positive regulation of biological process	-5.3	7.1	6.9	30182	70	547	9	1.6	0.54	1736|3181|4361|4683|4751|7528|8607|9212|10574	DKC1|HNRNPA2B1|MRE11|NBN|NEK2|YY1|RUVBL1|AURKB|CCT7	-3.6	MyList
GO Molecular Functions	21	GO:0003725	double-stranded RNA binding		-5.3	7.1	6.9	30182	70	547	9	1.6	0.54	1660|3192|3329|3608|3609|7037|10376|10383|51284	DHX9|HNRNPU|HSPD1|ILF2|ILF3|TFRC|TUBA1B|TUBB4B|TLR7	-3.6	MyList
GO Biological Processes	19	GO:0007135	meiosis II	19_GO:0022414 reproductive process	-5.3	18	9.2	30182	15	547	5	0.91	0.41	699|5885|8243|9126|151246	BUB1|RAD21|SMC1A|SMC3|SGO2	-3.6	MyList
GO Biological Processes	19	GO:0098760	response to interleukin-7	19_GO:0050896 response to stimulus	-5.3	18	9.2	30182	15	547	5	0.91	0.41	471|3068|3329|3575|4904	ATIC|HDGF|HSPD1|IL7R|YBX1	-3.6	MyList
GO Biological Processes	19	GO:0046385	deoxyribose phosphate biosynthetic process	19_GO:0008152 metabolic process	-5.3	18	9.2	30182	15	547	5	0.91	0.41	1841|1854|2987|6240|6470	DTYMK|DUT|GUK1|RRM1|SHMT1	-3.6	MyList
GO Biological Processes	19	GO:0061983	meiosis II cell cycle process	19_GO:0022414 reproductive process	-5.3	18	9.2	30182	15	547	5	0.91	0.41	699|5885|8243|9126|151246	BUB1|RAD21|SMC1A|SMC3|SGO2	-3.6	MyList
GO Biological Processes	19	GO:0009263	deoxyribonucleotide biosynthetic process	19_GO:0008152 metabolic process	-5.3	18	9.2	30182	15	547	5	0.91	0.41	1841|1854|2987|6240|6470	DTYMK|DUT|GUK1|RRM1|SHMT1	-3.6	MyList
GO Biological Processes	19	GO:0098761	cellular response to interleukin-7	19_GO:0050896 response to stimulus	-5.3	18	9.2	30182	15	547	5	0.91	0.41	471|3068|3329|3575|4904	ATIC|HDGF|HSPD1|IL7R|YBX1	-3.6	MyList
GO Biological Processes	19	GO:0009265	2'-deoxyribonucleotide biosynthetic process	19_GO:0008152 metabolic process	-5.3	18	9.2	30182	15	547	5	0.91	0.41	1841|1854|2987|6240|6470	DTYMK|DUT|GUK1|RRM1|SHMT1	-3.6	MyList
GO Biological Processes	19	GO:0000910	cytokinesis	19_GO:0009987 cellular process	-5.3	5.5	6.4	30182	110	547	11	2	0.6	332|1058|1894|3619|3925|5347|9212|11113|29127|55143|128866	BIRC5|CENPA|ECT2|INCENP|STMN1|PLK1|AURKB|CIT|RACGAP1|CDCA8|CHMP4B	-3.5	MyList
GO Biological Processes	19	GO:0032259	methylation	19_GO:0008152 metabolic process	-5.3	3.3	5.7	30182	314	547	19	3.5	0.78	1786|2146|3007|3008|3070|6628|6632|6636|6637|6839|7468|10155|11091|23168|23512|30827|51504|79723|285051	DNMT1|EZH2|H1-3|H1-4|HELLS|SNRPB|SNRPD1|SNRPF|SNRPG|SUV39H1|NSD2|TRIM28|WDR5|RTF1|SUZ12|CXXC1|TRMT112|SUV39H2|STPG4	-3.5	MyList
GO Biological Processes	19	GO:0040001	establishment of mitotic spindle localization	19_GO:0051179 localization	-5.2	9.9	7.6	30182	39	547	7	1.3	0.48	1058|3837|4085|5347|6993|10403|54908	CENPA|KPNB1|MAD2L1|PLK1|DYNLT1|NDC80|SPDL1	-3.5	MyList
GO Biological Processes	19	GO:1903829	positive regulation of protein localization	19_GO:0051179 localization	-5.2	2.8	5.4	30182	467	547	24	4.4	0.88	142|1736|1894|2752|3320|3843|5019|5108|5347|5478|5901|7037|7443|9141|9585|10055|10155|10403|10574|22902|51496|54984|55204|55704	PARP1|DKC1|ECT2|GLUL|HSP90AA1|IPO5|OXCT1|PCM1|PLK1|PPIA|RAN|TFRC|VRK1|PDCD5|KIF20B|SAE1|TRIM28|NDC80|CCT7|RUFY3|CTDSPL2|PINX1|GOLPH3L|CCDC88A	-3.5	MyList
GO Cellular Components	20	GO:0031391	Elg1 RFC-like complex		-5.2	55	13	30182	3	547	3	0.55	0.32	5981|5984|79915	RFC1|RFC4|ATAD5	-3.5	MyList
GO Biological Processes	19	GO:0009260	ribonucleotide biosynthetic process	19_GO:0008152 metabolic process	-5.2	4	5.9	30182	206	547	15	2.7	0.7	471|498|517|518|522|3251|4708|4712|4729|4831|10606|10632|51703|83401|267020	ATIC|ATP5F1A|ATP5MC2|ATP5MC3|ATP5PF|HPRT1|NDUFB2|NDUFB6|NDUFV2|NME2|PAICS|ATP5MG|ACSL5|ELOVL3|ATP5MGL	-3.5	MyList
GO Molecular Functions	21	GO:0008022	protein C-terminus binding		-5.2	4.3	6	30182	181	547	14	2.6	0.68	991|1063|4085|4361|4436|5111|5888|7153|8089|8815|10055|10935|10971|11073	CDC20|CENPF|MAD2L1|MRE11|MSH2|PCNA|RAD51|TOP2A|YEATS4|BANF1|SAE1|PRDX3|YWHAQ|TOPBP1	-3.5	MyList
GO Biological Processes	19	GO:0009792	embryo development ending in birth or egg hatching	19_GO:0032502 developmental process	-5.2	2.5	5.2	30182	670	547	30	5.5	0.97	672|689|3280|4436|4678|4683|4751|4851|4904|6137|6491|7157|8531|8533|9133|9221|9394|9585|9837|10155|10733|11146|23168|26173|54892|55723|79682|84295|84525|84660	BRCA1|BTF3|HES1|MSH2|NASP|NBN|NEK2|NOTCH1|YBX1|RPL13|STIL|TP53|YBX3|COPS3|CCNB2|NOLC1|HS6ST1|KIF20B|GINS1|TRIM28|PLK4|GLMN|RTF1|INTS1|NCAPG2|ASF1B|CENPU|PHF6|HOPX|CCDC62	-3.5	MyList
GO Biological Processes	19	GO:0001775	cell activation	19_GO:0032501 multicellular organismal process	-5.2	2.4	5.2	30182	705	547	31	5.7	0.99	865|896|1021|1803|2146|2730|2956|3070|3251|3280|3329|3575|3815|4192|4436|4602|4683|5052|5478|5897|6194|6850|6966|6967|7157|7374|7528|8581|22918|55509|79915	CBFB|CCND3|CDK6|DPP4|EZH2|GCLM|MSH6|HELLS|HPRT1|HES1|HSPD1|IL7R|KIT|MDK|MSH2|MYB|NBN|PRDX1|PPIA|RAG2|RPS6|SYK|TRGC1|TRGC2|TP53|UNG|YY1|LY6D|CD93|BATF3|ATAD5	-3.5	MyList
GO Biological Processes	19	GO:0043484	regulation of RNA splicing	19_GO:0008152 metabolic process	-5.2	4.2	6	30182	182	547	14	2.6	0.68	708|2521|2926|3181|3187|3192|5725|6428|6429|6432|10921|10949|27316|55796	C1QBP|FUS|GRSF1|HNRNPA2B1|HNRNPH1|HNRNPU|PTBP1|SRSF3|SRSF4|SRSF7|RNPS1|HNRNPA0|RBMX|MBNL3	-3.5	MyList
GO Biological Processes	19	GO:0071478	cellular response to radiation	19_GO:0050896 response to stimulus	-5.2	4.2	6	30182	182	547	14	2.6	0.68	142|580|672|1894|5111|5424|5888|7157|7528|9212|10635|10714|55872|64710	PARP1|BARD1|BRCA1|ECT2|PCNA|POLD1|RAD51|TP53|YY1|AURKB|RAD51AP1|POLD3|PBK|NUCKS1	-3.5	MyList
GO Biological Processes	19	GO:0006518	peptide metabolic process	19_GO:0008152 metabolic process	-5.2	2.7	5.3	30182	536	547	26	4.8	0.91	1803|2730|6122|6124|6130|6137|6187|6194|6205|6206|6218|6222|6224|8661|9446|9669|22916|51065|51247|51258|51264|51520|55052|64976|65003|78988	DPP4|GCLM|RPL3|RPL4|RPL7A|RPL13|RPS2|RPS6|RPS11|RPS12|RPS17|RPS18|RPS20|EIF3A|GSTO1|EIF5B|NCBP2|RPS27L|PAIP2|MRPL51|MRPL27|LARS1|MRPL20|MRPL40|MRPL11|MRPL57	-3.4	MyList
GO Biological Processes	19	GO:0015986	proton motive force-driven ATP synthesis	19_GO:0008152 metabolic process	-5.2	6.8	6.7	30182	73	547	9	1.6	0.54	498|517|518|522|4708|4712|4729|10632|267020	ATP5F1A|ATP5MC2|ATP5MC3|ATP5PF|NDUFB2|NDUFB6|NDUFV2|ATP5MG|ATP5MGL	-3.4	MyList
GO Biological Processes	19	GO:0036261	7-methylguanosine cap hypermethylation	19_GO:0008152 metabolic process	-5.2	28	10	30182	8	547	4	0.73	0.36	6628|6632|6636|6637	SNRPB|SNRPD1|SNRPF|SNRPG	-3.4	MyList
GO Biological Processes	19	GO:0085020	protein K6-linked ubiquitination	19_GO:0008152 metabolic process	-5.2	28	10	30182	8	547	4	0.73	0.36	580|672|27338|29089	BARD1|BRCA1|UBE2S|UBE2T	-3.4	MyList
GO Cellular Components	20	GO:0042382	paraspeckles		-5.2	28	10	30182	8	547	4	0.73	0.36	4670|4841|6421|11051	HNRNPM|NONO|SFPQ|NUDT21	-3.4	MyList
GO Biological Processes	19	GO:0009142	nucleoside triphosphate biosynthetic process	19_GO:0008152 metabolic process	-5.1	5.3	6.3	30182	114	547	11	2	0.6	498|517|518|522|1841|4708|4712|4729|4831|10632|267020	ATP5F1A|ATP5MC2|ATP5MC3|ATP5PF|DTYMK|NDUFB2|NDUFB6|NDUFV2|NME2|ATP5MG|ATP5MGL	-3.4	MyList
GO Molecular Functions	21	GO:0031492	nucleosomal DNA binding		-5.1	9.4	7.3	30182	41	547	7	1.3	0.48	3007|3008|3015|3151|6597|9324|9555	H1-3|H1-4|H2AZ1|HMGN2|SMARCA4|HMGN3|MACROH2A1	-3.4	MyList
GO Molecular Functions	21	GO:0043021	ribonucleoprotein complex binding		-5.1	4.5	6	30182	161	547	13	2.4	0.65	708|1660|2146|3192|6626|6628|6632|7374|8531|9221|9793|23468|84295	C1QBP|DHX9|EZH2|HNRNPU|SNRPA|SNRPB|SNRPD1|UNG|YBX3|NOLC1|CKAP5|CBX5|PHF6	-3.4	MyList
GO Biological Processes	19	GO:0002520	immune system development	19_GO:0002376 immune system process	-5.1	4.4	5.9	30182	162	547	13	2.4	0.65	2956|3148|3280|3329|3575|4436|4683|5897|7157|7374|7528|9133|79915	MSH6|HMGB2|HES1|HSPD1|IL7R|MSH2|NBN|RAG2|TP53|UNG|YY1|CCNB2|ATAD5	-3.3	MyList
GO Biological Processes	19	GO:0002208	somatic diversification of immunoglobulins involved in immune response	19_GO:0002376 immune system process	-5	12	7.8	30182	28	547	6	1.1	0.45	2956|3329|4436|4683|7374|79915	MSH6|HSPD1|MSH2|NBN|UNG|ATAD5	-3.3	MyList
GO Biological Processes	19	GO:0009123	nucleoside monophosphate metabolic process	19_GO:0008152 metabolic process	-5	6.5	6.6	30182	76	547	9	1.6	0.54	471|1841|1854|2987|3251|6470|7083|10606|30833	ATIC|DTYMK|DUT|GUK1|HPRT1|SHMT1|TK1|PAICS|NT5C	-3.3	MyList
GO Biological Processes	19	GO:0016445	somatic diversification of immunoglobulins	19_GO:0002376 immune system process	-5	9.2	7.2	30182	42	547	7	1.3	0.48	2956|3329|4436|4683|7374|7528|79915	MSH6|HSPD1|MSH2|NBN|UNG|YY1|ATAD5	-3.3	MyList
GO Biological Processes	19	GO:0098727	maintenance of cell number	19_GO:0032502 developmental process	-5	5.2	6.2	30182	117	547	11	2	0.6	2146|2177|3280|3815|4851|5108|8243|9126|22823|23168|259266	EZH2|FANCD2|HES1|KIT|NOTCH1|PCM1|SMC1A|SMC3|MTF2|RTF1|ASPM	-3.3	MyList
GO Biological Processes	19	GO:0009206	purine ribonucleoside triphosphate biosynthetic process	19_GO:0008152 metabolic process	-5	5.7	6.3	30182	96	547	10	1.8	0.57	498|517|518|522|4708|4712|4729|4831|10632|267020	ATP5F1A|ATP5MC2|ATP5MC3|ATP5PF|NDUFB2|NDUFB6|NDUFV2|NME2|ATP5MG|ATP5MGL	-3.3	MyList
GO Biological Processes	19	GO:1901970	positive regulation of mitotic sister chromatid separation	19_GO:0048518 positive regulation of biological process	-5	16	8.5	30182	17	547	5	0.91	0.41	332|3619|9212|9787|55143	BIRC5|INCENP|AURKB|DLGAP5|CDCA8	-3.3	MyList
GO Molecular Functions	21	GO:0000400	four-way junction DNA binding		-5	16	8.5	30182	17	547	5	0.91	0.41	2956|3148|4436|7528|348654	MSH6|HMGB2|MSH2|YY1|GEN1	-3.3	MyList
GO Biological Processes	19	GO:0008213	protein alkylation	19_GO:0008152 metabolic process	-5	4.7	6	30182	140	547	12	2.2	0.63	2146|3007|3008|6628|6839|7468|11091|23168|23512|30827|51504|79723	EZH2|H1-3|H1-4|SNRPB|SUV39H1|NSD2|WDR5|RTF1|SUZ12|CXXC1|TRMT112|SUV39H2	-3.3	MyList
GO Biological Processes	19	GO:0006479	protein methylation	19_GO:0008152 metabolic process	-5	4.7	6	30182	140	547	12	2.2	0.63	2146|3007|3008|6628|6839|7468|11091|23168|23512|30827|51504|79723	EZH2|H1-3|H1-4|SNRPB|SUV39H1|NSD2|WDR5|RTF1|SUZ12|CXXC1|TRMT112|SUV39H2	-3.3	MyList
GO Cellular Components	20	GO:0035770	ribonucleoprotein granule		-5	3.5	5.5	30182	271	547	17	3.1	0.74	580|1660|2926|3182|3192|3837|4904|6194|6637|6741|8651|11157|25804|27258|55833|203068|220988	BARD1|DHX9|GRSF1|HNRNPAB|HNRNPU|KPNB1|YBX1|RPS6|SNRPG|SSB|SOCS1|LSM6|LSM4|LSM3|UBAP2|TUBB|HNRNPA3	-3.3	MyList
GO Molecular Functions	21	GO:0050839	cell adhesion molecule binding		-5	2.6	5.2	30182	551	547	26	4.8	0.91	302|471|961|1495|2023|4361|5052|5478|5901|5902|6130|6187|6850|7112|8353|8607|9133|9793|10528|10606|10726|26156|55833|57650|81624|128866	ANXA2|ATIC|CD47|CTNNA1|ENO1|MRE11|PRDX1|PPIA|RAN|RANBP1|RPL7A|RPS2|SYK|TMPO|H3C6|RUVBL1|CCNB2|CKAP5|NOP56|PAICS|NUDC|RSL1D1|UBAP2|CIP2A|DIAPH3|CHMP4B	-3.3	MyList
GO Biological Processes	19	GO:1903321	negative regulation of protein modification by small protein conjugation or removal	19_GO:0048519 negative regulation of biological process	-5	5.7	6.3	30182	97	547	10	1.8	0.57	408|991|4085|5478|6224|9184|10362|11146|26271|54984	ARRB1|CDC20|MAD2L1|PPIA|RPS20|BUB3|HMG20B|GLMN|FBXO5|PINX1	-3.3	MyList
GO Cellular Components	20	GO:0005643	nuclear pore		-5	5.7	6.3	30182	97	547	10	1.8	0.57	1069|3837|3843|4085|5901|5902|8086|23165|55916|128866	CETN2|KPNB1|IPO5|MAD2L1|RAN|RANBP1|AAAS|NUP205|NXT2|CHMP4B	-3.3	MyList
GO Biological Processes	19	GO:0009145	purine nucleoside triphosphate biosynthetic process	19_GO:0008152 metabolic process	-5	5.7	6.3	30182	97	547	10	1.8	0.57	498|517|518|522|4708|4712|4729|4831|10632|267020	ATP5F1A|ATP5MC2|ATP5MC3|ATP5PF|NDUFB2|NDUFB6|NDUFV2|NME2|ATP5MG|ATP5MGL	-3.3	MyList
GO Biological Processes	19	GO:0060236	regulation of mitotic spindle organization	19_GO:0050789 regulation of biological process	-4.9	9	7.1	30182	43	547	7	1.3	0.48	3192|5347|6491|22974|56992|128866|163786	HNRNPU|PLK1|STIL|TPX2|KIF15|CHMP4B|SASS6	-3.2	MyList
GO Biological Processes	19	GO:0009394	2'-deoxyribonucleotide metabolic process	19_GO:0008152 metabolic process	-4.9	9	7.1	30182	43	547	7	1.3	0.48	1841|1854|2987|6240|6470|7374|30833	DTYMK|DUT|GUK1|RRM1|SHMT1|UNG|NT5C	-3.2	MyList
GO Biological Processes	19	GO:0098534	centriole assembly	19_GO:0009987 cellular process	-4.9	11	7.6	30182	29	547	6	1.1	0.45	1017|1069|9738|10733|55125|163786	CDK2|CETN2|CCP110|PLK4|CEP192|SASS6	-3.2	MyList
GO Biological Processes	19	GO:0006278	RNA-templated DNA biosynthetic process	19_GO:0008152 metabolic process	-4.9	11	7.6	30182	29	547	6	1.1	0.45	1736|3320|4361|5981|10728|54984	DKC1|HSP90AA1|MRE11|RFC1|PTGES3|PINX1	-3.2	MyList
GO Cellular Components	20	GO:0005689	U12-type spliceosomal complex		-4.9	11	7.6	30182	29	547	6	1.1	0.45	4904|6628|6632|6636|6637|55954	YBX1|SNRPB|SNRPD1|SNRPF|SNRPG|ZMAT5	-3.2	MyList
GO Biological Processes	19	GO:1903900	regulation of viral life cycle	19_GO:0016032 viral process	-4.9	4.6	5.9	30182	143	547	12	2.2	0.63	3609|3838|4851|5478|7153|8519|8815|10155|10410|10581|25893|51495	ILF3|KPNA2|NOTCH1|PPIA|TOP2A|IFITM1|BANF1|TRIM28|IFITM3|IFITM2|TRIM58|HACD3	-3.2	MyList
GO Biological Processes	19	GO:0010212	response to ionizing radiation	19_GO:0050896 response to stimulus	-4.9	4.6	5.9	30182	143	547	12	2.2	0.63	142|580|672|1894|2177|4436|5888|7157|8438|10635|11073|64710	PARP1|BARD1|BRCA1|ECT2|FANCD2|MSH2|RAD51|TP53|RAD54L|RAD51AP1|TOPBP1|NUCKS1	-3.2	MyList
GO Biological Processes	19	GO:0046824	positive regulation of nucleocytoplasmic transport	19_GO:0051179 localization	-4.9	7.4	6.7	30182	60	547	8	1.5	0.51	1660|1894|3320|3843|5901|10155|22916|51496	DHX9|ECT2|HSP90AA1|IPO5|RAN|TRIM28|NCBP2|CTDSPL2	-3.2	MyList
GO Biological Processes	19	GO:0090306	meiotic spindle assembly	19_GO:0022414 reproductive process	-4.9	25	9.6	30182	9	547	4	0.73	0.36	9133|10403|26271|259266	CCNB2|NDC80|FBXO5|ASPM	-3.2	MyList
GO Biological Processes	19	GO:0046602	regulation of mitotic centrosome separation	19_GO:0050789 regulation of biological process	-4.9	25	9.6	30182	9	547	4	0.73	0.36	3832|4751|5902|64793	KIF11|NEK2|RANBP1|CEP85	-3.2	MyList
GO Molecular Functions	21	GO:0061676	importin-alpha family protein binding		-4.9	25	9.6	30182	9	547	4	0.73	0.36	1660|3837|5901|22974	DHX9|KPNB1|RAN|TPX2	-3.2	MyList
GO Biological Processes	19	GO:1901137	carbohydrate derivative biosynthetic process	19_GO:0008152 metabolic process	-4.9	2.5	5.1	30182	590	547	27	4.9	0.93	471|498|517|518|522|1841|1854|2987|3251|4708|4712|4729|4831|6240|6470|7086|9394|10402|10606|10632|51703|51809|54187|55276|83401|201595|267020	ATIC|ATP5F1A|ATP5MC2|ATP5MC3|ATP5PF|DTYMK|DUT|GUK1|HPRT1|NDUFB2|NDUFB6|NDUFV2|NME2|RRM1|SHMT1|TKT|HS6ST1|ST3GAL6|PAICS|ATP5MG|ACSL5|GALNT7|NANS|PGM2|ELOVL3|STT3B|ATP5MGL	-3.2	MyList
GO Biological Processes	19	GO:0030097	hemopoiesis	19_GO:0032502 developmental process	-4.9	2.4	5	30182	659	547	29	5.3	0.96	142|302|861|865|1021|2120|2146|3575|3815|4300|4436|4602|5897|6194|6850|7037|7153|7157|7351|7528|8581|8651|10935|29127|54892|55509|55646|219790|375387	PARP1|ANXA2|RUNX1|CBFB|CDK6|ETV6|EZH2|IL7R|KIT|MLLT3|MSH2|MYB|RAG2|RPS6|SYK|TFRC|TOP2A|TP53|UCP2|YY1|LY6D|SOCS1|PRDX3|RACGAP1|NCAPG2|BATF3|LYAR|RTKN2|NRROS	-3.2	MyList
GO Biological Processes	19	GO:1901992	positive regulation of mitotic cell cycle phase transition	19_GO:0048518 positive regulation of biological process	-4.9	5.6	6.2	30182	99	547	10	1.8	0.57	896|1019|6240|6491|9787|11065|26271|55920|113130|163786	CCND3|CDK4|RRM1|STIL|DLGAP5|UBE2C|FBXO5|RCC2|CDCA5|SASS6	-3.2	MyList
GO Biological Processes	19	GO:0009262	deoxyribonucleotide metabolic process	19_GO:0008152 metabolic process	-4.9	8.8	7	30182	44	547	7	1.3	0.48	1841|1854|2987|6240|6470|7374|30833	DTYMK|DUT|GUK1|RRM1|SHMT1|UNG|NT5C	-3.2	MyList
GO Biological Processes	19	GO:0019692	deoxyribose phosphate metabolic process	19_GO:0008152 metabolic process	-4.9	8.8	7	30182	44	547	7	1.3	0.48	1841|1854|2987|6240|6470|7374|30833	DTYMK|DUT|GUK1|RRM1|SHMT1|UNG|NT5C	-3.2	MyList
GO Biological Processes	19	GO:0000076	DNA replication checkpoint signaling	19_GO:0023052 signaling	-4.9	15	8.3	30182	18	547	5	0.91	0.41	4998|8318|11073|54962|63967	ORC1|CDC45|TOPBP1|TIPIN|CLSPN	-3.2	MyList
GO Biological Processes	19	GO:0007063	regulation of sister chromatid cohesion	19_GO:0050789 regulation of biological process	-4.9	15	8.3	30182	18	547	5	0.91	0.41	699|5885|9555|84250|113130	BUB1|RAD21|MACROH2A1|SLF1|CDCA5	-3.2	MyList
GO Biological Processes	19	GO:0051653	spindle localization	19_GO:0051179 localization	-4.9	7.2	6.6	30182	61	547	8	1.5	0.51	1058|3837|4085|5347|6993|10403|54908|259266	CENPA|KPNB1|MAD2L1|PLK1|DYNLT1|NDC80|SPDL1|ASPM	-3.2	MyList
GO Biological Processes	19	GO:1904356	regulation of telomere maintenance via telomere lengthening	19_GO:0008152 metabolic process	-4.9	7.2	6.6	30182	61	547	8	1.5	0.51	142|1736|3181|3192|4751|9212|10574|54984	PARP1|DKC1|HNRNPA2B1|HNRNPU|NEK2|AURKB|CCT7|PINX1	-3.2	MyList
GO Cellular Components	20	GO:0005732	sno(s)RNA-containing ribonucleoprotein complex		-4.8	11	7.5	30182	30	547	6	1.1	0.45	1736|9221|10248|10528|11157|51602	DKC1|NOLC1|POP7|NOP56|LSM6|NOP58	-3.2	MyList
GO Cellular Components	20	GO:0061695	transferase complex, transferring phosphorus-containing groups		-4.8	3.2	5.4	30182	306	547	18	3.3	0.76	896|1017|1019|1021|1154|1164|4172|5111|5211|5424|5435|5438|5558|8651|9133|10714|23168|221830	CCND3|CDK2|CDK4|CDK6|CISH|CKS2|MCM3|PCNA|PFKL|POLD1|POLR2F|POLR2I|PRIM2|SOCS1|CCNB2|POLD3|RTF1|POLR1F	-3.2	MyList
GO Biological Processes	19	GO:0002449	lymphocyte mediated immunity	19_GO:0002376 immune system process	-4.8	4.2	5.7	30182	170	547	13	2.4	0.65	708|1075|2956|3251|3329|3575|4436|4683|5052|7374|10383|79915|203068	C1QBP|CTSC|MSH6|HPRT1|HSPD1|IL7R|MSH2|NBN|PRDX1|UNG|TUBB4B|ATAD5|TUBB	-3.1	MyList
GO Biological Processes	19	GO:0051348	negative regulation of transferase activity	19_GO:0065007 biological regulation	-4.8	3.4	5.4	30182	279	547	17	3.1	0.74	991|1031|3192|3843|4085|5347|5478|6224|7157|8815|9184|9555|10935|26271|54892|54984|64793	CDC20|CDKN2C|HNRNPU|IPO5|MAD2L1|PLK1|PPIA|RPS20|TP53|BANF1|BUB3|MACROH2A1|PRDX3|FBXO5|NCAPG2|PINX1|CEP85	-3.1	MyList
GO Biological Processes	19	GO:0032388	positive regulation of intracellular transport	19_GO:0051179 localization	-4.8	3.9	5.6	30182	197	547	14	2.6	0.68	302|1660|1894|3320|3843|5108|5901|9141|9585|10055|10155|22902|22916|51496	ANXA2|DHX9|ECT2|HSP90AA1|IPO5|PCM1|RAN|PDCD5|KIF20B|SAE1|TRIM28|RUFY3|NCBP2|CTDSPL2	-3.1	MyList
GO Biological Processes	19	GO:0002443	leukocyte mediated immunity	19_GO:0002376 immune system process	-4.8	3.7	5.5	30182	224	547	15	2.7	0.7	708|1075|2956|3251|3329|3575|3815|4436|4683|5052|6850|7374|10383|79915|203068	C1QBP|CTSC|MSH6|HPRT1|HSPD1|IL7R|KIT|MSH2|NBN|PRDX1|SYK|UNG|TUBB4B|ATAD5|TUBB	-3.1	MyList
GO Biological Processes	19	GO:0033157	regulation of intracellular protein transport	19_GO:0051179 localization	-4.8	3.7	5.5	30182	224	547	15	2.7	0.7	580|665|1894|3320|3843|5108|5901|9141|9221|9585|10055|10155|22902|29969|51496	BARD1|BNIP3L|ECT2|HSP90AA1|IPO5|PCM1|RAN|PDCD5|NOLC1|KIF20B|SAE1|TRIM28|RUFY3|MDFIC|CTDSPL2	-3.1	MyList
GO Biological Processes	19	GO:0032886	regulation of microtubule-based process	19_GO:0050789 regulation of biological process	-4.8	3.5	5.4	30182	252	547	16	2.9	0.72	672|3192|3925|4591|5347|6491|9793|10733|22974|25893|50810|56992|128866|163786|348235|348654	BRCA1|HNRNPU|STMN1|TRIM37|PLK1|STIL|CKAP5|PLK4|TPX2|TRIM58|HDGFL3|KIF15|CHMP4B|SASS6|SKA2|GEN1	-3.1	MyList
GO Biological Processes	19	GO:0051258	protein polymerization	19_GO:0009987 cellular process	-4.8	5.4	6.1	30182	102	547	10	1.8	0.57	8636|9793|11065|22974|26271|27338|50810|55125|81624|128866	SSNA1|CKAP5|UBE2C|TPX2|FBXO5|UBE2S|HDGFL3|CEP192|DIAPH3|CHMP4B	-3.1	MyList
GO Biological Processes	19	GO:0009201	ribonucleoside triphosphate biosynthetic process	19_GO:0008152 metabolic process	-4.8	5.4	6.1	30182	102	547	10	1.8	0.57	498|517|518|522|4708|4712|4729|4831|10632|267020	ATP5F1A|ATP5MC2|ATP5MC3|ATP5PF|NDUFB2|NDUFB6|NDUFV2|NME2|ATP5MG|ATP5MGL	-3.1	MyList
GO Cellular Components	20	GO:0000803	sex chromosome		-4.8	11	7.3	30182	31	547	6	1.1	0.45	672|1017|3192|9555|10733|23512	BRCA1|CDK2|HNRNPU|MACROH2A1|PLK4|SUZ12	-3.1	MyList
GO Molecular Functions	21	GO:0003713	transcription coactivator activity		-4.7	3.3	5.3	30182	282	547	17	3.1	0.74	408|672|865|1660|2521|3148|3159|4591|4831|4851|6597|8607|10155|29117|64710|84660|119392	ARRB1|BRCA1|CBFB|DHX9|FUS|HMGB2|HMGA1|TRIM37|NME2|NOTCH1|SMARCA4|RUVBL1|TRIM28|BRD7|NUCKS1|CCDC62|SFR1	-3.1	MyList
GO Biological Processes	19	GO:0097190	apoptotic signaling pathway	19_GO:0023052 signaling	-4.7	3.2	5.3	30182	312	547	18	3.3	0.76	665|672|1495|1869|2956|3094|3148|4436|4683|6272|7157|9994|10494|10572|27018|51065|54870|79915	BNIP3L|BRCA1|CTNNA1|E2F1|MSH6|HINT1|HMGB2|MSH2|NBN|SORT1|TP53|CASP8AP2|STK25|SIVA1|BEX3|RPS27L|QRICH1|ATAD5	-3.1	MyList
GO Biological Processes	19	GO:1902369	negative regulation of RNA catabolic process	19_GO:0048519 negative regulation of biological process	-4.7	6	6.2	30182	83	547	9	1.6	0.54	1660|1736|1869|2521|3182|3192|4904|8531|10949	DHX9|DKC1|E2F1|FUS|HNRNPAB|HNRNPU|YBX1|YBX3|HNRNPA0	-3	MyList
GO Biological Processes	19	GO:0002521	leukocyte differentiation	19_GO:0032502 developmental process	-4.7	2.9	5.1	30182	406	547	21	3.8	0.82	142|302|861|865|1021|2146|3575|3815|4436|4602|5897|6194|6850|7037|7157|7351|7528|8581|8651|55509|375387	PARP1|ANXA2|RUNX1|CBFB|CDK6|EZH2|IL7R|KIT|MSH2|MYB|RAG2|RPS6|SYK|TFRC|TP53|UCP2|YY1|LY6D|SOCS1|BATF3|NRROS	-3	MyList
GO Biological Processes	19	GO:0006406	mRNA export from nucleus	19_GO:0051179 localization	-4.7	6.9	6.4	30182	64	547	8	1.5	0.51	3181|6428|10189|10212|22916|55110|55916|80145	HNRNPA2B1|SRSF3|ALYREF|DDX39A|NCBP2|MAGOHB|NXT2|THOC7	-3	MyList
GO Biological Processes	19	GO:0022618	ribonucleoprotein complex assembly	19_GO:0009987 cellular process	-4.7	3.6	5.4	30182	228	547	15	2.7	0.7	1660|3320|6628|6631|6632|6636|6637|8607|8661|10728|11051|11168|25804|51065|55052	DHX9|HSP90AA1|SNRPB|SNRPC|SNRPD1|SNRPF|SNRPG|RUVBL1|EIF3A|PTGES3|NUDT21|PSIP1|LSM4|RPS27L|MRPL20	-3	MyList
GO Cellular Components	20	GO:0008278	cohesin complex		-4.7	22	9.1	30182	10	547	4	0.73	0.36	5885|8243|9126|151246	RAD21|SMC1A|SMC3|SGO2	-3	MyList
GO Biological Processes	19	GO:0010824	regulation of centrosome duplication	19_GO:0050789 regulation of biological process	-4.7	8.2	6.7	30182	47	547	7	1.3	0.48	672|4591|6491|10733|128866|163786|348654	BRCA1|TRIM37|STIL|PLK4|CHMP4B|SASS6|GEN1	-3	MyList
GO Biological Processes	19	GO:0090224	regulation of spindle organization	19_GO:0050789 regulation of biological process	-4.7	8.2	6.7	30182	47	547	7	1.3	0.48	3192|5347|6491|22974|56992|128866|163786	HNRNPU|PLK1|STIL|TPX2|KIF15|CHMP4B|SASS6	-3	MyList
GO Biological Processes	19	GO:0034089	establishment of meiotic sister chromatid cohesion	19_GO:0022414 reproductive process	-4.6	41	11	30182	4	547	3	0.55	0.32	5885|8243|9126	RAD21|SMC1A|SMC3	-3	MyList
GO Cellular Components	20	GO:0033597	mitotic checkpoint complex		-4.6	41	11	30182	4	547	3	0.55	0.32	991|4085|9184	CDC20|MAD2L1|BUB3	-3	MyList
GO Cellular Components	20	GO:0070532	BRCA1-B complex		-4.6	41	11	30182	4	547	3	0.55	0.32	580|672|11073	BARD1|BRCA1|TOPBP1	-3	MyList
GO Biological Processes	19	GO:0007079	mitotic chromosome movement towards spindle pole	19_GO:0051179 localization	-4.6	41	11	30182	4	547	3	0.55	0.32	1062|3837|9787	CENPE|KPNB1|DLGAP5	-3	MyList
GO Biological Processes	19	GO:0007057	spindle assembly involved in female meiosis I	19_GO:0022414 reproductive process	-4.6	41	11	30182	4	547	3	0.55	0.32	9133|10403|26271	CCNB2|NDC80|FBXO5	-3	MyList
GO Biological Processes	19	GO:0006754	ATP biosynthetic process	19_GO:0008152 metabolic process	-4.6	5.8	6.1	30182	85	547	9	1.6	0.54	498|517|518|522|4708|4712|4729|10632|267020	ATP5F1A|ATP5MC2|ATP5MC3|ATP5PF|NDUFB2|NDUFB6|NDUFV2|ATP5MG|ATP5MGL	-3	MyList
GO Biological Processes	19	GO:0031397	negative regulation of protein ubiquitination	19_GO:0048519 negative regulation of biological process	-4.6	5.8	6.1	30182	85	547	9	1.6	0.54	408|991|4085|5478|6224|9184|11146|26271|54984	ARRB1|CDC20|MAD2L1|PPIA|RPS20|BUB3|GLMN|FBXO5|PINX1	-3	MyList
GO Cellular Components	20	GO:0005685	U1 snRNP		-4.6	10	7.1	30182	33	547	6	1.1	0.45	6626|6628|6631|6632|6636|6637	SNRPA|SNRPB|SNRPC|SNRPD1|SNRPF|SNRPG	-2.9	MyList
GO Biological Processes	19	GO:0090169	regulation of spindle assembly	19_GO:0050789 regulation of biological process	-4.6	10	7.1	30182	33	547	6	1.1	0.45	3192|5347|6491|56992|128866|163786	HNRNPU|PLK1|STIL|KIF15|CHMP4B|SASS6	-2.9	MyList
GO Biological Processes	19	GO:0050767	regulation of neurogenesis	19_GO:0032502 developmental process	-4.6	2.9	5.1	30182	381	547	20	3.7	0.8	302|1495|1869|2146|3148|3280|3815|4192|4673|4851|5108|6009|6993|7157|10494|10507|22902|23111|55179|259266	ANXA2|CTNNA1|E2F1|EZH2|HMGB2|HES1|KIT|MDK|NAP1L1|NOTCH1|PCM1|RHEB|DYNLT1|TP53|STK25|SEMA4D|RUFY3|SPART|FAIM|ASPM	-2.9	MyList
GO Molecular Functions	21	GO:0140297	DNA-binding transcription factor binding		-4.6	2.7	5	30182	478	547	23	4.2	0.86	142|1063|1660|1869|3148|3159|3280|4683|5111|5757|6597|7157|7528|9324|23468|29969|51053|54892|55212|55646|55859|64710|84660	PARP1|CENPF|DHX9|E2F1|HMGB2|HMGA1|HES1|NBN|PCNA|PTMA|SMARCA4|TP53|YY1|HMGN3|CBX5|MDFIC|GMNN|NCAPG2|BBS7|LYAR|BEX1|NUCKS1|CCDC62	-2.9	MyList
GO Molecular Functions	21	GO:0016779	nucleotidyltransferase activity		-4.6	4.3	5.6	30182	154	547	12	2.2	0.63	142|1736|1791|5424|5435|5438|5558|10714|10728|54187|80308|221830	PARP1|DKC1|DNTT|POLD1|POLR2F|POLR2I|PRIM2|POLD3|PTGES3|NANS|FLAD1|POLR1F	-2.9	MyList
GO Biological Processes	19	GO:2000781	positive regulation of double-strand break repair	19_GO:0048518 positive regulation of biological process	-4.6	5.8	6	30182	86	547	9	1.6	0.54	142|605|2521|6597|8089|8607|10635|29117|84250	PARP1|BCL7A|FUS|SMARCA4|YEATS4|RUVBL1|RAD51AP1|BRD7|SLF1	-2.9	MyList
GO Biological Processes	19	GO:0048024	regulation of mRNA splicing, via spliceosome	19_GO:0008152 metabolic process	-4.6	5.1	5.8	30182	108	547	10	1.8	0.57	708|3181|3192|5725|6428|6429|6432|10921|10949|27316	C1QBP|HNRNPA2B1|HNRNPU|PTBP1|SRSF3|SRSF4|SRSF7|RNPS1|HNRNPA0|RBMX	-2.9	MyList
GO Biological Processes	19	GO:0071214	cellular response to abiotic stimulus	19_GO:0050896 response to stimulus	-4.5	3.1	5.1	30182	323	547	18	3.3	0.76	142|231|580|672|1894|5111|5424|5888|7157|7528|8531|9212|9994|10635|10714|51284|55872|64710	PARP1|AKR1B1|BARD1|BRCA1|ECT2|PCNA|POLD1|RAD51|TP53|YY1|YBX3|AURKB|CASP8AP2|RAD51AP1|POLD3|TLR7|PBK|NUCKS1	-2.9	MyList
GO Biological Processes	19	GO:0104004	cellular response to environmental stimulus	19_GO:0050896 response to stimulus	-4.5	3.1	5.1	30182	323	547	18	3.3	0.76	142|231|580|672|1894|5111|5424|5888|7157|7528|8531|9212|9994|10635|10714|51284|55872|64710	PARP1|AKR1B1|BARD1|BRCA1|ECT2|PCNA|POLD1|RAD51|TP53|YY1|YBX3|AURKB|CASP8AP2|RAD51AP1|POLD3|TLR7|PBK|NUCKS1	-2.9	MyList
GO Biological Processes	19	GO:0071826	ribonucleoprotein complex subunit organization	19_GO:0009987 cellular process	-4.5	3.5	5.3	30182	236	547	15	2.7	0.7	1660|3320|6628|6631|6632|6636|6637|8607|8661|10728|11051|11168|25804|51065|55052	DHX9|HSP90AA1|SNRPB|SNRPC|SNRPD1|SNRPF|SNRPG|RUVBL1|EIF3A|PTGES3|NUDT21|PSIP1|LSM4|RPS27L|MRPL20	-2.9	MyList
GO Biological Processes	19	GO:0006301	postreplication repair	19_GO:0050896 response to stimulus	-4.5	9.7	6.9	30182	34	547	6	1.1	0.45	672|4436|5111|5424|9768|10714	BRCA1|MSH2|PCNA|POLD1|PCLAF|POLD3	-2.9	MyList
GO Biological Processes	19	GO:0000132	establishment of mitotic spindle orientation	19_GO:0051179 localization	-4.5	9.7	6.9	30182	34	547	6	1.1	0.45	1058|4085|5347|6993|10403|54908	CENPA|MAD2L1|PLK1|DYNLT1|NDC80|SPDL1	-2.9	MyList
GO Biological Processes	19	GO:0051168	nuclear export	19_GO:0051179 localization	-4.5	4.6	5.6	30182	132	547	11	2	0.6	3181|5901|6428|6741|10189|10212|22916|51496|55110|55916|80145	HNRNPA2B1|RAN|SRSF3|SSB|ALYREF|DDX39A|NCBP2|CTDSPL2|MAGOHB|NXT2|THOC7	-2.9	MyList
GO Biological Processes	19	GO:0001832	blastocyst growth	19_GO:0040007 growth	-4.5	13	7.6	30182	21	547	5	0.91	0.41	4683|9837|23168|26173|54892	NBN|GINS1|RTF1|INTS1|NCAPG2	-2.9	MyList
GO Biological Processes	19	GO:0051493	regulation of cytoskeleton organization	19_GO:0050789 regulation of biological process	-4.5	2.6	4.9	30182	518	547	24	4.4	0.88	672|961|1894|3192|3925|4192|4591|5347|6491|9535|9788|9793|10733|10788|11113|22974|25932|50810|55435|55704|56992|128866|163786|348235	BRCA1|CD47|ECT2|HNRNPU|STMN1|MDK|TRIM37|PLK1|STIL|GMFG|MTSS1|CKAP5|PLK4|IQGAP2|CIT|TPX2|CLIC4|HDGFL3|AP1AR|CCDC88A|KIF15|CHMP4B|SASS6|SKA2	-2.9	MyList
GO Cellular Components	20	GO:0000307	cyclin-dependent protein kinase holoenzyme complex		-4.5	7.7	6.5	30182	50	547	7	1.3	0.48	896|1017|1019|1021|1164|5111|9133	CCND3|CDK2|CDK4|CDK6|CKS2|PCNA|CCNB2	-2.9	MyList
GO Biological Processes	19	GO:0043489	RNA stabilization	19_GO:0048519 negative regulation of biological process	-4.5	6.5	6.2	30182	68	547	8	1.5	0.51	1660|1736|1869|2521|3192|4904|8531|10949	DHX9|DKC1|E2F1|FUS|HNRNPU|YBX1|YBX3|HNRNPA0	-2.9	MyList
GO Biological Processes	19	GO:0075522	IRES-dependent viral translational initiation	19_GO:0016032 viral process	-4.5	20	8.6	30182	11	547	4	0.73	0.36	5094|5725|6741|8661	PCBP2|PTBP1|SSB|EIF3A	-2.8	MyList
GO Biological Processes	19	GO:0002285	lymphocyte activation involved in immune response	19_GO:0002376 immune system process	-4.5	4.6	5.6	30182	133	547	11	2	0.6	2956|3329|4192|4436|4602|4683|5897|6194|7157|7374|79915	MSH6|HSPD1|MDK|MSH2|MYB|NBN|RAG2|RPS6|TP53|UNG|ATAD5	-2.8	MyList
GO Cellular Components	20	GO:0000786	nucleosome		-4.5	4.6	5.6	30182	133	547	11	2	0.6	1058|3007|3008|3015|8089|8338|8353|8607|9555|84250|94239	CENPA|H1-3|H1-4|H2AZ1|YEATS4|H2AC20|H3C6|RUVBL1|MACROH2A1|SLF1|H2AZ2	-2.8	MyList
GO Biological Processes	19	GO:0002252	immune effector process	19_GO:0002376 immune system process	-4.5	2.8	5	30182	389	547	20	3.7	0.8	708|1075|2956|3251|3329|3575|3815|4192|4436|4602|4683|5052|5897|6194|6850|7157|7374|10383|79915|203068	C1QBP|CTSC|MSH6|HPRT1|HSPD1|IL7R|KIT|MDK|MSH2|MYB|NBN|PRDX1|RAG2|RPS6|SYK|TP53|UNG|TUBB4B|ATAD5|TUBB	-2.8	MyList
GO Biological Processes	19	GO:0006364	rRNA processing	19_GO:0008152 metabolic process	-4.5	3.7	5.3	30182	211	547	14	2.6	0.68	1736|5036|6194|6218|6839|9221|10248|10528|11157|11340|51504|51602|55646|56915	DKC1|PA2G4|RPS6|RPS17|SUV39H1|NOLC1|POP7|NOP56|LSM6|EXOSC8|TRMT112|NOP58|LYAR|EXOSC5	-2.8	MyList
GO Biological Processes	19	GO:0007095	mitotic G2 DNA damage checkpoint signaling	19_GO:0023052 signaling	-4.4	9.5	6.8	30182	35	547	6	1.1	0.45	672|4361|4683|5347|11073|63967	BRCA1|MRE11|NBN|PLK1|TOPBP1|CLSPN	-2.8	MyList
GO Cellular Components	20	GO:0099513	polymeric cytoskeletal fiber		-4.4	2.2	4.6	30182	773	547	31	5.7	0.99	1062|3192|3619|3832|3833|3835|3925|4001|4751|5347|6993|7277|8655|8661|9212|9585|9793|10376|10383|10574|10726|29127|55920|56271|56992|79848|81624|128866|203068|259266|348235	CENPE|HNRNPU|INCENP|KIF11|KIFC1|KIF22|STMN1|LMNB1|NEK2|PLK1|DYNLT1|TUBA4A|DYNLL1|EIF3A|AURKB|KIF20B|CKAP5|TUBA1B|TUBB4B|CCT7|NUDC|RACGAP1|RCC2|BEX4|KIF15|CSPP1|DIAPH3|CHMP4B|TUBB|ASPM|SKA2	-2.8	MyList
GO Biological Processes	19	GO:0051444	negative regulation of ubiquitin-protein transferase activity	19_GO:0048519 negative regulation of biological process	-4.4	13	7.4	30182	22	547	5	0.91	0.41	991|4085|6224|9184|26271	CDC20|MAD2L1|RPS20|BUB3|FBXO5	-2.8	MyList
GO Cellular Components	20	GO:0098798	mitochondrial protein-containing complex		-4.4	3.1	5	30182	300	547	17	3.1	0.74	498|517|518|522|1329|4708|4712|4729|10632|29796|51258|51264|55052|64976|65003|78988|267020	ATP5F1A|ATP5MC2|ATP5MC3|ATP5PF|COX5B|NDUFB2|NDUFB6|NDUFV2|ATP5MG|UQCR10|MRPL51|MRPL27|MRPL20|MRPL40|MRPL11|MRPL57|ATP5MGL	-2.8	MyList
GO Biological Processes	19	GO:0043086	negative regulation of catalytic activity	19_GO:0065007 biological regulation	-4.4	2.3	4.7	30182	666	547	28	5.1	0.94	332|991|1031|2597|2672|3192|3843|4085|4171|4851|5347|5478|6224|6272|7157|8815|9184|9555|10507|10935|23204|26173|26271|54892|54984|55920|56925|64793	BIRC5|CDC20|CDKN2C|GAPDH|GFI1|HNRNPU|IPO5|MAD2L1|MCM2|NOTCH1|PLK1|PPIA|RPS20|SORT1|TP53|BANF1|BUB3|MACROH2A1|SEMA4D|PRDX3|ARL6IP1|INTS1|FBXO5|NCAPG2|PINX1|RCC2|LXN|CEP85	-2.8	MyList
GO Biological Processes	19	GO:0016072	rRNA metabolic process	19_GO:0008152 metabolic process	-4.4	3.4	5.1	30182	242	547	15	2.7	0.7	1736|5036|6194|6218|6839|7157|9221|10248|10528|11157|11340|51504|51602|55646|56915	DKC1|PA2G4|RPS6|RPS17|SUV39H1|TP53|NOLC1|POP7|NOP56|LSM6|EXOSC8|TRMT112|NOP58|LYAR|EXOSC5	-2.8	MyList
GO Biological Processes	19	GO:0019827	stem cell population maintenance	19_GO:0032502 developmental process	-4.4	4.9	5.6	30182	113	547	10	1.8	0.57	2177|3280|3815|4851|5108|8243|9126|22823|23168|259266	FANCD2|HES1|KIT|NOTCH1|PCM1|SMC1A|SMC3|MTF2|RTF1|ASPM	-2.7	MyList
GO Biological Processes	19	GO:0051960	regulation of nervous system development	19_GO:0032502 developmental process	-4.4	2.6	4.8	30182	461	547	22	4	0.84	302|1075|1495|1869|2146|3148|3280|3815|4192|4673|4851|5108|6009|6993|7157|10494|10507|22883|22902|23111|55179|259266	ANXA2|CTSC|CTNNA1|E2F1|EZH2|HMGB2|HES1|KIT|MDK|NAP1L1|NOTCH1|PCM1|RHEB|DYNLT1|TP53|STK25|SEMA4D|CLSTN1|RUFY3|SPART|FAIM|ASPM	-2.7	MyList
GO Biological Processes	19	GO:1902373	negative regulation of mRNA catabolic process	19_GO:0048519 negative regulation of biological process	-4.4	6.2	6	30182	71	547	8	1.5	0.51	1660|1869|2521|3182|3192|4904|8531|10949	DHX9|E2F1|FUS|HNRNPAB|HNRNPU|YBX1|YBX3|HNRNPA0	-2.7	MyList
GO Biological Processes	19	GO:0030099	myeloid cell differentiation	19_GO:0032502 developmental process	-4.4	3.2	5	30182	273	547	16	2.9	0.72	142|302|861|865|3815|4602|6194|7037|7351|8651|10935|29127|54892|55509|55646|375387	PARP1|ANXA2|RUNX1|CBFB|KIT|MYB|RPS6|TFRC|UCP2|SOCS1|PRDX3|RACGAP1|NCAPG2|BATF3|LYAR|NRROS	-2.7	MyList
GO Cellular Components	20	GO:0015934	large ribosomal subunit		-4.4	4.8	5.6	30182	114	547	10	1.8	0.57	6122|6124|6130|6137|51258|51264|55052|64976|65003|78988	RPL3|RPL4|RPL7A|RPL13|MRPL51|MRPL27|MRPL20|MRPL40|MRPL11|MRPL57	-2.7	MyList
GO Biological Processes	19	GO:0042113	B cell activation	19_GO:0002376 immune system process	-4.3	3.8	5.2	30182	189	547	13	2.4	0.65	2146|2956|3329|3575|3815|4436|4683|5897|6850|7157|7374|7528|79915	EZH2|MSH6|HSPD1|IL7R|KIT|MSH2|NBN|RAG2|SYK|TP53|UNG|YY1|ATAD5	-2.7	MyList
GO Cellular Components	20	GO:0005684	U2-type spliceosomal complex		-4.3	5.4	5.7	30182	92	547	9	1.6	0.54	6628|6631|6632|6636|6637|11157|25804|27258|55110	SNRPB|SNRPC|SNRPD1|SNRPF|SNRPG|LSM6|LSM4|LSM3|MAGOHB	-2.7	MyList
GO Biological Processes	19	GO:0009132	nucleoside diphosphate metabolic process	19_GO:0008152 metabolic process	-4.3	5.4	5.7	30182	92	547	9	1.6	0.54	1841|2023|2584|2597|2987|4831|5211|6240|7351	DTYMK|ENO1|GALK1|GAPDH|GUK1|NME2|PFKL|RRM1|UCP2	-2.7	MyList
GO Biological Processes	19	GO:0044839	cell cycle G2/M phase transition	19_GO:0009987 cellular process	-4.3	7.3	6.2	30182	53	547	7	1.3	0.48	1017|5347|7465|9088|9133|10403|11113	CDK2|PLK1|WEE1|PKMYT1|CCNB2|NDC80|CIT	-2.7	MyList
GO Cellular Components	20	GO:0000800	lateral element		-4.3	18	8.2	30182	12	547	4	0.73	0.36	672|3619|5888|9126	BRCA1|INCENP|RAD51|SMC3	-2.7	MyList
GO Biological Processes	19	GO:0051095	regulation of helicase activity	19_GO:0065007 biological regulation	-4.3	18	8.2	30182	12	547	4	0.73	0.36	2956|4171|4436|7157	MSH6|MCM2|MSH2|TP53	-2.7	MyList
GO Biological Processes	19	GO:0010569	regulation of double-strand break repair via homologous recombination	19_GO:0050896 response to stimulus	-4.3	6.1	5.9	30182	72	547	8	1.5	0.51	142|2521|5888|6118|8089|8607|10635|116028	PARP1|FUS|RAD51|RPA2|YEATS4|RUVBL1|RAD51AP1|RMI2	-2.7	MyList
GO Cellular Components	20	GO:0070603	SWI/SNF superfamily-type complex		-4.3	5.3	5.7	30182	93	547	9	1.6	0.54	605|5931|6597|7528|7913|8099|8607|23512|29117	BCL7A|RBBP7|SMARCA4|YY1|DEK|CDK2AP1|RUVBL1|SUZ12|BRD7	-2.7	MyList
GO Biological Processes	19	GO:0097150	neuronal stem cell population maintenance	19_GO:0032502 developmental process	-4.3	12	7.2	30182	23	547	5	0.91	0.41	2177|3280|4851|5108|259266	FANCD2|HES1|NOTCH1|PCM1|ASPM	-2.7	MyList
GO Biological Processes	19	GO:0046599	regulation of centriole replication	19_GO:0050789 regulation of biological process	-4.3	12	7.2	30182	23	547	5	0.91	0.41	672|4591|6491|10733|163786	BRCA1|TRIM37|STIL|PLK4|SASS6	-2.7	MyList
GO Molecular Functions	21	GO:0016874	ligase activity		-4.3	4	5.3	30182	165	547	12	2.2	0.63	440|498|522|2730|2752|3978|10055|10606|10632|51520|51703|267020	ASNS|ATP5F1A|ATP5PF|GCLM|GLUL|LIG1|SAE1|PAICS|ATP5MG|LARS1|ACSL5|ATP5MGL	-2.7	MyList
GO Biological Processes	19	GO:0046605	regulation of centrosome cycle	19_GO:0050789 regulation of biological process	-4.3	7.2	6.1	30182	54	547	7	1.3	0.48	672|4591|6491|10733|128866|163786|348654	BRCA1|TRIM37|STIL|PLK4|CHMP4B|SASS6|GEN1	-2.7	MyList
GO Biological Processes	19	GO:0043462	regulation of ATP-dependent activity	19_GO:0065007 biological regulation	-4.3	6	5.9	30182	73	547	8	1.5	0.51	1660|2956|3192|4171|4436|7157|23234|29128	DHX9|MSH6|HNRNPU|MCM2|MSH2|TP53|DNAJC9|UHRF1	-2.7	MyList
GO Molecular Functions	21	GO:0003777	microtubule motor activity		-4.3	6	5.9	30182	73	547	8	1.5	0.51	1062|3832|3833|3835|8655|9126|9585|56992	CENPE|KIF11|KIFC1|KIF22|DYNLL1|SMC3|KIF20B|KIF15	-2.7	MyList
GO Biological Processes	19	GO:0031400	negative regulation of protein modification process	19_GO:0048519 negative regulation of biological process	-4.3	2.5	4.7	30182	503	547	23	4.2	0.86	408|672|991|1031|3843|4085|5347|5478|6224|8651|9184|9555|10362|10507|11091|11146|22823|26271|54892|54984|55872|56271|64793	ARRB1|BRCA1|CDC20|CDKN2C|IPO5|MAD2L1|PLK1|PPIA|RPS20|SOCS1|BUB3|MACROH2A1|HMG20B|SEMA4D|WDR5|GLMN|MTF2|FBXO5|NCAPG2|PINX1|PBK|BEX4|CEP85	-2.6	MyList
GO Biological Processes	19	GO:2000371	regulation of DNA topoisomerase (ATP-hydrolyzing) activity	19_GO:0065007 biological regulation	-4.2	33	9.8	30182	5	547	3	0.55	0.32	1660|3192|29128	DHX9|HNRNPU|UHRF1	-2.6	MyList
GO Biological Processes	19	GO:1905784	regulation of anaphase-promoting complex-dependent catabolic process	19_GO:0008152 metabolic process	-4.2	33	9.8	30182	5	547	3	0.55	0.32	991|1017|5347	CDC20|CDK2|PLK1	-2.6	MyList
GO Biological Processes	19	GO:1902292	cell cycle DNA replication initiation	19_GO:0008152 metabolic process	-4.2	33	9.8	30182	5	547	3	0.55	0.32	4171|4172|4173	MCM2|MCM3|MCM4	-2.6	MyList
GO Biological Processes	19	GO:1902315	nuclear cell cycle DNA replication initiation	19_GO:0008152 metabolic process	-4.2	33	9.8	30182	5	547	3	0.55	0.32	4171|4172|4173	MCM2|MCM3|MCM4	-2.6	MyList
GO Biological Processes	19	GO:1902975	mitotic DNA replication initiation	19_GO:0008152 metabolic process	-4.2	33	9.8	30182	5	547	3	0.55	0.32	4171|4172|4173	MCM2|MCM3|MCM4	-2.6	MyList
GO Biological Processes	19	GO:2000373	positive regulation of DNA topoisomerase (ATP-hydrolyzing) activity	19_GO:0065007 biological regulation	-4.2	33	9.8	30182	5	547	3	0.55	0.32	1660|3192|29128	DHX9|HNRNPU|UHRF1	-2.6	MyList
GO Cellular Components	20	GO:0097431	mitotic spindle pole		-4.2	8.7	6.5	30182	38	547	6	1.1	0.45	5347|8243|9126|9212|9585|259266	PLK1|SMC1A|SMC3|AURKB|KIF20B|ASPM	-2.6	MyList
GO Biological Processes	19	GO:0006304	DNA modification	19_GO:0008152 metabolic process	-4.2	5.2	5.6	30182	95	547	9	1.6	0.54	142|1786|1791|2146|3070|7374|10155|56915|285051	PARP1|DNMT1|DNTT|EZH2|HELLS|UNG|TRIM28|EXOSC5|STPG4	-2.6	MyList
GO Cellular Components	20	GO:0015935	small ribosomal subunit		-4.2	6	5.8	30182	74	547	8	1.5	0.51	6187|6194|6205|6206|6218|6222|6224|51065	RPS2|RPS6|RPS11|RPS12|RPS17|RPS18|RPS20|RPS27L	-2.6	MyList
GO Biological Processes	19	GO:0009116	nucleoside metabolic process	19_GO:0008152 metabolic process	-4.2	7	6.1	30182	55	547	7	1.3	0.48	471|1841|2079|3251|4521|7083|55276	ATIC|DTYMK|ERH|HPRT1|NUDT1|TK1|PGM2	-2.6	MyList
GO Biological Processes	19	GO:0009219	pyrimidine deoxyribonucleotide metabolic process	19_GO:0008152 metabolic process	-4.2	11	7	30182	24	547	5	0.91	0.41	1841|1854|6470|7374|30833	DTYMK|DUT|SHMT1|UNG|NT5C	-2.6	MyList
GO Cellular Components	20	GO:0097525	spliceosomal snRNP complex		-4.2	5.2	5.6	30182	96	547	9	1.6	0.54	6626|6628|6631|6632|6636|6637|11157|25804|27258	SNRPA|SNRPB|SNRPC|SNRPD1|SNRPF|SNRPG|LSM6|LSM4|LSM3	-2.6	MyList
GO Biological Processes	19	GO:0070201	regulation of establishment of protein localization	19_GO:0051179 localization	-4.2	2.4	4.6	30182	542	547	24	4.4	0.88	580|665|1736|1894|2752|3320|3843|5019|5108|5211|5478|5901|7351|7468|9141|9221|9585|10055|10155|10574|22902|29969|51496|55204	BARD1|BNIP3L|DKC1|ECT2|GLUL|HSP90AA1|IPO5|OXCT1|PCM1|PFKL|PPIA|RAN|UCP2|NSD2|PDCD5|NOLC1|KIF20B|SAE1|TRIM28|CCT7|RUFY3|MDFIC|CTDSPL2|GOLPH3L	-2.6	MyList
GO Molecular Functions	21	GO:0046982	protein heterodimerization activity		-4.2	2.9	4.8	30182	343	547	18	3.3	0.76	580|1058|3015|5901|7153|7157|8243|8338|8353|9126|9221|9555|10055|11157|51504|64121|94239|378708	BARD1|CENPA|H2AZ1|RAN|TOP2A|TP53|SMC1A|H2AC20|H3C6|SMC3|NOLC1|MACROH2A1|SAE1|LSM6|TRMT112|RRAGC|H2AZ2|CENPS	-2.6	MyList
GO Biological Processes	19	GO:0002366	leukocyte activation involved in immune response	19_GO:0002376 immune system process	-4.2	3.7	5.1	30182	196	547	13	2.4	0.65	2956|3329|3815|4192|4436|4602|4683|5897|6194|6850|7157|7374|79915	MSH6|HSPD1|KIT|MDK|MSH2|MYB|NBN|RAG2|RPS6|SYK|TP53|UNG|ATAD5	-2.6	MyList
GO Biological Processes	19	GO:0051293	establishment of spindle localization	19_GO:0051179 localization	-4.2	6.9	6	30182	56	547	7	1.3	0.48	1058|3837|4085|5347|6993|10403|54908	CENPA|KPNB1|MAD2L1|PLK1|DYNLT1|NDC80|SPDL1	-2.6	MyList
GO Cellular Components	20	GO:0036464	cytoplasmic ribonucleoprotein granule		-4.2	3.3	4.9	30182	253	547	15	2.7	0.7	580|1660|3182|3192|3837|4904|6194|6637|6741|8651|11157|25804|27258|55833|203068	BARD1|DHX9|HNRNPAB|HNRNPU|KPNB1|YBX1|RPS6|SNRPG|SSB|SOCS1|LSM6|LSM4|LSM3|UBAP2|TUBB	-2.6	MyList
GO Biological Processes	19	GO:0007144	female meiosis I	19_GO:0022414 reproductive process	-4.2	17	7.8	30182	13	547	4	0.73	0.36	9133|9319|10403|26271	CCNB2|TRIP13|NDC80|FBXO5	-2.6	MyList
GO Cellular Components	20	GO:0005677	chromatin silencing complex		-4.2	17	7.8	30182	13	547	4	0.73	0.36	2146|6839|7528|23512	EZH2|SUV39H1|YY1|SUZ12	-2.6	MyList
GO Cellular Components	20	GO:0005687	U4 snRNP		-4.2	17	7.8	30182	13	547	4	0.73	0.36	6628|6632|6636|6637	SNRPB|SNRPD1|SNRPF|SNRPG	-2.6	MyList
GO Biological Processes	19	GO:0006098	pentose-phosphate shunt	19_GO:0008152 metabolic process	-4.2	17	7.8	30182	13	547	4	0.73	0.36	6888|7086|9563|22934	TALDO1|TKT|H6PD|RPIA	-2.6	MyList
GO Biological Processes	19	GO:0036297	interstrand cross-link repair	19_GO:0050896 response to stimulus	-4.2	8.5	6.4	30182	39	547	6	1.1	0.45	2177|5888|10635|55215|64710|378708	FANCD2|RAD51|RAD51AP1|FANCI|NUCKS1|CENPS	-2.6	MyList
GO Biological Processes	19	GO:0000731	DNA synthesis involved in DNA repair	19_GO:0050896 response to stimulus	-4.2	8.5	6.4	30182	39	547	6	1.1	0.45	5111|5424|5983|6240|9768|10714	PCNA|POLD1|RFC3|RRM1|PCLAF|POLD3	-2.6	MyList
GO Molecular Functions	21	GO:0030527	structural constituent of chromatin		-4.2	5.1	5.5	30182	97	547	9	1.6	0.54	1058|3007|3008|3015|3159|8338|8353|9555|94239	CENPA|H1-3|H1-4|H2AZ1|HMGA1|H2AC20|H3C6|MACROH2A1|H2AZ2	-2.6	MyList
GO Biological Processes	19	GO:0002312	B cell activation involved in immune response	19_GO:0002376 immune system process	-4.1	6.8	5.9	30182	57	547	7	1.3	0.48	2956|3329|4436|4683|5897|7374|79915	MSH6|HSPD1|MSH2|NBN|RAG2|UNG|ATAD5	-2.5	MyList
GO Biological Processes	19	GO:0140718	facultative heterochromatin formation	19_GO:0048519 negative regulation of biological process	-4.1	11	6.8	30182	25	547	5	0.91	0.41	1786|2146|3070|6839|23512	DNMT1|EZH2|HELLS|SUV39H1|SUZ12	-2.5	MyList
GO Biological Processes	19	GO:0010721	negative regulation of cell development	19_GO:0032502 developmental process	-4.1	3.1	4.8	30182	286	547	16	2.9	0.72	861|865|1021|1495|3280|4192|4851|5108|5897|6993|7157|8651|10507|22902|23111|23240	RUNX1|CBFB|CDK6|CTNNA1|HES1|MDK|NOTCH1|PCM1|RAG2|DYNLT1|TP53|SOCS1|SEMA4D|RUFY3|SPART|TMEM131L	-2.5	MyList
GO Biological Processes	19	GO:0034660	ncRNA metabolic process	19_GO:0008152 metabolic process	-4.1	2.5	4.6	30182	514	547	23	4.2	0.86	1736|2926|3181|5036|6194|6218|6428|6741|6839|7157|8570|9221|10248|10528|11157|11340|22916|26173|51504|51520|51602|55646|56915	DKC1|GRSF1|HNRNPA2B1|PA2G4|RPS6|RPS17|SRSF3|SSB|SUV39H1|TP53|KHSRP|NOLC1|POP7|NOP56|LSM6|EXOSC8|NCBP2|INTS1|TRMT112|LARS1|NOP58|LYAR|EXOSC5	-2.5	MyList
GO Biological Processes	19	GO:0046785	microtubule polymerization	19_GO:0009987 cellular process	-4.1	8.3	6.3	30182	40	547	6	1.1	0.45	8636|9793|22974|26271|50810|55125	SSNA1|CKAP5|TPX2|FBXO5|HDGFL3|CEP192	-2.5	MyList
GO Molecular Functions	21	GO:0051082	unfolded protein binding		-4.1	4.5	5.3	30182	122	547	10	1.8	0.57	821|3320|3329|4676|5478|10036|10383|10574|10726|10728	CANX|HSP90AA1|HSPD1|NAP1L4|PPIA|CHAF1A|TUBB4B|CCT7|NUDC|PTGES3	-2.5	MyList
GO Biological Processes	19	GO:0002263	cell activation involved in immune response	19_GO:0002376 immune system process	-4.1	3.6	5	30182	200	547	13	2.4	0.65	2956|3329|3815|4192|4436|4602|4683|5897|6194|6850|7157|7374|79915	MSH6|HSPD1|KIT|MDK|MSH2|MYB|NBN|RAG2|RPS6|SYK|TP53|UNG|ATAD5	-2.5	MyList
GO Biological Processes	19	GO:0007292	female gamete generation	19_GO:0022414 reproductive process	-4.1	4.1	5.2	30182	147	547	11	2	0.6	2120|4192|5347|6194|7153|9133|9319|10403|23397|26271|259266	ETV6|MDK|PLK1|RPS6|TOP2A|CCNB2|TRIP13|NDC80|NCAPH|FBXO5|ASPM	-2.5	MyList
GO Biological Processes	19	GO:0031109	microtubule polymerization or depolymerization	19_GO:0009987 cellular process	-4.1	6.7	5.9	30182	58	547	7	1.3	0.48	3925|8636|9793|22974|26271|50810|55125	STMN1|SSNA1|CKAP5|TPX2|FBXO5|HDGFL3|CEP192	-2.5	MyList
GO Biological Processes	19	GO:0042306	regulation of protein import into nucleus	19_GO:0051179 localization	-4.1	6.7	5.9	30182	58	547	7	1.3	0.48	1894|3320|3843|5901|9221|10155|29969	ECT2|HSP90AA1|IPO5|RAN|NOLC1|TRIM28|MDFIC	-2.5	MyList
GO Biological Processes	19	GO:0007163	establishment or maintenance of cell polarity	19_GO:0009987 cellular process	-4.1	3.6	5	30182	201	547	13	2.4	0.65	1058|1495|3280|3320|4085|5347|6993|7465|9793|10403|10494|25932|54908	CENPA|CTNNA1|HES1|HSP90AA1|MAD2L1|PLK1|DYNLT1|WEE1|CKAP5|NDC80|STK25|CLIC4|SPDL1	-2.5	MyList
GO Biological Processes	19	GO:0034470	ncRNA processing	19_GO:0008152 metabolic process	-4.1	2.7	4.6	30182	416	547	20	3.7	0.8	1736|2926|3181|5036|6194|6218|6428|6741|6839|9221|10248|10528|11157|11340|22916|26173|51504|51602|55646|56915	DKC1|GRSF1|HNRNPA2B1|PA2G4|RPS6|RPS17|SRSF3|SSB|SUV39H1|NOLC1|POP7|NOP56|LSM6|EXOSC8|NCBP2|INTS1|TRMT112|NOP58|LYAR|EXOSC5	-2.5	MyList
GO Biological Processes	19	GO:0016574	histone ubiquitination	19_GO:0008152 metabolic process	-4	8.1	6.2	30182	41	547	6	1.1	0.45	580|672|4591|5888|23512|29128	BARD1|BRCA1|TRIM37|RAD51|SUZ12|UHRF1	-2.5	MyList
GO Biological Processes	19	GO:0051294	establishment of spindle orientation	19_GO:0051179 localization	-4	8.1	6.2	30182	41	547	6	1.1	0.45	1058|4085|5347|6993|10403|54908	CENPA|MAD2L1|PLK1|DYNLT1|NDC80|SPDL1	-2.5	MyList
GO Biological Processes	19	GO:1902275	regulation of chromatin organization	19_GO:0050789 regulation of biological process	-4	8.1	6.2	30182	41	547	6	1.1	0.45	1017|1786|3192|4300|6749|10155	CDK2|DNMT1|HNRNPU|MLLT3|SSRP1|TRIM28	-2.5	MyList
GO Molecular Functions	21	GO:0035925	mRNA 3'-UTR AU-rich region binding		-4	11	6.7	30182	26	547	5	0.91	0.41	3609|8570|10949|11051|11340	ILF3|KHSRP|HNRNPA0|NUDT21|EXOSC8	-2.4	MyList
GO Molecular Functions	21	GO:0001091	RNA polymerase II general transcription initiation factor binding		-4	11	6.7	30182	26	547	5	0.91	0.41	3192|7157|8607|9221|51602	HNRNPU|TP53|RUVBL1|NOLC1|NOP58	-2.4	MyList
GO Cellular Components	20	GO:0033177	proton-transporting two-sector ATPase complex, proton-transporting domain		-4	11	6.7	30182	26	547	5	0.91	0.41	517|518|522|10632|267020	ATP5MC2|ATP5MC3|ATP5PF|ATP5MG|ATP5MGL	-2.4	MyList
GO Cellular Components	20	GO:0045120	pronucleus		-4	16	7.5	30182	14	547	4	0.73	0.36	1063|2146|10951|285051	CENPF|EZH2|CBX1|STPG4	-2.4	MyList
GO Biological Processes	19	GO:1903083	protein localization to condensed chromosome	19_GO:0051179 localization	-4	16	7.5	30182	14	547	4	0.73	0.36	9184|9212|54908|55920	BUB3|AURKB|SPDL1|RCC2	-2.4	MyList
GO Biological Processes	19	GO:0034501	protein localization to kinetochore	19_GO:0051179 localization	-4	16	7.5	30182	14	547	4	0.73	0.36	9184|9212|54908|55920	BUB3|AURKB|SPDL1|RCC2	-2.4	MyList
GO Biological Processes	19	GO:1904668	positive regulation of ubiquitin protein ligase activity	19_GO:0048518 positive regulation of biological process	-4	16	7.5	30182	14	547	4	0.73	0.36	991|5347|11065|27338	CDC20|PLK1|UBE2C|UBE2S	-2.4	MyList
GO Molecular Functions	21	GO:0043138	3'-5' DNA helicase activity		-4	16	7.5	30182	14	547	4	0.73	0.36	1660|4171|4174|4175	DHX9|MCM2|MCM5|MCM6	-2.4	MyList
GO Biological Processes	19	GO:0048255	mRNA stabilization	19_GO:0048519 negative regulation of biological process	-4	6.5	5.8	30182	59	547	7	1.3	0.48	1660|1869|2521|3192|4904|8531|10949	DHX9|E2F1|FUS|HNRNPU|YBX1|YBX3|HNRNPA0	-2.4	MyList
GO Biological Processes	19	GO:2000736	regulation of stem cell differentiation	19_GO:0032502 developmental process	-4	5.6	5.5	30182	79	547	8	1.5	0.51	1021|2146|3192|3280|4054|4851|5931|11051	CDK6|EZH2|HNRNPU|HES1|LTBP3|NOTCH1|RBBP7|NUDT21	-2.4	MyList
GO Biological Processes	19	GO:0046700	heterocycle catabolic process	19_GO:0008152 metabolic process	-4	2.9	4.7	30182	322	547	17	3.1	0.74	644|1854|3094|3251|4521|6741|7374|10921|11157|11340|22916|25804|30833|55110|56915|60496|84153	BLVRA|DUT|HINT1|HPRT1|NUDT1|SSB|UNG|RNPS1|LSM6|EXOSC8|NCBP2|LSM4|NT5C|MAGOHB|EXOSC5|AASDHPPT|RNASEH2C	-2.4	MyList
GO Biological Processes	19	GO:0005996	monosaccharide metabolic process	19_GO:0008152 metabolic process	-4	3.7	5	30182	177	547	12	2.2	0.63	231|2023|2584|2597|4190|5211|7157|9446|9563|11091|22934|55276	AKR1B1|ENO1|GALK1|GAPDH|MDH1|PFKL|TP53|GSTO1|H6PD|WDR5|RPIA|PGM2	-2.4	MyList
GO Biological Processes	19	GO:1904951	positive regulation of establishment of protein localization	19_GO:0051179 localization	-4	2.9	4.7	30182	324	547	17	3.1	0.74	1736|1894|2752|3320|3843|5019|5108|5478|5901|9141|9585|10055|10155|10574|22902|51496|55204	DKC1|ECT2|GLUL|HSP90AA1|IPO5|OXCT1|PCM1|PPIA|RAN|PDCD5|KIF20B|SAE1|TRIM28|CCT7|RUFY3|CTDSPL2|GOLPH3L	-2.4	MyList
GO Biological Processes	19	GO:0044270	cellular nitrogen compound catabolic process	19_GO:0008152 metabolic process	-4	2.9	4.7	30182	324	547	17	3.1	0.74	644|1854|3094|3251|4521|6741|7374|10921|11157|11340|22916|25804|30833|55110|56915|60496|84153	BLVRA|DUT|HINT1|HPRT1|NUDT1|SSB|UNG|RNPS1|LSM6|EXOSC8|NCBP2|LSM4|NT5C|MAGOHB|EXOSC5|AASDHPPT|RNASEH2C	-2.4	MyList
GO Cellular Components	20	GO:0005925	focal adhesion		-4	2.6	4.5	30182	422	547	20	3.7	0.8	847|1495|1803|3159|5094|5478|6122|6124|6130|6187|6205|6218|6222|9448|10971|22823|23224|25996|51056|51495	CAT|CTNNA1|DPP4|HMGA1|PCBP2|PPIA|RPL3|RPL4|RPL7A|RPS2|RPS11|RPS17|RPS18|MAP4K4|YWHAQ|MTF2|SYNE2|REXO2|LAP3|HACD3	-2.4	MyList
GO Biological Processes	19	GO:0009124	nucleoside monophosphate biosynthetic process	19_GO:0008152 metabolic process	-4	7.9	6.1	30182	42	547	6	1.1	0.45	471|1854|3251|6470|7083|10606	ATIC|DUT|HPRT1|SHMT1|TK1|PAICS	-2.4	MyList
GO Cellular Components	20	GO:0000791	euchromatin		-4	6.4	5.7	30182	60	547	7	1.3	0.48	3007|3015|10155|11168|27316|29128|56915	H1-3|H2AZ1|TRIM28|PSIP1|RBMX|UHRF1|EXOSC5	-2.4	MyList
GO Cellular Components	20	GO:0035097	histone methyltransferase complex		-4	6.4	5.7	30182	60	547	7	1.3	0.48	2146|5931|8607|11091|23468|23512|30827	EZH2|RBBP7|RUVBL1|WDR5|CBX5|SUZ12|CXXC1	-2.4	MyList
GO Molecular Functions	21	GO:0004857	enzyme inhibitor activity		-4	2.7	4.5	30182	391	547	19	3.5	0.78	302|408|1031|2597|3843|4851|6224|8651|9535|9555|10788|10935|11113|11146|26271|26472|54892|54984|56925	ANXA2|ARRB1|CDKN2C|GAPDH|IPO5|NOTCH1|RPS20|SOCS1|GMFG|MACROH2A1|IQGAP2|PRDX3|CIT|GLMN|FBXO5|PPP1R14B|NCAPG2|PINX1|LXN	-2.4	MyList
GO Biological Processes	19	GO:0045814	negative regulation of gene expression, epigenetic	19_GO:0048519 negative regulation of biological process	-4	5.4	5.4	30182	81	547	8	1.5	0.51	1786|2146|3070|4001|6839|8520|9555|23512	DNMT1|EZH2|HELLS|LMNB1|SUV39H1|HAT1|MACROH2A1|SUZ12	-2.4	MyList
GO Biological Processes	19	GO:0051251	positive regulation of lymphocyte activation	19_GO:0002376 immune system process	-3.9	2.9	4.6	30182	327	547	17	3.1	0.74	861|865|961|1803|3280|3329|3575|4192|4436|6597|6850|7037|7468|8651|29117|56941|79915	RUNX1|CBFB|CD47|DPP4|HES1|HSPD1|IL7R|MDK|MSH2|SMARCA4|SYK|TFRC|NSD2|SOCS1|BRD7|HMCES|ATAD5	-2.4	MyList
GO Biological Processes	19	GO:0046073	dTMP metabolic process	19_GO:0008152 metabolic process	-3.9	28	8.8	30182	6	547	3	0.55	0.32	1854|6470|30833	DUT|SHMT1|NT5C	-2.4	MyList
GO Molecular Functions	21	GO:0043515	kinetochore binding		-3.9	28	8.8	30182	6	547	3	0.55	0.32	1062|54908|64946	CENPE|SPDL1|CENPH	-2.4	MyList
GO Biological Processes	19	GO:0071139	resolution of recombination intermediates	19_GO:0008152 metabolic process	-3.9	28	8.8	30182	6	547	3	0.55	0.32	7156|116028|348654	TOP3A|RMI2|GEN1	-2.4	MyList
GO Cellular Components	20	GO:0070937	CRD-mediated mRNA stability complex		-3.9	28	8.8	30182	6	547	3	0.55	0.32	1660|3192|4904	DHX9|HNRNPU|YBX1	-2.4	MyList
GO Molecular Functions	21	GO:0019103	pyrimidine nucleotide binding		-3.9	28	8.8	30182	6	547	3	0.55	0.32	1854|3320|30833	DUT|HSP90AA1|NT5C	-2.4	MyList
GO Molecular Functions	21	GO:1990446	U1 snRNP binding		-3.9	28	8.8	30182	6	547	3	0.55	0.32	6626|6628|6632	SNRPA|SNRPB|SNRPD1	-2.4	MyList
GO Biological Processes	19	GO:0009052	pentose-phosphate shunt, non-oxidative branch	19_GO:0008152 metabolic process	-3.9	28	8.8	30182	6	547	3	0.55	0.32	6888|7086|22934	TALDO1|TKT|RPIA	-2.4	MyList
GO Molecular Functions	21	GO:0032135	DNA insertion or deletion binding		-3.9	28	8.8	30182	6	547	3	0.55	0.32	2956|4436|5111	MSH6|MSH2|PCNA	-2.4	MyList
GO Biological Processes	19	GO:0006335	DNA replication-dependent chromatin assembly	19_GO:0009987 cellular process	-3.9	28	8.8	30182	6	547	3	0.55	0.32	4678|10036|55723	NASP|CHAF1A|ASF1B	-2.4	MyList
GO Molecular Functions	21	GO:0032405	MutLalpha complex binding		-3.9	28	8.8	30182	6	547	3	0.55	0.32	2956|4436|5111	MSH6|MSH2|PCNA	-2.4	MyList
GO Biological Processes	19	GO:0007056	spindle assembly involved in female meiosis	19_GO:0022414 reproductive process	-3.9	28	8.8	30182	6	547	3	0.55	0.32	9133|10403|26271	CCNB2|NDC80|FBXO5	-2.4	MyList
GO Biological Processes	19	GO:0032479	regulation of type I interferon production	19_GO:0032501 multicellular organismal process	-3.9	4.8	5.2	30182	104	547	9	1.6	0.54	1660|2597|3148|3320|3329|6850|7528|8815|51284	DHX9|GAPDH|HMGB2|HSP90AA1|HSPD1|SYK|YY1|BANF1|TLR7	-2.4	MyList
GO Biological Processes	19	GO:1901657	glycosyl compound metabolic process	19_GO:0008152 metabolic process	-3.9	5.4	5.4	30182	82	547	8	1.5	0.51	231|471|1841|2079|3251|4521|7083|55276	AKR1B1|ATIC|DTYMK|ERH|HPRT1|NUDT1|TK1|PGM2	-2.3	MyList
GO Molecular Functions	21	GO:0016853	isomerase activity		-3.9	3.9	5	30182	154	547	11	2	0.6	1736|3329|3422|5478|7153|7156|9360|10728|22934|51477|55276	DKC1|HSPD1|IDI1|PPIA|TOP2A|TOP3A|PPIG|PTGES3|RPIA|ISYNA1|PGM2	-2.3	MyList
GO Biological Processes	19	GO:2000767	positive regulation of cytoplasmic translation	19_GO:0048518 positive regulation of biological process	-3.9	15	7.2	30182	15	547	4	0.73	0.36	1660|3192|4904|8531	DHX9|HNRNPU|YBX1|YBX3	-2.3	MyList
GO Biological Processes	19	GO:0019081	viral translation	19_GO:0016032 viral process	-3.9	15	7.2	30182	15	547	4	0.73	0.36	5094|5725|6741|8661	PCBP2|PTBP1|SSB|EIF3A	-2.3	MyList
GO Molecular Functions	21	GO:0047485	protein N-terminus binding		-3.9	4.7	5.2	30182	105	547	9	1.6	0.54	142|4683|6118|6597|6839|7157|8815|10971|11130	PARP1|NBN|RPA2|SMARCA4|SUV39H1|TP53|BANF1|YWHAQ|ZWINT	-2.3	MyList
GO Biological Processes	19	GO:0032481	positive regulation of type I interferon production	19_GO:0048518 positive regulation of biological process	-3.9	6.2	5.6	30182	62	547	7	1.3	0.48	1660|2597|3148|3320|3329|6850|51284	DHX9|GAPDH|HMGB2|HSP90AA1|HSPD1|SYK|TLR7	-2.3	MyList
GO Biological Processes	19	GO:0090316	positive regulation of intracellular protein transport	19_GO:0051179 localization	-3.9	3.9	4.9	30182	155	547	11	2	0.6	1894|3320|3843|5108|5901|9141|9585|10055|10155|22902|51496	ECT2|HSP90AA1|IPO5|PCM1|RAN|PDCD5|KIF20B|SAE1|TRIM28|RUFY3|CTDSPL2	-2.3	MyList
GO Biological Processes	19	GO:0070507	regulation of microtubule cytoskeleton organization	19_GO:0050789 regulation of biological process	-3.9	3.9	4.9	30182	155	547	11	2	0.6	3192|3925|5347|6491|9793|22974|50810|56992|128866|163786|348235	HNRNPU|STMN1|PLK1|STIL|CKAP5|TPX2|HDGFL3|KIF15|CHMP4B|SASS6|SKA2	-2.3	MyList
GO Biological Processes	19	GO:0072527	pyrimidine-containing compound metabolic process	19_GO:0008152 metabolic process	-3.9	5.3	5.4	30182	83	547	8	1.5	0.51	1841|1854|2079|4831|6470|7083|7374|30833	DTYMK|DUT|ERH|NME2|SHMT1|TK1|UNG|NT5C	-2.3	MyList
GO Biological Processes	19	GO:0045830	positive regulation of isotype switching	19_GO:0002376 immune system process	-3.9	9.9	6.4	30182	28	547	5	0.91	0.41	4436|7037|7468|56941|79915	MSH2|TFRC|NSD2|HMCES|ATAD5	-2.3	MyList
GO Cellular Components	20	GO:0000152	nuclear ubiquitin ligase complex		-3.9	7.5	5.9	30182	44	547	6	1.1	0.45	580|672|991|5888|11065|27338	BARD1|BRCA1|CDC20|RAD51|UBE2C|UBE2S	-2.3	MyList
GO Cellular Components	20	GO:0030532	small nuclear ribonucleoprotein complex		-3.9	4.7	5.2	30182	106	547	9	1.6	0.54	6626|6628|6631|6632|6636|6637|11157|25804|27258	SNRPA|SNRPB|SNRPC|SNRPD1|SNRPF|SNRPG|LSM6|LSM4|LSM3	-2.3	MyList
GO Cellular Components	20	GO:0005875	microtubule associated complex		-3.9	3.9	4.9	30182	156	547	11	2	0.6	332|3619|3832|3833|3835|6993|8655|9212|9585|55143|56992	BIRC5|INCENP|KIF11|KIFC1|KIF22|DYNLT1|DYNLL1|AURKB|KIF20B|CDCA8|KIF15	-2.3	MyList
GO Cellular Components	20	GO:0030055	cell-substrate junction		-3.8	2.6	4.4	30182	432	547	20	3.7	0.8	847|1495|1803|3159|5094|5478|6122|6124|6130|6187|6205|6218|6222|9448|10971|22823|23224|25996|51056|51495	CAT|CTNNA1|DPP4|HMGA1|PCBP2|PPIA|RPL3|RPL4|RPL7A|RPS2|RPS11|RPS17|RPS18|MAP4K4|YWHAQ|MTF2|SYNE2|REXO2|LAP3|HACD3	-2.3	MyList
GO Cellular Components	20	GO:0098800	inner mitochondrial membrane protein complex		-3.8	3.8	4.9	30182	158	547	11	2	0.6	498|517|518|522|1329|4708|4712|4729|10632|29796|267020	ATP5F1A|ATP5MC2|ATP5MC3|ATP5PF|COX5B|NDUFB2|NDUFB6|NDUFV2|ATP5MG|UQCR10|ATP5MGL	-2.3	MyList
GO Biological Processes	19	GO:0032781	positive regulation of ATP-dependent activity	19_GO:0065007 biological regulation	-3.8	7.4	5.8	30182	45	547	6	1.1	0.45	1660|2956|3192|4436|23234|29128	DHX9|MSH6|HNRNPU|MSH2|DNAJC9|UHRF1	-2.3	MyList
GO Molecular Functions	21	GO:0001222	transcription corepressor binding		-3.8	7.4	5.8	30182	45	547	6	1.1	0.45	2023|2146|3068|3280|22823|23512	ENO1|EZH2|HDGF|HES1|MTF2|SUZ12	-2.3	MyList
GO Biological Processes	19	GO:0048524	positive regulation of viral process	19_GO:0016032 viral process	-3.8	6	5.5	30182	64	547	7	1.3	0.48	1660|3838|4851|5478|7153|29969|51495	DHX9|KPNA2|NOTCH1|PPIA|TOP2A|MDFIC|HACD3	-2.2	MyList
GO Biological Processes	19	GO:0097193	intrinsic apoptotic signaling pathway	19_GO:0023052 signaling	-3.8	3.8	4.8	30182	159	547	11	2	0.6	672|1869|2956|3094|4436|4683|7157|10494|51065|54870|79915	BRCA1|E2F1|MSH6|HINT1|MSH2|NBN|TP53|STK25|RPS27L|QRICH1|ATAD5	-2.2	MyList
GO Biological Processes	19	GO:0006740	NADPH regeneration	19_GO:0008152 metabolic process	-3.8	14	7	30182	16	547	4	0.73	0.36	6888|7086|9563|22934	TALDO1|TKT|H6PD|RPIA	-2.2	MyList
GO Biological Processes	19	GO:0000212	meiotic spindle organization	19_GO:0022414 reproductive process	-3.8	14	7	30182	16	547	4	0.73	0.36	9133|10403|26271|259266	CCNB2|NDC80|FBXO5|ASPM	-2.2	MyList
GO Biological Processes	19	GO:0032042	mitochondrial DNA metabolic process	19_GO:0008152 metabolic process	-3.8	14	7	30182	16	547	4	0.73	0.36	142|6240|7156|7157	PARP1|RRM1|TOP3A|TP53	-2.2	MyList
GO Biological Processes	19	GO:2000134	negative regulation of G1/S transition of mitotic cell cycle	19_GO:0048519 negative regulation of biological process	-3.8	5.1	5.2	30182	86	547	8	1.5	0.51	1017|2146|5933|6118|7157|7465|29117|51065	CDK2|EZH2|RBL1|RPA2|TP53|WEE1|BRD7|RPS27L	-2.2	MyList
GO Biological Processes	19	GO:0030162	regulation of proteolysis	19_GO:0008152 metabolic process	-3.8	2.1	4.2	30182	726	547	28	5.1	0.94	302|332|444|861|991|1017|1075|2023|2597|3329|4738|5347|5641|5721|6613|6850|7157|9141|9994|10935|11146|23204|26173|27018|51065|55212|55872|56925	ANXA2|BIRC5|ASPH|RUNX1|CDC20|CDK2|CTSC|ENO1|GAPDH|HSPD1|NEDD8|PLK1|LGMN|PSME2|SUMO2|SYK|TP53|PDCD5|CASP8AP2|PRDX3|GLMN|ARL6IP1|INTS1|BEX3|RPS27L|BBS7|PBK|LXN	-2.2	MyList
GO Biological Processes	19	GO:0071168	protein localization to chromatin	19_GO:0051179 localization	-3.8	7.2	5.7	30182	46	547	6	1.1	0.45	1058|2146|4436|5347|5885|9555	CENPA|EZH2|MSH2|PLK1|RAD21|MACROH2A1	-2.2	MyList
GO Cellular Components	20	GO:0031965	nuclear membrane		-3.7	2.9	4.5	30182	308	547	16	2.9	0.72	821|1019|2023|2597|3837|4001|4521|5108|6272|8086|8089|23165|23224|26173|51495|84629	CANX|CDK4|ENO1|GAPDH|KPNB1|LMNB1|NUDT1|PCM1|SORT1|AAAS|YEATS4|NUP205|SYNE2|INTS1|HACD3|TNRC18	-2.2	MyList
GO Cellular Components	20	GO:0090734	site of DNA damage		-3.7	4.5	5	30182	110	547	9	1.6	0.54	142|4361|4683|5888|6118|7157|10951|23468|84250	PARP1|MRE11|NBN|RAD51|RPA2|TP53|CBX1|CBX5|SLF1	-2.2	MyList
GO Molecular Functions	21	GO:0016491	oxidoreductase activity		-3.7	2.1	4.2	30182	729	547	28	5.1	0.94	231|444|644|847|1329|2495|2531|2597|3712|3995|4190|4708|4712|4729|4835|5052|6240|9446|9563|10901|10935|22949|29796|79001|79901|123099|126133|317749	AKR1B1|ASPH|BLVRA|CAT|COX5B|FTH1|KDSR|GAPDH|IVD|FADS3|MDH1|NDUFB2|NDUFB6|NDUFV2|NQO2|PRDX1|RRM1|GSTO1|H6PD|DHRS4|PRDX3|PTGR1|UQCR10|VKORC1|CYBRD1|DEGS2|ALDH16A1|DHRS4L2	-2.2	MyList
GO Biological Processes	19	GO:0009060	aerobic respiration	19_GO:0008152 metabolic process	-3.7	3.7	4.8	30182	162	547	11	2	0.6	498|522|847|1329|4190|4436|4708|4712|4729|10632|29796	ATP5F1A|ATP5PF|CAT|COX5B|MDH1|MSH2|NDUFB2|NDUFB6|NDUFV2|ATP5MG|UQCR10	-2.2	MyList
GO Molecular Functions	21	GO:0001221	transcription coregulator binding		-3.7	4.5	5	30182	111	547	9	1.6	0.54	2023|2146|3068|3159|3280|6597|11113|22823|23512	ENO1|EZH2|HDGF|HMGA1|HES1|SMARCA4|CIT|MTF2|SUZ12	-2.2	MyList
GO Molecular Functions	21	GO:0003714	transcription corepressor activity		-3.7	3.5	4.7	30182	190	547	12	2.2	0.63	708|2023|2146|3068|3192|3281|5036|6597|9994|10155|29117|51053	C1QBP|ENO1|EZH2|HDGF|HNRNPU|HSBP1|PA2G4|SMARCA4|CASP8AP2|TRIM28|BRD7|GMNN	-2.2	MyList
GO Cellular Components	20	GO:0031428	box C/D RNP complex		-3.7	24	8.1	30182	7	547	3	0.55	0.32	9221|10528|51602	NOLC1|NOP56|NOP58	-2.2	MyList
GO Biological Processes	19	GO:0051305	chromosome movement towards spindle pole	19_GO:0051179 localization	-3.7	24	8.1	30182	7	547	3	0.55	0.32	1062|3837|9787	CENPE|KPNB1|DLGAP5	-2.2	MyList
GO Cellular Components	20	GO:0005683	U7 snRNP		-3.7	24	8.1	30182	7	547	3	0.55	0.32	6628|6636|6637	SNRPB|SNRPF|SNRPG	-2.2	MyList
GO Biological Processes	19	GO:1903608	protein localization to cytoplasmic stress granule	19_GO:0051179 localization	-3.7	24	8.1	30182	7	547	3	0.55	0.32	1660|4904|6741	DHX9|YBX1|SSB	-2.2	MyList
GO Cellular Components	20	GO:0120115	Lsm2-8 complex		-3.7	24	8.1	30182	7	547	3	0.55	0.32	11157|25804|27258	LSM6|LSM4|LSM3	-2.2	MyList
GO Biological Processes	19	GO:0010216	maintenance of DNA methylation	19_GO:0008152 metabolic process	-3.7	24	8.1	30182	7	547	3	0.55	0.32	1786|3070|29128	DNMT1|HELLS|UHRF1	-2.2	MyList
GO Biological Processes	19	GO:0009221	pyrimidine deoxyribonucleotide biosynthetic process	19_GO:0008152 metabolic process	-3.7	24	8.1	30182	7	547	3	0.55	0.32	1841|1854|6470	DTYMK|DUT|SHMT1	-2.2	MyList
GO Biological Processes	19	GO:0034087	establishment of mitotic sister chromatid cohesion	19_GO:0009987 cellular process	-3.7	24	8.1	30182	7	547	3	0.55	0.32	5885|8243|9126	RAD21|SMC1A|SMC3	-2.2	MyList
GO Biological Processes	19	GO:0098532	histone H3-K27 trimethylation	19_GO:0008152 metabolic process	-3.7	24	8.1	30182	7	547	3	0.55	0.32	2146|3007|3008	EZH2|H1-3|H1-4	-2.2	MyList
GO Biological Processes	19	GO:0002381	immunoglobulin production involved in immunoglobulin-mediated immune response	19_GO:0002376 immune system process	-3.7	7	5.6	30182	47	547	6	1.1	0.45	2956|3329|4436|4683|7374|79915	MSH6|HSPD1|MSH2|NBN|UNG|ATAD5	-2.2	MyList
GO Biological Processes	19	GO:0034645	cellular macromolecule biosynthetic process	19_GO:0008152 metabolic process	-3.7	2.1	4.1	30182	770	547	29	5.3	0.96	2752|6122|6124|6130|6137|6187|6194|6205|6206|6218|6222|6224|8661|9394|9669|10402|10728|22916|51065|51247|51258|51264|51520|51809|55052|64976|65003|78988|201595	GLUL|RPL3|RPL4|RPL7A|RPL13|RPS2|RPS6|RPS11|RPS12|RPS17|RPS18|RPS20|EIF3A|HS6ST1|EIF5B|ST3GAL6|PTGES3|NCBP2|RPS27L|PAIP2|MRPL51|MRPL27|LARS1|GALNT7|MRPL20|MRPL40|MRPL11|MRPL57|STT3B	-2.2	MyList
GO Biological Processes	19	GO:0044283	small molecule biosynthetic process	19_GO:0008152 metabolic process	-3.7	2.5	4.3	30182	443	547	20	3.7	0.8	231|440|672|1841|2752|3251|3422|3995|4190|6470|6850|10728|11091|51074|51477|51495|55276|60496|83401|122970	AKR1B1|ASNS|BRCA1|DTYMK|GLUL|HPRT1|IDI1|FADS3|MDH1|SHMT1|SYK|PTGES3|WDR5|APIP|ISYNA1|HACD3|PGM2|AASDHPPT|ELOVL3|ACOT4	-2.2	MyList
GO Molecular Functions	21	GO:0003727	single-stranded RNA binding		-3.7	5	5.1	30182	88	547	8	1.5	0.51	1660|3187|3192|3609|5725|6631|6741|51284	DHX9|HNRNPH1|HNRNPU|ILF3|PTBP1|SNRPC|SSB|TLR7	-2.2	MyList
GO Biological Processes	19	GO:0031058	positive regulation of histone modification	19_GO:0048518 positive regulation of biological process	-3.7	5	5.1	30182	88	547	8	1.5	0.51	408|672|6839|7157|7913|11091|22823|23168	ARRB1|BRCA1|SUV39H1|TP53|DEK|WDR5|MTF2|RTF1	-2.2	MyList
GO Biological Processes	19	GO:0019439	aromatic compound catabolic process	19_GO:0008152 metabolic process	-3.7	2.7	4.4	30182	343	547	17	3.1	0.74	644|1854|3094|3251|4521|6741|7374|10921|11157|11340|22916|25804|30833|55110|56915|60496|84153	BLVRA|DUT|HINT1|HPRT1|NUDT1|SSB|UNG|RNPS1|LSM6|EXOSC8|NCBP2|LSM4|NT5C|MAGOHB|EXOSC5|AASDHPPT|RNASEH2C	-2.2	MyList
GO Biological Processes	19	GO:0002696	positive regulation of leukocyte activation	19_GO:0002376 immune system process	-3.7	2.6	4.3	30182	377	547	18	3.3	0.76	861|865|961|1075|1803|3280|3329|3575|4192|4436|6597|6850|7037|7468|8651|29117|56941|79915	RUNX1|CBFB|CD47|CTSC|DPP4|HES1|HSPD1|IL7R|MDK|MSH2|SMARCA4|SYK|TFRC|NSD2|SOCS1|BRD7|HMCES|ATAD5	-2.1	MyList
GO Biological Processes	19	GO:0031573	mitotic intra-S DNA damage checkpoint signaling	19_GO:0023052 signaling	-3.7	13	6.7	30182	17	547	4	0.73	0.36	2177|4361|4436|54962	FANCD2|MRE11|MSH2|TIPIN	-2.1	MyList
GO Biological Processes	19	GO:0034655	nucleobase-containing compound catabolic process	19_GO:0008152 metabolic process	-3.7	2.9	4.4	30182	282	547	15	2.7	0.7	1854|3094|3251|4521|6741|7374|10921|11157|11340|22916|25804|30833|55110|56915|84153	DUT|HINT1|HPRT1|NUDT1|SSB|UNG|RNPS1|LSM6|EXOSC8|NCBP2|LSM4|NT5C|MAGOHB|EXOSC5|RNASEH2C	-2.1	MyList
GO Biological Processes	19	GO:1902751	positive regulation of cell cycle G2/M phase transition	19_GO:0048518 positive regulation of biological process	-3.7	8.9	6	30182	31	547	5	0.91	0.41	1019|6240|26271|55920|79915	CDK4|RRM1|FBXO5|RCC2|ATAD5	-2.1	MyList
GO Biological Processes	19	GO:0010390	histone monoubiquitination	19_GO:0008152 metabolic process	-3.7	8.9	6	30182	31	547	5	0.91	0.41	580|672|4591|5888|29128	BARD1|BRCA1|TRIM37|RAD51|UHRF1	-2.1	MyList
GO Biological Processes	19	GO:0031507	heterochromatin formation	19_GO:0048519 negative regulation of biological process	-3.6	5.7	5.2	30182	68	547	7	1.3	0.48	1786|2146|3070|4001|6839|8520|23512	DNMT1|EZH2|HELLS|LMNB1|SUV39H1|HAT1|SUZ12	-2.1	MyList
GO Biological Processes	19	GO:2001233	regulation of apoptotic signaling pathway	19_GO:0023052 signaling	-3.6	2.6	4.3	30182	381	547	18	3.3	0.76	142|672|1075|1495|2023|2730|3070|3148|4150|4841|5478|6421|7157|8531|55179|79915|114971|219790	PARP1|BRCA1|CTSC|CTNNA1|ENO1|GCLM|HELLS|HMGB2|MAZ|NONO|PPIA|SFPQ|TP53|YBX3|FAIM|ATAD5|PTPMT1|RTKN2	-2.1	MyList
GO Biological Processes	19	GO:0006606	protein import into nucleus	19_GO:0051179 localization	-3.6	4.4	4.9	30182	114	547	9	1.6	0.54	1871|3837|3838|3843|4851|5901|6850|7157|55916	E2F3|KPNB1|KPNA2|IPO5|NOTCH1|RAN|SYK|TP53|NXT2	-2.1	MyList
GO Cellular Components	20	GO:0090575	RNA polymerase II transcription regulator complex		-3.6	3	4.4	30182	254	547	14	2.6	0.68	302|861|865|1869|1871|3159|3182|4602|4841|6421|7029|10155|55509|83463	ANXA2|RUNX1|CBFB|E2F1|E2F3|HMGA1|HNRNPAB|MYB|NONO|SFPQ|TFDP2|TRIM28|BATF3|MXD3	-2.1	MyList
GO Biological Processes	19	GO:0009416	response to light stimulus	19_GO:0050896 response to stimulus	-3.6	2.8	4.3	30182	317	547	16	2.9	0.72	142|847|2956|3815|4436|5111|5424|7157|7398|7528|8533|9212|9768|10714|54962|55872	PARP1|CAT|MSH6|KIT|MSH2|PCNA|POLD1|TP53|USP1|YY1|COPS3|AURKB|PCLAF|POLD3|TIPIN|PBK	-2.1	MyList
GO Molecular Functions	21	GO:0008047	enzyme activator activity		-3.6	2.2	4.1	30182	596	547	24	4.4	0.88	394|408|991|1075|1164|1894|5111|5721|5902|5981|9141|9535|9824|9994|10055|10788|23512|27018|29127|51065|51495|51520|54892|64407	ARHGAP5|ARRB1|CDC20|CTSC|CKS2|ECT2|PCNA|PSME2|RANBP1|RFC1|PDCD5|GMFG|ARHGAP11A|CASP8AP2|SAE1|IQGAP2|SUZ12|BEX3|RACGAP1|RPS27L|HACD3|LARS1|NCAPG2|RGS18	-2	MyList
GO Cellular Components	20	GO:0034719	SMN-Sm protein complex		-3.6	12	6.5	30182	18	547	4	0.73	0.36	6628|6632|6636|6637	SNRPB|SNRPD1|SNRPF|SNRPG	-2	MyList
GO Molecular Functions	21	GO:0046933	proton-transporting ATP synthase activity, rotational mechanism		-3.6	12	6.5	30182	18	547	4	0.73	0.36	498|522|10632|267020	ATP5F1A|ATP5PF|ATP5MG|ATP5MGL	-2	MyList
GO Biological Processes	19	GO:0046040	IMP metabolic process	19_GO:0008152 metabolic process	-3.6	12	6.5	30182	18	547	4	0.73	0.36	471|3251|10606|30833	ATIC|HPRT1|PAICS|NT5C	-2	MyList
GO Biological Processes	19	GO:0031123	RNA 3'-end processing	19_GO:0008152 metabolic process	-3.6	4.8	5	30182	92	547	8	1.5	0.51	1736|2926|6741|11051|11340|22916|26173|56915	DKC1|GRSF1|SSB|NUDT21|EXOSC8|NCBP2|INTS1|EXOSC5	-2	MyList
GO Biological Processes	19	GO:0045581	negative regulation of T cell differentiation	19_GO:0002376 immune system process	-3.6	6.6	5.4	30182	50	547	6	1.1	0.45	861|865|4192|5897|8651|23240	RUNX1|CBFB|MDK|RAG2|SOCS1|TMEM131L	-2	MyList
GO Cellular Components	20	GO:0016469	proton-transporting two-sector ATPase complex		-3.6	6.6	5.4	30182	50	547	6	1.1	0.45	498|517|518|522|10632|267020	ATP5F1A|ATP5MC2|ATP5MC3|ATP5PF|ATP5MG|ATP5MGL	-2	MyList
GO Cellular Components	20	GO:0120114	Sm-like protein family complex		-3.5	4.2	4.8	30182	117	547	9	1.6	0.54	6626|6628|6631|6632|6636|6637|11157|25804|27258	SNRPA|SNRPB|SNRPC|SNRPD1|SNRPF|SNRPG|LSM6|LSM4|LSM3	-2	MyList
GO Biological Processes	19	GO:0034644	cellular response to UV	19_GO:0050896 response to stimulus	-3.5	4.7	4.9	30182	93	547	8	1.5	0.51	142|5111|5424|7157|7528|9212|10714|55872	PARP1|PCNA|POLD1|TP53|YY1|AURKB|POLD3|PBK	-2	MyList
GO Molecular Functions	21	GO:0030515	snoRNA binding		-3.5	8.4	5.7	30182	33	547	5	0.91	0.41	1736|4521|9221|10528|51602	DKC1|NUDT1|NOLC1|NOP56|NOP58	-2	MyList
GO Biological Processes	19	GO:0070661	leukocyte proliferation	19_GO:0009987 cellular process	-3.5	3.8	4.6	30182	144	547	10	1.8	0.57	896|3070|3251|3280|3329|3575|3815|5897|6194|7157	CCND3|HELLS|HPRT1|HES1|HSPD1|IL7R|KIT|RAG2|RPS6|TP53	-2	MyList
GO Biological Processes	19	GO:0010912	positive regulation of isomerase activity	19_GO:0065007 biological regulation	-3.5	21	7.6	30182	8	547	3	0.55	0.32	1660|3192|29128	DHX9|HNRNPU|UHRF1	-2	MyList
GO Biological Processes	19	GO:0045876	positive regulation of sister chromatid cohesion	19_GO:0048518 positive regulation of biological process	-3.5	21	7.6	30182	8	547	3	0.55	0.32	5885|9555|84250	RAD21|MACROH2A1|SLF1	-2	MyList
GO Biological Processes	19	GO:0043376	regulation of CD8-positive, alpha-beta T cell differentiation	19_GO:0002376 immune system process	-3.5	21	7.6	30182	8	547	3	0.55	0.32	861|865|8651	RUNX1|CBFB|SOCS1	-2	MyList
GO Biological Processes	19	GO:0070734	histone H3-K27 methylation	19_GO:0008152 metabolic process	-3.5	21	7.6	30182	8	547	3	0.55	0.32	2146|3007|3008	EZH2|H1-3|H1-4	-2	MyList
GO Biological Processes	19	GO:2000973	regulation of pro-B cell differentiation	19_GO:0032502 developmental process	-3.5	21	7.6	30182	8	547	3	0.55	0.32	3280|4851|11051	HES1|NOTCH1|NUDT21	-2	MyList
GO Biological Processes	19	GO:0034080	CENP-A containing chromatin assembly	19_GO:0009987 cellular process	-3.5	21	7.6	30182	8	547	3	0.55	0.32	1058|4678|54069	CENPA|NASP|MIS18A	-2	MyList
GO Biological Processes	19	GO:0010911	regulation of isomerase activity	19_GO:0065007 biological regulation	-3.5	21	7.6	30182	8	547	3	0.55	0.32	1660|3192|29128	DHX9|HNRNPU|UHRF1	-2	MyList
GO Biological Processes	19	GO:0031055	chromatin remodeling at centromere	19_GO:0009987 cellular process	-3.5	21	7.6	30182	8	547	3	0.55	0.32	1058|4678|54069	CENPA|NASP|MIS18A	-2	MyList
GO Biological Processes	19	GO:0051170	import into nucleus	19_GO:0051179 localization	-3.5	4.2	4.7	30182	119	547	9	1.6	0.54	1871|3837|3838|3843|4851|5901|6850|7157|55916	E2F3|KPNB1|KPNA2|IPO5|NOTCH1|RAN|SYK|TP53|NXT2	-2	MyList
GO Biological Processes	19	GO:0035518	histone H2A monoubiquitination	19_GO:0008152 metabolic process	-3.5	12	6.3	30182	19	547	4	0.73	0.36	580|672|4591|5888	BARD1|BRCA1|TRIM37|RAD51	-2	MyList
GO Cellular Components	20	GO:0042575	DNA polymerase complex		-3.5	12	6.3	30182	19	547	4	0.73	0.36	4172|5424|5558|10714	MCM3|POLD1|PRIM2|POLD3	-2	MyList
GO Biological Processes	19	GO:0006337	nucleosome disassembly	19_GO:0009987 cellular process	-3.5	12	6.3	30182	19	547	4	0.73	0.36	3159|6597|6749|11198	HMGA1|SMARCA4|SSRP1|SUPT16H	-2	MyList
GO Biological Processes	19	GO:2001242	regulation of intrinsic apoptotic signaling pathway	19_GO:0023052 signaling	-3.5	3.5	4.5	30182	173	547	11	2	0.6	142|2023|3070|4841|5478|6421|7157|8531|79915|114971|219790	PARP1|ENO1|HELLS|NONO|PPIA|SFPQ|TP53|YBX3|ATAD5|PTPMT1|RTKN2	-2	MyList
GO Cellular Components	20	GO:0001650	fibrillar center		-3.5	3.8	4.6	30182	146	547	10	1.8	0.57	1736|3815|4841|5435|6597|9221|10528|11340|23594|51602	DKC1|KIT|NONO|POLR2F|SMARCA4|NOLC1|NOP56|EXOSC8|ORC6|NOP58	-1.9	MyList
GO Molecular Functions	21	GO:0030332	cyclin binding		-3.5	8.1	5.6	30182	34	547	5	0.91	0.41	1017|1019|1021|10403|29969	CDK2|CDK4|CDK6|NDC80|MDFIC	-1.9	MyList
GO Biological Processes	19	GO:0051973	positive regulation of telomerase activity	19_GO:0048518 positive regulation of biological process	-3.5	8.1	5.6	30182	34	547	5	0.91	0.41	1736|3320|4751|9212|10728	DKC1|HSP90AA1|NEK2|AURKB|PTGES3	-1.9	MyList
GO Biological Processes	19	GO:0000387	spliceosomal snRNP assembly	19_GO:0008152 metabolic process	-3.5	6.4	5.3	30182	52	547	6	1.1	0.45	6628|6631|6632|6636|6637|25804	SNRPB|SNRPC|SNRPD1|SNRPF|SNRPG|LSM4	-1.9	MyList
GO Biological Processes	19	GO:0043549	regulation of kinase activity	19_GO:0008152 metabolic process	-3.5	2.1	3.9	30182	720	547	27	4.9	0.93	896|1031|1033|1062|1894|2146|3192|3320|3815|3843|4361|4683|5347|5478|5933|6850|8651|9088|9133|9555|10935|22974|54892|55704|63967|64793|388121	CCND3|CDKN2C|CDKN3|CENPE|ECT2|EZH2|HNRNPU|HSP90AA1|KIT|IPO5|MRE11|NBN|PLK1|PPIA|RBL1|SYK|SOCS1|PKMYT1|CCNB2|MACROH2A1|PRDX3|TPX2|NCAPG2|CCDC88A|CLSPN|CEP85|TNFAIP8L3	-1.9	MyList
GO Biological Processes	19	GO:0050867	positive regulation of cell activation	19_GO:0048518 positive regulation of biological process	-3.5	2.5	4.1	30182	394	547	18	3.3	0.76	861|865|961|1075|1803|3280|3329|3575|4192|4436|6597|6850|7037|7468|8651|29117|56941|79915	RUNX1|CBFB|CD47|CTSC|DPP4|HES1|HSPD1|IL7R|MDK|MSH2|SMARCA4|SYK|TFRC|NSD2|SOCS1|BRD7|HMCES|ATAD5	-1.9	MyList
GO Biological Processes	19	GO:0008630	intrinsic apoptotic signaling pathway in response to DNA damage	19_GO:0023052 signaling	-3.4	5.3	5	30182	73	547	7	1.3	0.48	672|1869|2956|4436|7157|51065|79915	BRCA1|E2F1|MSH6|MSH2|TP53|RPS27L|ATAD5	-1.9	MyList
GO Biological Processes	19	GO:0007276	gamete generation	19_GO:0022414 reproductive process	-3.4	2	3.9	30182	760	547	28	5.1	0.94	1069|1869|2120|2177|2956|3148|3815|4192|4436|4851|5347|5901|6194|7153|7528|8531|8607|9133|9319|10403|23397|26271|29127|51247|55723|79747|84660|259266	CETN2|E2F1|ETV6|FANCD2|MSH6|HMGB2|KIT|MDK|MSH2|NOTCH1|PLK1|RAN|RPS6|TOP2A|YY1|YBX3|RUVBL1|CCNB2|TRIP13|NDC80|NCAPH|FBXO5|RACGAP1|PAIP2|ASF1B|ADGB|CCDC62|ASPM	-1.9	MyList
GO Biological Processes	19	GO:2001234	negative regulation of apoptotic signaling pathway	19_GO:0023052 signaling	-3.4	3.1	4.3	30182	233	547	13	2.4	0.65	672|1495|2023|2730|3070|3148|4150|4841|5478|8531|55179|79915|219790	BRCA1|CTNNA1|ENO1|GCLM|HELLS|HMGB2|MAZ|NONO|PPIA|YBX3|FAIM|ATAD5|RTKN2	-1.9	MyList
GO Biological Processes	19	GO:0015980	energy derivation by oxidation of organic compounds	19_GO:0008152 metabolic process	-3.4	2.9	4.3	30182	264	547	14	2.6	0.68	498|522|847|1329|4190|4436|4708|4712|4729|7157|10632|10728|29796|55276	ATP5F1A|ATP5PF|CAT|COX5B|MDH1|MSH2|NDUFB2|NDUFB6|NDUFV2|TP53|ATP5MG|PTGES3|UQCR10|PGM2	-1.9	MyList
GO Biological Processes	19	GO:1902600	proton transmembrane transport	19_GO:0051179 localization	-3.4	4.1	4.6	30182	121	547	9	1.6	0.54	498|517|518|522|1329|7351|10632|29796|267020	ATP5F1A|ATP5MC2|ATP5MC3|ATP5PF|COX5B|UCP2|ATP5MG|UQCR10|ATP5MGL	-1.9	MyList
GO Biological Processes	19	GO:0006119	oxidative phosphorylation	19_GO:0008152 metabolic process	-3.4	4.1	4.6	30182	121	547	9	1.6	0.54	498|522|1329|4436|4708|4712|4729|10632|29796	ATP5F1A|ATP5PF|COX5B|MSH2|NDUFB2|NDUFB6|NDUFV2|ATP5MG|UQCR10	-1.9	MyList
GO Biological Processes	19	GO:0006468	protein phosphorylation	19_GO:0008152 metabolic process	-3.4	2.1	3.9	30182	686	547	26	4.8	0.91	332|699|1017|1019|1021|3609|3619|3815|4751|4831|5347|6850|7443|7465|8576|9088|9212|9448|9535|10155|10494|10733|51284|55143|55872|63967	BIRC5|BUB1|CDK2|CDK4|CDK6|ILF3|INCENP|KIT|NEK2|NME2|PLK1|SYK|VRK1|WEE1|STK16|PKMYT1|AURKB|MAP4K4|GMFG|TRIM28|STK25|PLK4|TLR7|CDCA8|PBK|CLSPN	-1.9	MyList
GO Biological Processes	19	GO:0019080	viral gene expression	19_GO:0016032 viral process	-3.4	6.2	5.2	30182	53	547	6	1.1	0.45	821|1660|5094|5725|6741|8661	CANX|DHX9|PCBP2|PTBP1|SSB|EIF3A	-1.9	MyList
GO Biological Processes	19	GO:0006220	pyrimidine nucleotide metabolic process	19_GO:0008152 metabolic process	-3.4	6.2	5.2	30182	53	547	6	1.1	0.45	1841|1854|4831|6470|7374|30833	DTYMK|DUT|NME2|SHMT1|UNG|NT5C	-1.9	MyList
GO Biological Processes	19	GO:0032210	regulation of telomere maintenance via telomerase	19_GO:0008152 metabolic process	-3.4	6.2	5.2	30182	53	547	6	1.1	0.45	1736|3192|4751|9212|10574|54984	DKC1|HNRNPU|NEK2|AURKB|CCT7|PINX1	-1.9	MyList
GO Biological Processes	19	GO:1902807	negative regulation of cell cycle G1/S phase transition	19_GO:0048519 negative regulation of biological process	-3.4	4.6	4.8	30182	97	547	8	1.5	0.51	1017|2146|5933|6118|7157|7465|29117|51065	CDK2|EZH2|RBL1|RPA2|TP53|WEE1|BRD7|RPS27L	-1.9	MyList
GO Biological Processes	19	GO:0071479	cellular response to ionizing radiation	19_GO:0050896 response to stimulus	-3.4	5.2	4.9	30182	74	547	7	1.3	0.48	580|672|1894|5888|7157|10635|64710	BARD1|BRCA1|ECT2|RAD51|TP53|RAD51AP1|NUCKS1	-1.9	MyList
GO Biological Processes	19	GO:0009185	ribonucleoside diphosphate metabolic process	19_GO:0008152 metabolic process	-3.4	5.2	4.9	30182	74	547	7	1.3	0.48	2023|2584|2597|2987|5211|6240|7351	ENO1|GALK1|GAPDH|GUK1|PFKL|RRM1|UCP2	-1.9	MyList
GO Biological Processes	19	GO:0005975	carbohydrate metabolic process	19_GO:0008152 metabolic process	-3.4	2.4	4	30182	467	547	20	3.7	0.8	142|231|2023|2584|2597|4190|5211|6888|7157|7351|9446|9563|10402|10728|11091|22934|51477|51809|54187|55276	PARP1|AKR1B1|ENO1|GALK1|GAPDH|MDH1|PFKL|TALDO1|TP53|UCP2|GSTO1|H6PD|ST3GAL6|PTGES3|WDR5|RPIA|ISYNA1|GALNT7|NANS|PGM2	-1.9	MyList
GO Biological Processes	19	GO:0010720	positive regulation of cell development	19_GO:0032502 developmental process	-3.4	2.4	4.1	30182	432	547	19	3.5	0.78	861|865|1869|3280|3575|3815|4192|4673|4851|6009|6597|6850|8651|10494|10507|22902|29117|55179|259266	RUNX1|CBFB|E2F1|HES1|IL7R|KIT|MDK|NAP1L1|NOTCH1|RHEB|SMARCA4|SYK|SOCS1|STK25|SEMA4D|RUFY3|BRD7|FAIM|ASPM	-1.9	MyList
GO Biological Processes	19	GO:0046651	lymphocyte proliferation	19_GO:0002376 immune system process	-3.4	4.1	4.6	30182	122	547	9	1.6	0.54	896|3070|3251|3280|3329|3575|5897|6194|7157	CCND3|HELLS|HPRT1|HES1|HSPD1|IL7R|RAG2|RPS6|TP53	-1.9	MyList
GO Biological Processes	19	GO:0051249	regulation of lymphocyte activation	19_GO:0002376 immune system process	-3.4	2.3	4	30182	503	547	21	3.8	0.82	861|865|961|1803|2177|3280|3329|3575|4192|4436|5897|6597|6850|7037|7468|8651|11146|23240|29117|56941|79915	RUNX1|CBFB|CD47|DPP4|FANCD2|HES1|HSPD1|IL7R|MDK|MSH2|RAG2|SMARCA4|SYK|TFRC|NSD2|SOCS1|GLMN|TMEM131L|BRD7|HMCES|ATAD5	-1.9	MyList
GO Biological Processes	19	GO:0044089	positive regulation of cellular component biogenesis	19_GO:0048518 positive regulation of biological process	-3.4	2.3	4	30182	503	547	21	3.8	0.82	961|1017|1786|3320|3815|6491|6850|7037|7157|9448|9738|9788|9793|10155|10507|10733|22883|55704|84250|84525|163786	CD47|CDK2|DNMT1|HSP90AA1|KIT|STIL|SYK|TFRC|TP53|MAP4K4|CCP110|MTSS1|CKAP5|TRIM28|SEMA4D|PLK4|CLSTN1|CCDC88A|SLF1|HOPX|SASS6	-1.9	MyList
GO Biological Processes	19	GO:0051443	positive regulation of ubiquitin-protein transferase activity	19_GO:0048518 positive regulation of biological process	-3.4	7.9	5.5	30182	35	547	5	0.91	0.41	991|5347|6187|11065|27338	CDC20|PLK1|RPS2|UBE2C|UBE2S	-1.9	MyList
GO Biological Processes	19	GO:0002460	adaptive immune response based on somatic recombination of immune receptors built from immunoglobulin superfamily domains	19_GO:0002376 immune system process	-3.4	3.4	4.4	30182	177	547	11	2	0.6	708|1075|2956|3251|3329|3575|4436|4683|4851|7374|79915	C1QBP|CTSC|MSH6|HPRT1|HSPD1|IL7R|MSH2|NBN|NOTCH1|UNG|ATAD5	-1.9	MyList
GO Biological Processes	19	GO:0036260	RNA capping	19_GO:0008152 metabolic process	-3.4	11	6.1	30182	20	547	4	0.73	0.36	6628|6632|6636|6637	SNRPB|SNRPD1|SNRPF|SNRPG	-1.9	MyList
GO Biological Processes	19	GO:0008340	determination of adult lifespan	19_GO:0032501 multicellular organismal process	-3.4	11	6.1	30182	20	547	4	0.73	0.36	2956|4436|7157|8438	MSH6|MSH2|TP53|RAD54L	-1.9	MyList
GO Biological Processes	19	GO:0007549	dosage compensation	19_GO:0008152 metabolic process	-3.4	11	6.1	30182	20	547	4	0.73	0.36	672|3192|9555|23512	BRCA1|HNRNPU|MACROH2A1|SUZ12	-1.9	MyList
GO Biological Processes	19	GO:0051865	protein autoubiquitination	19_GO:0008152 metabolic process	-3.4	5.1	4.9	30182	75	547	7	1.3	0.48	580|672|4591|5888|25893|29089|29128	BARD1|BRCA1|TRIM37|RAD51|TRIM58|UBE2T|UHRF1	-1.9	MyList
GO Biological Processes	19	GO:0072332	intrinsic apoptotic signaling pathway by p53 class mediator	19_GO:0023052 signaling	-3.4	6.1	5.1	30182	54	547	6	1.1	0.45	1869|3094|4436|7157|51065|79915	E2F1|HINT1|MSH2|TP53|RPS27L|ATAD5	-1.9	MyList
GO Biological Processes	19	GO:1902115	regulation of organelle assembly	19_GO:0050789 regulation of biological process	-3.4	3.2	4.3	30182	207	547	12	2.2	0.63	672|3192|4591|5347|6491|9738|10733|23224|55704|56992|128866|163786	BRCA1|HNRNPU|TRIM37|PLK1|STIL|CCP110|PLK4|SYNE2|CCDC88A|KIF15|CHMP4B|SASS6	-1.9	MyList
GO Biological Processes	19	GO:0006739	NADP metabolic process	19_GO:0008152 metabolic process	-3.3	7.7	5.4	30182	36	547	5	0.91	0.41	4190|6888|7086|9563|22934	MDH1|TALDO1|TKT|H6PD|RPIA	-1.9	MyList
GO Molecular Functions	21	GO:0034061	DNA polymerase activity		-3.3	7.7	5.4	30182	36	547	5	0.91	0.41	1736|1791|5424|10714|10728	DKC1|DNTT|POLD1|POLD3|PTGES3	-1.9	MyList
GO Cellular Components	20	GO:0005664	nuclear origin of replication recognition complex		-3.3	18	7.1	30182	9	547	3	0.55	0.32	4171|4998|23594	MCM2|ORC1|ORC6	-1.9	MyList
GO Biological Processes	19	GO:0009157	deoxyribonucleoside monophosphate biosynthetic process	19_GO:0008152 metabolic process	-3.3	18	7.1	30182	9	547	3	0.55	0.32	1854|6470|7083	DUT|SHMT1|TK1	-1.9	MyList
GO Molecular Functions	21	GO:0070990	snRNP binding		-3.3	18	7.1	30182	9	547	3	0.55	0.32	6626|6628|6632	SNRPA|SNRPB|SNRPD1	-1.9	MyList
GO Molecular Functions	21	GO:0055105	ubiquitin-protein transferase inhibitor activity		-3.3	18	7.1	30182	9	547	3	0.55	0.32	6224|11146|26271	RPS20|GLMN|FBXO5	-1.9	MyList
GO Biological Processes	19	GO:0046601	positive regulation of centriole replication	19_GO:0048518 positive regulation of biological process	-3.3	18	7.1	30182	9	547	3	0.55	0.32	6491|10733|163786	STIL|PLK4|SASS6	-1.9	MyList
GO Biological Processes	19	GO:0006265	DNA topological change	19_GO:0008152 metabolic process	-3.3	18	7.1	30182	9	547	3	0.55	0.32	3148|7153|7156	HMGB2|TOP2A|TOP3A	-1.9	MyList
GO Cellular Components	20	GO:0000808	origin recognition complex		-3.3	18	7.1	30182	9	547	3	0.55	0.32	4171|4998|23594	MCM2|ORC1|ORC6	-1.9	MyList
GO Cellular Components	20	GO:0035098	ESC/E(Z) complex		-3.3	18	7.1	30182	9	547	3	0.55	0.32	2146|5931|23512	EZH2|RBBP7|SUZ12	-1.9	MyList
GO Biological Processes	19	GO:2000772	regulation of cellular senescence	19_GO:0050896 response to stimulus	-3.3	6	5.1	30182	55	547	6	1.1	0.45	1021|4904|5933|7157|26156|26271	CDK6|YBX1|RBL1|TP53|RSL1D1|FBXO5	-1.8	MyList
GO Biological Processes	19	GO:0045580	regulation of T cell differentiation	19_GO:0002376 immune system process	-3.3	3.4	4.3	30182	180	547	11	2	0.6	861|865|2177|3575|4192|5897|6597|6850|8651|23240|29117	RUNX1|CBFB|FANCD2|IL7R|MDK|RAG2|SMARCA4|SYK|SOCS1|TMEM131L|BRD7	-1.8	MyList
GO Biological Processes	19	GO:1901361	organic cyclic compound catabolic process	19_GO:0008152 metabolic process	-3.3	2.5	4	30182	370	547	17	3.1	0.74	644|1854|3094|3251|4521|6741|7374|10921|11157|11340|22916|25804|30833|55110|56915|60496|84153	BLVRA|DUT|HINT1|HPRT1|NUDT1|SSB|UNG|RNPS1|LSM6|EXOSC8|NCBP2|LSM4|NT5C|MAGOHB|EXOSC5|AASDHPPT|RNASEH2C	-1.8	MyList
GO Biological Processes	19	GO:0042110	T cell activation	19_GO:0002376 immune system process	-3.3	2.7	4.1	30182	304	547	15	2.7	0.7	896|1021|1803|3280|3329|3575|3815|4192|4602|5897|6194|6850|6966|6967|7157	CCND3|CDK6|DPP4|HES1|HSPD1|IL7R|KIT|MDK|MYB|RAG2|RPS6|SYK|TRGC1|TRGC2|TP53	-1.8	MyList
GO Biological Processes	19	GO:0032943	mononuclear cell proliferation	19_GO:0009987 cellular process	-3.3	3.9	4.5	30182	126	547	9	1.6	0.54	896|3070|3251|3280|3329|3575|5897|6194|7157	CCND3|HELLS|HPRT1|HES1|HSPD1|IL7R|RAG2|RPS6|TP53	-1.8	MyList
GO Biological Processes	19	GO:0000380	alternative mRNA splicing, via spliceosome	19_GO:0008152 metabolic process	-3.3	11	5.9	30182	21	547	4	0.73	0.36	1660|4670|6421|22916	DHX9|HNRNPM|SFPQ|NCBP2	-1.8	MyList
GO Biological Processes	19	GO:0032986	protein-DNA complex disassembly	19_GO:0009987 cellular process	-3.3	11	5.9	30182	21	547	4	0.73	0.36	3159|6597|6749|11198	HMGA1|SMARCA4|SSRP1|SUPT16H	-1.8	MyList
GO Biological Processes	19	GO:1904358	positive regulation of telomere maintenance via telomere lengthening	19_GO:0048518 positive regulation of biological process	-3.3	7.5	5.3	30182	37	547	5	0.91	0.41	1736|3181|4751|9212|10574	DKC1|HNRNPA2B1|NEK2|AURKB|CCT7	-1.8	MyList
GO Cellular Components	20	GO:0000315	organellar large ribosomal subunit		-3.3	5.9	5	30182	56	547	6	1.1	0.45	51258|51264|55052|64976|65003|78988	MRPL51|MRPL27|MRPL20|MRPL40|MRPL11|MRPL57	-1.8	MyList
GO Cellular Components	20	GO:0005762	mitochondrial large ribosomal subunit		-3.3	5.9	5	30182	56	547	6	1.1	0.45	51258|51264|55052|64976|65003|78988	MRPL51|MRPL27|MRPL20|MRPL40|MRPL11|MRPL57	-1.8	MyList
GO Biological Processes	19	GO:0045071	negative regulation of viral genome replication	19_GO:0016032 viral process	-3.3	5.9	5	30182	56	547	6	1.1	0.45	3609|8519|8815|10155|10410|10581	ILF3|IFITM1|BANF1|TRIM28|IFITM3|IFITM2	-1.8	MyList
GO Biological Processes	19	GO:0044265	cellular macromolecule catabolic process	19_GO:0008152 metabolic process	-3.3	2	3.8	30182	779	547	28	5.1	0.94	408|821|991|4738|5094|5689|5713|6741|7398|8533|10921|11065|11157|11340|22916|25804|25893|27338|29128|54764|55110|55872|56915|84153|89853|92305|128866|201595	ARRB1|CANX|CDC20|NEDD8|PCBP2|PSMB1|PSMD7|SSB|USP1|COPS3|RNPS1|UBE2C|LSM6|EXOSC8|NCBP2|LSM4|TRIM58|UBE2S|UHRF1|ZRANB1|MAGOHB|PBK|EXOSC5|RNASEH2C|MVB12B|TMEM129|CHMP4B|STT3B	-1.8	MyList
GO Biological Processes	19	GO:0061013	regulation of mRNA catabolic process	19_GO:0048519 negative regulation of biological process	-3.3	3.1	4.2	30182	212	547	12	2.2	0.63	1660|1869|2521|3182|3192|4904|8531|8570|10949|11340|55110|56915	DHX9|E2F1|FUS|HNRNPAB|HNRNPU|YBX1|YBX3|KHSRP|HNRNPA0|EXOSC8|MAGOHB|EXOSC5	-1.8	MyList
GO Biological Processes	19	GO:0048589	developmental growth	19_GO:0040007 growth	-3.3	2.4	4	30182	408	547	18	3.3	0.76	861|2146|3320|4192|4683|4851|5897|6491|7157|8636|9837|10155|23111|23168|25932|26173|54892|259266	RUNX1|EZH2|HSP90AA1|MDK|NBN|NOTCH1|RAG2|STIL|TP53|SSNA1|GINS1|TRIM28|SPART|RTF1|CLIC4|INTS1|NCAPG2|ASPM	-1.8	MyList
GO Biological Processes	19	GO:0040007	growth	19_GO:0040007 growth	-3.3	2.4	4	30182	408	547	18	3.3	0.76	861|2146|3320|4192|4683|4851|5897|6491|7157|8636|9837|10155|23111|23168|25932|26173|54892|259266	RUNX1|EZH2|HSP90AA1|MDK|NBN|NOTCH1|RAG2|STIL|TP53|SSNA1|GINS1|TRIM28|SPART|RTF1|CLIC4|INTS1|NCAPG2|ASPM	-1.8	MyList
GO Cellular Components	20	GO:0035861	site of double-strand break		-3.3	5	4.7	30182	78	547	7	1.3	0.48	142|4361|4683|5888|6118|7157|84250	PARP1|MRE11|NBN|RAD51|RPA2|TP53|SLF1	-1.8	MyList
GO Biological Processes	19	GO:0051222	positive regulation of protein transport	19_GO:0051179 localization	-3.3	2.7	4	30182	308	547	15	2.7	0.7	1894|2752|3320|3843|5019|5108|5478|5901|9141|9585|10055|10155|22902|51496|55204	ECT2|GLUL|HSP90AA1|IPO5|OXCT1|PCM1|PPIA|RAN|PDCD5|KIF20B|SAE1|TRIM28|RUFY3|CTDSPL2|GOLPH3L	-1.8	MyList
GO Biological Processes	19	GO:0051223	regulation of protein transport	19_GO:0051179 localization	-3.2	2.2	3.9	30182	517	547	21	3.8	0.82	580|665|1894|2752|3320|3843|5019|5108|5211|5478|5901|7351|9141|9221|9585|10055|10155|22902|29969|51496|55204	BARD1|BNIP3L|ECT2|GLUL|HSP90AA1|IPO5|OXCT1|PCM1|PFKL|PPIA|RAN|UCP2|PDCD5|NOLC1|KIF20B|SAE1|TRIM28|RUFY3|MDFIC|CTDSPL2|GOLPH3L	-1.8	MyList
GO Biological Processes	19	GO:0070828	heterochromatin organization	19_GO:0009987 cellular process	-3.2	4.9	4.7	30182	79	547	7	1.3	0.48	1786|2146|3070|4001|6839|8520|23512	DNMT1|EZH2|HELLS|LMNB1|SUV39H1|HAT1|SUZ12	-1.8	MyList
GO Cellular Components	20	GO:0000795	synaptonemal complex		-3.2	7.3	5.2	30182	38	547	5	0.91	0.41	672|3619|5347|5888|9126	BRCA1|INCENP|PLK1|RAD51|SMC3	-1.8	MyList
GO Cellular Components	20	GO:0099086	synaptonemal structure		-3.2	7.3	5.2	30182	38	547	5	0.91	0.41	672|3619|5347|5888|9126	BRCA1|INCENP|PLK1|RAD51|SMC3	-1.8	MyList
GO Biological Processes	19	GO:0045191	regulation of isotype switching	19_GO:0002376 immune system process	-3.2	7.3	5.2	30182	38	547	5	0.91	0.41	4436|7037|7468|56941|79915	MSH2|TFRC|NSD2|HMCES|ATAD5	-1.8	MyList
GO Biological Processes	19	GO:0050863	regulation of T cell activation	19_GO:0002376 immune system process	-3.2	2.5	4	30182	377	547	17	3.1	0.74	861|865|961|1803|2177|3280|3329|3575|4192|5897|6597|6850|7037|8651|11146|23240|29117	RUNX1|CBFB|CD47|DPP4|FANCD2|HES1|HSPD1|IL7R|MDK|RAG2|SMARCA4|SYK|TFRC|SOCS1|GLMN|TMEM131L|BRD7	-1.8	MyList
GO Biological Processes	19	GO:0051131	chaperone-mediated protein complex assembly	19_GO:0009987 cellular process	-3.2	10	5.8	30182	22	547	4	0.73	0.36	3320|3329|10728|84525	HSP90AA1|HSPD1|PTGES3|HOPX	-1.7	MyList
GO Biological Processes	19	GO:0051156	glucose 6-phosphate metabolic process	19_GO:0008152 metabolic process	-3.2	10	5.8	30182	22	547	4	0.73	0.36	6888|7086|9563|22934	TALDO1|TKT|H6PD|RPIA	-1.7	MyList
GO Molecular Functions	21	GO:0070034	telomerase RNA binding		-3.2	10	5.8	30182	22	547	4	0.73	0.36	1736|3192|6628|54984	DKC1|HNRNPU|SNRPB|PINX1	-1.7	MyList
GO Cellular Components	20	GO:0005697	telomerase holoenzyme complex		-3.2	10	5.8	30182	22	547	4	0.73	0.36	1736|3192|6628|10728	DKC1|HNRNPU|SNRPB|PTGES3	-1.7	MyList
GO Biological Processes	19	GO:0031440	regulation of mRNA 3'-end processing	19_GO:0008152 metabolic process	-3.2	10	5.8	30182	22	547	4	0.73	0.36	580|6626|11051|22916	BARD1|SNRPA|NUDT21|NCBP2	-1.7	MyList
GO Biological Processes	19	GO:0042327	positive regulation of phosphorylation	19_GO:0048518 positive regulation of biological process	-3.2	2	3.7	30182	786	547	28	5.1	0.94	332|408|896|1062|1894|2146|3280|3320|3619|3815|4361|4683|5347|5478|6850|7037|7157|8099|9212|10507|10728|11146|22916|22974|55143|55704|63967|388121	BIRC5|ARRB1|CCND3|CENPE|ECT2|EZH2|HES1|HSP90AA1|INCENP|KIT|MRE11|NBN|PLK1|PPIA|SYK|TFRC|TP53|CDK2AP1|AURKB|SEMA4D|PTGES3|GLMN|NCBP2|TPX2|CDCA8|CCDC88A|CLSPN|TNFAIP8L3	-1.7	MyList
GO Biological Processes	19	GO:0019318	hexose metabolic process	19_GO:0008152 metabolic process	-3.2	3.5	4.3	30182	157	547	10	1.8	0.57	231|2023|2584|2597|4190|5211|7157|9563|11091|55276	AKR1B1|ENO1|GALK1|GAPDH|MDH1|PFKL|TP53|H6PD|WDR5|PGM2	-1.7	MyList
GO Molecular Functions	21	GO:0051087	chaperone binding		-3.2	4.2	4.5	30182	104	547	8	1.5	0.51	332|1075|3280|3329|7037|7157|10728|23234	BIRC5|CTSC|HES1|HSPD1|TFRC|TP53|PTGES3|DNAJC9	-1.7	MyList
GO Biological Processes	19	GO:0001906	cell killing	19_GO:0009987 cellular process	-3.2	4.2	4.5	30182	104	547	8	1.5	0.51	1075|2597|3151|3251|3575|5052|10383|203068	CTSC|GAPDH|HMGN2|HPRT1|IL7R|PRDX1|TUBB4B|TUBB	-1.7	MyList
GO Biological Processes	19	GO:0071230	cellular response to amino acid stimulus	19_GO:0050896 response to stimulus	-3.2	4.8	4.7	30182	80	547	7	1.3	0.48	1786|2730|3182|3843|8651|51520|64121	DNMT1|GCLM|HNRNPAB|IPO5|SOCS1|LARS1|RRAGC	-1.7	MyList
GO Biological Processes	19	GO:0006289	nucleotide-excision repair	19_GO:0050896 response to stimulus	-3.2	5.7	4.9	30182	58	547	6	1.1	0.45	1069|5424|5438|6118|7157|10714	CETN2|POLD1|POLR2I|RPA2|TP53|POLD3	-1.7	MyList
GO Biological Processes	19	GO:0043045	DNA methylation involved in embryo development	19_GO:0032502 developmental process	-3.2	17	6.7	30182	10	547	3	0.55	0.32	1786|10155|285051	DNMT1|TRIM28|STPG4	-1.7	MyList
GO Molecular Functions	21	GO:0001094	TFIID-class transcription factor complex binding		-3.2	17	6.7	30182	10	547	3	0.55	0.32	7157|8607|51602	TP53|RUVBL1|NOP58	-1.7	MyList
GO Biological Processes	19	GO:0009113	purine nucleobase biosynthetic process	19_GO:0008152 metabolic process	-3.2	17	6.7	30182	10	547	3	0.55	0.32	3251|6470|10606	HPRT1|SHMT1|PAICS	-1.7	MyList
GO Biological Processes	19	GO:0033314	mitotic DNA replication checkpoint signaling	19_GO:0023052 signaling	-3.2	17	6.7	30182	10	547	3	0.55	0.32	4998|11073|63967	ORC1|TOPBP1|CLSPN	-1.7	MyList
GO Biological Processes	19	GO:1901538	changes to DNA methylation involved in embryo development	19_GO:0032502 developmental process	-3.2	17	6.7	30182	10	547	3	0.55	0.32	1786|10155|285051	DNMT1|TRIM28|STPG4	-1.7	MyList
GO Biological Processes	19	GO:0072594	establishment of protein localization to organelle	19_GO:0051179 localization	-3.2	2.6	3.9	30182	346	547	16	2.9	0.72	1871|3320|3329|3837|3838|3843|4591|4851|5901|6272|6850|7157|9555|54832|55916|128866	E2F3|HSP90AA1|HSPD1|KPNB1|KPNA2|IPO5|TRIM37|NOTCH1|RAN|SORT1|SYK|TP53|MACROH2A1|VPS13C|NXT2|CHMP4B	-1.7	MyList
GO Cellular Components	20	GO:0016607	nuclear speck		-3.2	2.4	3.9	30182	415	547	18	3.3	0.76	580|665|3192|3835|4841|6421|6428|6429|6432|9360|10051|10189|10212|10921|30827|54892|80145|116028	BARD1|BNIP3L|HNRNPU|KIF22|NONO|SFPQ|SRSF3|SRSF4|SRSF7|PPIG|SMC4|ALYREF|DDX39A|RNPS1|CXXC1|NCAPG2|THOC7|RMI2	-1.7	MyList
GO Biological Processes	19	GO:0030010	establishment of cell polarity	19_GO:0009987 cellular process	-3.2	3.8	4.3	30182	131	547	9	1.6	0.54	1058|3280|3320|4085|5347|6993|7465|10403|54908	CENPA|HES1|HSP90AA1|MAD2L1|PLK1|DYNLT1|WEE1|NDC80|SPDL1	-1.7	MyList
GO Biological Processes	19	GO:0034101	erythrocyte homeostasis	19_GO:0042592 homeostatic process	-3.2	4.2	4.5	30182	105	547	8	1.5	0.51	3815|4602|5052|6194|6218|29127|54892|55646	KIT|MYB|PRDX1|RPS6|RPS17|RACGAP1|NCAPG2|LYAR	-1.7	MyList
GO Biological Processes	19	GO:0072698	protein localization to microtubule cytoskeleton	19_GO:0051179 localization	-3.2	7.1	5.2	30182	39	547	5	0.91	0.41	3192|5108|6491|9585|55125	HNRNPU|PCM1|STIL|KIF20B|CEP192	-1.7	MyList
GO Biological Processes	19	GO:0071459	protein localization to chromosome, centromeric region	19_GO:0051179 localization	-3.2	7.1	5.2	30182	39	547	5	0.91	0.41	1058|9184|9212|54908|55920	CENPA|BUB3|AURKB|SPDL1|RCC2	-1.7	MyList
GO Biological Processes	19	GO:1905168	positive regulation of double-strand break repair via homologous recombination	19_GO:0048518 positive regulation of biological process	-3.2	7.1	5.2	30182	39	547	5	0.91	0.41	142|2521|8089|8607|10635	PARP1|FUS|YEATS4|RUVBL1|RAD51AP1	-1.7	MyList
GO Biological Processes	19	GO:0042307	positive regulation of protein import into nucleus	19_GO:0051179 localization	-3.2	7.1	5.2	30182	39	547	5	0.91	0.41	1894|3320|3843|5901|10155	ECT2|HSP90AA1|IPO5|RAN|TRIM28	-1.7	MyList
GO Biological Processes	19	GO:0050870	positive regulation of T cell activation	19_GO:0002376 immune system process	-3.2	2.9	4	30182	249	547	13	2.4	0.65	861|865|961|1803|3280|3329|3575|4192|6597|6850|7037|8651|29117	RUNX1|CBFB|CD47|DPP4|HES1|HSPD1|IL7R|MDK|SMARCA4|SYK|TFRC|SOCS1|BRD7	-1.7	MyList
GO Biological Processes	19	GO:0031330	negative regulation of cellular catabolic process	19_GO:0048519 negative regulation of biological process	-3.2	2.9	4	30182	249	547	13	2.4	0.65	302|1660|1736|1869|2521|3182|3192|4904|7157|8531|10949|55872|128866	ANXA2|DHX9|DKC1|E2F1|FUS|HNRNPAB|HNRNPU|YBX1|TP53|YBX3|HNRNPA0|PBK|CHMP4B	-1.7	MyList
GO Cellular Components	20	GO:0005876	spindle microtubule		-3.2	4.8	4.6	30182	81	547	7	1.3	0.48	1062|3192|3832|5347|9212|128866|348235	CENPE|HNRNPU|KIF11|PLK1|AURKB|CHMP4B|SKA2	-1.7	MyList
GO Biological Processes	19	GO:1901673	regulation of mitotic spindle assembly	19_GO:0050789 regulation of biological process	-3.1	9.6	5.6	30182	23	547	4	0.73	0.36	3192|5347|56992|128866	HNRNPU|PLK1|KIF15|CHMP4B	-1.7	MyList
GO Molecular Functions	21	GO:0140033	acetylation-dependent protein binding		-3.1	9.6	5.6	30182	23	547	4	0.73	0.36	4300|6597|8089|29117	MLLT3|SMARCA4|YEATS4|BRD7	-1.7	MyList
GO Molecular Functions	21	GO:0070577	lysine-acetylated histone binding		-3.1	9.6	5.6	30182	23	547	4	0.73	0.36	4300|6597|8089|29117	MLLT3|SMARCA4|YEATS4|BRD7	-1.7	MyList
GO Biological Processes	19	GO:0007097	nuclear migration	19_GO:0051179 localization	-3.1	9.6	5.6	30182	23	547	4	0.73	0.36	4001|5108|10726|23224	LMNB1|PCM1|NUDC|SYNE2	-1.7	MyList
GO Molecular Functions	21	GO:0140938	histone H3 methyltransferase activity		-3.1	6.9	5.1	30182	40	547	5	0.91	0.41	2146|6839|7468|11091|79723	EZH2|SUV39H1|NSD2|WDR5|SUV39H2	-1.7	MyList
GO Biological Processes	19	GO:1901532	regulation of hematopoietic progenitor cell differentiation	19_GO:0032502 developmental process	-3.1	6.9	5.1	30182	40	547	5	0.91	0.41	1021|3280|4602|4851|11051	CDK6|HES1|MYB|NOTCH1|NUDT21	-1.7	MyList
GO Biological Processes	19	GO:0006165	nucleoside diphosphate phosphorylation	19_GO:0008152 metabolic process	-3.1	5.5	4.8	30182	60	547	6	1.1	0.45	2023|2584|2597|4831|5211|7351	ENO1|GALK1|GAPDH|NME2|PFKL|UCP2	-1.7	MyList
GO Biological Processes	19	GO:0001909	leukocyte mediated cytotoxicity	19_GO:0002376 immune system process	-3.1	5.5	4.8	30182	60	547	6	1.1	0.45	1075|3251|3575|5052|10383|203068	CTSC|HPRT1|IL7R|PRDX1|TUBB4B|TUBB	-1.7	MyList
GO Biological Processes	19	GO:0045620	negative regulation of lymphocyte differentiation	19_GO:0002376 immune system process	-3.1	5.5	4.8	30182	60	547	6	1.1	0.45	861|865|4192|5897|8651|23240	RUNX1|CBFB|MDK|RAG2|SOCS1|TMEM131L	-1.7	MyList
GO Molecular Functions	21	GO:0016301	kinase activity		-3.1	2	3.7	30182	721	547	26	4.8	0.91	699|896|1017|1019|1021|1841|2584|2987|3815|4751|4831|5211|5347|6850|7083|7443|7465|8576|9088|9212|9448|10155|10494|10733|11113|55872	BUB1|CCND3|CDK2|CDK4|CDK6|DTYMK|GALK1|GUK1|KIT|NEK2|NME2|PFKL|PLK1|SYK|TK1|VRK1|WEE1|STK16|PKMYT1|AURKB|MAP4K4|TRIM28|STK25|PLK4|CIT|PBK	-1.6	MyList
GO Molecular Functions	21	GO:0001098	basal transcription machinery binding		-3.1	5.4	4.7	30182	61	547	6	1.1	0.45	1660|3192|7157|8607|9221|51602	DHX9|HNRNPU|TP53|RUVBL1|NOLC1|NOP58	-1.6	MyList
GO Molecular Functions	21	GO:0001099	basal RNA polymerase II transcription machinery binding		-3.1	5.4	4.7	30182	61	547	6	1.1	0.45	1660|3192|7157|8607|9221|51602	DHX9|HNRNPU|TP53|RUVBL1|NOLC1|NOP58	-1.6	MyList
GO Biological Processes	19	GO:0031062	positive regulation of histone methylation	19_GO:0048518 positive regulation of biological process	-3.1	6.7	5	30182	41	547	5	0.91	0.41	672|6839|11091|22823|23168	BRCA1|SUV39H1|WDR5|MTF2|RTF1	-1.6	MyList
GO Biological Processes	19	GO:0006284	base-excision repair	19_GO:0050896 response to stimulus	-3.1	6.7	5	30182	41	547	5	0.91	0.41	3978|5111|5424|6118|7374	LIG1|PCNA|POLD1|RPA2|UNG	-1.6	MyList
GO Cellular Components	20	GO:0005743	mitochondrial inner membrane		-3.1	2.2	3.7	30182	497	547	20	3.7	0.8	498|517|518|522|1329|3329|4708|4712|4729|7351|10632|29796|51258|51264|55052|64976|65003|78988|114971|267020	ATP5F1A|ATP5MC2|ATP5MC3|ATP5PF|COX5B|HSPD1|NDUFB2|NDUFB6|NDUFV2|UCP2|ATP5MG|UQCR10|MRPL51|MRPL27|MRPL20|MRPL40|MRPL11|MRPL57|PTPMT1|ATP5MGL	-1.6	MyList
GO Molecular Functions	21	GO:0016505	peptidase activator activity involved in apoptotic process		-3.1	9.2	5.5	30182	24	547	4	0.73	0.36	1075|9994|27018|51065	CTSC|CASP8AP2|BEX3|RPS27L	-1.6	MyList
GO Biological Processes	19	GO:0009162	deoxyribonucleoside monophosphate metabolic process	19_GO:0008152 metabolic process	-3.1	9.2	5.5	30182	24	547	4	0.73	0.36	1854|6470|7083|30833	DUT|SHMT1|TK1|NT5C	-1.6	MyList
GO Biological Processes	19	GO:1903241	U2-type prespliceosome assembly	19_GO:0008152 metabolic process	-3.1	9.2	5.5	30182	24	547	4	0.73	0.36	6628|6632|6636|6637	SNRPB|SNRPD1|SNRPF|SNRPG	-1.6	MyList
GO Molecular Functions	21	GO:0055106	ubiquitin-protein transferase regulator activity		-3.1	9.2	5.5	30182	24	547	4	0.73	0.36	991|6224|11146|26271	CDC20|RPS20|GLMN|FBXO5	-1.6	MyList
GO Biological Processes	19	GO:0045815	transcription initiation-coupled chromatin remodeling	19_GO:0048518 positive regulation of biological process	-3.1	9.2	5.5	30182	24	547	4	0.73	0.36	7157|9555|11091|29117	TP53|MACROH2A1|WDR5|BRD7	-1.6	MyList
GO Biological Processes	19	GO:0019985	translesion synthesis	19_GO:0050896 response to stimulus	-3.1	9.2	5.5	30182	24	547	4	0.73	0.36	5111|5424|9768|10714	PCNA|POLD1|PCLAF|POLD3	-1.6	MyList
GO Biological Processes	19	GO:0033522	histone H2A ubiquitination	19_GO:0008152 metabolic process	-3.1	9.2	5.5	30182	24	547	4	0.73	0.36	580|672|4591|5888	BARD1|BRCA1|TRIM37|RAD51	-1.6	MyList
GO Molecular Functions	21	GO:0032404	mismatch repair complex binding		-3.1	15	6.3	30182	11	547	3	0.55	0.32	2956|4436|5111	MSH6|MSH2|PCNA	-1.6	MyList
GO Cellular Components	20	GO:0005688	U6 snRNP		-3.1	15	6.3	30182	11	547	3	0.55	0.32	11157|25804|27258	LSM6|LSM4|LSM3	-1.6	MyList
GO Molecular Functions	21	GO:0047429	nucleoside triphosphate diphosphatase activity		-3.1	15	6.3	30182	11	547	3	0.55	0.32	1660|1854|4521	DHX9|DUT|NUDT1	-1.6	MyList
GO Biological Processes	19	GO:0006188	IMP biosynthetic process	19_GO:0008152 metabolic process	-3.1	15	6.3	30182	11	547	3	0.55	0.32	471|3251|10606	ATIC|HPRT1|PAICS	-1.6	MyList
GO Biological Processes	19	GO:0034085	establishment of sister chromatid cohesion	19_GO:0009987 cellular process	-3.1	15	6.3	30182	11	547	3	0.55	0.32	5885|8243|9126	RAD21|SMC1A|SMC3	-1.6	MyList
GO Biological Processes	19	GO:0070934	CRD-mediated mRNA stabilization	19_GO:0048519 negative regulation of biological process	-3.1	15	6.3	30182	11	547	3	0.55	0.32	1660|3192|4904	DHX9|HNRNPU|YBX1	-1.6	MyList
GO Biological Processes	19	GO:0045333	cellular respiration	19_GO:0008152 metabolic process	-3.1	3.1	4	30182	194	547	11	2	0.6	498|522|847|1329|4190|4436|4708|4712|4729|10632|29796	ATP5F1A|ATP5PF|CAT|COX5B|MDH1|MSH2|NDUFB2|NDUFB6|NDUFV2|ATP5MG|UQCR10	-1.6	MyList
GO Biological Processes	19	GO:0046939	nucleotide phosphorylation	19_GO:0008152 metabolic process	-3	5.3	4.6	30182	62	547	6	1.1	0.45	2023|2584|2597|4831|5211|7351	ENO1|GALK1|GAPDH|NME2|PFKL|UCP2	-1.6	MyList
GO Biological Processes	19	GO:0002891	positive regulation of immunoglobulin mediated immune response	19_GO:0002376 immune system process	-3	6.6	4.9	30182	42	547	5	0.91	0.41	4436|7037|7468|56941|79915	MSH2|TFRC|NSD2|HMCES|ATAD5	-1.6	MyList
GO Biological Processes	19	GO:0002714	positive regulation of B cell mediated immunity	19_GO:0002376 immune system process	-3	6.6	4.9	30182	42	547	5	0.91	0.41	4436|7037|7468|56941|79915	MSH2|TFRC|NSD2|HMCES|ATAD5	-1.6	MyList
GO Biological Processes	19	GO:0009167	purine ribonucleoside monophosphate metabolic process	19_GO:0008152 metabolic process	-3	6.6	4.9	30182	42	547	5	0.91	0.41	471|2987|3251|10606|30833	ATIC|GUK1|HPRT1|PAICS|NT5C	-1.6	MyList
GO Cellular Components	20	GO:0048471	perinuclear region of cytoplasm		-3	2	3.6	30182	731	547	26	4.8	0.91	991|1033|1063|2597|3148|3320|4085|4172|4591|4831|5641|5888|6194|6272|7037|8099|8531|8533|8576|9585|9768|10410|25932|51504|55916|253190	CDC20|CDKN3|CENPF|GAPDH|HMGB2|HSP90AA1|MAD2L1|MCM3|TRIM37|NME2|LGMN|RAD51|RPS6|SORT1|TFRC|CDK2AP1|YBX3|COPS3|STK16|KIF20B|PCLAF|IFITM3|CLIC4|TRMT112|NXT2|SERHL2	-1.6	MyList
GO Cellular Components	20	GO:0036064	ciliary basal body		-3	3.3	4.1	30182	167	547	10	1.8	0.57	755|1063|1069|5108|8318|8636|25886|55212|55704|84131	CFAP410|CENPF|CETN2|PCM1|CDC45|SSNA1|POC1A|BBS7|CCDC88A|CEP78	-1.6	MyList
GO Biological Processes	19	GO:2000001	regulation of DNA damage checkpoint	19_GO:0023052 signaling	-3	8.8	5.3	30182	25	547	4	0.73	0.36	580|672|5888|6118	BARD1|BRCA1|RAD51|RPA2	-1.6	MyList
GO Biological Processes	19	GO:0000002	mitochondrial genome maintenance	19_GO:0009987 cellular process	-3	8.8	5.3	30182	25	547	4	0.73	0.36	142|6240|7156|7157	PARP1|RRM1|TOP3A|TP53	-1.6	MyList
GO Cellular Components	20	GO:0005682	U5 snRNP		-3	8.8	5.3	30182	25	547	4	0.73	0.36	6628|6632|6636|6637	SNRPB|SNRPD1|SNRPF|SNRPG	-1.6	MyList
GO Molecular Functions	21	GO:0140678	molecular function inhibitor activity		-3	2	3.6	30182	733	547	26	4.8	0.91	302|408|1031|1854|1894|2597|3843|4851|6224|8651|9221|9535|9555|10788|10935|11113|11146|26271|26472|51053|54892|54984|55646|55704|55920|56925	ANXA2|ARRB1|CDKN2C|DUT|ECT2|GAPDH|IPO5|NOTCH1|RPS20|SOCS1|NOLC1|GMFG|MACROH2A1|IQGAP2|PRDX3|CIT|GLMN|FBXO5|PPP1R14B|GMNN|NCAPG2|PINX1|LYAR|CCDC88A|RCC2|LXN	-1.6	MyList
GO Biological Processes	19	GO:0048872	homeostasis of number of cells	19_GO:0042592 homeostatic process	-3	2.8	3.9	30182	260	547	13	2.4	0.65	2146|3575|3815|4602|4851|5052|6194|6218|9133|9289|29127|54892|55646	EZH2|IL7R|KIT|MYB|NOTCH1|PRDX1|RPS6|RPS17|CCNB2|ADGRG1|RACGAP1|NCAPG2|LYAR	-1.6	MyList
GO Biological Processes	19	GO:1903322	positive regulation of protein modification by small protein conjugation or removal	19_GO:0048518 positive regulation of biological process	-3	3.6	4.1	30182	139	547	9	1.6	0.54	672|991|5347|6187|10055|11065|27338|55215|378708	BRCA1|CDC20|PLK1|RPS2|SAE1|UBE2C|UBE2S|FANCI|CENPS	-1.6	MyList
GO Cellular Components	20	GO:0048770	pigment granule		-3	3.9	4.2	30182	112	547	8	1.5	0.51	302|821|3320|4673|5052|5874|5901|7037	ANXA2|CANX|HSP90AA1|NAP1L1|PRDX1|RAB27B|RAN|TFRC	-1.6	MyList
GO Cellular Components	20	GO:0042470	melanosome		-3	3.9	4.2	30182	112	547	8	1.5	0.51	302|821|3320|4673|5052|5874|5901|7037	ANXA2|CANX|HSP90AA1|NAP1L1|PRDX1|RAB27B|RAN|TFRC	-1.6	MyList
GO Biological Processes	19	GO:0051568	histone H3-K4 methylation	19_GO:0008152 metabolic process	-3	6.4	4.8	30182	43	547	5	0.91	0.41	3007|3008|11091|23168|30827	H1-3|H1-4|WDR5|RTF1|CXXC1	-1.5	MyList
GO Biological Processes	19	GO:0044380	protein localization to cytoskeleton	19_GO:0051179 localization	-3	6.4	4.8	30182	43	547	5	0.91	0.41	3192|5108|6491|9585|55125	HNRNPU|PCM1|STIL|KIF20B|CEP192	-1.5	MyList
GO Biological Processes	19	GO:0006096	glycolytic process	19_GO:0008152 metabolic process	-3	6.4	4.8	30182	43	547	5	0.91	0.41	2023|2584|2597|5211|7351	ENO1|GALK1|GAPDH|PFKL|UCP2	-1.5	MyList
GO Biological Processes	19	GO:0042776	proton motive force-driven mitochondrial ATP synthesis	19_GO:0008152 metabolic process	-3	5.2	4.5	30182	64	547	6	1.1	0.45	498|522|4708|4712|4729|10632	ATP5F1A|ATP5PF|NDUFB2|NDUFB6|NDUFV2|ATP5MG	-1.5	MyList
GO Biological Processes	19	GO:0009179	purine ribonucleoside diphosphate metabolic process	19_GO:0008152 metabolic process	-3	5.2	4.5	30182	64	547	6	1.1	0.45	2023|2584|2597|2987|5211|7351	ENO1|GALK1|GAPDH|GUK1|PFKL|UCP2	-1.5	MyList
GO Biological Processes	19	GO:0009135	purine nucleoside diphosphate metabolic process	19_GO:0008152 metabolic process	-3	5.2	4.5	30182	64	547	6	1.1	0.45	2023|2584|2597|2987|5211|7351	ENO1|GALK1|GAPDH|GUK1|PFKL|UCP2	-1.5	MyList
GO Biological Processes	19	GO:0008584	male gonad development	19_GO:0022414 reproductive process	-3	3.5	4.1	30182	140	547	9	1.6	0.54	1495|3148|3815|4436|4521|4678|8531|9289|259266	CTNNA1|HMGB2|KIT|MSH2|NUDT1|NASP|YBX3|ADGRG1|ASPM	-1.5	MyList
GO Biological Processes	19	GO:0002573	myeloid leukocyte differentiation	19_GO:0032502 developmental process	-3	3.5	4.1	30182	140	547	9	1.6	0.54	142|302|861|3815|7037|7351|8651|55509|375387	PARP1|ANXA2|RUNX1|KIT|TFRC|UCP2|SOCS1|BATF3|NRROS	-1.5	MyList
GO Molecular Functions	21	GO:0015078	proton transmembrane transporter activity		-3	3.5	4.1	30182	140	547	9	1.6	0.54	498|517|518|522|1329|7351|10632|29796|267020	ATP5F1A|ATP5MC2|ATP5MC3|ATP5PF|COX5B|UCP2|ATP5MG|UQCR10|ATP5MGL	-1.5	MyList
GO Biological Processes	19	GO:0009615	response to virus	19_GO:0044419 biological process involved in interspecies interaction between organisms	-3	2.4	3.7	30182	363	547	16	2.9	0.72	665|1021|2023|3320|3609|3925|5094|8519|8815|10155|10410|10577|10581|51284|55509|56915	BNIP3L|CDK6|ENO1|HSP90AA1|ILF3|STMN1|PCBP2|IFITM1|BANF1|TRIM28|IFITM3|NPC2|IFITM2|TLR7|BATF3|EXOSC5	-1.5	MyList
GO Biological Processes	19	GO:0007568	aging	19_GO:0032502 developmental process	-3	3.3	4	30182	169	547	10	1.8	0.57	498|821|847|1075|1495|2730|4521|7037|7351|9212	ATP5F1A|CANX|CAT|CTSC|CTNNA1|GCLM|NUDT1|TFRC|UCP2|AURKB	-1.5	MyList
GO Biological Processes	19	GO:0072331	signal transduction by p53 class mediator	19_GO:0023052 signaling	-3	4.4	4.3	30182	88	547	7	1.3	0.48	1869|3094|4436|4683|7157|51065|79915	E2F1|HINT1|MSH2|NBN|TP53|RPS27L|ATAD5	-1.5	MyList
GO Biological Processes	19	GO:0006997	nucleus organization	19_GO:0009987 cellular process	-3	3.5	4.1	30182	141	547	9	1.6	0.54	3148|4001|5347|6839|7443|8815|9221|23165|128866	HMGB2|LMNB1|PLK1|SUV39H1|VRK1|BANF1|NOLC1|NUP205|CHMP4B	-1.5	MyList
GO Biological Processes	19	GO:0046546	development of primary male sexual characteristics	19_GO:0022414 reproductive process	-3	3.5	4.1	30182	141	547	9	1.6	0.54	1495|3148|3815|4436|4521|4678|8531|9289|259266	CTNNA1|HMGB2|KIT|MSH2|NUDT1|NASP|YBX3|ADGRG1|ASPM	-1.5	MyList
GO Biological Processes	19	GO:0045862	positive regulation of proteolysis	19_GO:0048518 positive regulation of biological process	-2.9	2.4	3.7	30182	365	547	16	2.9	0.72	302|444|991|1075|2023|3329|5347|5641|5721|6613|6850|9141|9994|27018|51065|55212	ANXA2|ASPH|CDC20|CTSC|ENO1|HSPD1|PLK1|LGMN|PSME2|SUMO2|SYK|PDCD5|CASP8AP2|BEX3|RPS27L|BBS7	-1.5	MyList
GO Molecular Functions	21	GO:0042054	histone methyltransferase activity		-2.9	5.1	4.5	30182	65	547	6	1.1	0.45	2146|6839|7468|11091|23512|79723	EZH2|SUV39H1|NSD2|WDR5|SUZ12|SUV39H2	-1.5	MyList
GO Biological Processes	19	GO:1901535	regulation of DNA demethylation	19_GO:0008152 metabolic process	-2.9	14	6	30182	12	547	3	0.55	0.32	3182|10155|285051	HNRNPAB|TRIM28|STPG4	-1.5	MyList
GO Biological Processes	19	GO:1900152	negative regulation of nuclear-transcribed mRNA catabolic process, deadenylation-dependent decay	19_GO:0048519 negative regulation of biological process	-2.9	14	6	30182	12	547	3	0.55	0.32	1660|3192|4904	DHX9|HNRNPU|YBX1	-1.5	MyList
GO Biological Processes	19	GO:0009176	pyrimidine deoxyribonucleoside monophosphate metabolic process	19_GO:0008152 metabolic process	-2.9	14	6	30182	12	547	3	0.55	0.32	1854|6470|30833	DUT|SHMT1|NT5C	-1.5	MyList
GO Cellular Components	20	GO:1990124	messenger ribonucleoprotein complex		-2.9	14	6	30182	12	547	3	0.55	0.32	3182|4904|220988	HNRNPAB|YBX1|HNRNPA3	-1.5	MyList
GO Cellular Components	20	GO:0031074	nucleocytoplasmic transport complex		-2.9	14	6	30182	12	547	3	0.55	0.32	3837|3838|5901	KPNB1|KPNA2|RAN	-1.5	MyList
GO Cellular Components	20	GO:0005652	nuclear lamina		-2.9	14	6	30182	12	547	3	0.55	0.32	4001|5111|6839	LMNB1|PCNA|SUV39H1	-1.5	MyList
GO Biological Processes	19	GO:0031061	negative regulation of histone methylation	19_GO:0048519 negative regulation of biological process	-2.9	14	6	30182	12	547	3	0.55	0.32	672|11091|22823	BRCA1|WDR5|MTF2	-1.5	MyList
GO Biological Processes	19	GO:1905456	regulation of lymphoid progenitor cell differentiation	19_GO:0032502 developmental process	-2.9	14	6	30182	12	547	3	0.55	0.32	3280|4851|11051	HES1|NOTCH1|NUDT21	-1.5	MyList
GO Biological Processes	19	GO:0140719	constitutive heterochromatin formation	19_GO:0048519 negative regulation of biological process	-2.9	14	6	30182	12	547	3	0.55	0.32	2146|3070|8520	EZH2|HELLS|HAT1	-1.5	MyList
GO Molecular Functions	21	GO:0106222	lncRNA binding		-2.9	14	6	30182	12	547	3	0.55	0.32	2146|3192|23512	EZH2|HNRNPU|SUZ12	-1.5	MyList
GO Biological Processes	19	GO:0016446	somatic hypermutation of immunoglobulin genes	19_GO:0002376 immune system process	-2.9	14	6	30182	12	547	3	0.55	0.32	2956|4436|7374	MSH6|MSH2|UNG	-1.5	MyList
GO Biological Processes	19	GO:1904667	negative regulation of ubiquitin protein ligase activity	19_GO:0048519 negative regulation of biological process	-2.9	14	6	30182	12	547	3	0.55	0.32	4085|6224|26271	MAD2L1|RPS20|FBXO5	-1.5	MyList
GO Biological Processes	19	GO:0050769	positive regulation of neurogenesis	19_GO:0032502 developmental process	-2.9	2.9	3.9	30182	232	547	12	2.2	0.63	1869|3280|3815|4192|4673|4851|6009|10494|10507|22902|55179|259266	E2F1|HES1|KIT|MDK|NAP1L1|NOTCH1|RHEB|STK25|SEMA4D|RUFY3|FAIM|ASPM	-1.5	MyList
GO Biological Processes	19	GO:2000773	negative regulation of cellular senescence	19_GO:0048519 negative regulation of biological process	-2.9	8.5	5.2	30182	26	547	4	0.73	0.36	1021|4904|5933|26271	CDK6|YBX1|RBL1|FBXO5	-1.5	MyList
GO Molecular Functions	21	GO:0008139	nuclear localization sequence binding		-2.9	8.5	5.2	30182	26	547	4	0.73	0.36	3837|3838|3843|9221	KPNB1|KPNA2|IPO5|NOLC1	-1.5	MyList
GO Molecular Functions	21	GO:0015252	proton channel activity		-2.9	8.5	5.2	30182	26	547	4	0.73	0.36	498|522|10632|267020	ATP5F1A|ATP5PF|ATP5MG|ATP5MGL	-1.5	MyList
GO Biological Processes	19	GO:1903901	negative regulation of viral life cycle	19_GO:0016032 viral process	-2.9	8.5	5.2	30182	26	547	4	0.73	0.36	5478|8519|10410|10581	PPIA|IFITM1|IFITM3|IFITM2	-1.5	MyList
GO Biological Processes	19	GO:0006757	ATP generation from ADP	19_GO:0008152 metabolic process	-2.9	6.3	4.8	30182	44	547	5	0.91	0.41	2023|2584|2597|5211|7351	ENO1|GALK1|GAPDH|PFKL|UCP2	-1.5	MyList
GO Biological Processes	19	GO:0009126	purine nucleoside monophosphate metabolic process	19_GO:0008152 metabolic process	-2.9	6.3	4.8	30182	44	547	5	0.91	0.41	471|2987|3251|10606|30833	ATIC|GUK1|HPRT1|PAICS|NT5C	-1.5	MyList
GO Cellular Components	20	GO:0005764	lysosome		-2.9	1.9	3.5	30182	741	547	26	4.8	0.91	302|408|847|1075|1211|1803|2495|3320|5036|5552|5641|6009|6272|8519|10383|10410|10577|10581|51284|51520|54832|55313|64121|79901|128866|203068	ANXA2|ARRB1|CAT|CTSC|CLTA|DPP4|FTH1|HSP90AA1|PA2G4|SRGN|LGMN|RHEB|SORT1|IFITM1|TUBB4B|IFITM3|NPC2|IFITM2|TLR7|LARS1|VPS13C|CPPED1|RRAGC|CYBRD1|CHMP4B|TUBB	-1.5	MyList
GO Cellular Components	20	GO:0000323	lytic vacuole		-2.9	1.9	3.5	30182	741	547	26	4.8	0.91	302|408|847|1075|1211|1803|2495|3320|5036|5552|5641|6009|6272|8519|10383|10410|10577|10581|51284|51520|54832|55313|64121|79901|128866|203068	ANXA2|ARRB1|CAT|CTSC|CLTA|DPP4|FTH1|HSP90AA1|PA2G4|SRGN|LGMN|RHEB|SORT1|IFITM1|TUBB4B|IFITM3|NPC2|IFITM2|TLR7|LARS1|VPS13C|CPPED1|RRAGC|CYBRD1|CHMP4B|TUBB	-1.5	MyList
GO Biological Processes	19	GO:0006979	response to oxidative stress	19_GO:0050896 response to stimulus	-2.9	2.4	3.7	30182	366	547	16	2.9	0.72	142|847|1894|2146|2177|2730|4521|5052|5111|5478|7157|7351|8815|10494|10935|11168	PARP1|CAT|ECT2|EZH2|FANCD2|GCLM|NUDT1|PRDX1|PCNA|PPIA|TP53|UCP2|BANF1|STK25|PRDX3|PSIP1	-1.5	MyList
GO Biological Processes	19	GO:0071229	cellular response to acid chemical	19_GO:0050896 response to stimulus	-2.9	4.3	4.3	30182	89	547	7	1.3	0.48	1786|2730|3182|3843|8651|51520|64121	DNMT1|GCLM|HNRNPAB|IPO5|SOCS1|LARS1|RRAGC	-1.5	MyList
GO Biological Processes	19	GO:2000177	regulation of neural precursor cell proliferation	19_GO:0050789 regulation of biological process	-2.9	4.3	4.3	30182	89	547	7	1.3	0.48	1495|4192|4673|4851|7157|9289|259266	CTNNA1|MDK|NAP1L1|NOTCH1|TP53|ADGRG1|ASPM	-1.5	MyList
GO Molecular Functions	21	GO:0003774	cytoskeletal motor activity		-2.9	3.8	4.1	30182	115	547	8	1.5	0.51	1062|3832|3833|3835|8655|9126|9585|56992	CENPE|KIF11|KIFC1|KIF22|DYNLL1|SMC3|KIF20B|KIF15	-1.5	MyList
GO Cellular Components	20	GO:0042579	microbody		-2.9	3.5	4	30182	143	547	9	1.6	0.54	847|3422|4591|7086|10901|11264|122970|253190|317749	CAT|IDI1|TRIM37|TKT|DHRS4|PXMP4|ACOT4|SERHL2|DHRS4L2	-1.5	MyList
GO Cellular Components	20	GO:0005777	peroxisome		-2.9	3.5	4	30182	143	547	9	1.6	0.54	847|3422|4591|7086|10901|11264|122970|253190|317749	CAT|IDI1|TRIM37|TKT|DHRS4|PXMP4|ACOT4|SERHL2|DHRS4L2	-1.5	MyList
GO Biological Processes	19	GO:0009725	response to hormone	19_GO:0050896 response to stimulus	-2.9	1.9	3.5	30182	784	547	27	4.9	0.93	142|498|672|847|1019|1495|2730|3148|3192|3280|3320|3815|4192|4851|5019|5111|5140|5901|5931|6272|6429|7351|7528|10726|10728|54832|119392	PARP1|ATP5F1A|BRCA1|CAT|CDK4|CTNNA1|GCLM|HMGB2|HNRNPU|HES1|HSP90AA1|KIT|MDK|NOTCH1|OXCT1|PCNA|PDE3B|RAN|RBBP7|SORT1|SRSF4|UCP2|YY1|NUDC|PTGES3|VPS13C|SFR1	-1.5	MyList
GO Biological Processes	19	GO:2000116	regulation of cysteine-type endopeptidase activity	19_GO:0008152 metabolic process	-2.9	2.8	3.8	30182	234	547	12	2.2	0.63	332|444|3329|5641|6850|9141|9994|10935|23204|26173|27018|51065	BIRC5|ASPH|HSPD1|LGMN|SYK|PDCD5|CASP8AP2|PRDX3|ARL6IP1|INTS1|BEX3|RPS27L	-1.5	MyList
GO Biological Processes	19	GO:0051262	protein tetramerization	19_GO:0009987 cellular process	-2.9	4.3	4.2	30182	90	547	7	1.3	0.48	3251|6240|6470|7083|7157|11051|51074	HPRT1|RRM1|SHMT1|TK1|TP53|NUDT21|APIP	-1.5	MyList
GO Biological Processes	19	GO:0048525	negative regulation of viral process	19_GO:0016032 viral process	-2.9	4.3	4.2	30182	90	547	7	1.3	0.48	3609|5478|8519|8815|10155|10410|10581	ILF3|PPIA|IFITM1|BANF1|TRIM28|IFITM3|IFITM2	-1.5	MyList
GO Biological Processes	19	GO:0045582	positive regulation of T cell differentiation	19_GO:0002376 immune system process	-2.9	3.8	4.1	30182	116	547	8	1.5	0.51	861|865|3575|4192|6597|6850|8651|29117	RUNX1|CBFB|IL7R|MDK|SMARCA4|SYK|SOCS1|BRD7	-1.5	MyList
GO Biological Processes	19	GO:0042752	regulation of circadian rhythm	19_GO:0048511 rhythmic process	-2.9	3.8	4.1	30182	116	547	8	1.5	0.51	142|2146|4841|6421|6839|7153|7157|79723	PARP1|EZH2|NONO|SFPQ|SUV39H1|TOP2A|TP53|SUV39H2	-1.5	MyList
GO Biological Processes	19	GO:0006006	glucose metabolic process	19_GO:0008152 metabolic process	-2.9	3.8	4.1	30182	116	547	8	1.5	0.51	2023|2597|4190|5211|7157|9563|11091|55276	ENO1|GAPDH|MDH1|PFKL|TP53|H6PD|WDR5|PGM2	-1.5	MyList
GO Biological Processes	19	GO:0051098	regulation of binding	19_GO:0065007 biological regulation	-2.9	2.4	3.7	30182	369	547	16	2.9	0.72	142|302|1660|1869|3148|3280|3925|4751|5347|5901|9212|10155|51053|54984|64710|84525	PARP1|ANXA2|DHX9|E2F1|HMGB2|HES1|STMN1|NEK2|PLK1|RAN|AURKB|TRIM28|GMNN|PINX1|NUCKS1|HOPX	-1.5	MyList
GO Biological Processes	19	GO:0009895	negative regulation of catabolic process	19_GO:0048519 negative regulation of biological process	-2.9	2.5	3.7	30182	335	547	15	2.7	0.7	302|1660|1736|1869|2521|3182|3192|4085|4904|5140|7157|8531|10949|55872|128866	ANXA2|DHX9|DKC1|E2F1|FUS|HNRNPAB|HNRNPU|MAD2L1|YBX1|PDE3B|TP53|YBX3|HNRNPA0|PBK|CHMP4B	-1.5	MyList
GO Biological Processes	19	GO:0043487	regulation of RNA stability	19_GO:0008152 metabolic process	-2.9	3	3.8	30182	204	547	11	2	0.6	1660|1736|1869|2521|3192|4904|8531|8570|10949|11340|56915	DHX9|DKC1|E2F1|FUS|HNRNPU|YBX1|YBX3|KHSRP|HNRNPA0|EXOSC8|EXOSC5	-1.5	MyList
GO Biological Processes	19	GO:0051647	nucleus localization	19_GO:0051179 localization	-2.9	8.2	5.1	30182	27	547	4	0.73	0.36	4001|5108|10726|23224	LMNB1|PCM1|NUDC|SYNE2	-1.5	MyList
GO Biological Processes	19	GO:2000737	negative regulation of stem cell differentiation	19_GO:0032502 developmental process	-2.9	8.2	5.1	30182	27	547	4	0.73	0.36	2146|3192|3280|4851	EZH2|HNRNPU|HES1|NOTCH1	-1.5	MyList
GO Biological Processes	19	GO:0046037	GMP metabolic process	19_GO:0008152 metabolic process	-2.9	8.2	5.1	30182	27	547	4	0.73	0.36	471|2987|3251|10606	ATIC|GUK1|HPRT1|PAICS	-1.5	MyList
GO Biological Processes	19	GO:0043648	dicarboxylic acid metabolic process	19_GO:0008152 metabolic process	-2.9	4.2	4.2	30182	91	547	7	1.3	0.48	471|2730|2752|4190|6470|60496|122970	ATIC|GCLM|GLUL|MDH1|SHMT1|AASDHPPT|ACOT4	-1.5	MyList
GO Cellular Components	20	GO:0035578	azurophil granule lumen		-2.9	4.2	4.2	30182	91	547	7	1.3	0.48	302|1075|5036|10383|10577|55313|203068	ANXA2|CTSC|PA2G4|TUBB4B|NPC2|CPPED1|TUBB	-1.5	MyList
GO Biological Processes	19	GO:0045910	negative regulation of DNA recombination	19_GO:0048519 negative regulation of biological process	-2.8	6	4.6	30182	46	547	5	0.91	0.41	2956|3007|3008|4436|116028	MSH6|H1-3|H1-4|MSH2|RMI2	-1.4	MyList
GO Molecular Functions	21	GO:0051020	GTPase binding		-2.8	2.5	3.7	30182	304	547	14	2.6	0.68	332|1211|1894|2023|3320|3837|3843|4904|5902|8531|10788|55920|64121|81624	BIRC5|CLTA|ECT2|ENO1|HSP90AA1|KPNB1|IPO5|YBX1|RANBP1|YBX3|IQGAP2|RCC2|RRAGC|DIAPH3	-1.4	MyList
GO Molecular Functions	21	GO:0008276	protein methyltransferase activity		-2.8	4.2	4.2	30182	92	547	7	1.3	0.48	2146|6839|7468|11091|23512|51504|79723	EZH2|SUV39H1|NSD2|WDR5|SUZ12|TRMT112|SUV39H2	-1.4	MyList
GO Biological Processes	19	GO:0051099	positive regulation of binding	19_GO:0065007 biological regulation	-2.8	3.1	3.9	30182	176	547	10	1.8	0.57	142|302|1660|3148|3280|3925|5901|10155|51053|54984	PARP1|ANXA2|DHX9|HMGB2|HES1|STMN1|RAN|TRIM28|GMNN|PINX1	-1.4	MyList
GO Biological Processes	19	GO:0010458	exit from mitosis	19_GO:0009987 cellular process	-2.8	13	5.7	30182	13	547	3	0.55	0.32	11065|27338|128866	UBE2C|UBE2S|CHMP4B	-1.4	MyList
GO Biological Processes	19	GO:0051315	attachment of mitotic spindle microtubules to kinetochore	19_GO:0051179 localization	-2.8	13	5.7	30182	13	547	3	0.55	0.32	1062|10403|83540	CENPE|NDC80|NUF2	-1.4	MyList
GO Biological Processes	19	GO:0002566	somatic diversification of immune receptors via somatic mutation	19_GO:0002376 immune system process	-2.8	13	5.7	30182	13	547	3	0.55	0.32	2956|4436|7374	MSH6|MSH2|UNG	-1.4	MyList
GO Biological Processes	19	GO:0045605	negative regulation of epidermal cell differentiation	19_GO:0032502 developmental process	-2.8	13	5.7	30182	13	547	3	0.55	0.32	2146|3280|4851	EZH2|HES1|NOTCH1	-1.4	MyList
GO Biological Processes	19	GO:0045683	negative regulation of epidermis development	19_GO:0032502 developmental process	-2.8	13	5.7	30182	13	547	3	0.55	0.32	2146|3280|4851	EZH2|HES1|NOTCH1	-1.4	MyList
GO Molecular Functions	21	GO:0008296	3'-5'-exodeoxyribonuclease activity		-2.8	13	5.7	30182	13	547	3	0.55	0.32	4361|5424|25996	MRE11|POLD1|REXO2	-1.4	MyList
GO Biological Processes	19	GO:0071482	cellular response to light stimulus	19_GO:0050896 response to stimulus	-2.8	3.7	4	30182	119	547	8	1.5	0.51	142|5111|5424|7157|7528|9212|10714|55872	PARP1|PCNA|POLD1|TP53|YY1|AURKB|POLD3|PBK	-1.4	MyList
GO Cellular Components	20	GO:0005759	mitochondrial matrix		-2.8	2.2	3.5	30182	484	547	19	3.5	0.78	498|708|2926|3329|3712|4521|5019|5888|7156|7157|10935|25996|51258|51264|55052|64976|65003|78988|80308	ATP5F1A|C1QBP|GRSF1|HSPD1|IVD|NUDT1|OXCT1|RAD51|TOP3A|TP53|PRDX3|REXO2|MRPL51|MRPL27|MRPL20|MRPL40|MRPL11|MRPL57|FLAD1	-1.4	MyList
GO Biological Processes	19	GO:0002694	regulation of leukocyte activation	19_GO:0002376 immune system process	-2.8	2	3.5	30182	598	547	22	4	0.84	861|865|961|1075|1803|2177|3280|3329|3575|4192|4436|5897|6597|6850|7037|7468|8651|11146|23240|29117|56941|79915	RUNX1|CBFB|CD47|CTSC|DPP4|FANCD2|HES1|HSPD1|IL7R|MDK|MSH2|RAG2|SMARCA4|SYK|TFRC|NSD2|SOCS1|GLMN|TMEM131L|BRD7|HMCES|ATAD5	-1.4	MyList
GO Cellular Components	20	GO:0019866	organelle inner membrane		-2.8	2.1	3.5	30182	560	547	21	3.8	0.82	498|517|518|522|1329|3329|4001|4708|4712|4729|7351|10632|29796|51258|51264|55052|64976|65003|78988|114971|267020	ATP5F1A|ATP5MC2|ATP5MC3|ATP5PF|COX5B|HSPD1|LMNB1|NDUFB2|NDUFB6|NDUFV2|UCP2|ATP5MG|UQCR10|MRPL51|MRPL27|MRPL20|MRPL40|MRPL11|MRPL57|PTPMT1|ATP5MGL	-1.4	MyList
GO Biological Processes	19	GO:0019058	viral life cycle	19_GO:0016032 viral process	-2.8	3.1	3.8	30182	177	547	10	1.8	0.57	1803|3838|5094|5478|6993|7037|7913|10572|89853|128866	DPP4|KPNA2|PCBP2|PPIA|DYNLT1|TFRC|DEK|SIVA1|MVB12B|CHMP4B	-1.4	MyList
GO Biological Processes	19	GO:0032446	protein modification by small protein conjugation	19_GO:0008152 metabolic process	-2.8	1.9	3.4	30182	756	547	26	4.8	0.91	408|580|672|865|991|1154|4591|4738|5347|5888|5897|6613|8533|8651|10055|10155|10362|11065|23512|25893|26271|27338|29089|29128|84250|92305	ARRB1|BARD1|BRCA1|CBFB|CDC20|CISH|TRIM37|NEDD8|PLK1|RAD51|RAG2|SUMO2|COPS3|SOCS1|SAE1|TRIM28|HMG20B|UBE2C|SUZ12|TRIM58|FBXO5|UBE2S|UBE2T|UHRF1|SLF1|TMEM129	-1.4	MyList
GO Biological Processes	19	GO:0010971	positive regulation of G2/M transition of mitotic cell cycle	19_GO:0048518 positive regulation of biological process	-2.8	7.9	5	30182	28	547	4	0.73	0.36	1019|6240|26271|55920	CDK4|RRM1|FBXO5|RCC2	-1.4	MyList
GO Biological Processes	19	GO:1903039	positive regulation of leukocyte cell-cell adhesion	19_GO:0048518 positive regulation of biological process	-2.8	2.6	3.7	30182	273	547	13	2.4	0.65	861|865|961|1803|3280|3329|3575|4192|6597|6850|7037|8651|29117	RUNX1|CBFB|CD47|DPP4|HES1|HSPD1|IL7R|MDK|SMARCA4|SYK|TFRC|SOCS1|BRD7	-1.4	MyList
GO Biological Processes	19	GO:0031503	protein-containing complex localization	19_GO:0051179 localization	-2.8	3.4	3.9	30182	148	547	9	1.6	0.54	332|3192|4001|5108|5901|8636|8655|22883|55920	BIRC5|HNRNPU|LMNB1|PCM1|RAN|SSNA1|DYNLL1|CLSTN1|RCC2	-1.4	MyList
GO Cellular Components	20	GO:0005871	kinesin complex		-2.8	5.9	4.5	30182	47	547	5	0.91	0.41	3832|3833|3835|9585|56992	KIF11|KIFC1|KIF22|KIF20B|KIF15	-1.4	MyList
GO Biological Processes	19	GO:0043200	response to amino acid	19_GO:0050896 response to stimulus	-2.8	3.7	4	30182	120	547	8	1.5	0.51	1786|2730|3182|3843|5111|8651|51520|64121	DNMT1|GCLM|HNRNPAB|IPO5|PCNA|SOCS1|LARS1|RRAGC	-1.4	MyList
GO Molecular Functions	21	GO:0004672	protein kinase activity		-2.8	2.1	3.5	30182	562	547	21	3.8	0.82	699|896|1017|1019|1021|3815|4751|4831|5347|6850|7443|7465|8576|9088|9212|9448|10155|10494|10733|11113|55872	BUB1|CCND3|CDK2|CDK4|CDK6|KIT|NEK2|NME2|PLK1|SYK|VRK1|WEE1|STK16|PKMYT1|AURKB|MAP4K4|TRIM28|STK25|PLK4|CIT|PBK	-1.4	MyList
GO Biological Processes	19	GO:0001934	positive regulation of protein phosphorylation	19_GO:0048518 positive regulation of biological process	-2.8	1.9	3.4	30182	718	547	25	4.6	0.89	332|408|896|1062|1894|2146|3280|3320|3619|3815|4361|4683|5347|5478|6850|7037|7157|8099|9212|10507|22916|22974|55143|55704|63967	BIRC5|ARRB1|CCND3|CENPE|ECT2|EZH2|HES1|HSP90AA1|INCENP|KIT|MRE11|NBN|PLK1|PPIA|SYK|TFRC|TP53|CDK2AP1|AURKB|SEMA4D|NCBP2|TPX2|CDCA8|CCDC88A|CLSPN	-1.4	MyList
GO Biological Processes	19	GO:0062197	cellular response to chemical stress	19_GO:0050896 response to stimulus	-2.8	2.6	3.7	30182	274	547	13	2.4	0.65	142|231|847|1894|2146|2177|5052|5111|5478|7157|8531|10494|10935	PARP1|AKR1B1|CAT|ECT2|EZH2|FANCD2|PRDX1|PCNA|PPIA|TP53|YBX3|STK25|PRDX3	-1.4	MyList
GO Biological Processes	19	GO:1903037	regulation of leukocyte cell-cell adhesion	19_GO:0050789 regulation of biological process	-2.8	2.3	3.5	30182	378	547	16	2.9	0.72	861|865|961|1803|3280|3329|3575|4192|5897|6597|6850|7037|8651|11146|23240|29117	RUNX1|CBFB|CD47|DPP4|HES1|HSPD1|IL7R|MDK|RAG2|SMARCA4|SYK|TFRC|SOCS1|GLMN|TMEM131L|BRD7	-1.4	MyList
GO Biological Processes	19	GO:0031398	positive regulation of protein ubiquitination	19_GO:0048518 positive regulation of biological process	-2.8	3.6	4	30182	121	547	8	1.5	0.51	672|991|5347|6187|11065|27338|55215|378708	BRCA1|CDC20|PLK1|RPS2|UBE2C|UBE2S|FANCI|CENPS	-1.4	MyList
GO Biological Processes	19	GO:0051148	negative regulation of muscle cell differentiation	19_GO:0032502 developmental process	-2.8	4.7	4.2	30182	70	547	6	1.1	0.45	1786|2146|4851|4904|5725|7528	DNMT1|EZH2|NOTCH1|YBX1|PTBP1|YY1	-1.4	MyList
GO Biological Processes	19	GO:0050768	negative regulation of neurogenesis	19_GO:0032502 developmental process	-2.8	3.3	3.9	30182	150	547	9	1.6	0.54	1495|3280|4851|5108|6993|7157|10507|22902|23111	CTNNA1|HES1|NOTCH1|PCM1|DYNLT1|TP53|SEMA4D|RUFY3|SPART	-1.4	MyList
GO Molecular Functions	21	GO:0009055	electron transfer activity		-2.8	3.6	3.9	30182	122	547	8	1.5	0.51	231|444|1329|4708|4712|4729|4835|29796	AKR1B1|ASPH|COX5B|NDUFB2|NDUFB6|NDUFV2|NQO2|UQCR10	-1.4	MyList
GO Biological Processes	19	GO:0071353	cellular response to interleukin-4	19_GO:0050896 response to stimulus	-2.8	7.6	4.8	30182	29	547	4	0.73	0.36	1019|4171|6122|10376	CDK4|MCM2|RPL3|TUBA1B	-1.4	MyList
GO Biological Processes	19	GO:2000765	regulation of cytoplasmic translation	19_GO:0008152 metabolic process	-2.8	7.6	4.8	30182	29	547	4	0.73	0.36	1660|3192|4904|8531	DHX9|HNRNPU|YBX1|YBX3	-1.4	MyList
GO Biological Processes	19	GO:1902175	regulation of oxidative stress-induced intrinsic apoptotic signaling pathway	19_GO:0023052 signaling	-2.8	7.6	4.8	30182	29	547	4	0.73	0.36	142|4841|5478|6421	PARP1|NONO|PPIA|SFPQ	-1.4	MyList
GO Biological Processes	19	GO:0031571	mitotic G1 DNA damage checkpoint signaling	19_GO:0023052 signaling	-2.8	7.6	4.8	30182	29	547	4	0.73	0.36	1017|6118|7157|51065	CDK2|RPA2|TP53|RPS27L	-1.4	MyList
GO Cellular Components	20	GO:0005686	U2 snRNP		-2.8	7.6	4.8	30182	29	547	4	0.73	0.36	6628|6632|6636|6637	SNRPB|SNRPD1|SNRPF|SNRPG	-1.4	MyList
GO Biological Processes	19	GO:0044819	mitotic G1/S transition checkpoint signaling	19_GO:0023052 signaling	-2.8	7.6	4.8	30182	29	547	4	0.73	0.36	1017|6118|7157|51065	CDK2|RPA2|TP53|RPS27L	-1.4	MyList
GO Biological Processes	19	GO:0090305	nucleic acid phosphodiester bond hydrolysis	19_GO:0008152 metabolic process	-2.7	2.7	3.7	30182	244	547	12	2.2	0.63	4361|5424|5438|10248|11051|11340|22916|25996|56915|79915|81691|348654	MRE11|POLD1|POLR2I|POP7|NUDT21|EXOSC8|NCBP2|REXO2|EXOSC5|ATAD5|REXO5|GEN1	-1.4	MyList
GO Biological Processes	19	GO:0045619	regulation of lymphocyte differentiation	19_GO:0002376 immune system process	-2.7	2.9	3.7	30182	212	547	11	2	0.6	861|865|2177|3575|4192|5897|6597|6850|8651|23240|29117	RUNX1|CBFB|FANCD2|IL7R|MDK|RAG2|SMARCA4|SYK|SOCS1|TMEM131L|BRD7	-1.4	MyList
GO Molecular Functions	21	GO:0015453	oxidoreduction-driven active transmembrane transporter activity		-2.7	4.7	4.2	30182	71	547	6	1.1	0.45	1329|4708|4712|4729|29796|79901	COX5B|NDUFB2|NDUFB6|NDUFV2|UQCR10|CYBRD1	-1.4	MyList
GO Biological Processes	19	GO:0051259	protein complex oligomerization	19_GO:0009987 cellular process	-2.7	2.7	3.6	30182	245	547	12	2.2	0.63	1894|2521|3251|4144|6240|6470|7083|7157|11051|27316|51074|92610	ECT2|FUS|HPRT1|MAT2A|RRM1|SHMT1|TK1|TP53|NUDT21|RBMX|APIP|TIFA	-1.3	MyList
GO Biological Processes	19	GO:0006402	mRNA catabolic process	19_GO:0048519 negative regulation of biological process	-2.7	3.6	3.9	30182	123	547	8	1.5	0.51	6741|10921|11157|11340|22916|25804|55110|56915	SSB|RNPS1|LSM6|EXOSC8|NCBP2|LSM4|MAGOHB|EXOSC5	-1.3	MyList
GO Biological Processes	19	GO:1904814	regulation of protein localization to chromosome, telomeric region	19_GO:0051179 localization	-2.7	12	5.5	30182	14	547	3	0.55	0.32	1736|9555|10574	DKC1|MACROH2A1|CCT7	-1.3	MyList
GO Biological Processes	19	GO:0042754	negative regulation of circadian rhythm	19_GO:0048511 rhythmic process	-2.7	12	5.5	30182	14	547	3	0.55	0.32	6421|6839|79723	SFPQ|SUV39H1|SUV39H2	-1.3	MyList
GO Biological Processes	19	GO:0006167	AMP biosynthetic process	19_GO:0008152 metabolic process	-2.7	12	5.5	30182	14	547	3	0.55	0.32	471|3251|10606	ATIC|HPRT1|PAICS	-1.3	MyList
GO Molecular Functions	21	GO:1990825	sequence-specific mRNA binding		-2.7	12	5.5	30182	14	547	3	0.55	0.32	1660|6429|6741	DHX9|SRSF4|SSB	-1.3	MyList
GO Molecular Functions	21	GO:0030983	mismatched DNA binding		-2.7	12	5.5	30182	14	547	3	0.55	0.32	2956|4436|5111	MSH6|MSH2|PCNA	-1.3	MyList
GO Biological Processes	19	GO:0031053	primary miRNA processing	19_GO:0048519 negative regulation of biological process	-2.7	12	5.5	30182	14	547	3	0.55	0.32	3181|6428|22916	HNRNPA2B1|SRSF3|NCBP2	-1.3	MyList
GO Biological Processes	19	GO:0006287	base-excision repair, gap-filling	19_GO:0050896 response to stimulus	-2.7	12	5.5	30182	14	547	3	0.55	0.32	3978|5111|5424	LIG1|PCNA|POLD1	-1.3	MyList
GO Biological Processes	19	GO:1901533	negative regulation of hematopoietic progenitor cell differentiation	19_GO:0032502 developmental process	-2.7	12	5.5	30182	14	547	3	0.55	0.32	3280|4602|4851	HES1|MYB|NOTCH1	-1.3	MyList
GO Biological Processes	19	GO:0006177	GMP biosynthetic process	19_GO:0008152 metabolic process	-2.7	12	5.5	30182	14	547	3	0.55	0.32	471|3251|10606	ATIC|HPRT1|PAICS	-1.3	MyList
GO Biological Processes	19	GO:0001833	inner cell mass cell proliferation	19_GO:0040007 growth	-2.7	12	5.5	30182	14	547	3	0.55	0.32	9837|26173|54892	GINS1|INTS1|NCAPG2	-1.3	MyList
GO Biological Processes	19	GO:0031099	regeneration	19_GO:0032502 developmental process	-2.7	3.3	3.8	30182	152	547	9	1.6	0.54	471|861|1495|2146|4192|4851|5111|7351|9315	ATIC|RUNX1|CTNNA1|EZH2|MDK|NOTCH1|PCNA|UCP2|NREP	-1.3	MyList
GO Biological Processes	19	GO:0000086	G2/M transition of mitotic cell cycle	19_GO:0009987 cellular process	-2.7	5.6	4.4	30182	49	547	5	0.91	0.41	1017|5347|7465|9088|11113	CDK2|PLK1|WEE1|PKMYT1|CIT	-1.3	MyList
GO Biological Processes	19	GO:0007018	microtubule-based movement	19_GO:0009987 cellular process	-2.7	2.3	3.5	30182	384	547	16	2.9	0.72	1062|3192|3281|3832|3833|3835|3837|5108|5874|6993|8636|8655|9585|9787|23224|56992	CENPE|HNRNPU|HSBP1|KIF11|KIFC1|KIF22|KPNB1|PCM1|RAB27B|DYNLT1|SSNA1|DYNLL1|KIF20B|DLGAP5|SYNE2|KIF15	-1.3	MyList
GO Molecular Functions	21	GO:0004674	protein serine/threonine kinase activity		-2.7	2.2	3.4	30182	421	547	17	3.1	0.74	699|896|1017|1019|1021|4751|5347|6850|7443|8576|9088|9212|9448|10494|10733|11113|55872	BUB1|CCND3|CDK2|CDK4|CDK6|NEK2|PLK1|SYK|VRK1|STK16|PKMYT1|AURKB|MAP4K4|STK25|PLK4|CIT|PBK	-1.3	MyList
GO Biological Processes	19	GO:0030098	lymphocyte differentiation	19_GO:0002376 immune system process	-2.7	2.6	3.6	30182	280	547	13	2.4	0.65	865|1021|2146|3575|3815|4436|4602|5897|6194|6850|7157|7528|8581	CBFB|CDK6|EZH2|IL7R|KIT|MSH2|MYB|RAG2|RPS6|SYK|TP53|YY1|LY6D	-1.3	MyList
GO Biological Processes	19	GO:0051962	positive regulation of nervous system development	19_GO:0032502 developmental process	-2.7	2.6	3.6	30182	280	547	13	2.4	0.65	1869|3280|3815|4192|4673|4851|6009|10494|10507|22883|22902|55179|259266	E2F1|HES1|KIT|MDK|NAP1L1|NOTCH1|RHEB|STK25|SEMA4D|CLSTN1|RUFY3|FAIM|ASPM	-1.3	MyList
GO Molecular Functions	21	GO:0097472	cyclin-dependent protein kinase activity		-2.7	7.4	4.7	30182	30	547	4	0.73	0.36	896|1017|1019|1021	CCND3|CDK2|CDK4|CDK6	-1.3	MyList
GO Cellular Components	20	GO:0071007	U2-type catalytic step 2 spliceosome		-2.7	7.4	4.7	30182	30	547	4	0.73	0.36	6628|6632|6636|6637	SNRPB|SNRPD1|SNRPF|SNRPG	-1.3	MyList
GO Molecular Functions	21	GO:0140142	nucleocytoplasmic carrier activity		-2.7	7.4	4.7	30182	30	547	4	0.73	0.36	3837|3838|3843|5901	KPNB1|KPNA2|IPO5|RAN	-1.3	MyList
GO Biological Processes	19	GO:0042771	intrinsic apoptotic signaling pathway in response to DNA damage by p53 class mediator	19_GO:0023052 signaling	-2.7	7.4	4.7	30182	30	547	4	0.73	0.36	4436|7157|51065|79915	MSH2|TP53|RPS27L|ATAD5	-1.3	MyList
GO Molecular Functions	21	GO:0004693	cyclin-dependent protein serine/threonine kinase activity		-2.7	7.4	4.7	30182	30	547	4	0.73	0.36	896|1017|1019|1021	CCND3|CDK2|CDK4|CDK6	-1.3	MyList
GO Molecular Functions	21	GO:0008187	poly-pyrimidine tract binding		-2.7	7.4	4.7	30182	30	547	4	0.73	0.36	3187|3192|5725|6741	HNRNPH1|HNRNPU|PTBP1|SSB	-1.3	MyList
GO Biological Processes	19	GO:0048863	stem cell differentiation	19_GO:0032502 developmental process	-2.7	3	3.7	30182	184	547	10	1.8	0.57	1021|2146|3280|3815|4300|4851|7157|9221|10507|22823	CDK6|EZH2|HES1|KIT|MLLT3|NOTCH1|TP53|NOLC1|SEMA4D|MTF2	-1.3	MyList
GO Biological Processes	19	GO:0051651	maintenance of location in cell	19_GO:0051179 localization	-2.7	3.9	4	30182	98	547	7	1.3	0.48	580|2495|3192|5552|54832|55704|259266	BARD1|FTH1|HNRNPU|SRGN|VPS13C|CCDC88A|ASPM	-1.3	MyList
GO Molecular Functions	21	GO:0016538	cyclin-dependent protein serine/threonine kinase regulator activity		-2.7	5.5	4.3	30182	50	547	5	0.91	0.41	896|1019|1031|1164|9133	CCND3|CDK4|CDKN2C|CKS2|CCNB2	-1.3	MyList
GO Molecular Functions	21	GO:0018024	histone lysine N-methyltransferase activity		-2.7	5.5	4.3	30182	50	547	5	0.91	0.41	2146|6839|7468|11091|79723	EZH2|SUV39H1|NSD2|WDR5|SUV39H2	-1.3	MyList
GO Molecular Functions	21	GO:0016504	peptidase activator activity		-2.7	5.5	4.3	30182	50	547	5	0.91	0.41	1075|5721|9994|27018|51065	CTSC|PSME2|CASP8AP2|BEX3|RPS27L	-1.3	MyList
GO Molecular Functions	21	GO:0004860	protein kinase inhibitor activity		-2.7	4.5	4.1	30182	73	547	6	1.1	0.45	1031|8651|9535|9555|11113|54892	CDKN2C|SOCS1|GMFG|MACROH2A1|CIT|NCAPG2	-1.3	MyList
GO Biological Processes	19	GO:0009410	response to xenobiotic stimulus	19_GO:0050896 response to stimulus	-2.7	2.2	3.4	30182	425	547	17	3.1	0.74	847|1019|1063|1869|2730|2987|3320|4176|4192|5019|5111|5888|7037|7157|8438|9446|79001	CAT|CDK4|CENPF|E2F1|GCLM|GUK1|HSP90AA1|MCM7|MDK|OXCT1|PCNA|RAD51|TFRC|TP53|RAD54L|GSTO1|VKORC1	-1.3	MyList
GO Biological Processes	19	GO:0061351	neural precursor cell proliferation	19_GO:0009987 cellular process	-2.7	3.9	3.9	30182	99	547	7	1.3	0.48	1495|4683|5108|7157|9289|29127|259266	CTNNA1|NBN|PCM1|TP53|ADGRG1|RACGAP1|ASPM	-1.3	MyList
GO Biological Processes	19	GO:2001243	negative regulation of intrinsic apoptotic signaling pathway	19_GO:0023052 signaling	-2.7	3.9	3.9	30182	99	547	7	1.3	0.48	2023|3070|4841|5478|8531|79915|219790	ENO1|HELLS|NONO|PPIA|YBX3|ATAD5|RTKN2	-1.3	MyList
GO Biological Processes	19	GO:0051961	negative regulation of nervous system development	19_GO:0032502 developmental process	-2.6	3.2	3.7	30182	156	547	9	1.6	0.54	1495|3280|4851|5108|6993|7157|10507|22902|23111	CTNNA1|HES1|NOTCH1|PCM1|DYNLT1|TP53|SEMA4D|RUFY3|SPART	-1.3	MyList
GO Biological Processes	19	GO:0010035	response to inorganic substance	19_GO:0050896 response to stimulus	-2.6	2	3.3	30182	540	547	20	3.7	0.8	142|471|498|847|1017|1894|2146|3815|4521|5052|5111|5641|5888|7037|7157|7351|10494|10935|25932|79901	PARP1|ATIC|ATP5F1A|CAT|CDK2|ECT2|EZH2|KIT|NUDT1|PRDX1|PCNA|LGMN|RAD51|TFRC|TP53|UCP2|STK25|PRDX3|CLIC4|CYBRD1	-1.3	MyList
GO Biological Processes	19	GO:0061515	myeloid cell development	19_GO:0032502 developmental process	-2.6	4.5	4.1	30182	74	547	6	1.1	0.45	302|3815|4602|6194|55646|375387	ANXA2|KIT|MYB|RPS6|LYAR|NRROS	-1.3	MyList
GO Biological Processes	19	GO:0010165	response to X-ray	19_GO:0050896 response to stimulus	-2.6	7.1	4.6	30182	31	547	4	0.73	0.36	4436|5888|7157|64710	MSH2|RAD51|TP53|NUCKS1	-1.3	MyList
GO Cellular Components	20	GO:0072687	meiotic spindle		-2.6	11	5.3	30182	15	547	3	0.55	0.32	3619|26271|259266	INCENP|FBXO5|ASPM	-1.3	MyList
GO Biological Processes	19	GO:0034404	nucleobase-containing small molecule biosynthetic process	19_GO:0008152 metabolic process	-2.6	11	5.3	30182	15	547	3	0.55	0.32	1841|3251|55276	DTYMK|HPRT1|PGM2	-1.3	MyList
GO Biological Processes	19	GO:1904874	positive regulation of telomerase RNA localization to Cajal body	19_GO:0051179 localization	-2.6	11	5.3	30182	15	547	3	0.55	0.32	1736|8607|10574	DKC1|RUVBL1|CCT7	-1.3	MyList
GO Biological Processes	19	GO:0031453	positive regulation of heterochromatin formation	19_GO:0048519 negative regulation of biological process	-2.6	11	5.3	30182	15	547	3	0.55	0.32	1017|1786|10155	CDK2|DNMT1|TRIM28	-1.3	MyList
GO Biological Processes	19	GO:0009163	nucleoside biosynthetic process	19_GO:0008152 metabolic process	-2.6	11	5.3	30182	15	547	3	0.55	0.32	1841|3251|55276	DTYMK|HPRT1|PGM2	-1.3	MyList
GO Biological Processes	19	GO:0120263	positive regulation of heterochromatin organization	19_GO:0048518 positive regulation of biological process	-2.6	11	5.3	30182	15	547	3	0.55	0.32	1017|1786|10155	CDK2|DNMT1|TRIM28	-1.3	MyList
GO Biological Processes	19	GO:0046500	S-adenosylmethionine metabolic process	19_GO:0008152 metabolic process	-2.6	11	5.3	30182	15	547	3	0.55	0.32	262|4144|51074	AMD1|MAT2A|APIP	-1.3	MyList
GO Cellular Components	20	GO:0016586	RSC-type complex		-2.6	11	5.3	30182	15	547	3	0.55	0.32	6597|23512|29117	SMARCA4|SUZ12|BRD7	-1.3	MyList
GO Biological Processes	19	GO:0051090	regulation of DNA-binding transcription factor activity	19_GO:0008152 metabolic process	-2.6	2.1	3.4	30182	465	547	18	3.3	0.76	408|847|1660|1869|2146|2177|2672|3280|3815|4591|5478|6597|6850|7037|10935|25893|55859|219790	ARRB1|CAT|DHX9|E2F1|EZH2|FANCD2|GFI1|HES1|KIT|TRIM37|PPIA|SMARCA4|SYK|TFRC|PRDX3|TRIM58|BEX1|RTKN2	-1.3	MyList
GO Molecular Functions	21	GO:0003730	mRNA 3'-UTR binding		-2.6	2.6	3.5	30182	252	547	12	2.2	0.63	2521|3181|3192|3609|7157|8531|8570|10921|10949|11051|11340|26156	FUS|HNRNPA2B1|HNRNPU|ILF3|TP53|YBX3|KHSRP|RNPS1|HNRNPA0|NUDT21|EXOSC8|RSL1D1	-1.3	MyList
GO Biological Processes	19	GO:0000956	nuclear-transcribed mRNA catabolic process	19_GO:0048519 negative regulation of biological process	-2.6	3.8	3.9	30182	101	547	7	1.3	0.48	6741|10921|11340|22916|25804|55110|56915	SSB|RNPS1|EXOSC8|NCBP2|LSM4|MAGOHB|EXOSC5	-1.2	MyList
GO Biological Processes	19	GO:0006305	DNA alkylation	19_GO:0008152 metabolic process	-2.6	5.3	4.2	30182	52	547	5	0.91	0.41	1786|2146|3070|10155|285051	DNMT1|EZH2|HELLS|TRIM28|STPG4	-1.2	MyList
GO Biological Processes	19	GO:0006306	DNA methylation	19_GO:0008152 metabolic process	-2.6	5.3	4.2	30182	52	547	5	0.91	0.41	1786|2146|3070|10155|285051	DNMT1|EZH2|HELLS|TRIM28|STPG4	-1.2	MyList
GO Biological Processes	19	GO:0046031	ADP metabolic process	19_GO:0008152 metabolic process	-2.6	5.3	4.2	30182	52	547	5	0.91	0.41	2023|2584|2597|5211|7351	ENO1|GALK1|GAPDH|PFKL|UCP2	-1.2	MyList
GO Biological Processes	19	GO:0008156	negative regulation of DNA replication	19_GO:0048519 negative regulation of biological process	-2.6	6.9	4.5	30182	32	547	4	0.73	0.36	7157|26271|51053|54962	TP53|FBXO5|GMNN|TIPIN	-1.2	MyList
GO Biological Processes	19	GO:0006221	pyrimidine nucleotide biosynthetic process	19_GO:0008152 metabolic process	-2.6	6.9	4.5	30182	32	547	4	0.73	0.36	1841|1854|4831|6470	DTYMK|DUT|NME2|SHMT1	-1.2	MyList
GO Biological Processes	19	GO:0061842	microtubule organizing center localization	19_GO:0051179 localization	-2.6	6.9	4.5	30182	32	547	4	0.73	0.36	4085|9787|23224|259266	MAD2L1|DLGAP5|SYNE2|ASPM	-1.2	MyList
GO Biological Processes	19	GO:0045070	positive regulation of viral genome replication	19_GO:0016032 viral process	-2.6	6.9	4.5	30182	32	547	4	0.73	0.36	4851|5478|7153|51495	NOTCH1|PPIA|TOP2A|HACD3	-1.2	MyList
GO Biological Processes	19	GO:0051642	centrosome localization	19_GO:0051179 localization	-2.6	6.9	4.5	30182	32	547	4	0.73	0.36	4085|9787|23224|259266	MAD2L1|DLGAP5|SYNE2|ASPM	-1.2	MyList
GO Biological Processes	19	GO:0070670	response to interleukin-4	19_GO:0050896 response to stimulus	-2.6	6.9	4.5	30182	32	547	4	0.73	0.36	1019|4171|6122|10376	CDK4|MCM2|RPL3|TUBA1B	-1.2	MyList
GO Biological Processes	19	GO:1903131	mononuclear cell differentiation	19_GO:0032502 developmental process	-2.6	2.4	3.4	30182	324	547	14	2.6	0.68	865|1021|2146|3575|3815|4436|4602|5897|6194|6850|7157|7528|8581|55509	CBFB|CDK6|EZH2|IL7R|KIT|MSH2|MYB|RAG2|RPS6|SYK|TP53|YY1|LY6D|BATF3	-1.2	MyList
GO Biological Processes	19	GO:0006513	protein monoubiquitination	19_GO:0008152 metabolic process	-2.6	4.4	4	30182	76	547	6	1.1	0.45	580|672|4591|5888|29089|29128	BARD1|BRCA1|TRIM37|RAD51|UBE2T|UHRF1	-1.2	MyList
GO Biological Processes	19	GO:0045621	positive regulation of lymphocyte differentiation	19_GO:0002376 immune system process	-2.6	3.4	3.7	30182	130	547	8	1.5	0.51	861|865|3575|4192|6597|6850|8651|29117	RUNX1|CBFB|IL7R|MDK|SMARCA4|SYK|SOCS1|BRD7	-1.2	MyList
GO Molecular Functions	21	GO:0016773	phosphotransferase activity, alcohol group as acceptor		-2.6	1.9	3.2	30182	666	547	23	4.2	0.86	699|896|1017|1019|1021|2584|3815|4751|4831|5211|5347|6850|7443|7465|8576|9088|9212|9448|10155|10494|10733|11113|55872	BUB1|CCND3|CDK2|CDK4|CDK6|GALK1|KIT|NEK2|NME2|PFKL|PLK1|SYK|VRK1|WEE1|STK16|PKMYT1|AURKB|MAP4K4|TRIM28|STK25|PLK4|CIT|PBK	-1.2	MyList
GO Molecular Functions	21	GO:0140296	general transcription initiation factor binding		-2.6	5.2	4.2	30182	53	547	5	0.91	0.41	3192|7157|8607|9221|51602	HNRNPU|TP53|RUVBL1|NOLC1|NOP58	-1.2	MyList
GO Biological Processes	19	GO:0002639	positive regulation of immunoglobulin production	19_GO:0002376 immune system process	-2.6	5.2	4.2	30182	53	547	5	0.91	0.41	4436|7037|7468|56941|79915	MSH2|TFRC|NSD2|HMCES|ATAD5	-1.2	MyList
GO Biological Processes	19	GO:0016925	protein sumoylation	19_GO:0008152 metabolic process	-2.6	5.2	4.2	30182	53	547	5	0.91	0.41	6613|10055|10155|10362|84250	SUMO2|SAE1|TRIM28|HMG20B|SLF1	-1.2	MyList
GO Biological Processes	19	GO:0016051	carbohydrate biosynthetic process	19_GO:0008152 metabolic process	-2.6	3.4	3.7	30182	131	547	8	1.5	0.51	142|231|4190|10402|10728|11091|51477|54187	PARP1|AKR1B1|MDH1|ST3GAL6|PTGES3|WDR5|ISYNA1|NANS	-1.2	MyList
GO Biological Processes	19	GO:0034599	cellular response to oxidative stress	19_GO:0050896 response to stimulus	-2.6	2.7	3.5	30182	224	547	11	2	0.6	142|847|1894|2146|2177|5052|5111|5478|7157|10494|10935	PARP1|CAT|ECT2|EZH2|FANCD2|PRDX1|PCNA|PPIA|TP53|STK25|PRDX3	-1.2	MyList
GO Molecular Functions	21	GO:0019210	kinase inhibitor activity		-2.6	4.3	3.9	30182	77	547	6	1.1	0.45	1031|8651|9535|9555|11113|54892	CDKN2C|SOCS1|GMFG|MACROH2A1|CIT|NCAPG2	-1.2	MyList
GO Biological Processes	19	GO:0043488	regulation of mRNA stability	19_GO:0048519 negative regulation of biological process	-2.6	2.9	3.5	30182	192	547	10	1.8	0.57	1660|1869|2521|3192|4904|8531|8570|10949|11340|56915	DHX9|E2F1|FUS|HNRNPU|YBX1|YBX3|KHSRP|HNRNPA0|EXOSC8|EXOSC5	-1.2	MyList
GO Biological Processes	19	GO:0006401	RNA catabolic process	19_GO:0008152 metabolic process	-2.6	3.1	3.6	30182	161	547	9	1.6	0.54	6741|10921|11157|11340|22916|25804|55110|56915|84153	SSB|RNPS1|LSM6|EXOSC8|NCBP2|LSM4|MAGOHB|EXOSC5|RNASEH2C	-1.2	MyList
GO Biological Processes	19	GO:2000104	negative regulation of DNA-templated DNA replication	19_GO:0048519 negative regulation of biological process	-2.6	10	5.1	30182	16	547	3	0.55	0.32	26271|51053|54962	FBXO5|GMNN|TIPIN	-1.2	MyList
GO Biological Processes	19	GO:1905269	positive regulation of chromatin organization	19_GO:0048518 positive regulation of biological process	-2.6	10	5.1	30182	16	547	3	0.55	0.32	1017|1786|10155	CDK2|DNMT1|TRIM28	-1.2	MyList
GO Biological Processes	19	GO:0001913	T cell mediated cytotoxicity	19_GO:0002376 immune system process	-2.6	10	5.1	30182	16	547	3	0.55	0.32	1075|3251|3575	CTSC|HPRT1|IL7R	-1.2	MyList
GO Molecular Functions	21	GO:0106310	protein serine kinase activity		-2.6	2.3	3.3	30182	363	547	15	2.7	0.7	699|1017|1019|1021|4751|5347|7443|8576|9088|9212|9448|10494|10733|11113|55872	BUB1|CDK2|CDK4|CDK6|NEK2|PLK1|VRK1|STK16|PKMYT1|AURKB|MAP4K4|STK25|PLK4|CIT|PBK	-1.2	MyList
GO Biological Processes	19	GO:0002262	myeloid cell homeostasis	19_GO:0042592 homeostatic process	-2.5	3.3	3.7	30182	132	547	8	1.5	0.51	3815|4602|5052|6194|6218|29127|54892|55646	KIT|MYB|PRDX1|RPS6|RPS17|RACGAP1|NCAPG2|LYAR	-1.2	MyList
GO Biological Processes	19	GO:0040020	regulation of meiotic nuclear division	19_GO:0022414 reproductive process	-2.5	6.7	4.4	30182	33	547	4	0.73	0.36	991|9319|10635|26271	CDC20|TRIP13|RAD51AP1|FBXO5	-1.2	MyList
GO Biological Processes	19	GO:0016064	immunoglobulin mediated immune response	19_GO:0002376 immune system process	-2.5	3.7	3.8	30182	104	547	7	1.3	0.48	708|2956|3329|4436|4683|7374|79915	C1QBP|MSH6|HSPD1|MSH2|NBN|UNG|ATAD5	-1.2	MyList
GO Biological Processes	19	GO:2000179	positive regulation of neural precursor cell proliferation	19_GO:0048518 positive regulation of biological process	-2.5	5.1	4.1	30182	54	547	5	0.91	0.41	4192|4673|4851|9289|259266	MDK|NAP1L1|NOTCH1|ADGRG1|ASPM	-1.2	MyList
GO Molecular Functions	21	GO:0017069	snRNA binding		-2.5	5.1	4.1	30182	54	547	5	0.91	0.41	3192|6626|22916|25804|27258	HNRNPU|SNRPA|NCBP2|LSM4|LSM3	-1.2	MyList
GO Biological Processes	19	GO:0043068	positive regulation of programmed cell death	19_GO:0048518 positive regulation of biological process	-2.5	2	3.2	30182	553	547	20	3.7	0.8	142|580|665|708|1075|1495|1869|1871|1894|3329|4605|4851|6194|6421|6850|7153|7157|9141|10921|54870	PARP1|BARD1|BNIP3L|C1QBP|CTSC|CTNNA1|E2F1|E2F3|ECT2|HSPD1|MYBL2|NOTCH1|RPS6|SFPQ|SYK|TOP2A|TP53|PDCD5|RNPS1|QRICH1	-1.2	MyList
GO Cellular Components	20	GO:0005740	mitochondrial envelope		-2.5	1.8	3.1	30182	796	547	26	4.8	0.91	498|517|518|522|665|847|1329|3329|4708|4712|4729|7351|10632|23111|25996|29796|51258|51264|51703|54832|55052|64976|65003|78988|114971|267020	ATP5F1A|ATP5MC2|ATP5MC3|ATP5PF|BNIP3L|CAT|COX5B|HSPD1|NDUFB2|NDUFB6|NDUFV2|UCP2|ATP5MG|SPART|REXO2|UQCR10|MRPL51|MRPL27|ACSL5|VPS13C|MRPL20|MRPL40|MRPL11|MRPL57|PTPMT1|ATP5MGL	-1.2	MyList
GO Biological Processes	19	GO:0046661	male sex differentiation	19_GO:0022414 reproductive process	-2.5	3	3.5	30182	164	547	9	1.6	0.54	1495|3148|3815|4436|4521|4678|8531|9289|259266	CTNNA1|HMGB2|KIT|MSH2|NUDT1|NASP|YBX3|ADGRG1|ASPM	-1.2	MyList
GO Biological Processes	19	GO:0002702	positive regulation of production of molecular mediator of immune response	19_GO:0002376 immune system process	-2.5	3.3	3.6	30182	134	547	8	1.5	0.51	3815|4436|6850|7037|7468|51284|56941|79915	KIT|MSH2|SYK|TFRC|NSD2|TLR7|HMCES|ATAD5	-1.2	MyList
GO Biological Processes	19	GO:0007405	neuroblast proliferation	19_GO:0032502 developmental process	-2.5	5	4.1	30182	55	547	5	0.91	0.41	1495|4683|7157|29127|259266	CTNNA1|NBN|TP53|RACGAP1|ASPM	-1.1	MyList
GO Biological Processes	19	GO:0018023	peptidyl-lysine trimethylation	19_GO:0008152 metabolic process	-2.5	6.5	4.4	30182	34	547	4	0.73	0.36	3007|3008|23168|79723	H1-3|H1-4|RTF1|SUV39H2	-1.1	MyList
GO Biological Processes	19	GO:0032212	positive regulation of telomere maintenance via telomerase	19_GO:0048518 positive regulation of biological process	-2.5	6.5	4.4	30182	34	547	4	0.73	0.36	1736|4751|9212|10574	DKC1|NEK2|AURKB|CCT7	-1.1	MyList
GO Biological Processes	19	GO:0048144	fibroblast proliferation	19_GO:0009987 cellular process	-2.5	6.5	4.4	30182	34	547	4	0.73	0.36	1164|5052|7157|10728	CKS2|PRDX1|TP53|PTGES3	-1.1	MyList
GO Cellular Components	20	GO:0071010	prespliceosome		-2.5	9.7	4.9	30182	17	547	3	0.55	0.32	6628|6631|6637	SNRPB|SNRPC|SNRPG	-1.1	MyList
GO Biological Processes	19	GO:0060382	regulation of DNA strand elongation	19_GO:0008152 metabolic process	-2.5	9.7	4.9	30182	17	547	3	0.55	0.32	7528|8607|64710	YY1|RUVBL1|NUCKS1	-1.1	MyList
GO Biological Processes	19	GO:0016074	sno(s)RNA metabolic process	19_GO:0008152 metabolic process	-2.5	9.7	4.9	30182	17	547	3	0.55	0.32	1736|9221|56915	DKC1|NOLC1|EXOSC5	-1.1	MyList
GO Biological Processes	19	GO:0060253	negative regulation of glial cell proliferation	19_GO:0032502 developmental process	-2.5	9.7	4.9	30182	17	547	3	0.55	0.32	3280|4851|7157	HES1|NOTCH1|TP53	-1.1	MyList
GO Biological Processes	19	GO:0033151	V(D)J recombination	19_GO:0002376 immune system process	-2.5	9.7	4.9	30182	17	547	3	0.55	0.32	3148|5897|7528	HMGB2|RAG2|YY1	-1.1	MyList
GO Cellular Components	20	GO:0071004	U2-type prespliceosome		-2.5	9.7	4.9	30182	17	547	3	0.55	0.32	6628|6631|6637	SNRPB|SNRPC|SNRPG	-1.1	MyList
GO Biological Processes	19	GO:0006895	Golgi to endosome transport	19_GO:0051179 localization	-2.5	9.7	4.9	30182	17	547	3	0.55	0.32	6272|54832|55435	SORT1|VPS13C|AP1AR	-1.1	MyList
GO Biological Processes	19	GO:0044403	biological process involved in symbiotic interaction	19_GO:0044419 biological process involved in interspecies interaction between organisms	-2.5	2.5	3.3	30182	264	547	12	2.2	0.63	1803|2597|3329|5478|6597|6993|7037|10189|10572|64710|80145|128866	DPP4|GAPDH|HSPD1|PPIA|SMARCA4|DYNLT1|TFRC|ALYREF|SIVA1|NUCKS1|THOC7|CHMP4B	-1.1	MyList
GO Biological Processes	19	GO:0032648	regulation of interferon-beta production	19_GO:0032501 multicellular organismal process	-2.5	4.9	4	30182	56	547	5	0.91	0.41	1660|3148|3320|7528|51284	DHX9|HMGB2|HSP90AA1|YY1|TLR7	-1.1	MyList
GO Biological Processes	19	GO:0000381	regulation of alternative mRNA splicing, via spliceosome	19_GO:0008152 metabolic process	-2.5	4.9	4	30182	56	547	5	0.91	0.41	3192|5725|10921|10949|27316	HNRNPU|PTBP1|RNPS1|HNRNPA0|RBMX	-1.1	MyList
GO Biological Processes	19	GO:0001101	response to acid chemical	19_GO:0050896 response to stimulus	-2.5	3.2	3.6	30182	136	547	8	1.5	0.51	1786|2730|3182|3843|5111|8651|51520|64121	DNMT1|GCLM|HNRNPAB|IPO5|PCNA|SOCS1|LARS1|RRAGC	-1.1	MyList
GO Biological Processes	19	GO:1901605	alpha-amino acid metabolic process	19_GO:0008152 metabolic process	-2.5	2.8	3.4	30182	198	547	10	1.8	0.57	440|2730|2752|3712|6470|6611|7351|23564|51074|60496	ASNS|GCLM|GLUL|IVD|SHMT1|SMS|UCP2|DDAH2|APIP|AASDHPPT	-1.1	MyList
GO Cellular Components	20	GO:0015030	Cajal body		-2.4	4.1	3.8	30182	81	547	6	1.1	0.45	1017|1736|3181|6631|9221|51602	CDK2|DKC1|HNRNPA2B1|SNRPC|NOLC1|NOP58	-1.1	MyList
GO Biological Processes	19	GO:0052548	regulation of endopeptidase activity	19_GO:0008152 metabolic process	-2.4	2.3	3.3	30182	336	547	14	2.6	0.68	332|444|2597|3329|5641|5721|6850|9141|9994|10935|23204|26173|27018|51065	BIRC5|ASPH|GAPDH|HSPD1|LGMN|PSME2|SYK|PDCD5|CASP8AP2|PRDX3|ARL6IP1|INTS1|BEX3|RPS27L	-1.1	MyList
GO Biological Processes	19	GO:0014013	regulation of gliogenesis	19_GO:0032502 developmental process	-2.4	3.6	3.6	30182	108	547	7	1.3	0.48	1869|2146|3280|4192|4851|6009|7157	E2F1|EZH2|HES1|MDK|NOTCH1|RHEB|TP53	-1.1	MyList
GO Biological Processes	19	GO:0019724	B cell mediated immunity	19_GO:0002376 immune system process	-2.4	3.6	3.6	30182	108	547	7	1.3	0.48	708|2956|3329|4436|4683|7374|79915	C1QBP|MSH6|HSPD1|MSH2|NBN|UNG|ATAD5	-1.1	MyList
GO Molecular Functions	21	GO:0003899	DNA-directed 5'-3' RNA polymerase activity		-2.4	6.3	4.3	30182	35	547	4	0.73	0.36	5435|5438|5558|221830	POLR2F|POLR2I|PRIM2|POLR1F	-1.1	MyList
GO Biological Processes	19	GO:0032205	negative regulation of telomere maintenance	19_GO:0048519 negative regulation of biological process	-2.4	6.3	4.3	30182	35	547	4	0.73	0.36	142|3192|4683|54984	PARP1|HNRNPU|NBN|PINX1	-1.1	MyList
GO Biological Processes	19	GO:0046394	carboxylic acid biosynthetic process	19_GO:0008152 metabolic process	-2.4	2.5	3.3	30182	266	547	12	2.2	0.63	440|672|2752|3995|6470|6850|10728|51074|51495|60496|83401|122970	ASNS|BRCA1|GLUL|FADS3|SHMT1|SYK|PTGES3|APIP|HACD3|AASDHPPT|ELOVL3|ACOT4	-1.1	MyList
GO Biological Processes	19	GO:0045088	regulation of innate immune response	19_GO:0044419 biological process involved in interspecies interaction between organisms	-2.4	2.2	3.2	30182	373	547	15	2.7	0.7	142|708|1660|2672|3148|3320|3329|4841|6421|6850|8815|51284|55646|79931|92610	PARP1|C1QBP|DHX9|GFI1|HMGB2|HSP90AA1|HSPD1|NONO|SFPQ|SYK|BANF1|TLR7|LYAR|TNIP3|TIFA	-1.1	MyList
GO Molecular Functions	21	GO:0016655	oxidoreductase activity, acting on NAD(P)H, quinone or similar compound as acceptor		-2.4	4.8	3.9	30182	57	547	5	0.91	0.41	4708|4712|4729|4835|10901	NDUFB2|NDUFB6|NDUFV2|NQO2|DHRS4	-1.1	MyList
GO Biological Processes	19	GO:0031060	regulation of histone methylation	19_GO:0008152 metabolic process	-2.4	4.8	3.9	30182	57	547	5	0.91	0.41	672|6839|11091|22823|23168	BRCA1|SUV39H1|WDR5|MTF2|RTF1	-1.1	MyList
GO Biological Processes	19	GO:0043388	positive regulation of DNA binding	19_GO:0065007 biological regulation	-2.4	4.8	3.9	30182	57	547	5	0.91	0.41	142|3148|3280|10155|54984	PARP1|HMGB2|HES1|TRIM28|PINX1	-1.1	MyList
GO Biological Processes	19	GO:1902106	negative regulation of leukocyte differentiation	19_GO:0002376 immune system process	-2.4	3.5	3.6	30182	109	547	7	1.3	0.48	861|865|1021|4192|5897|8651|23240	RUNX1|CBFB|CDK6|MDK|RAG2|SOCS1|TMEM131L	-1.1	MyList
GO Biological Processes	19	GO:0045780	positive regulation of bone resorption	19_GO:0042592 homeostatic process	-2.4	9.2	4.7	30182	18	547	3	0.55	0.32	4054|6850|7037	LTBP3|SYK|TFRC	-1.1	MyList
GO Biological Processes	19	GO:1904872	regulation of telomerase RNA localization to Cajal body	19_GO:0051179 localization	-2.4	9.2	4.7	30182	18	547	3	0.55	0.32	1736|8607|10574	DKC1|RUVBL1|CCT7	-1.1	MyList
GO Biological Processes	19	GO:0046653	tetrahydrofolate metabolic process	19_GO:0008152 metabolic process	-2.4	9.2	4.7	30182	18	547	3	0.55	0.32	471|6470|60496	ATIC|SHMT1|AASDHPPT	-1.1	MyList
GO Biological Processes	19	GO:0035455	response to interferon-alpha	19_GO:0050896 response to stimulus	-2.4	9.2	4.7	30182	18	547	3	0.55	0.32	8519|10410|10581	IFITM1|IFITM3|IFITM2	-1.1	MyList
GO Biological Processes	19	GO:0046112	nucleobase biosynthetic process	19_GO:0008152 metabolic process	-2.4	9.2	4.7	30182	18	547	3	0.55	0.32	3251|6470|10606	HPRT1|SHMT1|PAICS	-1.1	MyList
GO Biological Processes	19	GO:0009048	dosage compensation by inactivation of X chromosome	19_GO:0008152 metabolic process	-2.4	9.2	4.7	30182	18	547	3	0.55	0.32	672|3192|23512	BRCA1|HNRNPU|SUZ12	-1.1	MyList
GO Biological Processes	19	GO:0061620	glycolytic process through glucose-6-phosphate	19_GO:0008152 metabolic process	-2.4	9.2	4.7	30182	18	547	3	0.55	0.32	2023|2584|5211	ENO1|GALK1|PFKL	-1.1	MyList
GO Biological Processes	19	GO:0043649	dicarboxylic acid catabolic process	19_GO:0008152 metabolic process	-2.4	9.2	4.7	30182	18	547	3	0.55	0.32	2752|60496|122970	GLUL|AASDHPPT|ACOT4	-1.1	MyList
GO Biological Processes	19	GO:0010755	regulation of plasminogen activation	19_GO:0008152 metabolic process	-2.4	9.2	4.7	30182	18	547	3	0.55	0.32	302|861|2023	ANXA2|RUNX1|ENO1	-1.1	MyList
GO Biological Processes	19	GO:0051782	negative regulation of cell division	19_GO:0048519 negative regulation of biological process	-2.4	9.2	4.7	30182	18	547	3	0.55	0.32	9212|23594|259266	AURKB|ORC6|ASPM	-1.1	MyList
GO Molecular Functions	21	GO:0008301	DNA binding, bending		-2.4	9.2	4.7	30182	18	547	3	0.55	0.32	3148|3159|7153	HMGB2|HMGA1|TOP2A	-1.1	MyList
GO Biological Processes	19	GO:0061615	glycolytic process through fructose-6-phosphate	19_GO:0008152 metabolic process	-2.4	9.2	4.7	30182	18	547	3	0.55	0.32	2023|2584|5211	ENO1|GALK1|PFKL	-1.1	MyList
GO Biological Processes	19	GO:0016052	carbohydrate catabolic process	19_GO:0008152 metabolic process	-2.4	3.5	3.6	30182	110	547	7	1.3	0.48	2023|2584|2597|5211|7157|7351|55276	ENO1|GALK1|GAPDH|PFKL|TP53|UCP2|PGM2	-1.1	MyList
GO Molecular Functions	21	GO:0043531	ADP binding		-2.4	6.1	4.2	30182	36	547	4	0.73	0.36	498|2956|4436|8607	ATP5F1A|MSH6|MSH2|RUVBL1	-1.1	MyList
GO Molecular Functions	21	GO:0097718	disordered domain specific binding		-2.4	6.1	4.2	30182	36	547	4	0.73	0.36	2597|3320|6240|7157	GAPDH|HSP90AA1|RRM1|TP53	-1.1	MyList
GO Biological Processes	19	GO:0006998	nuclear envelope organization	19_GO:0009987 cellular process	-2.4	4.8	3.9	30182	58	547	5	0.91	0.41	4001|5347|7443|8815|128866	LMNB1|PLK1|VRK1|BANF1|CHMP4B	-1.1	MyList
GO Biological Processes	19	GO:0050871	positive regulation of B cell activation	19_GO:0002376 immune system process	-2.4	4	3.7	30182	83	547	6	1.1	0.45	4436|6850|7037|7468|56941|79915	MSH2|SYK|TFRC|NSD2|HMCES|ATAD5	-1.1	MyList
GO Biological Processes	19	GO:0016053	organic acid biosynthetic process	19_GO:0008152 metabolic process	-2.4	2.5	3.3	30182	270	547	12	2.2	0.63	440|672|2752|3995|6470|6850|10728|51074|51495|60496|83401|122970	ASNS|BRCA1|GLUL|FADS3|SHMT1|SYK|PTGES3|APIP|HACD3|AASDHPPT|ELOVL3|ACOT4	-1.1	MyList
GO Biological Processes	19	GO:0010950	positive regulation of endopeptidase activity	19_GO:0048518 positive regulation of biological process	-2.4	2.9	3.4	30182	171	547	9	1.6	0.54	444|3329|5641|5721|6850|9141|9994|27018|51065	ASPH|HSPD1|LGMN|PSME2|SYK|PDCD5|CASP8AP2|BEX3|RPS27L	-1.1	MyList
GO Biological Processes	19	GO:0042180	cellular ketone metabolic process	19_GO:0008152 metabolic process	-2.4	3.9	3.7	30182	84	547	6	1.1	0.45	231|2531|4835|5019|10901|79001	AKR1B1|KDSR|NQO2|OXCT1|DHRS4|VKORC1	-1	MyList
GO Biological Processes	19	GO:0043281	regulation of cysteine-type endopeptidase activity involved in apoptotic process	19_GO:0008152 metabolic process	-2.4	2.7	3.3	30182	204	547	10	1.8	0.57	332|3329|6850|9141|9994|10935|23204|26173|27018|51065	BIRC5|HSPD1|SYK|PDCD5|CASP8AP2|PRDX3|ARL6IP1|INTS1|BEX3|RPS27L	-1	MyList
GO Biological Processes	19	GO:0006366	transcription by RNA polymerase II	19_GO:0008152 metabolic process	-2.4	2.3	3.2	30182	343	547	14	2.6	0.68	142|302|865|1871|4150|4851|5435|5438|7913|9319|11198|22916|23168|27316	PARP1|ANXA2|CBFB|E2F3|MAZ|NOTCH1|POLR2F|POLR2I|DEK|TRIP13|SUPT16H|NCBP2|RTF1|RBMX	-1	MyList
GO Biological Processes	19	GO:0031056	regulation of histone modification	19_GO:0008152 metabolic process	-2.4	3.1	3.4	30182	141	547	8	1.5	0.51	408|672|6839|7157|7913|11091|22823|23168	ARRB1|BRCA1|SUV39H1|TP53|DEK|WDR5|MTF2|RTF1	-1	MyList
GO Biological Processes	19	GO:0009161	ribonucleoside monophosphate metabolic process	19_GO:0008152 metabolic process	-2.4	4.7	3.8	30182	59	547	5	0.91	0.41	471|2987|3251|10606|30833	ATIC|GUK1|HPRT1|PAICS|NT5C	-1	MyList
GO Biological Processes	19	GO:0000079	regulation of cyclin-dependent protein serine/threonine kinase activity	19_GO:0008152 metabolic process	-2.4	3.4	3.5	30182	112	547	7	1.3	0.48	896|1031|1033|3843|5347|9088|9133	CCND3|CDKN2C|CDKN3|IPO5|PLK1|PKMYT1|CCNB2	-1	MyList
GO Biological Processes	19	GO:0072528	pyrimidine-containing compound biosynthetic process	19_GO:0008152 metabolic process	-2.4	6	4.1	30182	37	547	4	0.73	0.36	1841|1854|4831|6470	DTYMK|DUT|NME2|SHMT1	-1	MyList
GO Molecular Functions	21	GO:0045505	dynein intermediate chain binding		-2.4	6	4.1	30182	37	547	4	0.73	0.36	5901|6993|8655|25893	RAN|DYNLT1|DYNLL1|TRIM58	-1	MyList
GO Biological Processes	19	GO:0030225	macrophage differentiation	19_GO:0032502 developmental process	-2.4	6	4.1	30182	37	547	4	0.73	0.36	142|7351|8651|375387	PARP1|UCP2|SOCS1|NRROS	-1	MyList
GO Cellular Components	20	GO:0031519	PcG protein complex		-2.4	6	4.1	30182	37	547	4	0.73	0.36	2146|5931|7528|23512	EZH2|RBBP7|YY1|SUZ12	-1	MyList
GO Biological Processes	19	GO:0030705	cytoskeleton-dependent intracellular transport	19_GO:0051179 localization	-2.4	2.7	3.3	30182	205	547	10	1.8	0.57	3192|3281|5108|5874|8636|8655|10376|23224|55704|203068	HNRNPU|HSBP1|PCM1|RAB27B|SSNA1|DYNLL1|TUBA1B|SYNE2|CCDC88A|TUBB	-1	MyList
GO Biological Processes	19	GO:2001056	positive regulation of cysteine-type endopeptidase activity	19_GO:0048518 positive regulation of biological process	-2.3	3.1	3.4	30182	142	547	8	1.5	0.51	444|3329|5641|6850|9141|9994|27018|51065	ASPH|HSPD1|LGMN|SYK|PDCD5|CASP8AP2|BEX3|RPS27L	-1	MyList
GO Biological Processes	19	GO:0050865	regulation of cell activation	19_GO:0032501 multicellular organismal process	-2.3	1.9	3	30182	655	547	22	4	0.84	861|865|961|1075|1803|2177|3280|3329|3575|4192|4436|5897|6597|6850|7037|7468|8651|11146|23240|29117|56941|79915	RUNX1|CBFB|CD47|CTSC|DPP4|FANCD2|HES1|HSPD1|IL7R|MDK|MSH2|RAG2|SMARCA4|SYK|TFRC|NSD2|SOCS1|GLMN|TMEM131L|BRD7|HMCES|ATAD5	-1	MyList
GO Biological Processes	19	GO:0045604	regulation of epidermal cell differentiation	19_GO:0032502 developmental process	-2.3	4.6	3.8	30182	60	547	5	0.91	0.41	2146|3280|4831|4851|9555	EZH2|HES1|NME2|NOTCH1|MACROH2A1	-1	MyList
GO Molecular Functions	21	GO:0016279	protein-lysine N-methyltransferase activity		-2.3	4.6	3.8	30182	60	547	5	0.91	0.41	2146|6839|7468|11091|79723	EZH2|SUV39H1|NSD2|WDR5|SUV39H2	-1	MyList
GO Biological Processes	19	GO:0009223	pyrimidine deoxyribonucleotide catabolic process	19_GO:0008152 metabolic process	-2.3	8.7	4.6	30182	19	547	3	0.55	0.32	1854|7374|30833	DUT|UNG|NT5C	-1	MyList
GO Biological Processes	19	GO:0045618	positive regulation of keratinocyte differentiation	19_GO:0032502 developmental process	-2.3	8.7	4.6	30182	19	547	3	0.55	0.32	4831|4851|9555	NME2|NOTCH1|MACROH2A1	-1	MyList
GO Biological Processes	19	GO:0046782	regulation of viral transcription	19_GO:0016032 viral process	-2.3	8.7	4.6	30182	19	547	3	0.55	0.32	1660|10410|29969	DHX9|IFITM3|MDFIC	-1	MyList
GO Biological Processes	19	GO:0043628	regulatory ncRNA 3'-end processing	19_GO:0008152 metabolic process	-2.3	8.7	4.6	30182	19	547	3	0.55	0.32	1736|11340|56915	DKC1|EXOSC8|EXOSC5	-1	MyList
GO Biological Processes	19	GO:0080182	histone H3-K4 trimethylation	19_GO:0008152 metabolic process	-2.3	8.7	4.6	30182	19	547	3	0.55	0.32	3007|3008|23168	H1-3|H1-4|RTF1	-1	MyList
GO Molecular Functions	21	GO:0061608	nuclear import signal receptor activity		-2.3	8.7	4.6	30182	19	547	3	0.55	0.32	3837|3838|3843	KPNB1|KPNA2|IPO5	-1	MyList
GO Molecular Functions	21	GO:0042288	MHC class I protein binding		-2.3	8.7	4.6	30182	19	547	3	0.55	0.32	498|10383|203068	ATP5F1A|TUBB4B|TUBB	-1	MyList
GO Biological Processes	19	GO:0006379	mRNA cleavage	19_GO:0008152 metabolic process	-2.3	8.7	4.6	30182	19	547	3	0.55	0.32	5438|11051|22916	POLR2I|NUDT21|NCBP2	-1	MyList
GO Biological Processes	19	GO:0006312	mitotic recombination	19_GO:0008152 metabolic process	-2.3	8.7	4.6	30182	19	547	3	0.55	0.32	4436|5888|348654	MSH2|RAD51|GEN1	-1	MyList
GO Biological Processes	19	GO:0034103	regulation of tissue remodeling	19_GO:0032501 multicellular organismal process	-2.3	3.8	3.6	30182	86	547	6	1.1	0.45	861|4054|4192|6850|7037|7157	RUNX1|LTBP3|MDK|SYK|TFRC|TP53	-1	MyList
GO Biological Processes	19	GO:0032728	positive regulation of interferon-beta production	19_GO:0048518 positive regulation of biological process	-2.3	5.8	4	30182	38	547	4	0.73	0.36	1660|3148|3320|51284	DHX9|HMGB2|HSP90AA1|TLR7	-1	MyList
GO Biological Processes	19	GO:0007162	negative regulation of cell adhesion	19_GO:0048519 negative regulation of biological process	-2.3	2.3	3.1	30182	312	547	13	2.4	0.65	861|865|4192|4851|5140|5897|8651|9448|10507|11146|23240|55435|55920	RUNX1|CBFB|MDK|NOTCH1|PDE3B|RAG2|SOCS1|MAP4K4|SEMA4D|GLMN|TMEM131L|AP1AR|RCC2	-0.99	MyList
GO Molecular Functions	21	GO:0016278	lysine N-methyltransferase activity		-2.3	4.5	3.7	30182	61	547	5	0.91	0.41	2146|6839|7468|11091|79723	EZH2|SUV39H1|NSD2|WDR5|SUV39H2	-0.99	MyList
GO Cellular Components	20	GO:0005775	vacuolar lumen		-2.3	2.8	3.3	30182	176	547	9	1.6	0.54	302|1075|3320|5036|5641|10383|10577|55313|203068	ANXA2|CTSC|HSP90AA1|PA2G4|LGMN|TUBB4B|NPC2|CPPED1|TUBB	-0.98	MyList
GO Cellular Components	20	GO:0034451	centriolar satellite		-2.3	3.4	3.4	30182	115	547	7	1.3	0.48	5108|5347|9787|11051|29855|79682|79848	PCM1|PLK1|DLGAP5|NUDT21|UBN1|CENPU|CSPP1	-0.98	MyList
GO Biological Processes	19	GO:1903707	negative regulation of hemopoiesis	19_GO:0002376 immune system process	-2.3	3.4	3.4	30182	115	547	7	1.3	0.48	861|865|1021|4192|5897|8651|23240	RUNX1|CBFB|CDK6|MDK|RAG2|SOCS1|TMEM131L	-0.98	MyList
GO Biological Processes	19	GO:0048145	regulation of fibroblast proliferation	19_GO:0050789 regulation of biological process	-2.3	3.8	3.6	30182	87	547	6	1.1	0.45	1019|1021|1660|1869|2495|7157	CDK4|CDK6|DHX9|E2F1|FTH1|TP53	-0.98	MyList
GO Biological Processes	19	GO:0040008	regulation of growth	19_GO:0040007 growth	-2.3	1.9	3	30182	621	547	21	3.8	0.82	672|861|1019|1031|1154|2023|4851|5641|5897|5931|6597|7086|7157|7528|8531|9133|10507|22883|22902|23111|84525	BRCA1|RUNX1|CDK4|CDKN2C|CISH|ENO1|NOTCH1|LGMN|RAG2|RBBP7|SMARCA4|TKT|TP53|YY1|YBX3|CCNB2|SEMA4D|CLSTN1|RUFY3|SPART|HOPX	-0.98	MyList
GO Biological Processes	19	GO:0010942	positive regulation of cell death	19_GO:0048518 positive regulation of biological process	-2.3	1.9	3	30182	621	547	21	3.8	0.82	142|580|665|708|1075|1495|1869|1871|1894|3329|4605|4851|6194|6421|6850|7153|7157|7351|9141|10921|54870	PARP1|BARD1|BNIP3L|C1QBP|CTSC|CTNNA1|E2F1|E2F3|ECT2|HSPD1|MYBL2|NOTCH1|RPS6|SFPQ|SYK|TOP2A|TP53|UCP2|PDCD5|RNPS1|QRICH1	-0.98	MyList
GO Biological Processes	19	GO:0022412	cellular process involved in reproduction in multicellular organism	19_GO:0022414 reproductive process	-2.3	2.1	3	30182	426	547	16	2.9	0.72	2120|3148|3815|4192|4436|5347|5901|6194|7153|9133|9319|10403|23397|26271|84660|259266	ETV6|HMGB2|KIT|MDK|MSH2|PLK1|RAN|RPS6|TOP2A|CCNB2|TRIP13|NDC80|NCAPH|FBXO5|CCDC62|ASPM	-0.97	MyList
GO Cellular Components	20	GO:0031966	mitochondrial membrane		-2.3	1.8	2.9	30182	746	547	24	4.4	0.88	498|517|518|522|665|1329|3329|4708|4712|4729|7351|10632|23111|29796|51258|51264|51703|54832|55052|64976|65003|78988|114971|267020	ATP5F1A|ATP5MC2|ATP5MC3|ATP5PF|BNIP3L|COX5B|HSPD1|NDUFB2|NDUFB6|NDUFV2|UCP2|ATP5MG|SPART|UQCR10|MRPL51|MRPL27|ACSL5|VPS13C|MRPL20|MRPL40|MRPL11|MRPL57|PTPMT1|ATP5MGL	-0.96	MyList
GO Biological Processes	19	GO:1904029	regulation of cyclin-dependent protein kinase activity	19_GO:0008152 metabolic process	-2.3	3.3	3.4	30182	116	547	7	1.3	0.48	896|1031|1033|3843|5347|9088|9133	CCND3|CDKN2C|CDKN3|IPO5|PLK1|PKMYT1|CCNB2	-0.96	MyList
GO Biological Processes	19	GO:0046427	positive regulation of receptor signaling pathway via JAK-STAT	19_GO:0023052 signaling	-2.3	5.7	4	30182	39	547	4	0.73	0.36	3280|3575|3815|4851	HES1|IL7R|KIT|NOTCH1	-0.96	MyList
GO Biological Processes	19	GO:0060251	regulation of glial cell proliferation	19_GO:0032502 developmental process	-2.3	5.7	4	30182	39	547	4	0.73	0.36	1869|3280|4851|7157	E2F1|HES1|NOTCH1|TP53	-0.96	MyList
GO Biological Processes	19	GO:0030279	negative regulation of ossification	19_GO:0048519 negative regulation of biological process	-2.3	5.7	4	30182	39	547	4	0.73	0.36	4054|4192|4851|5552	LTBP3|MDK|NOTCH1|SRGN	-0.96	MyList
GO Biological Processes	19	GO:0045740	positive regulation of DNA replication	19_GO:0048518 positive regulation of biological process	-2.3	5.7	4	30182	39	547	4	0.73	0.36	1017|1660|5111|79915	CDK2|DHX9|PCNA|ATAD5	-0.96	MyList
GO Biological Processes	19	GO:0019320	hexose catabolic process	19_GO:0008152 metabolic process	-2.3	5.7	4	30182	39	547	4	0.73	0.36	2023|2584|5211|7157	ENO1|GALK1|PFKL|TP53	-0.96	MyList
GO Molecular Functions	21	GO:0034062	5'-3' RNA polymerase activity		-2.3	5.7	4	30182	39	547	4	0.73	0.36	5435|5438|5558|221830	POLR2F|POLR2I|PRIM2|POLR1F	-0.96	MyList
GO Biological Processes	19	GO:0070316	regulation of G0 to G1 transition	19_GO:0050789 regulation of biological process	-2.3	5.7	4	30182	39	547	4	0.73	0.36	605|6240|6597|29117	BCL7A|RRM1|SMARCA4|BRD7	-0.96	MyList
GO Molecular Functions	21	GO:0097747	RNA polymerase activity		-2.3	5.7	4	30182	39	547	4	0.73	0.36	5435|5438|5558|221830	POLR2F|POLR2I|PRIM2|POLR1F	-0.96	MyList
GO Biological Processes	19	GO:0045616	regulation of keratinocyte differentiation	19_GO:0032502 developmental process	-2.3	5.7	4	30182	39	547	4	0.73	0.36	2146|4831|4851|9555	EZH2|NME2|NOTCH1|MACROH2A1	-0.96	MyList
GO Biological Processes	19	GO:0007224	smoothened signaling pathway	19_GO:0023052 signaling	-2.3	3.8	3.5	30182	88	547	6	1.1	0.45	755|1495|3280|6491|8636|55212	CFAP410|CTNNA1|HES1|STIL|SSNA1|BBS7	-0.96	MyList
GO Molecular Functions	21	GO:0140104	molecular carrier activity		-2.3	3.8	3.5	30182	88	547	6	1.1	0.45	3837|3838|3843|4673|5901|55723	KPNB1|KPNA2|IPO5|NAP1L1|RAN|ASF1B	-0.96	MyList
GO Biological Processes	19	GO:0046629	gamma-delta T cell activation	19_GO:0002376 immune system process	-2.3	8.3	4.4	30182	20	547	3	0.55	0.32	6850|6966|6967	SYK|TRGC1|TRGC2	-0.96	MyList
GO Biological Processes	19	GO:0006144	purine nucleobase metabolic process	19_GO:0008152 metabolic process	-2.3	8.3	4.4	30182	20	547	3	0.55	0.32	3251|6470|10606	HPRT1|SHMT1|PAICS	-0.96	MyList
GO Biological Processes	19	GO:0009168	purine ribonucleoside monophosphate biosynthetic process	19_GO:0008152 metabolic process	-2.3	8.3	4.4	30182	20	547	3	0.55	0.32	471|3251|10606	ATIC|HPRT1|PAICS	-0.96	MyList
GO Biological Processes	19	GO:2001185	regulation of CD8-positive, alpha-beta T cell activation	19_GO:0002376 immune system process	-2.3	8.3	4.4	30182	20	547	3	0.55	0.32	861|865|8651	RUNX1|CBFB|SOCS1	-0.96	MyList
GO Biological Processes	19	GO:0006607	NLS-bearing protein import into nucleus	19_GO:0051179 localization	-2.3	8.3	4.4	30182	20	547	3	0.55	0.32	3837|3838|3843	KPNB1|KPNA2|IPO5	-0.96	MyList
GO Biological Processes	19	GO:0046794	transport of virus	19_GO:0016032 viral process	-2.3	8.3	4.4	30182	20	547	3	0.55	0.32	1803|3838|6993	DPP4|KPNA2|DYNLT1	-0.96	MyList
GO Biological Processes	19	GO:0002218	activation of innate immune response	19_GO:0044419 biological process involved in interspecies interaction between organisms	-2.3	3	3.3	30182	147	547	8	1.5	0.51	3320|3329|4841|6421|6850|51284|79931|92610	HSP90AA1|HSPD1|NONO|SFPQ|SYK|TLR7|TNIP3|TIFA	-0.95	MyList
GO Biological Processes	19	GO:0006417	regulation of translation	19_GO:0008152 metabolic process	-2.3	2	3	30182	506	547	18	3.3	0.76	708|1660|2597|3192|3609|4904|5036|6470|6741|8531|8570|9221|9669|11340|22916|51065|51247|56915	C1QBP|DHX9|GAPDH|HNRNPU|ILF3|YBX1|PA2G4|SHMT1|SSB|YBX3|KHSRP|NOLC1|EIF5B|EXOSC8|NCBP2|RPS27L|PAIP2|EXOSC5	-0.95	MyList
GO Biological Processes	19	GO:0045859	regulation of protein kinase activity	19_GO:0008152 metabolic process	-2.2	1.8	2.9	30182	627	547	21	3.8	0.82	896|1031|1033|1062|1894|2146|3320|3815|3843|5347|5478|6850|8651|9088|9133|9555|22974|54892|55704|63967|64793	CCND3|CDKN2C|CDKN3|CENPE|ECT2|EZH2|HSP90AA1|KIT|IPO5|PLK1|PPIA|SYK|SOCS1|PKMYT1|CCNB2|MACROH2A1|TPX2|NCAPG2|CCDC88A|CLSPN|CEP85	-0.94	MyList
GO Cellular Components	20	GO:0045171	intercellular bridge		-2.2	3.7	3.5	30182	89	547	6	1.1	0.45	1062|9585|10383|22974|55143|203068	CENPE|KIF20B|TUBB4B|TPX2|CDCA8|TUBB	-0.94	MyList
GO Cellular Components	20	GO:0000313	organellar ribosome		-2.2	3.7	3.5	30182	89	547	6	1.1	0.45	51258|51264|55052|64976|65003|78988	MRPL51|MRPL27|MRPL20|MRPL40|MRPL11|MRPL57	-0.94	MyList
GO Cellular Components	20	GO:0005761	mitochondrial ribosome		-2.2	3.7	3.5	30182	89	547	6	1.1	0.45	51258|51264|55052|64976|65003|78988	MRPL51|MRPL27|MRPL20|MRPL40|MRPL11|MRPL57	-0.94	MyList
GO Biological Processes	19	GO:0002712	regulation of B cell mediated immunity	19_GO:0002376 immune system process	-2.2	4.4	3.6	30182	63	547	5	0.91	0.41	4436|7037|7468|56941|79915	MSH2|TFRC|NSD2|HMCES|ATAD5	-0.94	MyList
GO Biological Processes	19	GO:0070542	response to fatty acid	19_GO:0050896 response to stimulus	-2.2	4.4	3.6	30182	63	547	5	0.91	0.41	847|1019|1869|3280|7351	CAT|CDK4|E2F1|HES1|UCP2	-0.94	MyList
GO Biological Processes	19	GO:0002889	regulation of immunoglobulin mediated immune response	19_GO:0002376 immune system process	-2.2	4.4	3.6	30182	63	547	5	0.91	0.41	4436|7037|7468|56941|79915	MSH2|TFRC|NSD2|HMCES|ATAD5	-0.94	MyList
GO Biological Processes	19	GO:0033077	T cell differentiation in thymus	19_GO:0002376 immune system process	-2.2	4.4	3.6	30182	63	547	5	0.91	0.41	1021|3575|5897|6194|7157	CDK6|IL7R|RAG2|RPS6|TP53	-0.94	MyList
GO Biological Processes	19	GO:0045143	homologous chromosome segregation	19_GO:0022414 reproductive process	-2.2	4.4	3.6	30182	63	547	5	0.91	0.41	2177|4361|5347|9319|84057	FANCD2|MRE11|PLK1|TRIP13|MND1	-0.94	MyList
GO Biological Processes	19	GO:0030163	protein catabolic process	19_GO:0008152 metabolic process	-2.2	1.8	2.9	30182	753	547	24	4.4	0.88	408|665|821|991|1075|3320|4738|4851|5094|5641|5689|5713|7398|8533|11065|25893|27338|29128|54764|55872|89853|92305|128866|201595	ARRB1|BNIP3L|CANX|CDC20|CTSC|HSP90AA1|NEDD8|NOTCH1|PCBP2|LGMN|PSMB1|PSMD7|USP1|COPS3|UBE2C|TRIM58|UBE2S|UHRF1|ZRANB1|PBK|MVB12B|TMEM129|CHMP4B|STT3B	-0.93	MyList
GO Biological Processes	19	GO:0007264	small GTPase mediated signal transduction	19_GO:0023052 signaling	-2.2	2.4	3.1	30182	249	547	11	2	0.6	394|1017|3837|6009|7157|9289|10971|29127|51495|55704|64121	ARHGAP5|CDK2|KPNB1|RHEB|TP53|ADGRG1|YWHAQ|RACGAP1|HACD3|CCDC88A|RRAGC	-0.91	MyList
GO Biological Processes	19	GO:0042063	gliogenesis	19_GO:0032502 developmental process	-2.2	2.4	3.1	30182	249	547	11	2	0.6	1021|1031|3280|4192|4851|6009|7157|9289|23224|23512|375387	CDK6|CDKN2C|HES1|MDK|NOTCH1|RHEB|TP53|ADGRG1|SYNE2|SUZ12|NRROS	-0.91	MyList
GO Biological Processes	19	GO:0051445	regulation of meiotic cell cycle	19_GO:0022414 reproductive process	-2.2	4.3	3.6	30182	64	547	5	0.91	0.41	991|9319|10635|26271|259266	CDC20|TRIP13|RAD51AP1|FBXO5|ASPM	-0.91	MyList
GO Biological Processes	19	GO:0032655	regulation of interleukin-12 production	19_GO:0032501 multicellular organismal process	-2.2	4.3	3.6	30182	64	547	5	0.91	0.41	708|961|3329|4192|6850	C1QBP|CD47|HSPD1|MDK|SYK	-0.91	MyList
GO Biological Processes	19	GO:0043687	post-translational protein modification	19_GO:0008152 metabolic process	-2.2	4.3	3.6	30182	64	547	5	0.91	0.41	142|1017|9212|79075|201595	PARP1|CDK2|AURKB|DSCC1|STT3B	-0.91	MyList
GO Biological Processes	19	GO:0043632	modification-dependent macromolecule catabolic process	19_GO:0008152 metabolic process	-2.2	1.9	2.9	30182	591	547	20	3.7	0.8	408|821|991|4738|5094|5689|5713|7398|8533|11065|11340|25893|27338|29128|54764|55872|89853|92305|128866|201595	ARRB1|CANX|CDC20|NEDD8|PCBP2|PSMB1|PSMD7|USP1|COPS3|UBE2C|EXOSC8|TRIM58|UBE2S|UHRF1|ZRANB1|PBK|MVB12B|TMEM129|CHMP4B|STT3B	-0.91	MyList
GO Biological Processes	19	GO:0022409	positive regulation of cell-cell adhesion	19_GO:0048518 positive regulation of biological process	-2.2	2.2	3	30182	321	547	13	2.4	0.65	861|865|961|1803|3280|3329|3575|4192|6597|6850|7037|8651|29117	RUNX1|CBFB|CD47|DPP4|HES1|HSPD1|IL7R|MDK|SMARCA4|SYK|TFRC|SOCS1|BRD7	-0.91	MyList
GO Biological Processes	19	GO:0009067	aspartate family amino acid biosynthetic process	19_GO:0008152 metabolic process	-2.2	7.9	4.3	30182	21	547	3	0.55	0.32	440|51074|60496	ASNS|APIP|AASDHPPT	-0.91	MyList
GO Molecular Functions	21	GO:0035173	histone kinase activity		-2.2	7.9	4.3	30182	21	547	3	0.55	0.32	1017|7443|9212	CDK2|VRK1|AURKB	-0.91	MyList
GO Molecular Functions	21	GO:0140664	ATP-dependent DNA damage sensor activity		-2.2	7.9	4.3	30182	21	547	3	0.55	0.32	2956|4436|5888	MSH6|MSH2|RAD51	-0.91	MyList
GO Biological Processes	19	GO:0051571	positive regulation of histone H3-K4 methylation	19_GO:0048518 positive regulation of biological process	-2.2	7.9	4.3	30182	21	547	3	0.55	0.32	672|11091|23168	BRCA1|WDR5|RTF1	-0.91	MyList
GO Molecular Functions	21	GO:0008656	cysteine-type endopeptidase activator activity involved in apoptotic process		-2.2	7.9	4.3	30182	21	547	3	0.55	0.32	9994|27018|51065	CASP8AP2|BEX3|RPS27L	-0.91	MyList
GO Biological Processes	19	GO:0060218	hematopoietic stem cell differentiation	19_GO:0032502 developmental process	-2.2	7.9	4.3	30182	21	547	3	0.55	0.32	1021|4300|7157	CDK6|MLLT3|TP53	-0.91	MyList
GO Cellular Components	20	GO:0005680	anaphase-promoting complex		-2.2	7.9	4.3	30182	21	547	3	0.55	0.32	991|11065|27338	CDC20|UBE2C|UBE2S	-0.91	MyList
GO Biological Processes	19	GO:0009129	pyrimidine nucleoside monophosphate metabolic process	19_GO:0008152 metabolic process	-2.2	7.9	4.3	30182	21	547	3	0.55	0.32	1854|6470|30833	DUT|SHMT1|NT5C	-0.91	MyList
GO Biological Processes	19	GO:1901659	glycosyl compound biosynthetic process	19_GO:0008152 metabolic process	-2.2	7.9	4.3	30182	21	547	3	0.55	0.32	1841|3251|55276	DTYMK|HPRT1|PGM2	-0.91	MyList
GO Biological Processes	19	GO:0002377	immunoglobulin production	19_GO:0002376 immune system process	-2.2	2.9	3.2	30182	150	547	8	1.5	0.51	2956|3329|4436|4683|7374|7441|7528|79915	MSH6|HSPD1|MSH2|NBN|UNG|VPREB1|YY1|ATAD5	-0.91	MyList
GO Biological Processes	19	GO:0072091	regulation of stem cell proliferation	19_GO:0050789 regulation of biological process	-2.2	3.6	3.4	30182	91	547	6	1.1	0.45	1031|3148|3192|4054|4851|7157	CDKN2C|HMGB2|HNRNPU|LTBP3|NOTCH1|TP53	-0.91	MyList
GO Biological Processes	19	GO:0051101	regulation of DNA binding	19_GO:0065007 biological regulation	-2.2	3.2	3.3	30182	120	547	7	1.3	0.48	142|1869|3148|3280|4751|10155|54984	PARP1|E2F1|HMGB2|HES1|NEK2|TRIM28|PINX1	-0.9	MyList
GO Biological Processes	19	GO:0051154	negative regulation of striated muscle cell differentiation	19_GO:0032502 developmental process	-2.2	5.4	3.8	30182	41	547	4	0.73	0.36	2146|4851|4904|7528	EZH2|NOTCH1|YBX1|YY1	-0.9	MyList
GO Molecular Functions	21	GO:0042169	SH2 domain binding		-2.2	5.4	3.8	30182	41	547	4	0.73	0.36	394|3815|6850|55704	ARHGAP5|KIT|SYK|CCDC88A	-0.9	MyList
GO Biological Processes	19	GO:0032507	maintenance of protein location in cell	19_GO:0051179 localization	-2.2	4.2	3.6	30182	65	547	5	0.91	0.41	580|3192|5552|54832|55704	BARD1|HNRNPU|SRGN|VPS13C|CCDC88A	-0.89	MyList
GO Biological Processes	19	GO:0045185	maintenance of protein location	19_GO:0051179 localization	-2.2	3.6	3.4	30182	92	547	6	1.1	0.45	580|3192|5552|54832|55704|375387	BARD1|HNRNPU|SRGN|VPS13C|CCDC88A|NRROS	-0.88	MyList
GO Cellular Components	20	GO:1902554	serine/threonine protein kinase complex		-2.2	3.2	3.3	30182	121	547	7	1.3	0.48	896|1017|1019|1021|1164|5111|9133	CCND3|CDK2|CDK4|CDK6|CKS2|PCNA|CCNB2	-0.88	MyList
GO Biological Processes	19	GO:0034614	cellular response to reactive oxygen species	19_GO:0050896 response to stimulus	-2.2	3.2	3.3	30182	121	547	7	1.3	0.48	847|1894|2146|5052|5111|10494|10935	CAT|ECT2|EZH2|PRDX1|PCNA|STK25|PRDX3	-0.88	MyList
GO Biological Processes	19	GO:0051603	proteolysis involved in protein catabolic process	19_GO:0008152 metabolic process	-2.2	1.8	2.8	30182	637	547	21	3.8	0.82	408|821|991|1075|4738|5094|5641|5689|5713|7398|8533|11065|25893|27338|29128|54764|55872|89853|92305|128866|201595	ARRB1|CANX|CDC20|CTSC|NEDD8|PCBP2|LGMN|PSMB1|PSMD7|USP1|COPS3|UBE2C|TRIM58|UBE2S|UHRF1|ZRANB1|PBK|MVB12B|TMEM129|CHMP4B|STT3B	-0.88	MyList
GO Biological Processes	19	GO:0010952	positive regulation of peptidase activity	19_GO:0048518 positive regulation of biological process	-2.2	2.7	3.1	30182	185	547	9	1.6	0.54	444|3329|5641|5721|6850|9141|9994|27018|51065	ASPH|HSPD1|LGMN|PSME2|SYK|PDCD5|CASP8AP2|BEX3|RPS27L	-0.87	MyList
GO Biological Processes	19	GO:0006090	pyruvate metabolic process	19_GO:0008152 metabolic process	-2.2	4.2	3.5	30182	66	547	5	0.91	0.41	2023|2584|2597|5211|7351	ENO1|GALK1|GAPDH|PFKL|UCP2	-0.87	MyList
GO Biological Processes	19	GO:0031100	animal organ regeneration	19_GO:0032502 developmental process	-2.2	4.2	3.5	30182	66	547	5	0.91	0.41	471|2146|4851|5111|7351	ATIC|EZH2|NOTCH1|PCNA|UCP2	-0.87	MyList
GO Biological Processes	19	GO:0006303	double-strand break repair via nonhomologous end joining	19_GO:0050896 response to stimulus	-2.2	5.3	3.7	30182	42	547	4	0.73	0.36	1791|3148|4361|56941	DNTT|HMGB2|MRE11|HMCES	-0.87	MyList
GO Cellular Components	20	GO:0101031	chaperone complex		-2.2	5.3	3.7	30182	42	547	4	0.73	0.36	8607|10574|10728|23234	RUVBL1|CCT7|PTGES3|DNAJC9	-0.87	MyList
GO Biological Processes	19	GO:0045995	regulation of embryonic development	19_GO:0032502 developmental process	-2.2	3.6	3.4	30182	93	547	6	1.1	0.45	3280|4851|7528|8607|11091|29127	HES1|NOTCH1|YY1|RUVBL1|WDR5|RACGAP1	-0.87	MyList
GO Biological Processes	19	GO:0031145	anaphase-promoting complex-dependent catabolic process	19_GO:0008152 metabolic process	-2.2	7.5	4.2	30182	22	547	3	0.55	0.32	991|11065|27338	CDC20|UBE2C|UBE2S	-0.86	MyList
GO Biological Processes	19	GO:0046597	negative regulation of viral entry into host cell	19_GO:0016032 viral process	-2.2	7.5	4.2	30182	22	547	3	0.55	0.32	8519|10410|10581	IFITM1|IFITM3|IFITM2	-0.86	MyList
GO Cellular Components	20	GO:1990391	DNA repair complex		-2.2	7.5	4.2	30182	22	547	3	0.55	0.32	672|2177|55215	BRCA1|FANCD2|FANCI	-0.86	MyList
GO Cellular Components	20	GO:0000242	pericentriolar material		-2.2	7.5	4.2	30182	22	547	3	0.55	0.32	5108|55125|64793	PCM1|CEP192|CEP85	-0.86	MyList
GO Biological Processes	19	GO:0009127	purine nucleoside monophosphate biosynthetic process	19_GO:0008152 metabolic process	-2.2	7.5	4.2	30182	22	547	3	0.55	0.32	471|3251|10606	ATIC|HPRT1|PAICS	-0.86	MyList
GO Biological Processes	19	GO:0006007	glucose catabolic process	19_GO:0008152 metabolic process	-2.2	7.5	4.2	30182	22	547	3	0.55	0.32	2023|5211|7157	ENO1|PFKL|TP53	-0.86	MyList
GO Biological Processes	19	GO:0006244	pyrimidine nucleotide catabolic process	19_GO:0008152 metabolic process	-2.2	7.5	4.2	30182	22	547	3	0.55	0.32	1854|7374|30833	DUT|UNG|NT5C	-0.86	MyList
GO Molecular Functions	21	GO:0003924	GTPase activity		-2.1	2.2	2.9	30182	327	547	13	2.4	0.65	394|2790|5874|5901|6009|9669|10124|10376|10383|51184|64121|64407|203068	ARHGAP5|GNG10|RAB27B|RAN|RHEB|EIF5B|ARL4A|TUBA1B|TUBB4B|GPN3|RRAGC|RGS18|TUBB	-0.86	MyList
GO Molecular Functions	21	GO:0016616	oxidoreductase activity, acting on the CH-OH group of donors, NAD or NADP as acceptor		-2.1	3.1	3.2	30182	123	547	7	1.3	0.48	231|2531|4190|9563|10901|22949|317749	AKR1B1|KDSR|MDH1|H6PD|DHRS4|PTGR1|DHRS4L2	-0.85	MyList
GO Biological Processes	19	GO:0006766	vitamin metabolic process	19_GO:0008152 metabolic process	-2.1	3.5	3.3	30182	94	547	6	1.1	0.45	5641|6470|9446|60496|79001|80308	LGMN|SHMT1|GSTO1|AASDHPPT|VKORC1|FLAD1	-0.85	MyList
GO Biological Processes	19	GO:0000245	spliceosomal complex assembly	19_GO:0008152 metabolic process	-2.1	3.5	3.3	30182	94	547	6	1.1	0.45	6628|6631|6632|6636|6637|11168	SNRPB|SNRPC|SNRPD1|SNRPF|SNRPG|PSIP1	-0.85	MyList
GO Biological Processes	19	GO:1901607	alpha-amino acid biosynthetic process	19_GO:0008152 metabolic process	-2.1	4.1	3.5	30182	67	547	5	0.91	0.41	440|2752|6470|51074|60496	ASNS|GLUL|SHMT1|APIP|AASDHPPT	-0.85	MyList
GO Biological Processes	19	GO:0045682	regulation of epidermis development	19_GO:0032502 developmental process	-2.1	4.1	3.5	30182	67	547	5	0.91	0.41	2146|3280|4831|4851|9555	EZH2|HES1|NME2|NOTCH1|MACROH2A1	-0.85	MyList
GO Molecular Functions	21	GO:0002039	p53 binding		-2.1	4.1	3.5	30182	67	547	5	0.91	0.41	672|3329|6597|7157|29117	BRCA1|HSPD1|SMARCA4|TP53|BRD7	-0.85	MyList
GO Molecular Functions	21	GO:0016741	transferase activity, transferring one-carbon groups		-2.1	2.5	3	30182	221	547	10	1.8	0.57	471|1786|2146|6470|6839|7468|11091|23512|51504|79723	ATIC|DNMT1|EZH2|SHMT1|SUV39H1|NSD2|WDR5|SUZ12|TRMT112|SUV39H2	-0.85	MyList
GO Biological Processes	19	GO:1901699	cellular response to nitrogen compound	19_GO:0050896 response to stimulus	-2.1	1.8	2.8	30182	643	547	21	3.8	0.82	142|498|672|1017|1019|1495|1660|1786|2146|2730|3182|3843|5140|5641|5888|6470|7157|7351|8651|51520|64121	PARP1|ATP5F1A|BRCA1|CDK2|CDK4|CTNNA1|DHX9|DNMT1|EZH2|GCLM|HNRNPAB|IPO5|PDE3B|LGMN|RAD51|SHMT1|TP53|UCP2|SOCS1|LARS1|RRAGC	-0.85	MyList
GO Molecular Functions	21	GO:0019001	guanyl nucleotide binding		-2.1	2	2.9	30182	404	547	15	2.7	0.7	394|3320|4831|5874|5901|6009|7277|9221|9669|10124|10376|10383|51184|64121|203068	ARHGAP5|HSP90AA1|NME2|RAB27B|RAN|RHEB|TUBA4A|NOLC1|EIF5B|ARL4A|TUBA1B|TUBB4B|GPN3|RRAGC|TUBB	-0.85	MyList
GO Molecular Functions	21	GO:0032561	guanyl ribonucleotide binding		-2.1	2	2.9	30182	404	547	15	2.7	0.7	394|3320|4831|5874|5901|6009|7277|9221|9669|10124|10376|10383|51184|64121|203068	ARHGAP5|HSP90AA1|NME2|RAB27B|RAN|RHEB|TUBA4A|NOLC1|EIF5B|ARL4A|TUBA1B|TUBB4B|GPN3|RRAGC|TUBB	-0.85	MyList
GO Biological Processes	19	GO:0045785	positive regulation of cell adhesion	19_GO:0048518 positive regulation of biological process	-2.1	1.9	2.8	30182	482	547	17	3.1	0.74	708|861|865|961|1021|1803|3280|3329|3575|4192|6597|6850|7037|8651|9289|9448|29117	C1QBP|RUNX1|CBFB|CD47|CDK6|DPP4|HES1|HSPD1|IL7R|MDK|SMARCA4|SYK|TFRC|SOCS1|ADGRG1|MAP4K4|BRD7	-0.84	MyList
GO Biological Processes	19	GO:0002440	production of molecular mediator of immune response	19_GO:0002376 immune system process	-2.1	2.8	3.1	30182	155	547	8	1.5	0.51	2956|3329|4436|4683|7374|7441|7528|79915	MSH6|HSPD1|MSH2|NBN|UNG|VPREB1|YY1|ATAD5	-0.84	MyList
GO Biological Processes	19	GO:0046365	monosaccharide catabolic process	19_GO:0008152 metabolic process	-2.1	5.1	3.7	30182	43	547	4	0.73	0.36	2023|2584|5211|7157	ENO1|GALK1|PFKL|TP53	-0.84	MyList
GO Molecular Functions	21	GO:0019205	nucleobase-containing compound kinase activity		-2.1	5.1	3.7	30182	43	547	4	0.73	0.36	1841|2987|4831|7083	DTYMK|GUK1|NME2|TK1	-0.84	MyList
GO Biological Processes	19	GO:0045687	positive regulation of glial cell differentiation	19_GO:0032502 developmental process	-2.1	5.1	3.7	30182	43	547	4	0.73	0.36	3280|4192|4851|6009	HES1|MDK|NOTCH1|RHEB	-0.84	MyList
GO Biological Processes	19	GO:1904894	positive regulation of receptor signaling pathway via STAT	19_GO:0023052 signaling	-2.1	5.1	3.7	30182	43	547	4	0.73	0.36	3280|3575|3815|4851	HES1|IL7R|KIT|NOTCH1	-0.84	MyList
GO Molecular Functions	21	GO:0043028	cysteine-type endopeptidase regulator activity involved in apoptotic process		-2.1	5.1	3.7	30182	43	547	4	0.73	0.36	9994|10935|27018|51065	CASP8AP2|PRDX3|BEX3|RPS27L	-0.84	MyList
GO Molecular Functions	21	GO:0001046	core promoter sequence-specific DNA binding		-2.1	5.1	3.7	30182	43	547	4	0.73	0.36	2146|3015|6597|7157	EZH2|H2AZ1|SMARCA4|TP53	-0.84	MyList
GO Biological Processes	19	GO:0008625	extrinsic apoptotic signaling pathway via death domain receptors	19_GO:0023052 signaling	-2.1	5.1	3.7	30182	43	547	4	0.73	0.36	3148|6272|9994|27018	HMGB2|SORT1|CASP8AP2|BEX3	-0.84	MyList
GO Biological Processes	19	GO:0048713	regulation of oligodendrocyte differentiation	19_GO:0032502 developmental process	-2.1	5.1	3.7	30182	43	547	4	0.73	0.36	3280|4192|4851|6009	HES1|MDK|NOTCH1|RHEB	-0.84	MyList
GO Biological Processes	19	GO:0071763	nuclear membrane organization	19_GO:0009987 cellular process	-2.1	5.1	3.7	30182	43	547	4	0.73	0.36	5347|7443|8815|128866	PLK1|VRK1|BANF1|CHMP4B	-0.84	MyList
GO Biological Processes	19	GO:0051701	biological process involved in interaction with host	19_GO:0044419 biological process involved in interspecies interaction between organisms	-2.1	2.8	3.1	30182	156	547	8	1.5	0.51	1803|5478|6993|7037|10189|10572|80145|128866	DPP4|PPIA|DYNLT1|TFRC|ALYREF|SIVA1|THOC7|CHMP4B	-0.83	MyList
GO Biological Processes	19	GO:1902893	regulation of miRNA transcription	19_GO:0008152 metabolic process	-2.1	4.1	3.4	30182	68	547	5	0.91	0.41	4602|6597|7157|7528|57473	MYB|SMARCA4|TP53|YY1|ZNF512B	-0.83	MyList
GO Molecular Functions	21	GO:0019843	rRNA binding		-2.1	4.1	3.4	30182	68	547	5	0.91	0.41	6122|6205|6222|55052|65003	RPL3|RPS11|RPS18|MRPL20|MRPL11	-0.83	MyList
GO Biological Processes	19	GO:1902808	positive regulation of cell cycle G1/S phase transition	19_GO:0048518 positive regulation of biological process	-2.1	4.1	3.4	30182	68	547	5	0.91	0.41	896|2146|6240|6491|163786	CCND3|EZH2|RRM1|STIL|SASS6	-0.83	MyList
GO Biological Processes	19	GO:0032727	positive regulation of interferon-alpha production	19_GO:0048518 positive regulation of biological process	-2.1	7.2	4	30182	23	547	3	0.55	0.32	1660|3329|51284	DHX9|HSPD1|TLR7	-0.82	MyList
GO Biological Processes	19	GO:0009651	response to salt stress	19_GO:0050896 response to stimulus	-2.1	7.2	4	30182	23	547	3	0.55	0.32	231|3320|7157	AKR1B1|HSP90AA1|TP53	-0.82	MyList
GO Molecular Functions	21	GO:0043274	phospholipase binding		-2.1	7.2	4	30182	23	547	3	0.55	0.32	4001|6428|6850	LMNB1|SRSF3|SYK	-0.82	MyList
GO Biological Processes	19	GO:0034472	snRNA 3'-end processing	19_GO:0008152 metabolic process	-2.1	7.2	4	30182	23	547	3	0.55	0.32	11340|26173|56915	EXOSC8|INTS1|EXOSC5	-0.82	MyList
GO Biological Processes	19	GO:0071539	protein localization to centrosome	19_GO:0051179 localization	-2.1	7.2	4	30182	23	547	3	0.55	0.32	5108|6491|55125	PCM1|STIL|CEP192	-0.82	MyList
GO Biological Processes	19	GO:0030218	erythrocyte differentiation	19_GO:0042592 homeostatic process	-2.1	3.4	3.3	30182	96	547	6	1.1	0.45	3815|4602|6194|29127|54892|55646	KIT|MYB|RPS6|RACGAP1|NCAPG2|LYAR	-0.82	MyList
GO Biological Processes	19	GO:0014015	positive regulation of gliogenesis	19_GO:0032502 developmental process	-2.1	4	3.4	30182	69	547	5	0.91	0.41	1869|3280|4192|4851|6009	E2F1|HES1|MDK|NOTCH1|RHEB	-0.8	MyList
GO Biological Processes	19	GO:0070301	cellular response to hydrogen peroxide	19_GO:0050896 response to stimulus	-2.1	4	3.4	30182	69	547	5	0.91	0.41	847|1894|2146|5111|10494	CAT|ECT2|EZH2|PCNA|STK25	-0.8	MyList
GO Biological Processes	19	GO:0030308	negative regulation of cell growth	19_GO:0040007 growth	-2.1	2.6	3	30182	191	547	9	1.6	0.54	672|1031|2023|5931|6597|7157|7528|10507|23111	BRCA1|CDKN2C|ENO1|RBBP7|SMARCA4|TP53|YY1|SEMA4D|SPART	-0.8	MyList
GO Biological Processes	19	GO:0006511	ubiquitin-dependent protein catabolic process	19_GO:0008152 metabolic process	-2.1	1.8	2.8	30182	569	547	19	3.5	0.78	408|821|991|4738|5094|5689|5713|7398|8533|11065|25893|27338|29128|54764|55872|89853|92305|128866|201595	ARRB1|CANX|CDC20|NEDD8|PCBP2|PSMB1|PSMD7|USP1|COPS3|UBE2C|TRIM58|UBE2S|UHRF1|ZRANB1|PBK|MVB12B|TMEM129|CHMP4B|STT3B	-0.8	MyList
GO Biological Processes	19	GO:0051345	positive regulation of hydrolase activity	19_GO:0065007 biological regulation	-2.1	1.8	2.8	30182	569	547	19	3.5	0.78	444|1894|2146|3148|3329|3815|5111|5641|5721|6850|9141|9448|9824|9994|10507|27018|51065|51520|55920	ASPH|ECT2|EZH2|HMGB2|HSPD1|KIT|PCNA|LGMN|PSME2|SYK|PDCD5|MAP4K4|ARHGAP11A|CASP8AP2|SEMA4D|BEX3|RPS27L|LARS1|RCC2	-0.8	MyList
GO Biological Processes	19	GO:0007420	brain development	19_GO:0032502 developmental process	-2.1	1.7	2.7	30182	777	547	24	4.4	0.88	471|522|1021|1063|1869|2146|2177|3251|3280|4192|4851|5019|5108|5901|5931|6491|6628|7157|8655|9289|10971|23224|55212|259266	ATIC|ATP5PF|CDK6|CENPF|E2F1|EZH2|FANCD2|HPRT1|HES1|MDK|NOTCH1|OXCT1|PCM1|RAN|RBBP7|STIL|SNRPB|TP53|DYNLL1|ADGRG1|YWHAQ|SYNE2|BBS7|ASPM	-0.8	MyList
GO Biological Processes	19	GO:0051092	positive regulation of NF-kappaB transcription factor activity	19_GO:0008152 metabolic process	-2.1	2.8	3.1	30182	159	547	8	1.5	0.51	847|1660|4591|5478|7037|10935|25893|219790	CAT|DHX9|TRIM37|PPIA|TFRC|PRDX3|TRIM58|RTKN2	-0.79	MyList
GO Biological Processes	19	GO:0034248	regulation of amide metabolic process	19_GO:0008152 metabolic process	-2.1	1.8	2.7	30182	571	547	19	3.5	0.78	708|1660|2597|3192|3609|4904|5036|6470|6741|7157|8531|8570|9221|9669|11340|22916|51065|51247|56915	C1QBP|DHX9|GAPDH|HNRNPU|ILF3|YBX1|PA2G4|SHMT1|SSB|TP53|YBX3|KHSRP|NOLC1|EIF5B|EXOSC8|NCBP2|RPS27L|PAIP2|EXOSC5	-0.78	MyList
GO Molecular Functions	21	GO:0003955	NAD(P)H dehydrogenase (quinone) activity		-2.1	4.9	3.6	30182	45	547	4	0.73	0.36	4708|4712|4729|4835	NDUFB2|NDUFB6|NDUFV2|NQO2	-0.78	MyList
GO Biological Processes	19	GO:1902692	regulation of neuroblast proliferation	19_GO:0032502 developmental process	-2.1	4.9	3.6	30182	45	547	4	0.73	0.36	1495|4851|7157|259266	CTNNA1|NOTCH1|TP53|ASPM	-0.78	MyList
GO Biological Processes	19	GO:1902116	negative regulation of organelle assembly	19_GO:0048519 negative regulation of biological process	-2.1	4.9	3.6	30182	45	547	4	0.73	0.36	672|4591|9738|128866	BRCA1|TRIM37|CCP110|CHMP4B	-0.78	MyList
GO Biological Processes	19	GO:0051881	regulation of mitochondrial membrane potential	19_GO:0065007 biological regulation	-2.1	3.9	3.3	30182	70	547	5	0.91	0.41	142|2730|7351|10935|23111	PARP1|GCLM|UCP2|PRDX3|SPART	-0.78	MyList
GO Biological Processes	19	GO:0022407	regulation of cell-cell adhesion	19_GO:0050789 regulation of biological process	-2.1	1.9	2.8	30182	491	547	17	3.1	0.74	861|865|961|1803|3280|3329|3575|4192|4851|5897|6597|6850|7037|8651|11146|23240|29117	RUNX1|CBFB|CD47|DPP4|HES1|HSPD1|IL7R|MDK|NOTCH1|RAG2|SMARCA4|SYK|TFRC|SOCS1|GLMN|TMEM131L|BRD7	-0.78	MyList
GO Biological Processes	19	GO:0006886	intracellular protein transport	19_GO:0051179 localization	-2	1.7	2.7	30182	696	547	22	4	0.84	1211|1871|3320|3329|3837|3838|3843|4591|4851|5874|5901|6272|6850|7157|10124|10971|23204|51496|54832|55916|92305|128866	CLTA|E2F3|HSP90AA1|HSPD1|KPNB1|KPNA2|IPO5|TRIM37|NOTCH1|RAB27B|RAN|SORT1|SYK|TP53|ARL4A|YWHAQ|ARL6IP1|CTDSPL2|VPS13C|NXT2|TMEM129|CHMP4B	-0.78	MyList
GO Biological Processes	19	GO:1905508	protein localization to microtubule organizing center	19_GO:0051179 localization	-2	6.9	3.9	30182	24	547	3	0.55	0.32	5108|6491|55125	PCM1|STIL|CEP192	-0.78	MyList
GO Molecular Functions	21	GO:0003887	DNA-directed DNA polymerase activity		-2	6.9	3.9	30182	24	547	3	0.55	0.32	1791|5424|10714	DNTT|POLD1|POLD3	-0.78	MyList
GO Molecular Functions	21	GO:0140612	DNA damage sensor activity		-2	6.9	3.9	30182	24	547	3	0.55	0.32	2956|4436|5888	MSH6|MSH2|RAD51	-0.78	MyList
GO Molecular Functions	21	GO:0016895	exodeoxyribonuclease activity, producing 5'-phosphomonoesters		-2	6.9	3.9	30182	24	547	3	0.55	0.32	4361|5424|25996	MRE11|POLD1|REXO2	-0.78	MyList
GO Molecular Functions	21	GO:0004529	exodeoxyribonuclease activity		-2	6.9	3.9	30182	24	547	3	0.55	0.32	4361|5424|25996	MRE11|POLD1|REXO2	-0.78	MyList
GO Biological Processes	19	GO:0006213	pyrimidine nucleoside metabolic process	19_GO:0008152 metabolic process	-2	6.9	3.9	30182	24	547	3	0.55	0.32	1841|2079|7083	DTYMK|ERH|TK1	-0.78	MyList
GO Biological Processes	19	GO:0051147	regulation of muscle cell differentiation	19_GO:0032502 developmental process	-2	2.7	3	30182	161	547	8	1.5	0.51	1786|2146|3815|4851|4904|5725|7528|84525	DNMT1|EZH2|KIT|NOTCH1|YBX1|PTBP1|YY1|HOPX	-0.76	MyList
GO Biological Processes	19	GO:0019362	pyridine nucleotide metabolic process	19_GO:0008152 metabolic process	-2	3.9	3.3	30182	71	547	5	0.91	0.41	4190|6888|7086|9563|22934	MDH1|TALDO1|TKT|H6PD|RPIA	-0.76	MyList
GO Biological Processes	19	GO:0046496	nicotinamide nucleotide metabolic process	19_GO:0008152 metabolic process	-2	3.9	3.3	30182	71	547	5	0.91	0.41	4190|6888|7086|9563|22934	MDH1|TALDO1|TKT|H6PD|RPIA	-0.76	MyList
GO Biological Processes	19	GO:0044728	DNA methylation or demethylation	19_GO:0008152 metabolic process	-2	3.9	3.3	30182	71	547	5	0.91	0.41	1786|2146|3070|10155|285051	DNMT1|EZH2|HELLS|TRIM28|STPG4	-0.76	MyList
GO Molecular Functions	21	GO:0019207	kinase regulator activity		-2	2.3	2.9	30182	265	547	11	2	0.6	896|1019|1031|1154|1164|8651|9133|9535|9555|11113|54892	CCND3|CDK4|CDKN2C|CISH|CKS2|SOCS1|CCNB2|GMFG|MACROH2A1|CIT|NCAPG2	-0.76	MyList
GO Biological Processes	19	GO:0006356	regulation of transcription by RNA polymerase I	19_GO:0008152 metabolic process	-2	4.8	3.5	30182	46	547	4	0.73	0.36	6597|7913|9555|55646	SMARCA4|DEK|MACROH2A1|LYAR	-0.75	MyList
GO Cellular Components	20	GO:0008023	transcription elongation factor complex		-2	4.8	3.5	30182	46	547	4	0.73	0.36	4300|6749|11198|23168	MLLT3|SSRP1|SUPT16H|RTF1	-0.75	MyList
GO Biological Processes	19	GO:1990090	cellular response to nerve growth factor stimulus	19_GO:0050896 response to stimulus	-2	4.8	3.5	30182	46	547	4	0.73	0.36	142|1869|3280|6272	PARP1|E2F1|HES1|SORT1	-0.75	MyList
GO Biological Processes	19	GO:0043065	positive regulation of apoptotic process	19_GO:0048518 positive regulation of biological process	-2	1.9	2.7	30182	536	547	18	3.3	0.76	580|665|708|1075|1495|1869|1871|1894|3329|4605|4851|6194|6421|7153|7157|9141|10921|54870	BARD1|BNIP3L|C1QBP|CTSC|CTNNA1|E2F1|E2F3|ECT2|HSPD1|MYBL2|NOTCH1|RPS6|SFPQ|TOP2A|TP53|PDCD5|RNPS1|QRICH1	-0.75	MyList
GO Biological Processes	19	GO:0030183	B cell differentiation	19_GO:0002376 immune system process	-2	3	3.1	30182	130	547	7	1.3	0.48	2146|3815|4436|5897|6850|7157|7528	EZH2|KIT|MSH2|RAG2|SYK|TP53|YY1	-0.75	MyList
GO Biological Processes	19	GO:0045087	innate immune response	19_GO:0044419 biological process involved in interspecies interaction between organisms	-2	1.7	2.6	30182	745	547	23	4.2	0.86	142|708|961|1660|2597|3148|4841|5052|5094|6421|6850|7157|8519|10155|10383|10410|10581|25893|26472|51284|55646|92610|203068	PARP1|C1QBP|CD47|DHX9|GAPDH|HMGB2|NONO|PRDX1|PCBP2|SFPQ|SYK|TP53|IFITM1|TRIM28|TUBB4B|IFITM3|IFITM2|TRIM58|PPP1R14B|TLR7|LYAR|TIFA|TUBB	-0.74	MyList
GO Biological Processes	19	GO:0046626	regulation of insulin receptor signaling pathway	19_GO:0023052 signaling	-2	3.8	3.3	30182	72	547	5	0.91	0.41	896|1019|8651|64710|80318	CCND3|CDK4|SOCS1|NUCKS1|GKAP1	-0.74	MyList
GO Biological Processes	19	GO:0009064	glutamine family amino acid metabolic process	19_GO:0008152 metabolic process	-2	3.8	3.3	30182	72	547	5	0.91	0.41	440|2730|2752|7351|23564	ASNS|GCLM|GLUL|UCP2|DDAH2	-0.74	MyList

## Sheet: DN_Q
Category	CategoryID	GO	Description	PARENT_GO	LogP	Enrichment	Z-score	#TotalGeneInLibrary	#GeneInGO	#GeneInHitList	#GeneInGOAndHitList	%InGO	STDV %InGO	GeneID	Hits	Log(q-value)	GeneList
GO Biological Processes	19	GO:0006325	chromatin organization	19_GO:0009987 cellular process	-16	5.2	12	30182	633	356	39	11	1.7	546|1107|2033|2879|2908|3005|3021|5896|5897|6294|6597|7528|7917|8545|9324|10155|10336|10765|11176|22823|23429|23451|23468|23558|29072|29117|29128|29994|51742|55870|58487|80205|80314|84181|84333|91746|114825|196528|221037	ATRX|CHD3|EP300|GPX4|NR3C1|H1-0|H3-3B|RAG1|RAG2|SAFB|SMARCA4|YY1|BAG6|CGGBP1|HMGN3|TRIM28|PCGF3|KDM5B|BAZ2A|MTF2|RYBP|SF3B1|CBX5|WBP2|SETD2|BRD7|UHRF1|BAZ2B|ARID4B|ASH1L|CREBZF|CHD9|EPC1|CHD6|PCGF5|YTHDC1|PWWP2A|ARID2|JMJD1C	-12	MyList
GO Cellular Components	20	GO:0016607	nuclear speck		-13	5.7	11	30182	415	356	28	7.9	1.4	665|2908|5411|6430|6651|6915|6938|8227|8525|9295|9774|10521|10772|11176|22985|23360|23451|23524|25831|25957|26959|51747|55269|55893|57018|80145|81669|91746	BNIP3L|NR3C1|PNN|SRSF5|SON|TBXA2R|TCF12|AKAP17A|DGKZ|SRSF11|BCLAF1|DDX17|SRSF10|BAZ2A|ACIN1|FNBP4|SF3B1|SRRM2|HECTD1|PNISR|HBP1|LUC7L3|PSPC1|ZNF395|CCNL1|THOC7|CCNL2|YTHDC1	-8.9	MyList
GO Biological Processes	19	GO:0016071	mRNA metabolic process	19_GO:0008152 metabolic process	-13	4.6	10	30182	623	356	34	9.6	1.6	678|2081|3178|3187|3189|5094|5411|6430|6651|6879|7072|8227|9169|9295|9406|10181|10521|10772|22916|22985|23049|23283|23435|23451|23524|26986|51747|55629|55796|64062|80145|91746|92906|167227	ZFP36L2|ERN1|HNRNPA1|HNRNPH1|HNRNPH3|PCBP2|PNN|SRSF5|SON|TAF7|TIA1|AKAP17A|SCAF11|SRSF11|ZRANB2|RBM5|DDX17|SRSF10|NCBP2|ACIN1|SMG1|CSTF2T|TARDBP|SF3B1|SRRM2|PABPC1|LUC7L3|PNRC2|MBNL3|RBM26|THOC7|YTHDC1|HNRNPLL|DCP2	-8.9	MyList
GO Biological Processes	19	GO:0008380	RNA splicing	19_GO:0008152 metabolic process	-13	5.8	10	30182	394	356	27	7.6	1.4	2081|3178|3187|3189|5411|6430|6651|7072|8227|9169|9295|9406|10181|10521|10625|10772|22916|22985|23435|23451|23524|26986|51747|55796|64121|80145|91746	ERN1|HNRNPA1|HNRNPH1|HNRNPH3|PNN|SRSF5|SON|TIA1|AKAP17A|SCAF11|SRSF11|ZRANB2|RBM5|DDX17|IVNS1ABP|SRSF10|NCBP2|ACIN1|TARDBP|SF3B1|SRRM2|PABPC1|LUC7L3|MBNL3|RRAGC|THOC7|YTHDC1	-8.8	MyList
GO Biological Processes	19	GO:0043484	regulation of RNA splicing	19_GO:0008152 metabolic process	-12	8.9	12	30182	182	356	19	5.3	1.2	1195|2081|3178|3187|3189|6430|6651|7072|8087|8227|10181|10521|10772|26528|55796|57018|81669|91746|92906	CLK1|ERN1|HNRNPA1|HNRNPH1|HNRNPH3|SRSF5|SON|TIA1|FXR1|AKAP17A|RBM5|DDX17|SRSF10|DAZAP1|MBNL3|CCNL1|CCNL2|YTHDC1|HNRNPLL	-8.5	MyList
GO Biological Processes	19	GO:0006397	mRNA processing	19_GO:0008152 metabolic process	-12	5.1	9.7	30182	467	356	28	7.9	1.4	2081|3178|3187|3189|5411|6430|6651|7072|8227|9169|9295|9406|10181|10521|10772|22916|22985|23283|23435|23451|23524|26986|51747|55796|64062|80145|91746|92906	ERN1|HNRNPA1|HNRNPH1|HNRNPH3|PNN|SRSF5|SON|TIA1|AKAP17A|SCAF11|SRSF11|ZRANB2|RBM5|DDX17|SRSF10|NCBP2|ACIN1|CSTF2T|TARDBP|SF3B1|SRRM2|PABPC1|LUC7L3|MBNL3|RBM26|THOC7|YTHDC1|HNRNPLL	-8	MyList
GO Biological Processes	19	GO:0046649	lymphocyte activation	19_GO:0002376 immune system process	-10	4.8	8.9	30182	464	356	26	7.3	1.4	678|973|1021|2033|3280|3516|3575|3676|4602|4690|5896|5897|6850|6967|7001|7374|7528|7917|8227|9840|25831|27086|54440|55619|64421|112616	ZFP36L2|CD79A|CDK6|EP300|HES1|RBPJ|IL7R|ITGA4|MYB|NCK1|RAG1|RAG2|SYK|TRGC2|PRDX2|UNG|YY1|BAG6|AKAP17A|TESPA1|HECTD1|FOXP1|SASH3|DOCK10|DCLRE1C|CMTM7	-6.7	MyList
GO Molecular Functions	21	GO:0003682	chromatin binding		-10	4.3	8.6	30182	577	356	29	8.1	1.4	546|1025|1107|2033|3005|3021|3280|3516|4300|5897|6294|6597|7091|7528|8019|8028|8805|9324|10155|10274|22823|23468|23558|25836|51316|55870|84181|114825|221037	ATRX|CDK9|CHD3|EP300|H1-0|H3-3B|HES1|RBPJ|MLLT3|RAG2|SAFB|SMARCA4|TLE4|YY1|BRD3|MLLT10|TRIM24|HMGN3|TRIM28|STAG1|MTF2|CBX5|WBP2|NIPBL|PLAC8|ASH1L|CHD6|PWWP2A|JMJD1C	-6.7	MyList
GO Molecular Functions	21	GO:0042393	histone binding		-10	6.7	9.7	30182	241	356	19	5.3	1.2	546|1107|4300|5896|5897|6597|6879|8019|8028|8805|10765|11176|22823|23468|23613|29117|29128|84181|114825	ATRX|CHD3|MLLT3|RAG1|RAG2|SMARCA4|TAF7|BRD3|MLLT10|TRIM24|KDM5B|BAZ2A|MTF2|CBX5|ZMYND8|BRD7|UHRF1|CHD6|PWWP2A	-6.6	MyList
GO Biological Processes	19	GO:0032774	RNA biosynthetic process	19_GO:0008152 metabolic process	-9.5	4	8.2	30182	612	356	29	8.1	1.4	546|1025|2033|2969|3068|5094|6597|6879|8805|9412|9774|9969|10625|11176|22916|23168|23429|23469|29072|51316|51621|51742|55870|64121|65056|79871|80314|221037|221830	ATRX|CDK9|EP300|GTF2I|HDGF|PCBP2|SMARCA4|TAF7|TRIM24|MED21|BCLAF1|MED13|IVNS1ABP|BAZ2A|NCBP2|RTF1|RYBP|PHF3|SETD2|PLAC8|KLF13|ARID4B|ASH1L|RRAGC|GPBP1|RPAP2|EPC1|JMJD1C|POLR1F	-6.2	MyList
GO Molecular Functions	21	GO:0140030	modification-dependent protein binding		-9.5	7.8	9.8	30182	175	356	16	4.5	1.1	546|4300|5897|6597|6879|7917|8019|8805|11176|22823|23468|23613|29117|29128|79931|114825	ATRX|MLLT3|RAG2|SMARCA4|TAF7|BAG6|BRD3|TRIM24|BAZ2A|MTF2|CBX5|ZMYND8|BRD7|UHRF1|TNIP3|PWWP2A	-6.2	MyList
GO Biological Processes	19	GO:0030097	hemopoiesis	19_GO:0032502 developmental process	-9.4	3.9	8.1	30182	659	356	30	8.4	1.5	87|678|814|861|973|1021|2033|2872|2908|3516|3575|3676|4300|4602|5305|5896|5897|6850|7528|9840|22985|23215|23648|25831|27086|54440|55619|64421|112616|375387	ACTN1|ZFP36L2|CAMK4|RUNX1|CD79A|CDK6|EP300|MKNK2|NR3C1|RBPJ|IL7R|ITGA4|MLLT3|MYB|PIP4K2A|RAG1|RAG2|SYK|YY1|TESPA1|ACIN1|PRRC2C|SSBP3|HECTD1|FOXP1|SASH3|DOCK10|DCLRE1C|CMTM7|NRROS	-6.2	MyList
GO Biological Processes	19	GO:0045321	leukocyte activation	19_GO:0002376 immune system process	-9.3	4.1	8.2	30182	584	356	28	7.9	1.4	678|814|973|1021|2033|3280|3516|3575|3676|4602|4690|5896|5897|6850|6967|7001|7374|7528|7917|8227|9840|22918|25831|27086|54440|55619|64421|112616	ZFP36L2|CAMK4|CD79A|CDK6|EP300|HES1|RBPJ|IL7R|ITGA4|MYB|NCK1|RAG1|RAG2|SYK|TRGC2|PRDX2|UNG|YY1|BAG6|AKAP17A|TESPA1|CD93|HECTD1|FOXP1|SASH3|DOCK10|DCLRE1C|CMTM7	-6.1	MyList
GO Biological Processes	19	GO:0002521	leukocyte differentiation	19_GO:0032502 developmental process	-9.1	4.8	8.4	30182	406	356	23	6.5	1.3	678|814|861|973|1021|2033|2908|3516|3575|3676|4602|5896|5897|6850|7528|9840|25831|27086|54440|55619|64421|112616|375387	ZFP36L2|CAMK4|RUNX1|CD79A|CDK6|EP300|NR3C1|RBPJ|IL7R|ITGA4|MYB|RAG1|RAG2|SYK|YY1|TESPA1|HECTD1|FOXP1|SASH3|DOCK10|DCLRE1C|CMTM7|NRROS	-5.9	MyList
GO Biological Processes	19	GO:0006351	DNA-templated transcription	19_GO:0008152 metabolic process	-9.1	4	8	30182	599	356	28	7.9	1.4	546|1025|2033|2969|3068|6597|6879|8805|9412|9774|9969|10625|11176|22916|23168|23429|23469|29072|51316|51621|51742|55870|64121|65056|79871|80314|221037|221830	ATRX|CDK9|EP300|GTF2I|HDGF|SMARCA4|TAF7|TRIM24|MED21|BCLAF1|MED13|IVNS1ABP|BAZ2A|NCBP2|RTF1|RYBP|PHF3|SETD2|PLAC8|KLF13|ARID4B|ASH1L|RRAGC|GPBP1|RPAP2|EPC1|JMJD1C|POLR1F	-5.9	MyList
GO Biological Processes	19	GO:0097659	nucleic acid-templated transcription	19_GO:0008152 metabolic process	-9.1	3.9	8	30182	601	356	28	7.9	1.4	546|1025|2033|2969|3068|6597|6879|8805|9412|9774|9969|10625|11176|22916|23168|23429|23469|29072|51316|51621|51742|55870|64121|65056|79871|80314|221037|221830	ATRX|CDK9|EP300|GTF2I|HDGF|SMARCA4|TAF7|TRIM24|MED21|BCLAF1|MED13|IVNS1ABP|BAZ2A|NCBP2|RTF1|RYBP|PHF3|SETD2|PLAC8|KLF13|ARID4B|ASH1L|RRAGC|GPBP1|RPAP2|EPC1|JMJD1C|POLR1F	-5.9	MyList
GO Biological Processes	19	GO:0030098	lymphocyte differentiation	19_GO:0002376 immune system process	-8.9	5.8	8.7	30182	280	356	19	5.3	1.2	678|973|1021|2033|3516|3575|3676|4602|5896|5897|6850|7528|9840|25831|27086|54440|55619|64421|112616	ZFP36L2|CD79A|CDK6|EP300|RBPJ|IL7R|ITGA4|MYB|RAG1|RAG2|SYK|YY1|TESPA1|HECTD1|FOXP1|SASH3|DOCK10|DCLRE1C|CMTM7	-5.8	MyList
GO Biological Processes	19	GO:0001775	cell activation	19_GO:0032501 multicellular organismal process	-8.7	3.6	7.7	30182	705	356	30	8.4	1.5	678|814|973|1021|2033|3280|3516|3575|3676|4602|4690|5896|5897|6850|6967|7001|7374|7528|7917|8227|8525|9840|22918|25831|27086|28984|54440|55619|64421|112616	ZFP36L2|CAMK4|CD79A|CDK6|EP300|HES1|RBPJ|IL7R|ITGA4|MYB|NCK1|RAG1|RAG2|SYK|TRGC2|PRDX2|UNG|YY1|BAG6|AKAP17A|DGKZ|TESPA1|CD93|HECTD1|FOXP1|RGCC|SASH3|DOCK10|DCLRE1C|CMTM7	-5.6	MyList
GO Biological Processes	19	GO:1903131	mononuclear cell differentiation	19_GO:0032502 developmental process	-8.6	5.2	8.4	30182	324	356	20	5.6	1.2	678|814|973|1021|2033|3516|3575|3676|4602|5896|5897|6850|7528|9840|25831|27086|54440|55619|64421|112616	ZFP36L2|CAMK4|CD79A|CDK6|EP300|RBPJ|IL7R|ITGA4|MYB|RAG1|RAG2|SYK|YY1|TESPA1|HECTD1|FOXP1|SASH3|DOCK10|DCLRE1C|CMTM7	-5.6	MyList
GO Molecular Functions	21	GO:0008134	transcription factor binding		-8.4	3.8	7.6	30182	599	356	27	7.6	1.4	1025|2033|2969|3068|3280|3516|4824|6597|6879|6938|7029|7088|7091|7528|8545|8805|9324|9969|11176|22823|23013|23468|23558|23613|27086|84181|221037	CDK9|EP300|GTF2I|HDGF|HES1|RBPJ|NKX3-1|SMARCA4|TAF7|TCF12|TFDP2|TLE1|TLE4|YY1|CGGBP1|TRIM24|HMGN3|MED13|BAZ2A|MTF2|SPEN|CBX5|WBP2|ZMYND8|FOXP1|CHD6|JMJD1C	-5.4	MyList
GO Molecular Functions	21	GO:0140033	acetylation-dependent protein binding		-8.2	26	13	30182	23	356	7	2	0.74	4300|6597|8019|8805|11176|23613|29117	MLLT3|SMARCA4|BRD3|TRIM24|BAZ2A|ZMYND8|BRD7	-5.2	MyList
GO Molecular Functions	21	GO:0070577	lysine-acetylated histone binding		-8.2	26	13	30182	23	356	7	2	0.74	4300|6597|8019|8805|11176|23613|29117	MLLT3|SMARCA4|BRD3|TRIM24|BAZ2A|ZMYND8|BRD7	-5.2	MyList
GO Biological Processes	19	GO:0042113	B cell activation	19_GO:0002376 immune system process	-8.1	6.7	8.6	30182	189	356	15	4.2	1.1	973|2033|3516|3575|3676|5896|5897|6850|7374|7528|8227|54440|55619|64421|112616	CD79A|EP300|RBPJ|IL7R|ITGA4|RAG1|RAG2|SYK|UNG|YY1|AKAP17A|SASH3|DOCK10|DCLRE1C|CMTM7	-5.1	MyList
GO Biological Processes	19	GO:0040029	epigenetic regulation of gene expression	19_GO:0008152 metabolic process	-7.6	7.4	8.6	30182	149	356	13	3.7	0.99	546|2033|3005|8545|10336|11176|23558|29117|51742|58487|80314|84333|91746	ATRX|EP300|H1-0|CGGBP1|PCGF3|BAZ2A|WBP2|BRD7|ARID4B|CREBZF|EPC1|PCGF5|YTHDC1	-4.6	MyList
GO Biological Processes	19	GO:1902105	regulation of leukocyte differentiation	19_GO:0002376 immune system process	-7.2	4.8	7.4	30182	319	356	18	5.1	1.2	678|814|861|1021|3575|5896|5897|6597|6850|7001|9840|22985|23240|27086|29117|54440|84293|196528	ZFP36L2|CAMK4|RUNX1|CDK6|IL7R|RAG1|RAG2|SMARCA4|SYK|PRDX2|TESPA1|ACIN1|TMEM131L|FOXP1|BRD7|SASH3|PRXL2A|ARID2	-4.3	MyList
GO Molecular Functions	21	GO:0140297	DNA-binding transcription factor binding		-7.1	3.9	7	30182	478	356	22	6.2	1.3	2033|2969|3280|3516|4824|6597|6879|6938|7088|7091|7528|8545|8805|9324|9969|11176|23013|23468|23558|23613|27086|221037	EP300|GTF2I|HES1|RBPJ|NKX3-1|SMARCA4|TAF7|TCF12|TLE1|TLE4|YY1|CGGBP1|TRIM24|HMGN3|MED13|BAZ2A|SPEN|CBX5|WBP2|ZMYND8|FOXP1|JMJD1C	-4.2	MyList
GO Biological Processes	19	GO:1903311	regulation of mRNA metabolic process	19_GO:0008152 metabolic process	-7	4.6	7.2	30182	329	356	18	5.1	1.2	678|1025|3178|6294|6651|7072|8087|8531|10181|10521|10772|22916|23435|26528|26986|57690|91746|167227	ZFP36L2|CDK9|HNRNPA1|SAFB|SON|TIA1|FXR1|YBX3|RBM5|DDX17|SRSF10|NCBP2|TARDBP|DAZAP1|PABPC1|TNRC6C|YTHDC1|DCP2	-4.1	MyList
GO Biological Processes	19	GO:0032386	regulation of intracellular transport	19_GO:0051179 localization	-7	4.6	7.2	30182	332	356	18	5.1	1.2	665|4659|5108|6653|8021|9230|9648|9695|10155|11142|22902|22916|23435|25893|29072|51496|54543|128637	BNIP3L|PPP1R12A|PCM1|SORL1|NUP214|RAB11B|GCC2|EDEM1|TRIM28|PKIG|RUFY3|NCBP2|TARDBP|TRIM58|SETD2|CTDSPL2|TOMM7|TBC1D20	-4.1	MyList
GO Biological Processes	19	GO:0050684	regulation of mRNA processing	19_GO:0008152 metabolic process	-7	7.3	8.2	30182	139	356	12	3.4	0.96	1025|3178|6294|6651|7072|8087|10181|10521|10772|22916|26528|91746	CDK9|HNRNPA1|SAFB|SON|TIA1|FXR1|RBM5|DDX17|SRSF10|NCBP2|DAZAP1|YTHDC1	-4.1	MyList
GO Biological Processes	19	GO:1903706	regulation of hemopoiesis	19_GO:0002376 immune system process	-6.9	4.1	6.9	30182	415	356	20	5.6	1.2	678|814|861|1021|3575|4602|5896|5897|6597|6850|7001|9840|22985|23240|27086|29117|51621|54440|84293|196528	ZFP36L2|CAMK4|RUNX1|CDK6|IL7R|MYB|RAG1|RAG2|SMARCA4|SYK|PRDX2|TESPA1|ACIN1|TMEM131L|FOXP1|BRD7|KLF13|SASH3|PRXL2A|ARID2	-4	MyList
GO Biological Processes	19	GO:0006338	chromatin remodeling	19_GO:0009987 cellular process	-6.8	4.3	7	30182	378	356	19	5.3	1.2	546|1107|2033|3005|3021|6597|7528|10765|11176|23429|23451|23558|29072|29117|29994|80205|84181|114825|196528	ATRX|CHD3|EP300|H1-0|H3-3B|SMARCA4|YY1|KDM5B|BAZ2A|RYBP|SF3B1|WBP2|SETD2|BRD7|BAZ2B|CHD9|CHD6|PWWP2A|ARID2	-4	MyList
GO Biological Processes	19	GO:0006974	cellular response to DNA damage stimulus	19_GO:0050896 response to stimulus	-6.6	3.1	6.3	30182	736	356	27	7.6	1.4	546|755|1025|1027|1112|1791|2033|7156|7374|7528|7917|10155|23047|23049|23468|23613|25836|27086|29072|29128|51455|54386|56941|64421|79621|80314|83943	ATRX|CFAP410|CDK9|CDKN1B|FOXN3|DNTT|EP300|TOP3A|UNG|YY1|BAG6|TRIM28|PDS5B|SMG1|CBX5|ZMYND8|NIPBL|FOXP1|SETD2|UHRF1|REV1|TERF2IP|HMCES|DCLRE1C|RNASEH2B|EPC1|IMMP2L	-3.8	MyList
GO Biological Processes	19	GO:0045580	regulation of T cell differentiation	19_GO:0002376 immune system process	-6.6	6.1	7.5	30182	180	356	13	3.7	0.99	814|861|3575|5896|5897|6597|6850|7001|9840|23240|29117|54440|196528	CAMK4|RUNX1|IL7R|RAG1|RAG2|SMARCA4|SYK|PRDX2|TESPA1|TMEM131L|BRD7|SASH3|ARID2	-3.8	MyList
GO Biological Processes	19	GO:0045619	regulation of lymphocyte differentiation	19_GO:0002376 immune system process	-6.6	5.6	7.3	30182	212	356	14	3.9	1	678|814|861|3575|5896|5897|6597|6850|7001|9840|23240|29117|54440|196528	ZFP36L2|CAMK4|RUNX1|IL7R|RAG1|RAG2|SMARCA4|SYK|PRDX2|TESPA1|TMEM131L|BRD7|SASH3|ARID2	-3.8	MyList
GO Cellular Components	20	GO:0005667	transcription regulator complex		-6.6	3.6	6.6	30182	515	356	22	6.2	1.3	861|1107|2033|2672|3005|3068|3516|4602|6879|6938|7029|7088|7091|7528|9412|10155|10625|23013|23468|23648|53635|58487	RUNX1|CHD3|EP300|GFI1|H1-0|HDGF|RBPJ|MYB|TAF7|TCF12|TFDP2|TLE1|TLE4|YY1|MED21|TRIM28|IVNS1ABP|SPEN|CBX5|SSBP3|PTOV1|CREBZF	-3.8	MyList
GO Biological Processes	19	GO:0030183	B cell differentiation	19_GO:0002376 immune system process	-6.4	7.2	7.7	30182	130	356	11	3.1	0.92	973|2033|3516|3676|5896|5897|6850|7528|55619|64421|112616	CD79A|EP300|RBPJ|ITGA4|RAG1|RAG2|SYK|YY1|DOCK10|DCLRE1C|CMTM7	-3.6	MyList
GO Molecular Functions	21	GO:0003712	transcription coregulator activity		-6.1	3.5	6.3	30182	503	356	21	5.9	1.2	87|2033|3068|6597|7088|7091|8805|9412|9774|9969|10155|10521|10765|23013|23429|23558|23613|23648|29117|55749|221037	ACTN1|EP300|HDGF|SMARCA4|TLE1|TLE4|TRIM24|MED21|BCLAF1|MED13|TRIM28|DDX17|KDM5B|SPEN|RYBP|WBP2|ZMYND8|SSBP3|BRD7|CCAR1|JMJD1C	-3.4	MyList
GO Biological Processes	19	GO:0000398	mRNA splicing, via spliceosome	19_GO:0008152 metabolic process	-6.1	4.8	6.7	30182	267	356	15	4.2	1.1	3178|3187|3189|5411|6430|9169|10181|10521|10772|22916|23451|23524|26986|51747|91746	HNRNPA1|HNRNPH1|HNRNPH3|PNN|SRSF5|SCAF11|RBM5|DDX17|SRSF10|NCBP2|SF3B1|SRRM2|PABPC1|LUC7L3|YTHDC1	-3.4	MyList
GO Biological Processes	19	GO:0000377	RNA splicing, via transesterification reactions with bulged adenosine as nucleophile	19_GO:0008152 metabolic process	-6.1	4.8	6.7	30182	267	356	15	4.2	1.1	3178|3187|3189|5411|6430|9169|10181|10521|10772|22916|23451|23524|26986|51747|91746	HNRNPA1|HNRNPH1|HNRNPH3|PNN|SRSF5|SCAF11|RBM5|DDX17|SRSF10|NCBP2|SF3B1|SRRM2|PABPC1|LUC7L3|YTHDC1	-3.4	MyList
GO Molecular Functions	21	GO:0003729	mRNA binding		-6.1	3.3	6.1	30182	595	356	23	6.5	1.3	678|5094|6430|6470|7072|7073|8087|8531|10181|10521|22916|23013|23283|23435|23451|23524|26528|26986|51247|51747|91746|92906|124540	ZFP36L2|PCBP2|SRSF5|SHMT1|TIA1|TIAL1|FXR1|YBX3|RBM5|DDX17|NCBP2|SPEN|CSTF2T|TARDBP|SF3B1|SRRM2|DAZAP1|PABPC1|PAIP2|LUC7L3|YTHDC1|HNRNPLL|MSI2	-3.4	MyList
GO Molecular Functions	21	GO:0016922	nuclear receptor binding		-6.1	6.8	7.4	30182	138	356	11	3.1	0.92	2033|4824|6597|6879|8805|9324|9969|11176|23558|27086|221037	EP300|NKX3-1|SMARCA4|TAF7|TRIM24|HMGN3|MED13|BAZ2A|WBP2|FOXP1|JMJD1C	-3.4	MyList
GO Biological Processes	19	GO:0000375	RNA splicing, via transesterification reactions	19_GO:0008152 metabolic process	-6	4.7	6.7	30182	271	356	15	4.2	1.1	3178|3187|3189|5411|6430|9169|10181|10521|10772|22916|23451|23524|26986|51747|91746	HNRNPA1|HNRNPH1|HNRNPH3|PNN|SRSF5|SCAF11|RBM5|DDX17|SRSF10|NCBP2|SF3B1|SRRM2|PABPC1|LUC7L3|YTHDC1	-3.3	MyList
GO Biological Processes	19	GO:0016570	histone modification	19_GO:0008152 metabolic process	-6	3.9	6.3	30182	389	356	18	5.1	1.2	1107|2033|5896|6879|8028|10336|10765|11176|23168|29072|29128|51504|51742|55167|55870|80314|84333|221037	CHD3|EP300|RAG1|TAF7|MLLT10|PCGF3|KDM5B|BAZ2A|RTF1|SETD2|UHRF1|TRMT112|ARID4B|MSL2|ASH1L|EPC1|PCGF5|JMJD1C	-3.3	MyList
GO Biological Processes	19	GO:0008283	cell population proliferation	19_GO:0009987 cellular process	-6	3	5.9	30182	699	356	25	7	1.4	861|973|1025|1027|2081|2752|3280|3516|3575|3660|4824|5108|5897|6653|7001|7073|8805|9289|9788|23047|26173|26528|54440|79621|196528	RUNX1|CD79A|CDK9|CDKN1B|ERN1|GLUL|HES1|RBPJ|IL7R|IRF2|NKX3-1|PCM1|RAG2|SORL1|PRDX2|TIAL1|TRIM24|ADGRG1|MTSS1|PDS5B|INTS1|DAZAP1|SASH3|RNASEH2B|ARID2	-3.3	MyList
GO Cellular Components	20	GO:0034399	nuclear periphery		-5.8	6.3	7.1	30182	147	356	11	3.1	0.92	2672|3280|4602|6597|7528|10274|10969|29117|29128|55269|196528	GFI1|HES1|MYB|SMARCA4|YY1|STAG1|EBNA1BP2|BRD7|UHRF1|PSPC1|ARID2	-3.1	MyList
GO Cellular Components	20	GO:0005635	nuclear envelope		-5.7	3.5	6	30182	490	356	20	5.6	1.2	665|1070|2081|2879|3631|5108|6653|8021|9821|23468|23588|26173|55219|55749|79668|80314|128637|128866|200232|388799	BNIP3L|CETN3|ERN1|GPX4|INPP4A|PCM1|SORL1|NUP214|RB1CC1|CBX5|KLHDC2|INTS1|MACO1|CCAR1|PARP8|EPC1|TBC1D20|CHMP4B|FAM209A|FAM209B	-3	MyList
GO Cellular Components	20	GO:0016363	nuclear matrix		-5.5	6.7	7	30182	127	356	10	2.8	0.88	2672|3280|4602|6597|7528|10274|29117|29128|55269|196528	GFI1|HES1|MYB|SMARCA4|YY1|STAG1|BRD7|UHRF1|PSPC1|ARID2	-2.9	MyList
GO Molecular Functions	21	GO:0035064	methylated histone binding		-5.4	8.7	7.4	30182	78	356	8	2.2	0.79	546|5897|6879|22823|23468|23613|29128|114825	ATRX|RAG2|TAF7|MTF2|CBX5|ZMYND8|UHRF1|PWWP2A	-2.7	MyList
GO Cellular Components	20	GO:0005681	spliceosomal complex		-5.4	5.2	6.4	30182	197	356	12	3.4	0.96	3178|3187|3189|5411|8227|10181|10625|23451|23524|26986|51747|151903	HNRNPA1|HNRNPH1|HNRNPH3|PNN|AKAP17A|RBM5|IVNS1ABP|SF3B1|SRRM2|PABPC1|LUC7L3|CCDC12	-2.7	MyList
GO Molecular Functions	21	GO:0140034	methylation-dependent protein binding		-5.3	8.5	7.3	30182	80	356	8	2.2	0.79	546|5897|6879|22823|23468|23613|29128|114825	ATRX|RAG2|TAF7|MTF2|CBX5|ZMYND8|UHRF1|PWWP2A	-2.7	MyList
GO Biological Processes	19	GO:2001020	regulation of response to DNA damage stimulus	19_GO:0050896 response to stimulus	-5.3	4.1	6	30182	311	356	15	4.2	1.1	1025|4824|6597|6879|7528|8087|9774|10155|23049|29072|29117|54386|79621|80314|196528	CDK9|NKX3-1|SMARCA4|TAF7|YY1|FXR1|BCLAF1|TRIM28|SMG1|SETD2|BRD7|TERF2IP|RNASEH2B|EPC1|ARID2	-2.7	MyList
GO Biological Processes	19	GO:0048024	regulation of mRNA splicing, via spliceosome	19_GO:0008152 metabolic process	-5.3	7.1	6.9	30182	108	356	9	2.5	0.83	3178|6651|7072|8087|10181|10521|10772|26528|91746	HNRNPA1|SON|TIA1|FXR1|RBM5|DDX17|SRSF10|DAZAP1|YTHDC1	-2.6	MyList
GO Biological Processes	19	GO:0006259	DNA metabolic process	19_GO:0008152 metabolic process	-5.2	2.8	5.4	30182	770	356	25	7	1.4	546|1025|1791|5896|5897|7156|7374|7528|10155|11176|23047|23049|23613|25836|29072|29128|51455|54386|55704|55728|56941|64421|79621|80314|84057	ATRX|CDK9|DNTT|RAG1|RAG2|TOP3A|UNG|YY1|TRIM28|BAZ2A|PDS5B|SMG1|ZMYND8|NIPBL|SETD2|UHRF1|REV1|TERF2IP|CCDC88A|N4BP2|HMCES|DCLRE1C|RNASEH2B|EPC1|MND1	-2.6	MyList
GO Biological Processes	19	GO:0033365	protein localization to organelle	19_GO:0051179 localization	-5.2	2.8	5.4	30182	726	356	24	6.7	1.3	546|2804|3068|3842|5108|5552|6653|6850|7072|7917|8021|9648|9679|9695|10049|10540|10628|23558|23613|25836|54386|54543|83943|128866	ATRX|GOLGB1|HDGF|TNPO1|PCM1|SRGN|SORL1|SYK|TIA1|BAG6|NUP214|GCC2|FAM53B|EDEM1|DNAJB6|DCTN2|TXNIP|WBP2|ZMYND8|NIPBL|TERF2IP|TOMM7|IMMP2L|CHMP4B	-2.6	MyList
GO Biological Processes	19	GO:0080135	regulation of cellular response to stress	19_GO:0050896 response to stimulus	-5.2	2.8	5.4	30182	726	356	24	6.7	1.3	1025|2033|2081|2530|4690|4824|6597|6879|7528|7917|8087|8531|9774|9821|10049|10155|23049|27086|29072|29117|54386|79621|80314|196528	CDK9|EP300|ERN1|FUT8|NCK1|NKX3-1|SMARCA4|TAF7|YY1|BAG6|FXR1|YBX3|BCLAF1|RB1CC1|DNAJB6|TRIM28|SMG1|FOXP1|SETD2|BRD7|TERF2IP|RNASEH2B|EPC1|ARID2	-2.6	MyList
GO Biological Processes	19	GO:0044265	cellular macromolecule catabolic process	19_GO:0008152 metabolic process	-5.1	2.7	5.3	30182	779	356	25	7	1.4	678|2081|5094|7328|7917|9695|10616|10724|22916|23049|23588|25831|25893|26986|29128|54476|55629|55749|64777|79621|80267|84961|128866|167227|223082	ZFP36L2|ERN1|PCBP2|UBE2H|BAG6|EDEM1|RBCK1|OGA|NCBP2|SMG1|KLHDC2|HECTD1|TRIM58|PABPC1|UHRF1|RNF216|PNRC2|CCAR1|RMND5B|RNASEH2B|EDEM3|FBXL20|CHMP4B|DCP2|ZNRF2	-2.5	MyList
GO Biological Processes	19	GO:0051052	regulation of DNA metabolic process	19_GO:0008152 metabolic process	-5.1	3.1	5.5	30182	541	356	20	5.6	1.2	546|1025|3005|3178|3575|6597|6879|7528|10155|11176|23049|28984|29072|29117|54386|55704|56941|80314|167227|196528	ATRX|CDK9|H1-0|HNRNPA1|IL7R|SMARCA4|TAF7|YY1|TRIM28|BAZ2A|SMG1|RGCC|SETD2|BRD7|TERF2IP|CCDC88A|HMCES|EPC1|DCP2|ARID2	-2.5	MyList
GO Molecular Functions	21	GO:0140097	catalytic activity, acting on DNA		-5.1	4.5	6	30182	247	356	13	3.7	0.99	546|1107|1791|5896|6597|7156|7374|25836|51455|55728|64421|80205|84181	ATRX|CHD3|DNTT|RAG1|SMARCA4|TOP3A|UNG|NIPBL|REV1|N4BP2|DCLRE1C|CHD9|CHD6	-2.5	MyList
GO Molecular Functions	21	GO:0003727	single-stranded RNA binding		-5	7.7	6.9	30182	88	356	8	2.2	0.79	3178|3187|7072|8087|26528|26986|55342|124540	HNRNPA1|HNRNPH1|TIA1|FXR1|DAZAP1|PABPC1|STRBP|MSI2	-2.4	MyList
GO Biological Processes	19	GO:0045582	positive regulation of T cell differentiation	19_GO:0002376 immune system process	-5	6.6	6.6	30182	116	356	9	2.5	0.83	861|3575|5896|6597|6850|9840|29117|54440|196528	RUNX1|IL7R|RAG1|SMARCA4|SYK|TESPA1|BRD7|SASH3|ARID2	-2.4	MyList
GO Biological Processes	19	GO:0050863	regulation of T cell activation	19_GO:0002376 immune system process	-4.9	3.6	5.5	30182	377	356	16	4.5	1.1	814|861|961|3280|3575|4690|5896|5897|6597|6850|7001|9840|23240|29117|54440|196528	CAMK4|RUNX1|CD47|HES1|IL7R|NCK1|RAG1|RAG2|SMARCA4|SYK|PRDX2|TESPA1|TMEM131L|BRD7|SASH3|ARID2	-2.3	MyList
GO Biological Processes	19	GO:1903037	regulation of leukocyte cell-cell adhesion	19_GO:0050789 regulation of biological process	-4.9	3.6	5.5	30182	378	356	16	4.5	1.1	861|961|3280|3575|3676|4690|5896|5897|6597|6850|7001|9840|23240|29117|54440|196528	RUNX1|CD47|HES1|IL7R|ITGA4|NCK1|RAG1|RAG2|SMARCA4|SYK|PRDX2|TESPA1|TMEM131L|BRD7|SASH3|ARID2	-2.3	MyList
GO Molecular Functions	21	GO:0140640	catalytic activity, acting on a nucleic acid		-4.8	2.9	5.2	30182	611	356	21	5.9	1.2	546|1107|1791|1974|2081|5896|6597|7156|7374|9412|10521|25836|51455|55152|55728|64421|79731|80205|84181|167227|221830	ATRX|CHD3|DNTT|EIF4A2|ERN1|RAG1|SMARCA4|TOP3A|UNG|MED21|DDX17|NIPBL|REV1|DALRD3|N4BP2|DCLRE1C|NARS2|CHD9|CHD6|DCP2|POLR1F	-2.3	MyList
GO Biological Processes	19	GO:0033081	regulation of T cell differentiation in thymus	19_GO:0002376 immune system process	-4.8	16	8.3	30182	27	356	5	1.4	0.62	814|3575|5897|9840|23240	CAMK4|IL7R|RAG2|TESPA1|TMEM131L	-2.3	MyList
GO Molecular Functions	21	GO:0003714	transcription corepressor activity		-4.8	4.9	5.9	30182	190	356	11	3.1	0.92	3068|6597|7088|7091|10155|10765|23013|23429|23613|29117|55749	HDGF|SMARCA4|TLE1|TLE4|TRIM28|KDM5B|SPEN|RYBP|ZMYND8|BRD7|CCAR1	-2.2	MyList
GO Biological Processes	19	GO:0042110	T cell activation	19_GO:0002376 immune system process	-4.8	3.9	5.6	30182	304	356	14	3.9	1	678|1021|3280|3575|4602|4690|5896|5897|6850|6967|7001|9840|27086|54440	ZFP36L2|CDK6|HES1|IL7R|MYB|NCK1|RAG1|RAG2|SYK|TRGC2|PRDX2|TESPA1|FOXP1|SASH3	-2.2	MyList
GO Biological Processes	19	GO:0010720	positive regulation of cell development	19_GO:0032502 developmental process	-4.8	3.3	5.3	30182	432	356	17	4.8	1.1	861|1523|3280|3575|4076|5896|6597|6850|7852|9840|10507|22902|22985|23013|29117|54440|196528	RUNX1|CUX1|HES1|IL7R|CAPRIN1|RAG1|SMARCA4|SYK|CXCR4|TESPA1|SEMA4D|RUFY3|ACIN1|SPEN|BRD7|SASH3|ARID2	-2.2	MyList
GO Molecular Functions	21	GO:0061629	RNA polymerase II-specific DNA-binding transcription factor binding		-4.7	3.7	5.4	30182	348	356	15	4.2	1.1	2033|2969|3280|3516|4824|6597|6879|8805|9324|9969|11176|23013|23558|27086|221037	EP300|GTF2I|HES1|RBPJ|NKX3-1|SMARCA4|TAF7|TRIM24|HMGN3|MED13|BAZ2A|SPEN|WBP2|FOXP1|JMJD1C	-2.2	MyList
GO Biological Processes	19	GO:1903039	positive regulation of leukocyte cell-cell adhesion	19_GO:0048518 positive regulation of biological process	-4.6	4	5.5	30182	273	356	13	3.7	0.99	861|961|3280|3575|3676|4690|5896|6597|6850|9840|29117|54440|196528	RUNX1|CD47|HES1|IL7R|ITGA4|NCK1|RAG1|SMARCA4|SYK|TESPA1|BRD7|SASH3|ARID2	-2.1	MyList
GO Biological Processes	19	GO:0045621	positive regulation of lymphocyte differentiation	19_GO:0002376 immune system process	-4.6	5.9	6.1	30182	130	356	9	2.5	0.83	861|3575|5896|6597|6850|9840|29117|54440|196528	RUNX1|IL7R|RAG1|SMARCA4|SYK|TESPA1|BRD7|SASH3|ARID2	-2.1	MyList
GO Biological Processes	19	GO:0022407	regulation of cell-cell adhesion	19_GO:0050789 regulation of biological process	-4.6	3.1	5.1	30182	491	356	18	5.1	1.2	861|961|3280|3575|3676|4072|4690|5896|5897|6597|6850|7001|9840|23240|28984|29117|54440|196528	RUNX1|CD47|HES1|IL7R|ITGA4|EPCAM|NCK1|RAG1|RAG2|SMARCA4|SYK|PRDX2|TESPA1|TMEM131L|RGCC|BRD7|SASH3|ARID2	-2.1	MyList
GO Biological Processes	19	GO:0006281	DNA repair	19_GO:0050896 response to stimulus	-4.6	3.1	5.1	30182	493	356	18	5.1	1.2	546|1025|1791|7156|7374|7528|10155|23047|23049|23613|25836|29072|29128|51455|56941|64421|79621|80314	ATRX|CDK9|DNTT|TOP3A|UNG|YY1|TRIM28|PDS5B|SMG1|ZMYND8|NIPBL|SETD2|UHRF1|REV1|HMCES|DCLRE1C|RNASEH2B|EPC1	-2.1	MyList
GO Molecular Functions	21	GO:0070087	chromo shadow domain binding		-4.5	42	11	30182	6	356	3	0.84	0.48	546|10155|25836	ATRX|TRIM28|NIPBL	-2	MyList
GO Biological Processes	19	GO:0061038	uterus morphogenesis	19_GO:0022414 reproductive process	-4.5	42	11	30182	6	356	3	0.84	0.48	10765|25836|55870	KDM5B|NIPBL|ASH1L	-2	MyList
GO Biological Processes	19	GO:0051249	regulation of lymphocyte activation	19_GO:0002376 immune system process	-4.5	3	5	30182	503	356	18	5.1	1.2	678|814|861|961|3280|3575|4690|5896|5897|6597|6850|7001|9840|23240|29117|54440|56941|196528	ZFP36L2|CAMK4|RUNX1|CD47|HES1|IL7R|NCK1|RAG1|RAG2|SMARCA4|SYK|PRDX2|TESPA1|TMEM131L|BRD7|SASH3|HMCES|ARID2	-2	MyList
GO Cellular Components	20	GO:0016605	PML body		-4.4	6.5	6.1	30182	105	356	8	2.2	0.79	546|1025|1107|2872|7156|7750|23468|94241	ATRX|CDK9|CHD3|MKNK2|TOP3A|ZMYM2|CBX5|TP53INP1	-2	MyList
GO Cellular Components	20	GO:0000779	condensed chromosome, centromeric region		-4.4	5	5.7	30182	170	356	10	2.8	0.88	546|4659|6597|7756|10540|23157|23468|29117|128866|196528	ATRX|PPP1R12A|SMARCA4|ZNF207|DCTN2|SEPTIN6|CBX5|BRD7|CHMP4B|ARID2	-2	MyList
GO Biological Processes	19	GO:0006417	regulation of translation	19_GO:0008152 metabolic process	-4.4	3	5	30182	506	356	18	5.1	1.2	678|1974|2872|4076|4690|6470|7072|8087|8531|10767|22916|23435|26986|28969|51247|57690|124540|167227	ZFP36L2|EIF4A2|MKNK2|CAPRIN1|NCK1|SHMT1|TIA1|FXR1|YBX3|HBS1L|NCBP2|TARDBP|PABPC1|BZW2|PAIP2|TNRC6C|MSI2|DCP2	-2	MyList
GO Biological Processes	19	GO:0006913	nucleocytoplasmic transport	19_GO:0051179 localization	-4.4	4.1	5.4	30182	246	356	12	3.4	0.96	1027|3178|3842|6850|8021|9679|10628|22916|23049|51496|80145|91746	CDKN1B|HNRNPA1|TNPO1|SYK|NUP214|FAM53B|TXNIP|NCBP2|SMG1|CTDSPL2|THOC7|YTHDC1	-2	MyList
GO Biological Processes	19	GO:0051169	nuclear transport	19_GO:0051179 localization	-4.4	4.1	5.4	30182	246	356	12	3.4	0.96	1027|3178|3842|6850|8021|9679|10628|22916|23049|51496|80145|91746	CDKN1B|HNRNPA1|TNPO1|SYK|NUP214|FAM53B|TXNIP|NCBP2|SMG1|CTDSPL2|THOC7|YTHDC1	-2	MyList
GO Biological Processes	19	GO:0033151	V(D)J recombination	19_GO:0002376 immune system process	-4.4	20	8.5	30182	17	356	4	1.1	0.56	5896|5897|7528|64421	RAG1|RAG2|YY1|DCLRE1C	-2	MyList
GO Biological Processes	19	GO:0046822	regulation of nucleocytoplasmic transport	19_GO:0051179 localization	-4.4	6.3	6	30182	107	356	8	2.2	0.79	4659|8021|10155|11142|22916|23435|29072|51496	PPP1R12A|NUP214|TRIM28|PKIG|NCBP2|TARDBP|SETD2|CTDSPL2	-2	MyList
GO Biological Processes	19	GO:0030217	T cell differentiation	19_GO:0002376 immune system process	-4.4	4.9	5.6	30182	173	356	10	2.8	0.88	678|1021|3575|4602|5896|5897|6850|9840|27086|54440	ZFP36L2|CDK6|IL7R|MYB|RAG1|RAG2|SYK|TESPA1|FOXP1|SASH3	-1.9	MyList
GO Cellular Components	20	GO:0000775	chromosome, centromeric region		-4.3	4.1	5.3	30182	249	356	12	3.4	0.96	546|4659|6597|7756|10274|10540|23047|23157|23468|29117|128866|196528	ATRX|PPP1R12A|SMARCA4|ZNF207|STAG1|DCTN2|PDS5B|SEPTIN6|CBX5|BRD7|CHMP4B|ARID2	-1.9	MyList
GO Biological Processes	19	GO:0050870	positive regulation of T cell activation	19_GO:0002376 immune system process	-4.3	4.1	5.3	30182	249	356	12	3.4	0.96	861|961|3280|3575|4690|5896|6597|6850|9840|29117|54440|196528	RUNX1|CD47|HES1|IL7R|NCK1|RAG1|SMARCA4|SYK|TESPA1|BRD7|SASH3|ARID2	-1.9	MyList
GO Biological Processes	19	GO:0030518	intracellular steroid hormone receptor signaling pathway	19_GO:0023052 signaling	-4.3	9.2	6.7	30182	55	356	6	1.7	0.68	2908|4824|6294|6879|10521|23558	NR3C1|NKX3-1|SAFB|TAF7|DDX17|WBP2	-1.9	MyList
GO Biological Processes	19	GO:0000184	nuclear-transcribed mRNA catabolic process, nonsense-mediated decay	19_GO:0048519 negative regulation of biological process	-4.3	12	7.3	30182	34	356	5	1.4	0.62	22916|23049|26986|55629|167227	NCBP2|SMG1|PABPC1|PNRC2|DCP2	-1.9	MyList
GO Molecular Functions	21	GO:0090079	translation regulator activity, nucleic acid binding		-4.3	6.2	6	30182	109	356	8	2.2	0.79	1933|1968|1974|6470|8666|10767|26986|51247	EEF1B2|EIF2S3|EIF4A2|SHMT1|EIF3G|HBS1L|PABPC1|PAIP2	-1.9	MyList
GO Biological Processes	19	GO:0033044	regulation of chromosome organization	19_GO:0050789 regulation of biological process	-4.3	4.1	5.3	30182	250	356	12	3.4	0.96	546|3178|6597|7528|7756|10155|23049|26054|29117|54386|167227|196528	ATRX|HNRNPA1|SMARCA4|YY1|ZNF207|TRIM28|SMG1|SENP6|BRD7|TERF2IP|DCP2|ARID2	-1.9	MyList
GO Biological Processes	19	GO:0045596	negative regulation of cell differentiation	19_GO:0032502 developmental process	-4.3	2.6	4.7	30182	716	356	22	6.2	1.3	678|861|1021|3280|3516|4054|4602|4854|5108|5897|6597|6653|6993|7001|7528|10507|22902|23240|27086|51621|55796|94241	ZFP36L2|RUNX1|CDK6|HES1|RBPJ|LTBP3|MYB|NOTCH3|PCM1|RAG2|SMARCA4|SORL1|DYNLT1|PRDX2|YY1|SEMA4D|RUFY3|TMEM131L|FOXP1|KLF13|MBNL3|TP53INP1	-1.9	MyList
GO Biological Processes	19	GO:0000381	regulation of alternative mRNA splicing, via spliceosome	19_GO:0008152 metabolic process	-4.3	9.1	6.6	30182	56	356	6	1.7	0.68	3178|7072|8087|10181|10521|91746	HNRNPA1|TIA1|FXR1|RBM5|DDX17|YTHDC1	-1.9	MyList
GO Cellular Components	20	GO:0036464	cytoplasmic ribonucleoprotein granule		-4.3	4	5.3	30182	253	356	12	3.4	0.96	1025|4076|7072|7073|8087|23049|23215|23435|26986|55629|57690|167227	CDK9|CAPRIN1|TIA1|TIAL1|FXR1|SMG1|PRRC2C|TARDBP|PABPC1|PNRC2|TNRC6C|DCP2	-1.9	MyList
GO Biological Processes	19	GO:0018205	peptidyl-lysine modification	19_GO:0008152 metabolic process	-4.3	3.7	5.2	30182	294	356	13	3.7	0.99	2033|6879|7917|8028|10155|23168|26054|29072|51504|51742|55167|55870|80314	EP300|TAF7|BAG6|MLLT10|TRIM28|RTF1|SENP6|SETD2|TRMT112|ARID4B|MSL2|ASH1L|EPC1	-1.9	MyList
GO Molecular Functions	21	GO:0008420	RNA polymerase II CTD heptapeptide repeat phosphatase activity		-4.3	36	10	30182	7	356	3	0.84	0.48	10106|51496|79871	CTDSP2|CTDSPL2|RPAP2	-1.9	MyList
GO Biological Processes	19	GO:0034248	regulation of amide metabolic process	19_GO:0008152 metabolic process	-4.2	2.8	4.8	30182	571	356	19	5.3	1.2	678|1974|2872|4076|4690|6470|6653|7072|8087|8531|10767|22916|23435|26986|28969|51247|57690|124540|167227	ZFP36L2|EIF4A2|MKNK2|CAPRIN1|NCK1|SHMT1|SORL1|TIA1|FXR1|YBX3|HBS1L|NCBP2|TARDBP|PABPC1|BZW2|PAIP2|TNRC6C|MSI2|DCP2	-1.9	MyList
GO Biological Processes	19	GO:0019827	stem cell population maintenance	19_GO:0032502 developmental process	-4.2	6	5.8	30182	113	356	8	2.2	0.79	678|3280|3516|5108|9412|22823|23168|25836	ZFP36L2|HES1|RBPJ|PCM1|MED21|MTF2|RTF1|NIPBL	-1.9	MyList
GO Molecular Functions	21	GO:0140658	ATP-dependent chromatin remodeler activity		-4.2	12	7.1	30182	36	356	5	1.4	0.62	546|1107|6597|80205|84181	ATRX|CHD3|SMARCA4|CHD9|CHD6	-1.8	MyList
GO Biological Processes	19	GO:0006366	transcription by RNA polymerase II	19_GO:0008152 metabolic process	-4.2	3.5	5	30182	343	356	14	3.9	1	546|1025|2033|2969|6879|8805|9412|22916|23168|29072|51316|51621|51742|55870	ATRX|CDK9|EP300|GTF2I|TAF7|TRIM24|MED21|NCBP2|RTF1|SETD2|PLAC8|KLF13|ARID4B|ASH1L	-1.8	MyList
GO Cellular Components	20	GO:1904949	ATPase complex		-4.2	5.2	5.6	30182	147	356	9	2.5	0.83	517|1107|6597|7528|11176|23451|23545|29117|196528	ATP5MC2|CHD3|SMARCA4|YY1|BAZ2A|SF3B1|ATP6V0A2|BRD7|ARID2	-1.8	MyList
GO Cellular Components	20	GO:0098687	chromosomal region		-4.2	3.3	4.9	30182	390	356	15	4.2	1.1	546|3021|4659|6597|7756|10274|10540|23047|23157|23468|29117|54386|80145|128866|196528	ATRX|H3-3B|PPP1R12A|SMARCA4|ZNF207|STAG1|DCTN2|PDS5B|SEPTIN6|CBX5|BRD7|TERF2IP|THOC7|CHMP4B|ARID2	-1.8	MyList
GO Cellular Components	20	GO:0031519	PcG protein complex		-4.1	11	7	30182	37	356	5	1.4	0.62	1912|7528|10336|23429|84333	PHC2|YY1|PCGF3|RYBP|PCGF5	-1.8	MyList
GO Biological Processes	19	GO:1902107	positive regulation of leukocyte differentiation	19_GO:0002376 immune system process	-4.1	4.6	5.4	30182	184	356	10	2.8	0.88	861|3575|5896|6597|6850|9840|22985|29117|54440|196528	RUNX1|IL7R|RAG1|SMARCA4|SYK|TESPA1|ACIN1|BRD7|SASH3|ARID2	-1.8	MyList
GO Biological Processes	19	GO:1903708	positive regulation of hemopoiesis	19_GO:0002376 immune system process	-4.1	4.6	5.4	30182	184	356	10	2.8	0.88	861|3575|5896|6597|6850|9840|22985|29117|54440|196528	RUNX1|IL7R|RAG1|SMARCA4|SYK|TESPA1|ACIN1|BRD7|SASH3|ARID2	-1.8	MyList
GO Biological Processes	19	GO:0072594	establishment of protein localization to organelle	19_GO:0051179 localization	-4.1	3.4	5	30182	346	356	14	3.9	1	3842|6653|6850|7917|8021|9648|9679|9695|10628|23558|25836|54543|83943|128866	TNPO1|SORL1|SYK|BAG6|NUP214|GCC2|FAM53B|EDEM1|TXNIP|WBP2|NIPBL|TOMM7|IMMP2L|CHMP4B	-1.8	MyList
GO Biological Processes	19	GO:0001701	in utero embryonic development	19_GO:0032502 developmental process	-4.1	3.2	4.9	30182	392	356	15	4.2	1.1	689|2530|3280|3516|4245|8531|9412|10049|10155|23168|25831|26173|29072|79621|91746	BTF3|FUT8|HES1|RBPJ|MGAT1|YBX3|MED21|DNAJB6|TRIM28|RTF1|HECTD1|INTS1|SETD2|RNASEH2B|YTHDC1	-1.8	MyList
GO Biological Processes	19	GO:0098727	maintenance of cell number	19_GO:0032502 developmental process	-4.1	5.8	5.7	30182	117	356	8	2.2	0.79	678|3280|3516|5108|9412|22823|23168|25836	ZFP36L2|HES1|RBPJ|PCM1|MED21|MTF2|RTF1|NIPBL	-1.8	MyList
GO Biological Processes	19	GO:0033157	regulation of intracellular protein transport	19_GO:0051179 localization	-4.1	4.2	5.2	30182	224	356	11	3.1	0.92	665|5108|6653|9648|9695|10155|11142|22902|23435|51496|54543	BNIP3L|PCM1|SORL1|GCC2|EDEM1|TRIM28|PKIG|RUFY3|TARDBP|CTDSPL2|TOMM7	-1.8	MyList
GO Biological Processes	19	GO:0001890	placenta development	19_GO:0032502 developmental process	-4.1	5.1	5.5	30182	151	356	9	2.5	0.83	1027|3280|3516|10049|10155|25831|26528|29072|55870	CDKN1B|HES1|RBPJ|DNAJB6|TRIM28|HECTD1|DAZAP1|SETD2|ASH1L	-1.8	MyList
GO Molecular Functions	21	GO:0031490	chromatin DNA binding		-4.1	5.7	5.6	30182	118	356	8	2.2	0.79	546|2033|3005|3021|6597|9324|23558|221037	ATRX|EP300|H1-0|H3-3B|SMARCA4|HMGN3|WBP2|JMJD1C	-1.8	MyList
GO Biological Processes	19	GO:0046777	protein autophosphorylation	19_GO:0008152 metabolic process	-4.1	4.5	5.3	30182	188	356	10	2.8	0.88	814|1195|2081|2872|6850|8805|9821|10155|22848|23049	CAMK4|CLK1|ERN1|MKNK2|SYK|TRIM24|RB1CC1|TRIM28|AAK1|SMG1	-1.8	MyList
GO Molecular Functions	21	GO:0003697	single-stranded DNA binding		-4.1	5.7	5.6	30182	119	356	8	2.2	0.79	3178|5094|7156|23168|23635|23648|54386|56941	HNRNPA1|PCBP2|TOP3A|RTF1|SSBP2|SSBP3|TERF2IP|HMCES	-1.8	MyList
GO Biological Processes	19	GO:2000112	regulation of cellular macromolecule biosynthetic process	19_GO:0008152 metabolic process	-4	2.7	4.6	30182	594	356	19	5.3	1.2	678|1974|2872|4076|4690|6470|7072|8087|8531|9821|10767|22916|23435|26986|28969|51247|57690|124540|167227	ZFP36L2|EIF4A2|MKNK2|CAPRIN1|NCK1|SHMT1|TIA1|FXR1|YBX3|RB1CC1|HBS1L|NCBP2|TARDBP|PABPC1|BZW2|PAIP2|TNRC6C|MSI2|DCP2	-1.7	MyList
GO Biological Processes	19	GO:0033077	T cell differentiation in thymus	19_GO:0002376 immune system process	-4	8.1	6.1	30182	63	356	6	1.7	0.68	678|1021|3575|5896|5897|9840	ZFP36L2|CDK6|IL7R|RAG1|RAG2|TESPA1	-1.7	MyList
GO Cellular Components	20	GO:0035770	ribonucleoprotein granule		-4	3.8	5	30182	271	356	12	3.4	0.96	1025|4076|7072|7073|8087|23049|23215|23435|26986|55629|57690|167227	CDK9|CAPRIN1|TIA1|TIAL1|FXR1|SMG1|PRRC2C|TARDBP|PABPC1|PNRC2|TNRC6C|DCP2	-1.7	MyList
GO Biological Processes	19	GO:0016444	somatic cell DNA recombination	19_GO:0008152 metabolic process	-3.9	10	6.5	30182	41	356	5	1.4	0.62	5896|5897|7374|7528|64421	RAG1|RAG2|UNG|YY1|DCLRE1C	-1.6	MyList
GO Biological Processes	19	GO:0002562	somatic diversification of immune receptors via germline recombination within a single locus	19_GO:0002376 immune system process	-3.9	10	6.5	30182	41	356	5	1.4	0.62	5896|5897|7374|7528|64421	RAG1|RAG2|UNG|YY1|DCLRE1C	-1.6	MyList
GO Cellular Components	20	GO:0070603	SWI/SNF superfamily-type complex		-3.9	6.4	5.7	30182	93	356	7	2	0.74	1107|6597|7528|11176|23451|29117|196528	CHD3|SMARCA4|YY1|BAZ2A|SF3B1|BRD7|ARID2	-1.6	MyList
GO Cellular Components	20	GO:0000776	kinetochore		-3.9	4.8	5.2	30182	159	356	9	2.5	0.83	4659|6597|7756|10540|23157|23468|29117|128866|196528	PPP1R12A|SMARCA4|ZNF207|DCTN2|SEPTIN6|CBX5|BRD7|CHMP4B|ARID2	-1.6	MyList
GO Biological Processes	19	GO:0032388	positive regulation of intracellular transport	19_GO:0051179 localization	-3.9	4.3	5.1	30182	197	356	10	2.8	0.88	5108|6653|9695|10155|22902|22916|23435|51496|54543|128637	PCM1|SORL1|EDEM1|TRIM28|RUFY3|NCBP2|TARDBP|CTDSPL2|TOMM7|TBC1D20	-1.6	MyList
GO Biological Processes	19	GO:0000245	spliceosomal complex assembly	19_GO:0008152 metabolic process	-3.9	6.3	5.6	30182	94	356	7	2	0.74	6430|9169|10181|10772|23451|51747|91746	SRSF5|SCAF11|RBM5|SRSF10|SF3B1|LUC7L3|YTHDC1	-1.6	MyList
GO Biological Processes	19	GO:0022409	positive regulation of cell-cell adhesion	19_GO:0048518 positive regulation of biological process	-3.9	3.4	4.8	30182	321	356	13	3.7	0.99	861|961|3280|3575|3676|4690|5896|6597|6850|9840|29117|54440|196528	RUNX1|CD47|HES1|IL7R|ITGA4|NCK1|RAG1|SMARCA4|SYK|TESPA1|BRD7|SASH3|ARID2	-1.6	MyList
GO Molecular Functions	21	GO:0003713	transcription coactivator activity		-3.8	3.6	4.8	30182	282	356	12	3.4	0.96	87|2033|6597|8805|9412|9969|10155|10521|23558|23648|29117|55749	ACTN1|EP300|SMARCA4|TRIM24|MED21|MED13|TRIM28|DDX17|WBP2|SSBP3|BRD7|CCAR1	-1.6	MyList
GO Biological Processes	19	GO:0071345	cellular response to cytokine stimulus	19_GO:0050896 response to stimulus	-3.8	2.5	4.4	30182	719	356	21	5.9	1.2	678|961|1025|1974|3068|3280|3575|3676|4824|6470|6850|7091|7528|7852|8531|9774|10402|10765|22823|27086|221830	ZFP36L2|CD47|CDK9|EIF4A2|HDGF|HES1|IL7R|ITGA4|NKX3-1|SHMT1|SYK|TLE4|YY1|CXCR4|YBX3|BCLAF1|ST3GAL6|KDM5B|MTF2|FOXP1|POLR1F	-1.6	MyList
GO Molecular Functions	21	GO:0001046	core promoter sequence-specific DNA binding		-3.8	9.9	6.4	30182	43	356	5	1.4	0.62	2908|3021|6597|11176|27086	NR3C1|H3-3B|SMARCA4|BAZ2A|FOXP1	-1.6	MyList
GO Biological Processes	19	GO:0051251	positive regulation of lymphocyte activation	19_GO:0002376 immune system process	-3.8	3.4	4.7	30182	327	356	13	3.7	0.99	861|961|3280|3575|4690|5896|6597|6850|9840|29117|54440|56941|196528	RUNX1|CD47|HES1|IL7R|NCK1|RAG1|SMARCA4|SYK|TESPA1|BRD7|SASH3|HMCES|ARID2	-1.6	MyList
GO Biological Processes	19	GO:0048638	regulation of developmental growth	19_GO:0040007 growth	-3.8	3.4	4.7	30182	328	356	13	3.7	0.99	861|1027|3516|5897|7528|7852|8531|10507|22902|25836|27086|51316|54440	RUNX1|CDKN1B|RBPJ|RAG2|YY1|CXCR4|YBX3|SEMA4D|RUFY3|NIPBL|FOXP1|PLAC8|SASH3	-1.6	MyList
GO Biological Processes	19	GO:0016032	viral process	19_GO:0016032 viral process	-3.8	3.8	4.9	30182	243	356	11	3.1	0.92	156|2530|2672|4245|5094|6993|7852|8666|11320|128637|128866	GRK2|FUT8|GFI1|MGAT1|PCBP2|DYNLT1|CXCR4|EIF3G|MGAT4A|TBC1D20|CHMP4B	-1.5	MyList
GO Biological Processes	19	GO:0034968	histone lysine methylation	19_GO:0008152 metabolic process	-3.8	7.4	5.8	30182	69	356	6	1.7	0.68	8028|23168|29072|51504|51742|55870	MLLT10|RTF1|SETD2|TRMT112|ARID4B|ASH1L	-1.5	MyList
GO Biological Processes	19	GO:0010942	positive regulation of cell death	19_GO:0048518 positive regulation of biological process	-3.8	2.6	4.4	30182	621	356	19	5.3	1.2	665|1027|1509|2908|3676|4690|4824|6850|9774|10181|10616|10628|23429|27086|28984|55749|90427|94241|196527	BNIP3L|CDKN1B|CTSD|NR3C1|ITGA4|NCK1|NKX3-1|SYK|BCLAF1|RBM5|RBCK1|TXNIP|RYBP|FOXP1|RGCC|CCAR1|BMF|TP53INP1|ANO6	-1.5	MyList
GO Biological Processes	19	GO:2001022	positive regulation of response to DNA damage stimulus	19_GO:0048518 positive regulation of biological process	-3.8	4.6	5.1	30182	167	356	9	2.5	0.83	4824|6597|7528|8087|9774|10155|29117|80314|196528	NKX3-1|SMARCA4|YY1|FXR1|BCLAF1|TRIM28|BRD7|EPC1|ARID2	-1.5	MyList
GO Biological Processes	19	GO:0051168	nuclear export	19_GO:0051179 localization	-3.7	5.1	5.2	30182	132	356	8	2.2	0.79	1027|3178|8021|22916|23049|51496|80145|91746	CDKN1B|HNRNPA1|NUP214|NCBP2|SMG1|CTDSPL2|THOC7|YTHDC1	-1.5	MyList
GO Biological Processes	19	GO:0051276	chromosome organization	19_GO:0009987 cellular process	-3.7	2.8	4.4	30182	477	356	16	4.5	1.1	546|3005|3021|7156|7528|7756|7917|10274|10540|22985|23047|25836|54386|64421|84057|128866	ATRX|H1-0|H3-3B|TOP3A|YY1|ZNF207|BAG6|STAG1|DCTN2|ACIN1|PDS5B|NIPBL|TERF2IP|DCLRE1C|MND1|CHMP4B	-1.5	MyList
GO Biological Processes	19	GO:0016567	protein ubiquitination	19_GO:0008152 metabolic process	-3.7	2.5	4.3	30182	682	356	20	5.6	1.2	1154|5896|5897|7328|8805|10155|10336|10616|23588|25831|25893|29128|50717|54476|55167|55749|64777|79754|84333|223082	CISH|RAG1|RAG2|UBE2H|TRIM24|TRIM28|PCGF3|RBCK1|KLHDC2|HECTD1|TRIM58|UHRF1|DCAF8|RNF216|MSL2|CCAR1|RMND5B|ASB13|PCGF5|ZNRF2	-1.5	MyList
GO Biological Processes	19	GO:0046620	regulation of organ growth	19_GO:0040007 growth	-3.7	5.8	5.3	30182	102	356	7	2	0.74	861|3516|5897|7528|8531|27086|54440	RUNX1|RBPJ|RAG2|YY1|YBX3|FOXP1|SASH3	-1.5	MyList
GO Biological Processes	19	GO:1990830	cellular response to leukemia inhibitory factor	19_GO:0050896 response to stimulus	-3.7	5.8	5.3	30182	102	356	7	2	0.74	1974|6470|7091|9774|10765|22823|221830	EIF4A2|SHMT1|TLE4|BCLAF1|KDM5B|MTF2|POLR1F	-1.5	MyList
GO Biological Processes	19	GO:1990823	response to leukemia inhibitory factor	19_GO:0050896 response to stimulus	-3.6	5.8	5.3	30182	103	356	7	2	0.74	1974|6470|7091|9774|10765|22823|221830	EIF4A2|SHMT1|TLE4|BCLAF1|KDM5B|MTF2|POLR1F	-1.4	MyList
GO Biological Processes	19	GO:0015931	nucleobase-containing compound transport	19_GO:0051179 localization	-3.6	4	4.8	30182	212	356	10	2.8	0.88	961|1070|3178|8021|22916|23049|23180|55186|80145|91746	CD47|CETN3|HNRNPA1|NUP214|NCBP2|SMG1|RFTN1|SLC25A36|THOC7|YTHDC1	-1.4	MyList
GO Biological Processes	19	GO:0006403	RNA localization	19_GO:0051179 localization	-3.6	4.4	4.9	30182	174	356	9	2.5	0.83	1070|3178|7528|8021|22916|23049|23180|80145|91746	CETN3|HNRNPA1|YY1|NUP214|NCBP2|SMG1|RFTN1|THOC7|YTHDC1	-1.4	MyList
GO Biological Processes	19	GO:0006282	regulation of DNA repair	19_GO:0050896 response to stimulus	-3.6	4	4.8	30182	214	356	10	2.8	0.88	1025|6597|6879|7528|10155|29072|29117|54386|80314|196528	CDK9|SMARCA4|TAF7|YY1|TRIM28|SETD2|BRD7|TERF2IP|EPC1|ARID2	-1.4	MyList
GO Molecular Functions	21	GO:0043422	protein kinase B binding		-3.6	23	8	30182	11	356	3	0.84	0.48	5140|6430|55704	PDE3B|SRSF5|CCDC88A	-1.4	MyList
GO Biological Processes	19	GO:1990748	cellular detoxification	19_GO:0098754 detoxification	-3.6	5.7	5.2	30182	105	356	7	2	0.74	2098|2879|7001|9446|25824|84293|94241	ESD|GPX4|PRDX2|GSTO1|PRDX5|PRXL2A|TP53INP1	-1.4	MyList
GO Biological Processes	19	GO:0043401	steroid hormone mediated signaling pathway	19_GO:0023052 signaling	-3.6	6.8	5.5	30182	75	356	6	1.7	0.68	2908|4824|6294|6879|10521|23558	NR3C1|NKX3-1|SAFB|TAF7|DDX17|WBP2	-1.4	MyList
GO Molecular Functions	21	GO:0008266	poly(U) RNA binding		-3.6	13	6.6	30182	27	356	4	1.1	0.56	3187|26528|26986|124540	HNRNPH1|DAZAP1|PABPC1|MSI2	-1.4	MyList
GO Biological Processes	19	GO:0032968	positive regulation of transcription elongation by RNA polymerase II	19_GO:0048518 positive regulation of biological process	-3.6	8.7	5.9	30182	49	356	5	1.4	0.62	1025|9412|22916|23613|114825	CDK9|MED21|NCBP2|ZMYND8|PWWP2A	-1.4	MyList
GO Biological Processes	19	GO:0031056	regulation of histone modification	19_GO:0008152 metabolic process	-3.6	4.8	5	30182	141	356	8	2.2	0.79	1025|6879|11176|22823|23168|23451|23558|25836	CDK9|TAF7|BAZ2A|MTF2|RTF1|SF3B1|WBP2|NIPBL	-1.4	MyList
GO Biological Processes	19	GO:0043009	chordate embryonic development	19_GO:0032502 developmental process	-3.5	2.5	4.2	30182	648	356	19	5.3	1.2	689|2033|2530|3280|3516|4245|4824|8531|9412|10049|10155|23168|23648|25831|25836|26173|29072|79621|91746	BTF3|EP300|FUT8|HES1|RBPJ|MGAT1|NKX3-1|YBX3|MED21|DNAJB6|TRIM28|RTF1|SSBP3|HECTD1|NIPBL|INTS1|SETD2|RNASEH2B|YTHDC1	-1.4	MyList
GO Biological Processes	19	GO:0032446	protein modification by small protein conjugation	19_GO:0008152 metabolic process	-3.5	2.4	4.1	30182	756	356	21	5.9	1.2	1154|5896|5897|7328|8805|10155|10336|10616|23588|25831|25893|26054|29128|50717|54476|55167|55749|64777|79754|84333|223082	CISH|RAG1|RAG2|UBE2H|TRIM24|TRIM28|PCGF3|RBCK1|KLHDC2|HECTD1|TRIM58|SENP6|UHRF1|DCAF8|RNF216|MSL2|CCAR1|RMND5B|ASB13|PCGF5|ZNRF2	-1.4	MyList
GO Biological Processes	19	GO:0002694	regulation of leukocyte activation	19_GO:0002376 immune system process	-3.5	2.6	4.2	30182	598	356	18	5.1	1.2	678|814|861|961|3280|3575|4690|5896|5897|6597|6850|7001|9840|23240|29117|54440|56941|196528	ZFP36L2|CAMK4|RUNX1|CD47|HES1|IL7R|NCK1|RAG1|RAG2|SMARCA4|SYK|PRDX2|TESPA1|TMEM131L|BRD7|SASH3|HMCES|ARID2	-1.3	MyList
GO Cellular Components	20	GO:0017053	transcription repressor complex		-3.5	6.5	5.3	30182	78	356	6	1.7	0.68	2672|3005|3068|3516|23013|23468	GFI1|H1-0|HDGF|RBPJ|SPEN|CBX5	-1.3	MyList
GO Biological Processes	19	GO:0043068	positive regulation of programmed cell death	19_GO:0048518 positive regulation of biological process	-3.5	2.6	4.2	30182	553	356	17	4.8	1.1	665|1509|2908|3676|4690|4824|6850|9774|10181|10616|10628|23429|28984|55749|90427|94241|196527	BNIP3L|CTSD|NR3C1|ITGA4|NCK1|NKX3-1|SYK|BCLAF1|RBM5|RBCK1|TXNIP|RYBP|RGCC|CCAR1|BMF|TP53INP1|ANO6	-1.3	MyList
GO Molecular Functions	21	GO:0001221	transcription coregulator binding		-3.4	5.3	5	30182	111	356	7	2	0.74	1025|2033|3068|3280|6597|22823|84181	CDK9|EP300|HDGF|HES1|SMARCA4|MTF2|CHD6	-1.3	MyList
GO Molecular Functions	21	GO:0046966	nuclear thyroid hormone receptor binding		-3.4	12	6.3	30182	29	356	4	1.1	0.56	6879|9324|9969|221037	TAF7|HMGN3|MED13|JMJD1C	-1.3	MyList
GO Cellular Components	20	GO:0032585	multivesicular body membrane		-3.4	12	6.3	30182	29	356	4	1.1	0.56	5874|6653|128866|252839	RAB27B|SORL1|CHMP4B|TMEM9	-1.3	MyList
GO Biological Processes	19	GO:0048863	stem cell differentiation	19_GO:0032502 developmental process	-3.4	4.1	4.7	30182	184	356	9	2.5	0.83	1021|3280|3516|4072|4300|10507|22823|29072|124540	CDK6|HES1|RBPJ|EPCAM|MLLT3|SEMA4D|MTF2|SETD2|MSI2	-1.3	MyList
[truncated: 317 more rows]

## Sheet: DP_C1
Category	CategoryID	GO	Description	PARENT_GO	LogP	Enrichment	Z-score	#TotalGeneInLibrary	#GeneInGO	#GeneInHitList	#GeneInGOAndHitList	%InGO	STDV %InGO	GeneID	Hits	Log(q-value)	GeneList
[truncated: 1,304 more rows]

[truncated: 13 more sheets: DP_C2, DP_Q, CD2+γδ, CD2-γδ, T_entry, Treg1, Treg2, CD8_SP, CD4_SP, ISG_CD8, Cytotoxic_CD8, CD8αα, B]
