# Supplementary material for: Comparative transcriptome analysis of T lymphocyte subpopulations and identification of critical regulators defining porcine thymocyte identity
Source: Front Immunol. 2024 Feb 7;15:1339787. doi: 10.3389/fimmu.2024.1339787 (PMC10879363; doi:10.3389/fimmu.2024.1339787)
Supplement: Supplementary file 1 [file DataSheet_1.zip › Supplementary Tables/Supplementary Table9.xlsx]

## Sheet: CD4+ αβ T cells_DEGs
gene	p_val	avg_log2FC	pct.1	pct.2	p_val_adj	change
ENSSSCG00000032916	0	-1.30907	0.387	0	0	down
ENSSSCG00000004123	0	-1.48676	0.342	0	0	down
RWDD1	0	-1.59675	0.477	0	0	down
EEF1A1	0	-6.13998	1	0	0	down
IER3IP1	0	-1.27707	0.369	0	0	down
SERF2	0	-4.68277	1	0	0	down
ENSSSCG00000028092	0	-2.04085	0.495	0	0	down
CMTM7	0	-1.62928	0.414	0	0	down
ENSSSCG00000002707	0	-1.82301	0.568	0	0	down
ENSSSCG00000031462	0	-1.62497	0.405	0	0	down
ENSSSCG00000002918	0	-2.29581	0.64	0	0	down
PSMD8	0	-1.28675	0.369	0	0	down
ENSSSCG00000002963	0	-3.29293	0.856	0	0	down
ENSSSCG00000003046	0	-1.8852	0.559	0	0	down
SNRPD2	0	-3.07751	0.847	0	0	down
SELENOW	0	-1.55589	0.477	0.002	0	down
SNRNP70	0	-1.89894	0.505	0	0	down
ENSSSCG00000028414	0	-1.82565	0.514	0	0	down
MYL12A	0	-3.77346	0.946	0	0	down
UOX	0	-2.51634	0.766	0	0	down
SCP2	0	-1.79888	0.595	0.006	0	down
PRDX1	0	-1.38201	0.369	0	0	down
YBX1	0	-2.81564	0.775	0	0	down
BANF1	0	-2.55285	0.748	0	0	down
TMEM223	0	-1.51125	0.423	0	0	down
EEF1G	0	-3.10794	0.829	0	0	down
EIF3M	0	-1.55635	0.414	0	0	down
LDHA	0	-1.7143	0.486	0	0	down
PSMA1	0	-1.28564	0.342	0	0	down
ARF1	0	-1.79518	0.505	0	0	down
ENSSSCG00000013906	0	-5.36117	1	0	0	down
WDR83OS	0	-1.47547	0.423	0	0	down
UBL5	0	-3.02852	0.901	0	0	down
EIF3G	0	-2.43173	0.721	0	0	down
ENSSSCG00000024144	0	-1.38745	0.36	0	0	down
ARHGAP45	0	-1.63918	0.387	0	0	down
NSA2	0	-1.93851	0.523	0	0	down
NDUFA2	0	-1.61488	0.486	0	0	down
ENSSSCG00000033262	0	-5.50513	1	0	0	down
ENSSSCG00000009746	0	-2.3279	0.649	0	0	down
ENSSSCG00000010058	0	-1.44099	0.369	0	0	down
ENSSSCG00000035836	0	-1.48865	0.441	0	0	down
TOMM20	0	-1.38669	0.405	0	0	down
VDAC2	0	-1.56537	0.468	0	0	down
FAM204A	0	-1.63683	0.495	0	0	down
TIAL1	0	-1.57552	0.45	0	0	down
ACTR3	0	-2.67656	0.766	0	0	down
NDUFB3	0	-1.4181	0.387	0	0	down
LRRFIP1	0	-1.55752	0.405	0	0	down
TAF10	0	-1.86357	0.541	0	0	down
ENSSSCG00000039656	0	-1.99918	0.541	0	0	down
SPCS2	0	-1.80363	0.486	0	0	down
ATP5MG	0	-2.02415	0.586	0	0	down
MRFAP1	0	-1.77767	0.514	0	0	down
OSTC	0	-1.18213	0.342	0	0	down
ENSSSCG00000009240	0	-4.0019	0.775	0	0	down
SEPTIN1	0	-2.48418	0.694	0	0	down
SPNS1	0	-2.4688	0.721	0	0	down
NDUFAB1	0	-1.38552	0.36	0	0	down
ELOB	0	-3.12261	0.838	0	0	down
SNRPG	0	-2.3667	0.739	0	0	down
STPG4	0	-2.72188	0.757	0	0	down
EIF2AK2	0	-1.9684	0.505	0	0	down
ENSSSCG00000008659	0	-1.65224	0.486	0	0	down
ENSSSCG00000005959	0	-1.50361	0.423	0	0	down
ENSSSCG00000006193	0	-1.27815	0.36	0	0	down
HSPA6	0	-2.79658	0.541	0	0	down
ENSSSCG00000006452	0	-2.18702	0.414	0	0	down
ENSSSCG00000038991	0	-1.35816	0.342	0	0	down
KCNA3	0	-1.76482	0.441	0	0	down
TMSB4X	0	-7.07629	1	0	0	down
OGT	0	-1.47107	0.378	0	0	down
ENSSSCG00000012427	0	-4.85957	1	0.012	0	down
SEPTIN6	0	-2.47412	0.667	0	0	down
ENSSSCG00000030849	0	-5.16419	1	0	0	down
PSMG4	0	-1.40581	0.387	0	0	down
DEK	0	-2.26017	0.64	0	0	down
ZBTB22	0	-1.50842	0.441	0	0	down
NUDT3	0	-4.55561	0.991	0.049	0	down
ENSSSCG00000001930	0	-2.27392	0.595	0	0	down
PSME2	0	-1.70658	0.459	0	0	down
ENSSSCG00000002266	0	-1.652	0.423	0	0	down
ENSSSCG00000034230	0	-1.59533	0.45	0	0	down
ST13	0	-2.20528	0.604	0	0	down
ENSSSCG00000031381	0	-1.91293	0.577	0	0	down
PRR13	0	-1.62398	0.477	0	0	down
ERBB3	0	-3.87456	0.964	0.003	0	down
ENSSSCG00000039506	0	-3.35726	0.865	0.006	0	down
ENSSSCG00000033310	0	-5.75528	1	0	0	down
TMEM106C	0	-1.32882	0.342	0	0	down
HSP90B1	0	-1.74463	0.45	0	0	down
ATP6V0E1	0	-2.25839	0.676	0	0	down
ENSSSCG00000022760	0	-2.18356	0.658	0	0	down
ENSSSCG00000011000	0	-2.0661	0.604	0	0	down
TOP1	0	-1.81492	0.432	0	0	down
ENSSSCG00000007524	0	-3.4738	0.928	0	0	down
SEPTIN9	0	-1.99699	0.577	0	0	down
ENSSSCG00000036592	0	-2.2392	0.604	0	0	down
JPT1	0	-2.357	0.676	0	0	down
LUC7L3	0	-2.61639	0.748	0	0	down
ENSSSCG00000017913	0	-1.66336	0.486	0	0	down
ENSSSCG00000050244	0	-1.36488	0.387	0	0	down
NDUFA5	0	-1.29776	0.36	0	0	down
SEPTIN7	0	-2.65316	0.73	0	0	down
HNRNPA2B1	0	-3.51123	0.91	0	0	down
STK17A	0	-2.64957	0.694	0	0	down
ENSSSCG00000039894	0	-2.00983	0.505	0	0	down
AKAP17A	5.36976e-304	-1.23058	0.342	0	9.31009e-300	down
ENSSSCG00000003132	5.89267e-304	-1.25303	0.333	0	1.02167e-299	down
PGLS	5.89267e-304	-1.30097	0.333	0	1.02167e-299	down
ENSSSCG00000040854	5.89267e-304	-1.19607	0.333	0	1.02167e-299	down
ENSSSCG00000004050	9.90922e-296	-1.14033	0.324	0	1.71806e-291	down
NDUFB5	9.90922e-296	-1.20319	0.324	0	1.71806e-291	down
LSM4	9.90922e-296	-1.23808	0.324	0	1.71806e-291	down
PGAM1	9.90922e-296	-1.22634	0.324	0	1.71806e-291	down
ENSSSCG00000029752	9.90922e-296	-1.29715	0.324	0	1.71806e-291	down
ENSSSCG00000006928	9.90922e-296	-1.11246	0.324	0	1.71806e-291	down
LLPH	9.90922e-296	-1.28707	0.324	0	1.71806e-291	down
UQCRFS1	1.65218e-287	-1.12529	0.315	0	2.86456e-283	down
CD164	1.65219e-287	-1.23862	0.315	0	2.86456e-283	down
ENSSSCG00000000769	1.65219e-287	-1.0969	0.315	0	2.86456e-283	down
MAPRE1	1.65219e-287	-1.16663	0.315	0	2.86456e-283	down
ENSSSCG00000012452	2.73138e-279	-1.24656	0.306	0	4.73567e-275	down
AMD1	2.73139e-279	-1.1933	0.306	0	4.73568e-275	down
MAGOH	2.73139e-279	-1.11744	0.306	0	4.73568e-275	down
ENSSSCG00000029668	2.73139e-279	-1.29753	0.306	0	4.73568e-275	down
UBE2NL	2.73139e-279	-1.20869	0.306	0	4.73568e-275	down
C7H6orf125	4.47737e-271	-1.05641	0.297	0	7.76287e-267	down
PCNP	4.47738e-271	-1.08522	0.297	0	7.76288e-267	down
ENSSSCG00000038947	4.47738e-271	-1.13847	0.297	0	7.76288e-267	down
ENSSSCG00000000025	4.47738e-271	-1.19247	0.297	0	7.76288e-267	down
SMIM15	4.47738e-271	-1.14669	0.297	0	7.76288e-267	down
ENSSSCG00000035756	2.17358e-266	-1.13154	0.333	0.001	3.76855e-262	down
CMPK1	7.2777e-263	-1.01387	0.288	0	1.26181e-258	down
DENR	7.2777e-263	-1.12463	0.288	0	1.26181e-258	down
VBP1	7.2777e-263	-1.04051	0.288	0	1.26181e-258	down
ENSSSCG00000035992	7.2777e-263	-1.12001	0.288	0	1.26181e-258	down
ATP8A1	4.03124e-259	-1.95364	0.486	0.009	6.98936e-255	down
RABGAP1L	1.17303e-254	-1.28623	0.279	0	2.0338e-250	down
AKIRIN2	1.17303e-254	-1.04153	0.279	0	2.0338e-250	down
ENSSSCG00000050627	1.17303e-254	-1.28316	0.279	0	2.0338e-250	down
PA2G4	1.17303e-254	-1.10495	0.279	0	2.0338e-250	down
GIMAP4	1.17303e-254	-1.15123	0.279	0	2.0338e-250	down
SOCS1	2.37701e-252	-1.47988	0.351	0.002	4.12126e-248	down
ENSSSCG00000022295	2.46968e-251	-1.40846	0.378	0.004	4.28194e-247	down
TMEM208	1.87492e-246	-1.05417	0.27	0	3.25074e-242	down
MRPS21	1.87492e-246	-0.981226	0.27	0	3.25074e-242	down
C11orf98	1.87492e-246	-0.959329	0.27	0	3.25074e-242	down
SHFL	1.87492e-246	-0.99179	0.27	0	3.25074e-242	down
ENY2	1.87492e-246	-1.08864	0.27	0	3.25074e-242	down
PFDN6	1.87492e-246	-0.996534	0.27	0	3.25074e-242	down
ENSSSCG00000000359	1.87492e-246	-1.09478	0.27	0	3.25074e-242	down
C1QBP	1.87492e-246	-0.996683	0.27	0	3.25074e-242	down
NT5C3A	1.87492e-246	-0.870282	0.27	0	3.25074e-242	down
CMC1	2.9719e-238	-0.971531	0.261	0	5.15268e-234	down
DENND2C	2.9719e-238	-1.03989	0.261	0	5.15268e-234	down
ENSSSCG00000050320	2.97191e-238	-0.939505	0.261	0	5.15269e-234	down
FOXP1	2.97191e-238	-1.10166	0.261	0	5.15269e-234	down
NUTF2	2.97191e-238	-0.904114	0.261	0	5.15269e-234	down
SYPL1	2.97191e-238	-0.997212	0.261	0	5.15269e-234	down
ENSSSCG00000037777	2.97191e-238	-1.00782	0.261	0	5.15269e-234	down
HDAC7	2.97191e-238	-1.00957	0.261	0	5.15269e-234	down
ENSSSCG00000045541	2.97191e-238	-1.039	0.261	0	5.15269e-234	down
IMMP2L	2.97191e-238	-1.28934	0.261	0	5.15269e-234	down
DNAJB6	4.67177e-230	-1.18004	0.252	0	8.09992e-226	down
NIPSNAP3A	4.67178e-230	-1.09279	0.252	0	8.09994e-226	down
HNRNPUL1	4.67178e-230	-1.02169	0.252	0	8.09994e-226	down
ENSSSCG00000028423	4.67178e-230	-1.00894	0.252	0	8.09994e-226	down
FUBP1	4.67178e-230	-1.08254	0.252	0	8.09994e-226	down
GPBP1L1	4.67178e-230	-1.052	0.252	0	8.09994e-226	down
COPS4	4.67178e-230	-0.960825	0.252	0	8.09994e-226	down
ENSSSCG00000040535	4.67178e-230	-0.877125	0.252	0	8.09994e-226	down
CETN2	4.67178e-230	-0.901583	0.252	0	8.09994e-226	down
PAPOLA	4.67178e-230	-0.988264	0.252	0	8.09994e-226	down
UPF2	4.67178e-230	-0.98606	0.252	0	8.09994e-226	down
SNRPB	4.67178e-230	-0.993971	0.252	0	8.09994e-226	down
PSMD4	7.2836e-222	-0.963847	0.243	0	1.26283e-217	down
CD79A	7.98683e-217	-1.54123	0.45	0.01	1.38476e-212	down
XRN1	1.12629e-213	-1.04816	0.234	0	1.95275e-209	down
ENSSSCG00000031299	1.12629e-213	-0.902748	0.234	0	1.95275e-209	down
ENSSSCG00000014043	1.12629e-213	-0.930616	0.234	0	1.95275e-209	down
DIAPH1	1.12629e-213	-1.05051	0.234	0	1.95275e-209	down
ENSSSCG00000009610	1.12629e-213	-0.835198	0.234	0	1.95275e-209	down
ZFAND6	1.12629e-213	-0.884654	0.234	0	1.95275e-209	down
COX20	1.12629e-213	-0.908175	0.234	0	1.95275e-209	down
ENSSSCG00000018050	1.72748e-205	-0.935751	0.225	0	2.99511e-201	down
ENSSSCG00000033497	1.72749e-205	-0.85241	0.225	0	2.99512e-201	down
C18orf21	1.72749e-205	-0.989004	0.225	0	2.99512e-201	down
ENSSSCG00000013613	1.72749e-205	-0.895999	0.225	0	2.99512e-201	down
ENSSSCG00000022322	1.72749e-205	-1.17922	0.225	0	2.99512e-201	down
IKZF4	1.72749e-205	-1.04578	0.225	0	2.99512e-201	down
ENSSSCG00000026414	1.72749e-205	-0.926763	0.225	0	2.99512e-201	down
PCBP1	1.62298e-204	-1.74552	0.577	0.023	2.81392e-200	down
ENSSSCG00000042191	2.62828e-197	-0.850227	0.216	0	4.55691e-193	down
MTAP	2.62829e-197	-0.85441	0.216	0	4.55692e-193	down
ENSSSCG00000042026	2.62829e-197	-0.897706	0.216	0	4.55692e-193	down
PTPN2	2.62829e-197	-0.895702	0.216	0	4.55692e-193	down
PITPNB	2.62829e-197	-0.874761	0.216	0	4.55692e-193	down
ENSSSCG00000010448	2.62829e-197	-1.0301	0.216	0	4.55692e-193	down
ENSSSCG00000002459	2.62829e-197	-0.884713	0.216	0	4.55692e-193	down
ENSSSCG00000000394	2.62829e-197	-0.874921	0.216	0	4.55692e-193	down
APBB3	3.20969e-197	-0.896828	0.225	0	5.56495e-193	down
MAMDC4	1.53758e-193	-0.855393	0.252	0.001	2.66585e-189	down
RINL	2.1492e-192	-1.01242	0.27	0.002	3.72628e-188	down
RAD23B	3.96691e-189	-0.778769	0.207	0	6.87783e-185	down
ENSSSCG00000024019	3.96692e-189	-0.777031	0.207	0	6.87785e-185	down
MGAT2	3.96692e-189	-0.886578	0.207	0	6.87785e-185	down
CTRC	3.96692e-189	-0.859695	0.207	0	6.87785e-185	down
ENSSSCG00000033298	3.96692e-189	-0.842531	0.207	0	6.87785e-185	down
HNRNPA0	3.96692e-189	-0.8287	0.207	0	6.87785e-185	down
NFU1	3.96692e-189	-0.802547	0.207	0	6.87785e-185	down
ENSSSCG00000031661	3.96692e-189	-0.886173	0.207	0	6.87785e-185	down
FRG1	3.96692e-189	-0.819666	0.207	0	6.87785e-185	down
ZMYND8	3.96692e-189	-0.840858	0.207	0	6.87785e-185	down
ENSSSCG00000032235	3.96692e-189	-0.874891	0.207	0	6.87785e-185	down
EHBP1L1	4.69868e-189	-0.923289	0.216	0	8.14657e-185	down
ENSSSCG00000032599	6.74621e-186	-1.03957	0.243	0.001	1.16966e-181	down
SRSF3	3.34384e-181	-2.04786	0.631	0.034	5.79755e-177	down
IPO4	5.72215e-181	-0.821252	0.207	0	9.92106e-177	down
RSRC1	5.94008e-181	-0.821498	0.198	0	1.02989e-176	down
ENSSSCG00000002650	5.94008e-181	-0.843845	0.198	0	1.02989e-176	down
N4BP1	5.94008e-181	-0.83069	0.198	0	1.02989e-176	down
ENSSSCG00000013768	5.94008e-181	-0.923073	0.198	0	1.02989e-176	down
PPP3CB	5.94008e-181	-0.798905	0.198	0	1.02989e-176	down
COPS8	5.94008e-181	-0.832132	0.198	0	1.02989e-176	down
RHOB	5.94008e-181	-0.878522	0.198	0	1.02989e-176	down
PSMA5	5.94008e-181	-0.828694	0.198	0	1.02989e-176	down
IMP3	5.94008e-181	-0.773495	0.198	0	1.02989e-176	down
ORMDL2	5.94008e-181	-0.737632	0.198	0	1.02989e-176	down
SREK1IP1	5.94008e-181	-0.842068	0.198	0	1.02989e-176	down
PWWP2A	5.94008e-181	-0.763146	0.198	0	1.02989e-176	down
ENSSSCG00000027270	8.8253e-173	-0.737666	0.189	0	1.53013e-168	down
CCDC12	8.8253e-173	-0.723777	0.189	0	1.53013e-168	down
NR1H2	8.8253e-173	-0.858812	0.189	0	1.53013e-168	down
MYADM	8.8253e-173	-0.839015	0.189	0	1.53013e-168	down
VDAC1	8.8253e-173	-0.731255	0.189	0	1.53013e-168	down
ANTKMT	8.8253e-173	-0.773035	0.189	0	1.53013e-168	down
ENSSSCG00000005949	8.8253e-173	-0.816946	0.189	0	1.53013e-168	down
MYLIP	8.8253e-173	-0.774497	0.189	0	1.53013e-168	down
DERL2	8.8253e-173	-0.769621	0.189	0	1.53013e-168	down
UBA3	1.3011e-164	-0.669505	0.18	0	2.25584e-160	down
HNRNPL	1.3011e-164	-0.731995	0.18	0	2.25584e-160	down
SZRD1	1.3011e-164	-0.741899	0.18	0	2.25584e-160	down
GET3	1.3011e-164	-0.663001	0.18	0	2.25584e-160	down
ENSSSCG00000036280	1.3011e-164	-0.707248	0.18	0	2.25584e-160	down
NIBAN1	1.3011e-164	-0.868072	0.18	0	2.25584e-160	down
RBIS	1.3011e-164	-0.69266	0.18	0	2.25584e-160	down
SF3B4	1.3011e-164	-0.692849	0.18	0	2.25584e-160	down
GPS2	1.3011e-164	-0.749548	0.18	0	2.25584e-160	down
FMC1-LUC7L2	1.3011e-164	-0.787303	0.18	0	2.25584e-160	down
SNX17	3.17075e-164	-0.876158	0.243	0.002	5.49744e-160	down
KLF6	2.39117e-162	-1.09317	0.252	0.003	4.1458e-158	down
MXD4	3.17324e-157	-0.875673	0.189	0	5.50176e-153	down
AGBL4	1.90364e-156	-0.618316	0.171	0	3.30054e-152	down
ENSSSCG00000013082	1.90364e-156	-0.686944	0.171	0	3.30054e-152	down
SDAD1	1.90364e-156	-0.698238	0.171	0	3.30054e-152	down
ENSSSCG00000009211	1.90364e-156	-0.613241	0.171	0	3.30054e-152	down
ENSSSCG00000007982	1.90364e-156	-0.711859	0.171	0	3.30054e-152	down
HIST2H2BE	1.90364e-156	-0.844904	0.171	0	3.30054e-152	down
WRNIP1	1.90364e-156	-0.749459	0.171	0	3.30054e-152	down
SNRNP48	1.90364e-156	-0.680178	0.171	0	3.30054e-152	down
ENSSSCG00000050527	1.90364e-156	-0.719184	0.171	0	3.30054e-152	down
ENSSSCG00000026430	1.90364e-156	-0.721834	0.171	0	3.30054e-152	down
GHSR	5.96165e-151	-1.13895	0.243	0.003	1.03363e-146	down
ARHGEF39	1.39207e-149	-1.36359	0.324	0.008	2.41357e-145	down
ENDOV	2.12003e-149	-1.35045	0.324	0.008	3.67571e-145	down
LTV1	2.7645e-148	-0.747403	0.162	0	4.79309e-144	down
ENSSSCG00000004570	2.7645e-148	-0.677437	0.162	0	4.79309e-144	down
AK3	2.7645e-148	-0.789442	0.162	0	4.79309e-144	down
ENSSSCG00000005316	2.7645e-148	-0.712575	0.162	0	4.79309e-144	down
GABPA	2.7645e-148	-0.636111	0.162	0	4.79309e-144	down
ENSSSCG00000031349	2.7645e-148	-0.609933	0.162	0	4.79309e-144	down
ENSSSCG00000049412	2.7645e-148	-0.763267	0.162	0	4.79309e-144	down
ORMDL1	2.7645e-148	-0.662985	0.162	0	4.79309e-144	down
LRPPRC	2.7645e-148	-0.782169	0.162	0	4.79309e-144	down
MRPL33	2.7645e-148	-0.788957	0.162	0	4.79309e-144	down
ENSSSCG00000012560	2.7645e-148	-0.663847	0.162	0	4.79309e-144	down
ENSSSCG00000002020	2.7645e-148	-0.633189	0.162	0	4.79309e-144	down
PPP1R3D	2.7645e-148	-0.679178	0.162	0	4.79309e-144	down
NOL4L	7.04594e-145	-1.13442	0.297	0.007	1.22162e-140	down
MED12L	4.44506e-144	-0.837703	0.189	0.001	7.70684e-140	down
ENSSSCG00000037364	1.35964e-143	-2.2603	0.432	0.019	2.35734e-139	down
ARL6IP4	1.65646e-143	-0.916588	0.207	0.002	2.87197e-139	down
NET1	5.30262e-141	-0.809557	0.171	0	9.19367e-137	down
AKAP11	3.98541e-140	-0.651675	0.153	0	6.9099e-136	down
RGS3	3.98541e-140	-0.65834	0.153	0	6.90991e-136	down
ENSSSCG00000021991	3.98541e-140	-0.636671	0.153	0	6.90991e-136	down
PCDHGA4	3.98541e-140	-0.706737	0.153	0	6.90991e-136	down
TCHP	3.98541e-140	-0.693096	0.153	0	6.90991e-136	down
ZNF22	3.98541e-140	-0.646431	0.153	0	6.90991e-136	down
ENSSSCG00000045622	3.98541e-140	-0.683663	0.153	0	6.90991e-136	down
METTL5	3.98541e-140	-0.643427	0.153	0	6.90991e-136	down
ENSSSCG00000032573	3.98541e-140	-0.61205	0.153	0	6.90991e-136	down
LYPLA1	3.98541e-140	-0.630167	0.153	0	6.90991e-136	down
SLAMF6	3.98541e-140	-0.791303	0.153	0	6.90991e-136	down
SMS	3.98541e-140	-0.768778	0.153	0	6.90991e-136	down
ENSSSCG00000049384	3.98541e-140	-0.607561	0.153	0	6.90991e-136	down
C15orf40	3.98541e-140	-0.599272	0.153	0	6.90991e-136	down
ENSSSCG00000017106	3.98541e-140	-0.609447	0.153	0	6.90991e-136	down
RABL6	3.98541e-140	-0.701414	0.153	0	6.90991e-136	down
PACS1	5.31771e-136	-0.947128	0.234	0.003	9.21984e-132	down
IRAK1	5.22829e-132	-0.647438	0.153	0	9.0648e-128	down
GADD45G	5.70476e-132	-0.897038	0.144	0	9.89091e-128	down
ENSSSCG00000036556	5.70477e-132	-0.598554	0.144	0	9.89093e-128	down
ENSSSCG00000022401	5.70477e-132	-0.600795	0.144	0	9.89093e-128	down
TTC37	5.70477e-132	-0.660366	0.144	0	9.89093e-128	down
ENSSSCG00000008900	5.70477e-132	-0.595301	0.144	0	9.89093e-128	down
AP1AR	5.70477e-132	-0.706928	0.144	0	9.89093e-128	down
YWHAG	5.70477e-132	-0.633547	0.144	0	9.89093e-128	down
SLC66A3	5.70477e-132	-0.592049	0.144	0	9.89093e-128	down
ENSSSCG00000049524	5.70477e-132	-0.73563	0.144	0	9.89093e-128	down
ENSSSCG00000012290	5.70477e-132	-0.671619	0.144	0	9.89093e-128	down
GZMH	5.70477e-132	-1.2908	0.144	0	9.89093e-128	down
ENSSSCG00000017791	5.70477e-132	-0.728007	0.144	0	9.89093e-128	down
SSNA1	5.70477e-132	-0.610422	0.144	0	9.89093e-128	down
ENSSSCG00000022674	5.70477e-132	-0.694936	0.144	0	9.89093e-128	down
EGR1	1.1342e-129	-0.963731	0.207	0.002	1.96648e-125	down
AP2M1	6.75996e-128	-1.20264	0.315	0.01	1.17204e-123	down
AAK1	7.0697e-128	-1.13199	0.324	0.01	1.22574e-123	down
ANXA6	8.13176e-126	-1.34364	0.378	0.016	1.40988e-121	down
TARDBP	8.10978e-124	-0.662511	0.135	0	1.40607e-119	down
AGO4	8.10978e-124	-0.603413	0.135	0	1.40607e-119	down
ENSSSCG00000038829	8.10978e-124	-0.609125	0.135	0	1.40607e-119	down
ENSSSCG00000031636	8.10978e-124	-0.642459	0.135	0	1.40607e-119	down
GFI1	8.10978e-124	-0.593726	0.135	0	1.40607e-119	down
TMEM238	1.09231e-122	-0.705135	0.171	0.001	1.89384e-118	down
ST8SIA4	3.90452e-122	-0.813636	0.225	0.004	6.76965e-118	down
ENSSSCG00000016475	2.23618e-120	-3.64501	0.856	0.136	3.87709e-116	down
MGARP	2.44211e-120	-0.700191	0.18	0.002	4.23414e-116	down
HECA	3.27364e-120	-0.712485	0.18	0.002	5.67584e-116	down
ENSSSCG00000037445	1.00126e-118	-0.703421	0.189	0.002	1.73599e-114	down
PPP1R9B	9.92189e-117	-0.718337	0.144	0	1.72026e-112	down
ENSSSCG00000048205	1.14526e-115	-0.583792	0.126	0	1.98565e-111	down
FAM111A	1.14526e-115	-0.681034	0.126	0	1.98565e-111	down
SEPTIN11	1.14526e-115	-0.735869	0.126	0	1.98565e-111	down
OBI1	1.14526e-115	-0.607558	0.126	0	1.98565e-111	down
CTDSP2	1.9266e-115	-0.948867	0.216	0.004	3.34034e-111	down
COMMD9	6.3291e-115	-0.654541	0.162	0.001	1.09734e-110	down
UBE2M	1.10619e-109	-1.36675	0.441	0.028	1.91791e-105	down
GGCX	2.93514e-108	-1.21649	0.225	0.005	5.08895e-104	down
RGL2	1.03301e-107	-0.591322	0.126	0	1.79103e-103	down
TMEM204	1.18242e-107	-0.750646	0.18	0.002	2.05007e-103	down
IL16	1.45206e-106	-1.43511	0.378	0.02	2.51757e-102	down
IL1RL1	7.29205e-105	-1.16318	0.243	0.007	1.2643e-100	down
ENSSSCG00000025644	1.66195e-102	-1.88671	0.423	0.028	2.88149e-98	down
EIF3F	2.54156e-102	-2.25126	0.757	0.112	4.40655e-98	down
FABP6	2.7738e-102	-0.859884	0.153	0.001	4.80922e-98	down
RNF187	1.16243e-100	-0.897343	0.252	0.008	2.01542e-96	down
CRK	1.94111e-100	-1.49495	0.45	0.033	3.3655e-96	down
POP5	8.35733e-98	-0.582175	0.153	0.002	1.44899e-93	down
ENSSSCG00000032959	1.8232e-97	-1.06607	0.288	0.012	3.16107e-93	down
TNFRSF4	4.12112e-97	-2.35156	0.45	0.035	7.1452e-93	down
ENSSSCG00000010084	1.20405e-94	-0.599237	0.144	0.001	2.08759e-90	down
COQ4	1.26862e-94	-0.608652	0.144	0.001	2.19953e-90	down
ENSSSCG00000029160	7.28133e-94	-2.72057	0.559	0.061	1.26244e-89	down
ENSSSCG00000032810	3.11138e-91	-0.667643	0.099	0	5.39451e-87	down
ENSSSCG00000049515	3.11138e-91	-0.5874	0.099	0	5.39451e-87	down
TRIR	4.78417e-90	-1.61589	0.667	0.087	8.29479e-86	down
DDB1	1.14803e-89	-0.632249	0.153	0.002	1.99045e-85	down
TBC1D9B	6.73399e-89	-1.11011	0.306	0.016	1.16754e-84	down
TNFRSF9	1.00512e-86	-0.657683	0.117	0.001	1.74268e-82	down
PCGF3	6.05886e-84	-1.07038	0.288	0.015	1.05049e-79	down
HNRNPA1	2.59243e-82	-1.72503	0.631	0.086	4.49476e-78	down
XPO4	2.46182e-78	-0.960268	0.315	0.02	4.26831e-74	down
RAPGEF1	1.30181e-76	-0.580299	0.117	0.001	2.25708e-72	down
ARPP21	2.60667e-75	-0.601558	0.09	0	4.51945e-71	down
HNRNPA3	6.08887e-74	-1.55039	0.595	0.082	1.05569e-69	down
BLOC1S2	1.55412e-72	-0.594806	0.135	0.002	2.69454e-68	down
ENSSSCG00000035080	1.74958e-72	6.22953	0	1	3.03343e-68	up
ENSSSCG00000036296	1.89272e-72	6.02982	0	1	3.28159e-68	up
ENSSSCG00000003930	1.89272e-72	6.48362	0	1	3.28159e-68	up
ENSSSCG00000012119	1.89272e-72	7.40199	0	1	3.28159e-68	up
ENSSSCG00000035768	2.04752e-72	6.09038	0	1	3.54999e-68	up
ENSSSCG00000004489	2.80354e-72	6.08204	0	0.999	4.86078e-68	up
ENSSSCG00000039740	4.62706e-72	4.24193	0.306	0.998	8.0224e-68	up
KXD1	4.85519e-72	5.37877	0	0.997	8.41793e-68	up
ENSSSCG00000017239	6.64197e-72	5.30011	0	0.996	1.15158e-67	up
ENSSSCG00000014855	8.39984e-72	5.86986	0	0.995	1.45636e-67	up
ENSSSCG00000017509	1.2418e-71	5.21555	0	0.994	2.15303e-67	up
ENSSSCG00000013597	1.56968e-71	5.30642	0	0.993	2.72151e-67	up
ENSSSCG00000025928	1.69712e-71	5.19403	0	0.993	2.94247e-67	up
SATB1	1.71454e-71	-1.69378	0.342	0.027	2.97267e-67	down
DAZAP1	1.74372e-71	-1.69238	0.685	0.118	3.02327e-67	down
ENSSSCG00000037030	2.50663e-71	5.10998	0	0.992	4.346e-67	up
CXCR6	4.08897e-71	-0.673853	0.099	0.001	7.08946e-67	down
ENSSSCG00000008170	5.05132e-71	5.14779	0	0.99	8.75798e-67	up
ENSSSCG00000039460	5.45975e-71	5.18373	0	0.989	9.46611e-67	up
ENSSSCG00000009303	1.01623e-70	4.99817	0	0.987	1.76193e-66	up
KRT10	9.69462e-70	-0.967286	0.333	0.025	1.68085e-65	down
ENSSSCG00000024974	1.90849e-69	4.89896	0	0.978	3.30893e-65	up
ERAP1	2.12929e-68	-0.930771	0.225	0.011	3.69177e-64	down
ENSSSCG00000039046	4.04659e-68	4.57608	0	0.969	7.01597e-64	up
ENSSSCG00000011952	8.63703e-68	4.49845	0	0.966	1.49749e-63	up
ENSSSCG00000034448	1.14529e-67	1.85214	0.991	1	1.9857e-63	up
ENSSSCG00000027573	4.54434e-67	4.52741	0	0.961	7.87898e-63	up
UBAC1	4.48929e-66	-0.792104	0.243	0.014	7.78353e-62	down
ADAR	5.0729e-66	-0.593734	0.144	0.004	8.7954e-62	down
H3F3A	2.0839e-65	3.45399	0.297	0.967	3.61307e-61	up
ZNRF2	5.28533e-65	-0.990672	0.27	0.018	9.16371e-61	down
ENSSSCG00000033697	1.29788e-64	4.67744	0	0.942	2.25026e-60	up
ENSSSCG00000013064	2.51408e-64	4.16066	0	0.94	4.35892e-60	up
COX6C	5.62696e-64	4.02972	0	0.938	9.75601e-60	up
MAPKAPK2	1.23316e-63	-0.633946	0.144	0.004	2.13805e-59	down
MYL6	1.56277e-63	4.18429	0	0.934	2.70954e-59	up
CHMP2A	2.11133e-63	-1.45208	0.577	0.088	3.66063e-59	down
CD52	2.24839e-63	5.29648	0	0.933	3.89826e-59	up
ENSSSCG00000033500	1.47711e-62	3.90428	0	0.927	2.56102e-58	up
ND3	2.33862e-61	-2.46223	1	0.595	4.05471e-57	down
ENSSSCG00000033721	2.1911e-60	3.9556	0.063	0.922	3.79893e-56	up
CAVIN3	1.53371e-59	-0.914531	0.189	0.009	2.65914e-55	down
NABP2	1.6442e-59	-0.628195	0.144	0.004	2.85072e-55	down
ENSSSCG00000003691	2.05364e-59	3.86022	0	0.902	3.5606e-55	up
ENSSSCG00000003236	4.11195e-59	-1.50559	0.342	0.034	7.1293e-55	down
ENSSSCG00000004945	1.01631e-58	3.86653	0	0.896	1.76207e-54	up
OAS1	1.11203e-58	-0.617225	0.063	0	1.92803e-54	down
PLAC8	2.67414e-58	4.29111	0	0.893	4.63642e-54	up
ESYT1	4.11868e-58	-0.630365	0.126	0.003	7.14097e-54	down
BCL7C	5.72755e-58	-1.15641	0.387	0.043	9.93042e-54	down
CD81	9.60921e-57	-2.11706	0.919	0.373	1.66604e-52	down
ZBTB1	2.86132e-56	-0.734473	0.207	0.012	4.96096e-52	down
TOX2	1.69328e-55	-0.740765	0.108	0.002	2.93582e-51	down
ATP5F1E	2.19971e-55	3.59822	0	0.869	3.81386e-51	up
ENSSSCG00000006081	6.94752e-55	-1.41501	1	0.878	1.20456e-50	down
ENSSSCG00000008433	1.4094e-54	3.57809	0	0.862	2.44362e-50	up
MX1	6.00313e-54	-2.37573	0.45	0.068	1.04082e-49	down
MTERF3	1.35727e-53	-1.16868	0.468	0.067	2.35323e-49	down
ENSSSCG00000037885	1.70297e-53	4.25978	0	0.853	2.95261e-49	up
RRM1	3.26721e-53	-0.670558	0.171	0.008	5.66469e-49	down
ENSSSCG00000028485	3.71477e-53	3.41889	0	0.85	6.44067e-49	up
SKIL	6.2752e-53	-1.29145	0.423	0.057	1.08799e-48	down
PLEC	7.45124e-53	-0.609346	0.144	0.005	1.2919e-48	down
COX2	8.23754e-53	-1.05546	1	0.999	1.42822e-48	down
QDPR	6.91718e-52	-0.85765	0.243	0.018	1.1993e-47	down
IFI44	2.44597e-50	-0.951499	0.261	0.022	4.24082e-46	down
SIPA1	1.09469e-49	-1.14431	0.333	0.038	1.89798e-45	down
ICK	1.09884e-49	-0.581825	0.153	0.007	1.90517e-45	down
SRSF7	3.76165e-49	-1.66144	0.829	0.256	6.52194e-45	down
ND1	5.17575e-49	-1.64903	0.991	0.807	8.97372e-45	down
BOD1L1	1.08464e-47	-1.3829	0.441	0.069	1.88055e-43	down
BTG1	1.74364e-46	2.71587	0.189	0.864	3.02313e-42	up
ENSSSCG00000039139	4.33098e-46	-0.823366	0.216	0.016	7.50904e-42	down
LTB	7.71134e-46	3.92756	0	0.784	1.33699e-41	up
CD3G	1.16154e-45	3.17096	0	0.782	2.01388e-41	up
ENSSSCG00000036350	1.23143e-45	3.14705	0	0.782	2.13506e-41	up
TPT1	1.38451e-45	-1.0652	1	0.995	2.40047e-41	down
EIF3K	1.25147e-44	3.13134	0	0.772	2.16979e-40	up
PSPC1	1.4714e-44	-0.99083	0.315	0.037	2.55112e-40	down
SRSF11	6.7961e-43	-1.33234	0.559	0.117	1.17831e-38	down
G6PC3	1.18636e-42	-0.608453	0.126	0.005	2.0569e-38	down
ENSSSCG00000030801	1.30015e-42	-1.19527	0.297	0.035	2.25419e-38	down
UBE2S	5.37234e-42	-0.731859	0.171	0.011	9.31456e-38	down
ENSSSCG00000008451	2.05734e-41	-0.597814	0.135	0.007	3.56702e-37	down
PPP1R14B	5.02526e-41	-0.663992	0.189	0.014	8.7128e-37	down
METTL25	8.31677e-41	-0.654433	0.153	0.009	1.44196e-36	down
PREX1	2.53483e-40	-0.581595	0.189	0.014	4.39488e-36	down
CSNK2A2	1.55476e-39	-0.74471	0.261	0.028	2.69565e-35	down
TAF12	1.85007e-39	-0.779621	0.207	0.018	3.20765e-35	down
ALYREF	3.85745e-39	-0.862855	0.306	0.039	6.68804e-35	down
MBD2	5.07345e-39	-0.94791	0.315	0.042	8.79634e-35	down
GAPDH	8.6821e-39	-1.54902	0.973	0.731	1.5053e-34	down
ENSSSCG00000013038	9.2287e-39	-0.892108	0.324	0.044	1.60007e-34	down
TSSC4	5.11419e-38	-0.612788	0.189	0.015	8.86699e-34	down
ENSSSCG00000023331	1.24337e-37	2.79257	0	0.701	2.15575e-33	up
ENSSSCG00000004145	1.24337e-37	3.01036	0	0.701	2.15575e-33	up
ENSSSCG00000028542	1.77978e-37	-0.64798	0.189	0.015	3.08578e-33	down
HNRNPK	2.06931e-37	2.79552	0	0.698	3.58776e-33	up
HIVEP1	2.52248e-37	-0.597874	0.144	0.009	4.37347e-33	down
SYTL3	2.6015e-37	-0.843465	0.18	0.014	4.51049e-33	down
ENSSSCG00000008061	7.70447e-37	2.75275	0	0.692	1.3358e-32	up
ABHD17A	1.16212e-36	-1.01274	0.36	0.058	2.01488e-32	down
ENSSSCG00000039544	2.68589e-36	0.922942	1	0.995	4.6568e-32	up
DUSP2	2.9942e-36	-1.53776	0.45	0.091	5.19134e-32	down
SESN3	3.9187e-36	-1.0554	0.351	0.056	6.79424e-32	down
ENSSSCG00000032556	4.72337e-36	2.6606	0.063	0.718	8.18937e-32	up
GABARAP	8.00305e-36	2.6917	0	0.68	1.38757e-31	up
HIST2H2AC	8.59404e-36	-0.786915	0.288	0.038	1.49003e-31	down
ACTB	9.62385e-36	2.21164	0.784	0.952	1.66858e-31	up
ENSSSCG00000012961	1.24636e-35	2.72471	0	0.678	2.16093e-31	up
FOXO1	1.36229e-35	-0.999061	0.387	0.067	2.36194e-31	down
AKIRIN1	1.59432e-35	-0.649058	0.18	0.015	2.76423e-31	down
USP24	4.00842e-35	-0.625616	0.162	0.012	6.9498e-31	down
DNAJC7	4.22004e-35	-1.05105	0.351	0.058	7.31671e-31	down
ENSSSCG00000022176	1.14716e-34	-1.43549	0.73	0.237	1.98895e-30	down
WBP2	2.31758e-34	-0.825254	0.279	0.037	4.01822e-30	down
PABPC1	2.59535e-34	2.16992	0.279	0.776	4.49982e-30	up
PRKRIP1	9.73828e-34	-0.728434	0.198	0.019	1.68842e-29	down
AVP	2.06053e-33	-0.770812	0.054	0.001	3.57254e-29	down
COX3	3.89167e-33	-0.73892	1	0.999	6.74738e-29	down
CD74	3.91169e-33	3.63667	0	0.649	6.78208e-29	up
ZNF644	4.36247e-33	-0.930687	0.306	0.046	7.56366e-29	down
FOXP3	8.35251e-33	-0.847032	0.18	0.016	1.44816e-28	down
SRSF2	9.91479e-33	2.6385	0	0.644	1.71903e-28	up
EPHB6	2.38847e-32	-0.879901	0.27	0.037	4.14114e-28	down
DUSP22	2.81928e-32	-0.648888	0.171	0.015	4.88807e-28	down
ENSSSCG00000017213	3.28287e-32	2.57181	0	0.638	5.69183e-28	up
PPP1R12A	4.5651e-32	-1.08048	0.523	0.125	7.91496e-28	down
CYTB	5.10109e-32	-1.09256	1	0.936	8.84427e-28	down
DDIT4	5.2984e-32	-1.26296	0.396	0.079	9.18637e-28	down
MED13	6.20062e-32	-0.852332	0.243	0.031	1.07506e-27	down
RNF169	6.45376e-32	-0.784731	0.198	0.021	1.11895e-27	down
CIB1	1.13379e-31	-1.03734	0.495	0.115	1.96577e-27	down
PABPN1	1.54349e-31	-1.11709	0.577	0.156	2.6761e-27	down
HERC2	2.29126e-31	-0.694047	0.207	0.023	3.97259e-27	down
HPS1	4.04443e-31	-0.696901	0.189	0.019	7.01224e-27	down
HAT1	5.79783e-31	-0.639164	0.198	0.021	1.00523e-26	down
ENSSSCG00000013661	5.91256e-31	2.5172	0	0.623	1.02512e-26	up
CD3E	7.58213e-31	-1.17751	0.991	0.756	1.31459e-26	down
TOP2B	8.92853e-31	-0.925865	0.306	0.05	1.54803e-26	down
ENSSSCG00000015710	1.25749e-30	2.571	0	0.618	2.18024e-26	up
BRI3	2.48566e-30	-0.734328	0.288	0.044	4.30964e-26	down
TNRC6A	3.13719e-30	-1.01735	0.477	0.111	5.43926e-26	down
ENSSSCG00000038507	4.20243e-30	-0.596228	1	0.999	7.28617e-26	down
ANKFY1	5.62374e-30	-0.733312	0.261	0.037	9.75045e-26	down
HIST1H2AC	6.33159e-30	-0.640061	0.216	0.025	1.09777e-25	down
COX1	1.0999e-29	-0.743674	1	0.997	1.90701e-25	down
SEPT1	4.62862e-29	2.42791	0	0.598	8.02509e-25	up
VAMP8	7.39238e-29	2.3542	0	0.596	1.28169e-24	up
MGAT4B	3.86533e-28	-0.64351	0.198	0.023	6.70171e-24	down
PDIA3	4.27449e-28	-1.26006	0.649	0.215	7.41111e-24	down
SLC10A3	5.89374e-28	-0.866431	0.324	0.059	1.02186e-23	down
EEF2	7.84202e-28	1.41011	0.622	0.872	1.35965e-23	up
ENSSSCG00000024263	9.13831e-28	2.76988	0	0.581	1.5844e-23	up
DCAF17	1.04502e-27	-0.949909	0.18	0.02	1.81185e-23	down
PPP4R3A	1.22328e-27	-0.928546	0.441	0.101	2.12092e-23	down
SEPT7	1.56218e-27	2.39814	0	0.578	2.70851e-23	up
ASH1L	1.57743e-27	-0.939182	0.477	0.118	2.73495e-23	down
BAG6	1.85077e-27	-0.726674	0.279	0.045	3.20887e-23	down
ENSSSCG00000000071	3.54328e-27	2.36374	0	0.573	6.14334e-23	up
MYCBP2	3.64157e-27	-1.09412	0.568	0.168	6.31375e-23	down
TMEM129	4.16243e-27	-0.831418	0.306	0.054	7.21682e-23	down
ENSSSCG00000036595	1.27056e-26	-0.878699	0.405	0.091	2.2029e-22	down
FNBP1	1.34165e-26	-0.958889	0.477	0.12	2.32615e-22	down
ENSSSCG00000015337	1.83106e-26	2.31247	0.018	0.573	3.17469e-22	up
PHC2	2.03945e-26	-0.608965	0.18	0.021	3.53599e-22	down
TLK1	2.2976e-26	-0.938442	0.333	0.066	3.98357e-22	down
GZMA.1	4.19203e-26	-1.0001	0.027	0	7.26813e-22	down
NVL	5.31899e-26	-0.746272	0.297	0.053	9.22206e-22	down
CLK1	7.01914e-26	-1.1587	0.541	0.164	1.21698e-21	down
ENSSSCG00000002004	2.14978e-25	2.2962	0	0.548	3.72729e-21	up
WDR33	2.18754e-25	-0.797971	0.288	0.052	3.79276e-21	down
AGFG1	4.16607e-25	-0.873689	0.207	0.029	7.22313e-21	down
CDK13	4.46066e-25	-0.640558	0.189	0.024	7.73388e-21	down
RBM14	5.33391e-25	-0.883641	0.342	0.072	9.24794e-21	down
UBE2Q1	5.49852e-25	-0.743212	0.198	0.026	9.53334e-21	down
ENSSSCG00000024776	8.98147e-25	2.23556	0	0.539	1.55721e-20	up
RAN	8.98147e-25	2.23641	0	0.539	1.55721e-20	up
AASDH	1.14661e-24	-0.75062	0.225	0.034	1.98799e-20	down
WDR74	2.74231e-24	-0.954362	0.261	0.046	4.75462e-20	down
RGS10	3.34579e-24	-1.29149	0.505	0.16	5.80093e-20	down
NOL11	5.75738e-24	-0.666511	0.216	0.032	9.98215e-20	down
SON	5.97427e-24	-1.07452	0.928	0.568	1.03582e-19	down
IL2RA	8.16543e-24	-1.05014	0.243	0.041	1.41572e-19	down
RASAL2	1.19665e-23	-0.819117	0.351	0.078	2.07475e-19	down
ENSSSCG00000013366	1.40925e-23	2.17241	0	0.522	2.44335e-19	up
CCNL2	1.52493e-23	-0.887335	0.315	0.065	2.64392e-19	down
MACF1	6.56752e-23	-0.759065	0.234	0.039	1.13868e-18	down
RETREG1	7.38041e-23	-0.808004	0.297	0.06	1.27962e-18	down
DDX39B	9.84484e-23	-1.06457	0.55	0.183	1.7069e-18	down
CEP170	1.01161e-22	-0.751805	0.279	0.053	1.75393e-18	down
ENSSSCG00000036096	1.13747e-22	2.24311	0	0.508	1.97214e-18	up
ENSSSCG00000037081	1.41277e-22	2.07658	0	0.506	2.44947e-18	up
HCST	1.41277e-22	2.20851	0	0.506	2.44947e-18	up
DRAP1	1.56738e-22	-0.720512	0.279	0.054	2.71753e-18	down
ENSSSCG00000016990	1.81793e-22	2.08019	0	0.505	3.15193e-18	up
REL	1.99411e-22	-1.07217	0.423	0.116	3.45738e-18	down
GNG2	2.09893e-22	2.11824	0	0.504	3.63913e-18	up
FKBP11	2.33744e-22	2.15766	0	0.503	4.05266e-18	up
STUB1	2.93857e-22	-0.636444	0.315	0.066	5.09488e-18	down
LCP2	3.24427e-22	-0.960689	0.387	0.095	5.62492e-18	down
PKM	4.44511e-22	2.12401	0	0.499	7.70694e-18	up
ATP8	4.91347e-22	-0.820693	0.261	0.049	8.51898e-18	down
COTL1	7.56469e-22	2.21567	0	0.495	1.31157e-17	up
TRIM25	8.69012e-22	-0.70405	0.225	0.038	1.50669e-17	down
MICOS10	1.32859e-21	2.04481	0	0.491	2.30351e-17	up
HDGF	1.43364e-21	-0.895937	0.432	0.122	2.48565e-17	down
ENSSSCG00000013992	2.5798e-21	2.02161	0	0.487	4.47286e-17	up
FBXL20	2.68061e-21	-0.837806	0.234	0.042	4.64764e-17	down
LAT	2.76554e-21	2.13929	0	0.486	4.7949e-17	up
COX7A2L	3.04696e-21	1.28704	0.55	0.796	5.28281e-17	up
MYL4	3.34207e-21	-0.955446	0.18	0.025	5.79448e-17	down
ENSSSCG00000002550	3.52571e-21	2.02849	0	0.484	6.11287e-17	up
GSTA4	5.39784e-21	-0.772317	0.333	0.077	9.35878e-17	down
GLS	5.46108e-21	-0.858779	0.324	0.076	9.46843e-17	down
ARHGDIB	5.98621e-21	0.784939	0.955	0.979	1.03789e-16	up
S100A13	7.27219e-21	2.16507	0	0.479	1.26085e-16	up
CERK	1.0255e-20	-0.664169	0.225	0.039	1.77801e-16	down
ENSSSCG00000023158	1.48983e-20	2.02451	0	0.474	2.58306e-16	up
SEPT6	1.7066e-20	2.0208	0	0.473	2.9589e-16	up
HMGN2	2.98887e-20	1.99914	0.081	0.533	5.18211e-16	up
S100A6	3.12592e-20	2.09364	0.207	0.654	5.41971e-16	up
ENSSSCG00000033068	5.73258e-20	2.00665	0	0.465	9.93914e-16	up
MLLT6	5.82366e-20	-0.932739	0.324	0.079	1.00971e-15	down
ACBD3	6.26591e-20	-0.674848	0.189	0.03	1.08638e-15	down
ENSSSCG00000015040	6.55081e-20	1.95852	0	0.464	1.13578e-15	up
GABARAPL2	6.77275e-20	1.91672	0	0.463	1.17426e-15	up
ENSSSCG00000027565	6.77275e-20	1.96813	0	0.463	1.17426e-15	up
CIRBP	8.54816e-20	2.0724	0	0.462	1.48208e-15	up
ENSSSCG00000034190	1.11213e-19	1.8989	0.009	0.469	1.92821e-15	up
COQ8A	1.17031e-19	-0.593753	0.171	0.025	2.02908e-15	down
RHOG	1.27193e-19	1.92062	0	0.459	2.20526e-15	up
ENSSSCG00000016758	1.60217e-19	1.9943	0	0.457	2.77785e-15	up
RNPEPL1	2.31068e-19	-0.659004	0.261	0.054	4.00625e-15	down
KMT5B	2.71062e-19	-0.646974	0.216	0.039	4.69967e-15	down
ENSSSCG00000014850	3.29401e-19	1.90097	0	0.452	5.71116e-15	up
SUSD3	4.71058e-19	1.96702	0	0.449	8.16721e-15	up
TRPM7	5.6611e-19	-0.752079	0.36	0.095	9.81521e-15	down
GALNT1	6.83746e-19	-0.67604	0.225	0.043	1.18548e-14	down
ENSSSCG00000001075	7.90075e-19	1.92741	0	0.445	1.36983e-14	up
DNAJA1	1.02179e-18	1.94338	0	0.443	1.77157e-14	up
CLTC	1.35663e-18	-0.675835	0.18	0.029	2.35212e-14	down
CCDC85B	1.55689e-18	-0.619734	0.207	0.037	2.69934e-14	down
IKZF2	1.86028e-18	-1.11747	0.505	0.182	3.22535e-14	down
CLPTM1L	3.52872e-18	-0.705705	0.279	0.064	6.11809e-14	down
CYBA	3.66934e-18	-1.00467	0.586	0.23	6.36191e-14	down
OAS2	4.30178e-18	-0.91411	0.297	0.074	7.45843e-14	down
ENSSSCG00000009851	4.61943e-18	-0.945328	0.685	0.297	8.00917e-14	down
GPCPD1	5.47238e-18	-0.666263	0.243	0.05	9.48801e-14	down
TMSB10	5.95202e-18	0.582721	1	0.999	1.03196e-13	up
2024-03-06	6.4396e-18	-0.618893	0.162	0.024	1.1165e-13	down
TTC14	6.59893e-18	-0.910341	0.441	0.142	1.14412e-13	down
ZNF24	8.60926e-18	-0.667981	0.27	0.061	1.49267e-13	down
MCL1	9.61994e-18	1.85252	0	0.426	1.6679e-13	up
IL21R	1.00884e-17	-0.648351	0.198	0.036	1.74913e-13	down
ENSSSCG00000014371	1.23298e-17	1.83418	0	0.424	2.13774e-13	up
FAXDC2	1.39541e-17	1.90158	0	0.423	2.41936e-13	up
CNOT4	1.4354e-17	-0.968443	0.378	0.112	2.48869e-13	down
SNRPN	1.52307e-17	-0.879774	0.604	0.241	2.6407e-13	down
KCNAB3	1.88766e-17	-0.684544	0.306	0.076	3.27283e-13	down
HERC5	2.2031e-17	-1.11311	0.243	0.055	3.81974e-13	down
PHC3	2.97481e-17	-0.636212	0.171	0.028	5.15773e-13	down
AHI1	3.37544e-17	-0.819983	0.297	0.074	5.85234e-13	down
CXCR4	3.49837e-17	-1.06965	0.468	0.162	6.06547e-13	down
RABAC1	4.33794e-17	1.81136	0	0.414	7.52111e-13	up
ENSSSCG00000017555	4.60973e-17	1.82711	0	0.414	7.99235e-13	up
ENSSSCG00000017032	5.01553e-17	-1.58283	0.261	0.063	8.69593e-13	down
ENSSSCG00000001341	5.29149e-17	-0.907334	0.982	0.929	9.17438e-13	down
ENSSSCG00000038711	5.69983e-17	1.83258	0	0.412	9.88236e-13	up
ND4L	8.31199e-17	-0.698113	0.45	0.143	1.44113e-12	down
ENSSSCG00000027196	8.43905e-17	1.78773	0	0.409	1.46316e-12	up
ENSSSCG00000031912	8.43905e-17	2.35438	0	0.409	1.46316e-12	up
ACP1	1.0732e-16	1.75316	0	0.407	1.86071e-12	up
BCL3	1.16267e-16	-0.673684	0.207	0.041	2.01584e-12	down
ENSSSCG00000000273	1.2466e-16	1.74387	0	0.406	2.16136e-12	up
PARP14	1.25466e-16	-0.95787	0.396	0.128	2.17532e-12	down
PPM1K	1.29701e-16	-0.679504	0.207	0.041	2.24875e-12	down
USP34	1.36969e-16	-0.650829	0.243	0.054	2.37477e-12	down
GNB1	1.38338e-16	-0.748672	0.45	0.148	2.3985e-12	down
CUL3	1.71551e-16	-0.780762	0.315	0.084	2.97435e-12	down
HNRNPC	1.7311e-16	1.78084	0	0.403	3.00138e-12	up
PVRIG	2.68223e-16	-0.927898	0.73	0.363	4.65045e-12	down
S100A4	3.12417e-16	1.50883	0.261	0.663	5.41669e-12	up
GNAI2	3.41444e-16	-0.891967	0.64	0.292	5.91996e-12	down
ENSSSCG00000013315	4.082e-16	1.72234	0	0.396	7.07737e-12	up
ENSSSCG00000033089	4.22334e-16	-1.02552	0.369	0.115	7.32243e-12	down
PHF11	4.59284e-16	-0.935714	0.351	0.106	7.96307e-12	down
FBXW11	4.60011e-16	-0.750488	0.27	0.067	7.97567e-12	down
NOP53	5.28065e-16	1.53943	0.207	0.555	9.1556e-12	up
HYPK	5.51165e-16	1.31994	0.441	0.692	9.5561e-12	up
SMAP2	5.94139e-16	-0.590452	0.261	0.062	1.03012e-11	down
ELK4	6.43169e-16	-0.62811	0.216	0.046	1.11513e-11	down
C12orf10	6.58681e-16	1.65172	0.045	0.44	1.14202e-11	up
ND5	6.75788e-16	-0.822589	0.847	0.53	1.17168e-11	down
TMCO1	6.83909e-16	-0.802282	0.685	0.31	1.18576e-11	down
ERBIN	7.27539e-16	-0.717144	0.541	0.203	1.26141e-11	down
RBM25	7.52234e-16	-0.938344	0.414	0.142	1.30422e-11	down
RBX1	8.47512e-16	1.70242	0	0.39	1.46942e-11	up
UBN1	9.06297e-16	-0.690099	0.225	0.049	1.57134e-11	down
MICU2	1.21185e-15	-0.635373	0.198	0.039	2.1011e-11	down
MFSD10	1.576e-15	-0.770129	0.27	0.068	2.73248e-11	down
LYSMD3	1.59957e-15	-0.691765	0.198	0.04	2.77333e-11	down
NFKBIA	1.63436e-15	-1.16189	0.351	0.109	2.83366e-11	down
TRAM1	2.01454e-15	1.71653	0	0.383	3.49282e-11	up
ENSSSCG00000040857	2.39207e-15	1.63833	0	0.381	4.14737e-11	up
PACSIN2	2.57789e-15	-0.588262	0.225	0.05	4.46955e-11	down
RECQL	2.80503e-15	-0.667405	0.306	0.084	4.86335e-11	down
CAMK2D	3.58708e-15	-0.667527	0.324	0.092	6.21928e-11	down
PRKCQ	4.13256e-15	-0.785935	0.324	0.096	7.16504e-11	down
STAG1	4.82992e-15	-0.757146	0.306	0.086	8.37411e-11	down
IL6ST	5.11179e-15	-0.952227	0.378	0.124	8.86282e-11	down
IFNGR2	5.22168e-15	-0.977522	0.243	0.06	9.05335e-11	down
FAM49B	5.60717e-15	1.67065	0	0.374	9.72171e-11	up
DDT	6.63955e-15	1.64916	0	0.373	1.15116e-10	up
ZBTB37	7.64032e-15	-0.684639	0.171	0.032	1.32468e-10	down
ENSSSCG00000037142	8.3357e-15	1.52766	0.694	0.847	1.44524e-10	up
B3GNT2	8.76406e-15	-0.672059	0.189	0.038	1.51951e-10	down
ENSSSCG00000003914	9.56049e-15	1.58946	0	0.369	1.6576e-10	up
CD3D	1.04887e-14	-0.805732	0.793	0.454	1.81853e-10	down
ENSSSCG00000036618	1.07221e-14	1.10959	0.315	0.738	1.859e-10	up
ENSSSCG00000034527	1.22902e-14	1.62469	0	0.367	2.13087e-10	up
TGFB1	1.2314e-14	-0.773602	0.604	0.251	2.135e-10	down
ENSSSCG00000014075	1.29939e-14	1.63761	0	0.367	2.25288e-10	up
ENSSSCG00000018063	1.45222e-14	1.6867	0	0.366	2.51786e-10	up
SETX	1.53531e-14	-0.980697	0.523	0.221	2.66193e-10	down
ENSSSCG00000004446	1.71518e-14	1.60605	0	0.364	2.97378e-10	up
TRIM44	1.7598e-14	-0.653689	0.216	0.049	3.05114e-10	down
ENSSSCG00000024313	2.11889e-14	-0.798884	0.64	0.301	3.67373e-10	down
FAM53B	2.32803e-14	-0.611121	0.243	0.059	4.03634e-10	down
RSRP1	2.39377e-14	-0.862255	0.613	0.269	4.15032e-10	down
NFAT5	2.58433e-14	-0.599428	0.225	0.052	4.48071e-10	down
RGS1	3.2876e-14	-1.08978	0.288	0.082	5.70004e-10	down
BIN2	3.38552e-14	1.54569	0.09	0.449	5.86981e-10	up
HECTD1	4.34737e-14	-0.711472	0.36	0.116	7.53747e-10	down
NDUFC1	5.73337e-14	1.54177	0	0.354	9.94051e-10	up
ENSSSCG00000028479	6.44897e-14	1.5883	0.027	0.381	1.11812e-09	up
SMU1	6.51165e-14	-0.609512	0.261	0.069	1.12899e-09	down
ZRANB2	6.99574e-14	-0.72662	0.721	0.353	1.21292e-09	down
RAC1	7.20458e-14	-0.824591	0.459	0.181	1.24913e-09	down
TRIM28	8.2195e-14	-0.61096	0.225	0.055	1.4251e-09	down
ZFC3H1	8.70988e-14	-0.725441	0.306	0.092	1.51012e-09	down
ASB13	8.82812e-14	-0.608538	0.171	0.034	1.53062e-09	down
ENSSSCG00000001779	9.84515e-14	1.58253	0	0.349	1.70695e-09	up
RNF19A	1.08177e-13	-0.811627	0.423	0.153	1.87558e-09	down
RBBP4	1.09631e-13	1.60947	0	0.348	1.90077e-09	up
GPX1	1.2063e-13	1.93826	0.559	0.695	2.09149e-09	up
ENSSSCG00000013596	1.4333e-13	1.55798	0	0.345	2.48505e-09	up
ENSSSCG00000022912	1.97393e-13	1.62531	0	0.343	3.42241e-09	up
APAF1	2.03856e-13	-0.598762	0.171	0.035	3.53446e-09	down
PML	2.11445e-13	-0.823609	0.369	0.129	3.66603e-09	down
HELZ	2.35719e-13	-0.837988	0.252	0.069	4.0869e-09	down
RACK1	2.44222e-13	-0.622623	0.991	0.913	4.23432e-09	down
CD99	2.8612e-13	1.62744	0	0.339	4.96075e-09	up
CYBRD1	3.19431e-13	-0.596238	0.144	0.026	5.53829e-09	down
ENSSSCG00000036988	3.44172e-13	1.52232	0	0.337	5.96726e-09	up
LRCH4	3.44172e-13	1.56345	0	0.337	5.96726e-09	up
GRK2	4.31868e-13	-0.680726	0.306	0.094	7.48773e-09	down
ECHDC1	5.29099e-13	-0.588674	0.342	0.111	9.17351e-09	down
ENSSSCG00000033212	5.37732e-13	1.46284	0	0.333	9.32319e-09	up
GTF2I	5.48772e-13	-0.66609	0.252	0.069	9.51461e-09	down
HES6	6.07011e-13	-0.645308	0.252	0.069	1.05244e-08	down
ORAI1	6.31206e-13	-0.640885	0.225	0.058	1.09439e-08	down
ID3	6.43234e-13	-0.895447	0.45	0.18	1.11524e-08	down
NUFIP2	6.70265e-13	-0.762967	0.333	0.11	1.16211e-08	down
OTULIN	9.69204e-13	-0.618121	0.225	0.058	1.68041e-08	down
ENSSSCG00000018061	9.78148e-13	1.55661	0	0.328	1.69591e-08	up
SRRM2	9.90983e-13	-0.790616	0.712	0.382	1.71817e-08	down
RHOH	9.9396e-13	-0.813266	0.477	0.193	1.72333e-08	down
UBE2D2	1.00392e-12	-0.710583	0.45	0.175	1.7406e-08	down
CFL1	1.3473e-12	0.699052	0.892	0.956	2.33595e-08	up
CCT2	1.40232e-12	1.46336	0.018	0.348	2.43135e-08	up
NANS	1.61499e-12	-0.84421	0.55	0.257	2.80008e-08	down
ANAPC16	1.6409e-12	1.46813	0.009	0.336	2.84499e-08	up
FRYL	1.67667e-12	-0.674474	0.189	0.044	2.90701e-08	down
ENSSSCG00000010320	1.68002e-12	1.40955	0	0.323	2.91282e-08	up
NDUFS8	1.68002e-12	1.4395	0	0.323	2.91282e-08	up
ENSSSCG00000010158	1.72364e-12	1.40567	0	0.322	2.98844e-08	up
OCIAD1	1.76836e-12	1.46332	0	0.322	3.06599e-08	up
ENSSSCG00000003253	1.86127e-12	1.54761	0	0.322	3.22707e-08	up
CDK9	1.93033e-12	-0.659118	0.369	0.13	3.3468e-08	down
CEP295	2.02987e-12	-0.585556	0.225	0.058	3.51938e-08	down
TOMM70	2.1376e-12	-0.667036	0.225	0.059	3.70617e-08	down
ENSSSCG00000036491	2.59337e-12	1.55282	0	0.319	4.49638e-08	up
HNRNPH3	2.73221e-12	-0.794898	0.622	0.315	4.73711e-08	down
CCR4	2.73489e-12	-0.738814	0.369	0.129	4.74176e-08	down
DGKZ	2.92929e-12	-0.61742	0.333	0.11	5.0788e-08	down
RANBP2	3.04371e-12	-0.609086	0.252	0.071	5.27719e-08	down
KIN	3.06936e-12	-0.613393	0.279	0.085	5.32166e-08	down
ENSSSCG00000027826	3.25914e-12	1.46277	0	0.316	5.6507e-08	up
NKTR	3.30352e-12	-0.73038	0.378	0.139	5.72765e-08	down
CD2	3.40227e-12	-0.742231	0.937	0.72	5.89886e-08	down
TRA2B	3.73976e-12	-0.769733	0.595	0.289	6.484e-08	down
CHD7	4.10884e-12	-0.685267	0.162	0.035	7.1239e-08	down
GCC2	4.8266e-12	-0.660738	0.414	0.155	8.36836e-08	down
SETD2	5.31748e-12	-0.585714	0.36	0.125	9.21945e-08	down
PDE3B	5.853e-12	-0.68344	0.225	0.061	1.01479e-07	down
AKAP9	5.99946e-12	-0.734573	0.523	0.228	1.04019e-07	down
PTPRE	6.36316e-12	-0.589637	0.333	0.111	1.10324e-07	down
ENSSSCG00000030295	6.59628e-12	1.37372	0	0.31	1.14366e-07	up
MAPRE2	8.92592e-12	-0.689399	0.423	0.166	1.54758e-07	down
MNDA	9.59811e-12	-0.810487	0.324	0.113	1.66412e-07	down
EIF3J	9.81206e-12	-0.610529	0.288	0.091	1.70121e-07	down
ENSSSCG00000039581	1.03305e-11	1.63142	0	0.305	1.7911e-07	up
SF3B5	1.0856e-11	1.38708	0	0.305	1.88222e-07	up
WASL	1.13387e-11	-0.630634	0.234	0.066	1.9659e-07	down
DAZAP2	1.14078e-11	1.41315	0	0.304	1.97788e-07	up
LAPTM5	1.25679e-11	0.856617	0.73	0.817	2.17903e-07	up
ATP6V0C	1.29105e-11	1.38082	0	0.303	2.23843e-07	up
ETS1	1.33986e-11	-0.701284	0.928	0.701	2.32305e-07	down
ENSSSCG00000002505	1.53455e-11	1.37762	0	0.301	2.66061e-07	up
S100A10	1.54325e-11	0.882149	0.64	0.821	2.67569e-07	up
TP53INP1	1.64641e-11	-0.728503	0.27	0.085	2.85454e-07	down
ENSSSCG00000010674	1.69339e-11	1.46143	0	0.3	2.93599e-07	up
EIF4A2	1.75601e-11	0.919594	0.613	0.781	3.04456e-07	up
ENSSSCG00000011772	1.88831e-11	-0.624871	0.216	0.058	3.27395e-07	down
DDX21	2.04192e-11	-0.630757	0.441	0.176	3.54028e-07	down
RSF1	2.12071e-11	-0.69227	0.306	0.104	3.67689e-07	down
SF3B1	2.3192e-11	-0.686427	0.802	0.48	4.02104e-07	down
DCP2	2.35023e-11	-0.734705	0.315	0.112	4.07483e-07	down
SUN2	2.86592e-11	-0.69518	0.369	0.138	4.96893e-07	down
ZNRF1	3.27707e-11	1.38866	0	0.294	5.68179e-07	up
ENSSSCG00000016263	3.47337e-11	-0.831452	0.613	0.339	6.02214e-07	down
ENSSSCG00000034314	4.07659e-11	1.36521	0	0.292	7.068e-07	up
ENSSSCG00000010517	4.17646e-11	1.31558	0	0.291	7.24115e-07	up
ENSSSCG00000035520	4.38346e-11	2.05576	0	0.291	7.60003e-07	up
ACO2	4.60902e-11	-0.592938	0.315	0.108	7.99111e-07	down
ENSSSCG00000013721	4.71296e-11	1.32797	0	0.29	8.17133e-07	up
PSMB6	4.94601e-11	1.3049	0	0.29	8.57539e-07	up
KLF13	5.45644e-11	-0.692287	0.333	0.122	9.46038e-07	down
MIF	5.82067e-11	0.780497	0.766	0.853	1.00919e-06	up
WFDC2	7.58747e-11	-0.606135	0.108	0.018	1.31552e-06	down
PTGES3	7.91919e-11	-0.624104	0.342	0.126	1.37303e-06	down
ENSSSCG00000004414	9.44956e-11	1.36027	0	0.283	1.63836e-06	up
CALR	9.8845e-11	-0.675969	0.541	0.243	1.71377e-06	down
FBL	1.08812e-10	-0.690215	0.405	0.168	1.88659e-06	down
ENSSSCG00000023324	1.13206e-10	-0.67502	0.351	0.132	1.96276e-06	down
ENSSSCG00000033272	1.14306e-10	1.28896	0	0.281	1.98184e-06	up
UQCC2	1.22741e-10	1.32043	0	0.281	2.12809e-06	up
STK17B	1.26151e-10	-0.826173	0.595	0.304	2.1872e-06	down
H3F3B	1.32291e-10	0.741872	0.892	0.935	2.29367e-06	up
HIKESHI	1.38177e-10	1.27103	0	0.279	2.39571e-06	up
ENSSSCG00000007355	1.38177e-10	1.32713	0	0.279	2.39571e-06	up
ENSSSCG00000016100	1.44871e-10	1.27244	0	0.279	2.51177e-06	up
SERPINI1	1.51699e-10	-0.628474	0.252	0.08	2.63016e-06	down
ENSSSCG00000000365	1.70902e-10	1.28261	0	0.277	2.96309e-06	up
ENSSSCG00000028663	2.01506e-10	1.40703	0	0.275	3.49372e-06	up
ENSSSCG00000027746	2.06296e-10	1.25036	0	0.275	3.57676e-06	up
ENSSSCG00000036658	2.21346e-10	1.2543	0	0.275	3.83769e-06	up
SH3BGRL3	2.6071e-10	0.657342	0.901	0.925	4.52019e-06	up
TNRC6B	2.64671e-10	-0.636312	0.505	0.229	4.58886e-06	down
IFNAR1	3.07199e-10	-0.722103	0.342	0.129	5.32621e-06	down
ENSSSCG00000023792	3.29298e-10	1.38861	0	0.27	5.70936e-06	up
HBS1L	3.39021e-10	-0.593248	0.252	0.081	5.87795e-06	down
ENSSSCG00000005768	3.61404e-10	1.28211	0	0.269	6.26601e-06	up
PHF14	3.6747e-10	-0.597322	0.261	0.087	6.37119e-06	down
UBE2D3	4.504e-10	0.819871	0.622	0.731	7.80904e-06	up
ENSSSCG00000011117	5.23472e-10	1.28804	0	0.266	9.07596e-06	up
TAPBP	5.74039e-10	1.26225	0	0.265	9.95268e-06	up
SKAP1	6.10554e-10	1.06039	0.297	0.551	1.05858e-05	up
SH3BGRL	7.39107e-10	1.22	0	0.262	1.28146e-05	up
ENSSSCG00000039706	7.68362e-10	1.32021	0.108	0.378	1.33219e-05	up
NDUFS7	8.1001e-10	1.202	0	0.261	1.4044e-05	up
ENSSSCG00000004307	8.87571e-10	1.28436	0	0.26	1.53887e-05	up
ENSSSCG00000040248	8.87571e-10	1.20373	0	0.26	1.53887e-05	up
ENSSSCG00000016262	1.14039e-09	1.26168	0	0.257	1.9772e-05	up
TUT4	1.28627e-09	-0.640159	0.405	0.167	2.23013e-05	down
ENSSSCG00000011764	1.30678e-09	1.1712	0	0.256	2.26569e-05	up
ENSSSCG00000035869	1.36736e-09	1.34208	0	0.255	2.37074e-05	up
BLOC1S1	1.6019e-09	1.23246	0	0.254	2.77737e-05	up
GOLGB1	1.65923e-09	-0.633096	0.279	0.102	2.87678e-05	down
ENSSSCG00000013878	1.71409e-09	1.1672	0	0.253	2.97189e-05	up
IRF7	1.80576e-09	-0.773357	0.306	0.115	3.13082e-05	down
GPD1	1.90173e-09	1.20172	0.018	0.275	3.29722e-05	up
DDX17	2.03508e-09	-0.583348	0.784	0.486	3.52841e-05	down
IFI6	2.17804e-09	-0.847831	0.739	0.454	3.77629e-05	down
FOS	2.31461e-09	-0.795606	0.207	0.064	4.01308e-05	down
NSD3	2.3597e-09	-0.701145	0.55	0.27	4.09125e-05	down
S1PR1	2.47251e-09	1.20293	0.189	0.445	4.28684e-05	up
UTRN	3.00282e-09	1.24863	0	0.247	5.20629e-05	up
ENSSSCG00000038444	3.83551e-09	1.17637	0	0.244	6.65e-05	up
ENSSSCG00000028397	4.00953e-09	1.15571	0	0.244	6.95173e-05	up
UPF1	4.07838e-09	-0.619704	0.171	0.047	7.07109e-05	down
ENSSSCG00000035538	4.19129e-09	1.12208	0	0.243	7.26687e-05	up
LAG3	4.54339e-09	-0.905359	0.144	0.036	7.87732e-05	down
MRPS14	4.56215e-09	-0.584637	0.252	0.089	7.90986e-05	down
BTG2	4.57937e-09	1.3273	0	0.242	7.93972e-05	up
GIT2	4.89803e-09	-0.634647	0.342	0.139	8.49221e-05	down
ENSSSCG00000031580	5.83739e-09	1.17017	0	0.24	0.000101209	up
ALG13	5.83739e-09	1.22287	0	0.24	0.000101209	up
EIF3H	6.15258e-09	-0.608544	0.793	0.538	0.000106673	down
ENSSSCG00000037869	6.51578e-09	1.11893	0	0.238	0.000112971	up
ENSSSCG00000003849	6.51578e-09	1.1256	0	0.238	0.000112971	up
EMC6	6.80826e-09	1.10984	0	0.238	0.000118042	up
BRK1	7.32323e-09	1.0806	0.207	0.456	0.00012697	up
SYNGR2	7.93687e-09	1.16583	0	0.236	0.00013761	up
EEF1AKMT1	8.6621e-09	1.09064	0	0.235	0.000150183	up
SNRPD3	8.85332e-09	1.09948	0	0.235	0.000153499	up
ENSSSCG00000010795	9.24825e-09	1.08245	0	0.235	0.000160346	up
EMD	9.66044e-09	1.13161	0	0.234	0.000167493	up
CBLB	9.94287e-09	-0.610457	0.279	0.106	0.00017239	down
CANT1	1.1097e-08	-0.655392	0.189	0.057	0.0001924	down
MAP4K4	1.188e-08	-0.624579	0.135	0.033	0.000205976	down
RAP2B	1.19564e-08	1.18072	0.018	0.255	0.000207301	up
TMED9	1.20536e-08	1.08666	0.045	0.302	0.000208985	up
ENSSSCG00000006628	1.25393e-08	1.11484	0	0.231	0.000217407	up
ARF6	1.30587e-08	0.872054	0.532	0.688	0.000226412	up
TAGAP	1.46468e-08	1.21131	0.027	0.268	0.000253946	up
IFITM3	1.5712e-08	0.703541	0.694	0.835	0.000272414	up
ENSSSCG00000012811	1.59072e-08	1.07492	0	0.229	0.000275798	up
DAPL1	1.64056e-08	-0.753502	0.586	0.343	0.000284441	down
BOLA3	1.73397e-08	1.11857	0	0.228	0.000300635	up
CCL4	1.92006e-08	-1.92164	0.045	0.005	0.0003329	down
XCL1	1.9833e-08	-1.27364	0.117	0.027	0.000343864	down
TMEM87A	2.18173e-08	-0.590585	0.216	0.073	0.000378268	down
ENSSSCG00000003211	2.19629e-08	1.09161	0	0.225	0.000380792	up
PSMB9	2.26669e-08	-0.609357	0.658	0.386	0.000392999	down
CD63	2.46154e-08	-0.591749	0.766	0.486	0.000426782	down
STMN1	2.65746e-08	1.43867	0.153	0.388	0.000460751	up
FLT3LG	3.22558e-08	1.14445	0	0.221	0.000559251	up
ENSSSCG00000027675	3.43796e-08	1.20309	0	0.22	0.000596074	up
ENSSSCG00000010685	3.90464e-08	1.06902	0	0.218	0.000676986	up
ENSSSCG00000006919	3.90464e-08	1.13707	0	0.218	0.000676986	up
CHD3	4.03126e-08	-0.631121	0.577	0.323	0.00069894	down
CRIPT	4.34048e-08	1.07485	0	0.217	0.000752553	up
TIMM13	4.34048e-08	1.04915	0	0.217	0.000752553	up
UBL3	4.34048e-08	1.11304	0	0.217	0.000752553	up
PARVG	4.4332e-08	1.06079	0	0.217	0.000768629	up
SEPT9	4.52786e-08	1.05778	0	0.217	0.000785041	up
ICOS	4.69031e-08	-0.702063	0.288	0.117	0.000813205	down
IKZF3	4.88929e-08	-0.686495	0.378	0.179	0.000847705	down
GZMB	5.13883e-08	1.80352	0	0.215	0.00089097	up
ENSSSCG00000036013	5.14045e-08	-0.65969	0.144	0.039	0.000891251	down
PPP2R5C	5.21172e-08	-0.607463	0.36	0.16	0.000903608	down
ENSSSCG00000027085	5.24822e-08	1.0085	0	0.215	0.000909937	up
ENSSSCG00000014267	5.60833e-08	-0.631806	0.387	0.182	0.000972372	down
IL18R1	5.70907e-08	1.20658	0	0.214	0.000989838	up
ENSSSCG00000009145	6.08049e-08	1.02748	0	0.213	0.00105424	up
PRDX4	6.27247e-08	-0.645861	0.405	0.193	0.00108752	down
ENSSSCG00000000663	6.34115e-08	1.16492	0	0.213	0.00109943	up
CCND3	6.90715e-08	-0.586503	0.676	0.413	0.00119756	down
LIMD2	6.95965e-08	0.727297	0.64	0.757	0.00120666	up
MPHOSPH8	7.13422e-08	-0.710003	0.477	0.252	0.00123693	down
CGGBP1	7.19271e-08	-0.594177	0.541	0.293	0.00124707	down
ENSSSCG00000026140	8.15109e-08	1.14138	0	0.21	0.00141324	up
TYMS	8.17776e-08	1.05908	0.009	0.225	0.00141786	up
ENSSSCG00000012757	8.32296e-08	1.03877	0	0.21	0.00144303	up
ENSSSCG00000011234	9.04663e-08	1.08008	0	0.209	0.0015685	up
FAM172A	9.54249e-08	-0.580529	0.261	0.102	0.00165448	down
ENSSSCG00000000377	1.16076e-07	1.02513	0	0.206	0.00201253	up
TVP23C	1.28732e-07	1.01957	0	0.205	0.00223196	up
ENSSSCG00000006830	1.31421e-07	0.94764	0	0.204	0.00227858	up
PHB2	1.31837e-07	0.994876	0.009	0.217	0.00228579	up
ENSSSCG00000017146	1.31859e-07	-0.646035	0.306	0.131	0.00228617	down
ENSSSCG00000011290	1.36964e-07	1.01236	0	0.204	0.00237469	up
ENSSSCG00000003885	1.51844e-07	0.976532	0	0.203	0.00263267	up
LBH	1.55005e-07	1.04446	0	0.202	0.00268747	up
MIER1	1.58232e-07	-0.633588	0.297	0.13	0.00274343	down
CNPY2	1.71799e-07	0.978612	0	0.201	0.00297865	up
ADD3	1.82486e-07	1.03927	0.18	0.401	0.00316393	up
ENSSSCG00000038989	2.02444e-07	1.08766	0	0.199	0.00350998	up
ENSSSCG00000014618	2.10906e-07	1.03402	0	0.199	0.00365669	up
RBM4	2.19714e-07	0.933785	0	0.198	0.0038094	up
ENSSSCG00000040801	2.28881e-07	0.937847	0	0.198	0.00396834	up
TNNI2	2.43691e-07	-0.627729	0.252	0.099	0.00422511	down
ENSSSCG00000021738	2.64015e-07	0.99312	0	0.196	0.00457749	up
GTF2H5	2.86408e-07	0.957336	0	0.195	0.00496574	up
ENSSSCG00000035048	2.98291e-07	0.97091	0	0.195	0.00517178	up
ENSSSCG00000015499	2.98291e-07	1.04024	0	0.195	0.00517178	up
ENSSSCG00000005436	3.04413e-07	0.968074	0	0.194	0.00527791	up
UBE2G1	3.10657e-07	0.941817	0	0.194	0.00538618	up
SLA2	3.17027e-07	1.00727	0	0.194	0.00549662	up
HBB	3.2596e-07	2.09399	0.018	0.218	0.0056515	up
MISP3	3.30153e-07	1.05821	0	0.193	0.00572419	up
MRPL12	3.32037e-07	1.03886	0.099	0.309	0.00575685	up
RASSF4	3.4381e-07	0.98576	0	0.193	0.00596099	up
RBM5	3.44452e-07	-0.637086	0.27	0.115	0.00597211	down
DOCK11	3.62011e-07	-0.601386	0.351	0.163	0.00627655	down
ATOX1	3.88187e-07	0.969312	0	0.191	0.00673039	up
ARPC1B	4.08394e-07	0.652673	0.685	0.784	0.00708074	up
ELMO1	4.12432e-07	1.01467	0	0.191	0.00715075	up
ENSSSCG00000001063	5.35779e-07	1.04987	0	0.188	0.00928934	up
RASA3	5.39916e-07	1.01312	0.117	0.333	0.00936107	up

## Sheet: CD8+ αβ T cells_DEGs
gene	p_val	avg_log2FC	pct.1	pct.2	p_val_adj	change
EEF1A1	0	-6.02972	0.978	0	0	down
SERF2	0	-4.70478	1	0	0	down
CMTM7	0	-1.94142	0.587	0	0	down
ENSSSCG00000002963	0	-3.80119	0.978	0	0	down
SNRPD2	0	-3.02826	0.804	0	0	down
ENSSSCG00000028414	0	-1.88658	0.5	0	0	down
MYL12A	0	-3.77757	0.913	0	0	down
UOX	0	-2.42691	0.674	0	0	down
YBX1	0	-2.73626	0.891	0	0	down
BANF1	0	-2.62025	0.761	0	0	down
EEF1G	0	-3.26064	0.804	0	0	down
ENSSSCG00000013906	0	-5.47681	1	0	0	down
UBL5	0	-2.81504	0.783	0	0	down
EIF3G	0	-2.834	0.739	0	0	down
ENSSSCG00000032810	0	-2.66886	0.652	0	0	down
NSA2	0	-1.94817	0.522	0	0	down
NDUFA2	0	-1.98738	0.543	0	0	down
ENSSSCG00000033262	0	-6.07598	1	0	0	down
ENSSSCG00000009746	0	-1.77858	0.5	0	0	down
ACTR3	0	-2.67647	0.63	0	0	down
TAF10	0	-1.99892	0.543	0	0	down
ATP5MG	0	-2.30832	0.609	0	0	down
SEPTIN1	0	-2.38995	0.609	0	0	down
SPNS1	0	-2.06438	0.5	0	0	down
ELOB	0	-3.03674	0.848	0	0	down
SNRPG	0	-2.17862	0.63	0	0	down
STPG4	0	-2.6253	0.717	0	0	down
HSPA6	0	-3.41165	0.696	0	0	down
TMSB4X	0	-7.14888	1	0	0	down
ENSSSCG00000012427	0	-4.81717	1	0.01	0	down
ENSSSCG00000030849	0	-5.37634	1	0	0	down
DEK	0	-2.2944	0.63	0	0	down
GZMH	0	-3.46461	0.5	0	0	down
ST13	0	-2.33493	0.63	0	0	down
ENSSSCG00000031381	0	-2.19724	0.609	0	0	down
ERBB3	0	-3.59375	0.848	0	0	down
ENSSSCG00000039506	0	-3.23469	0.891	0.008	0	down
ENSSSCG00000033310	0	-5.83397	1	0	0	down
HSP90B1	0	-1.89048	0.522	0	0	down
ATP6V0E1	0	-2.74183	0.63	0	0	down
ENSSSCG00000007524	0	-3.56393	0.891	0	0	down
SEPTIN9	0	-2.47804	0.652	0	0	down
ENSSSCG00000036592	0	-2.29204	0.565	0	0	down
JPT1	0	-2.24231	0.565	0	0	down
LUC7L3	0	-2.30458	0.609	0	0	down
SEPTIN7	0	-2.65795	0.696	0	0	down
HNRNPA2B1	0	-3.39916	0.913	0	0	down
STK17A	0	-2.33315	0.696	0	0	down
ENSSSCG00000039894	0	-2.72128	0.696	0	0	down
ENSSSCG00000032916	1.96799e-303	-1.80111	0.478	0	3.41211e-299	down
ENSSSCG00000002707	1.96799e-303	-1.64334	0.478	0	3.41211e-299	down
ENSSSCG00000003046	1.96799e-303	-1.85632	0.478	0	3.41211e-299	down
ENSSSCG00000002266	1.96799e-303	-1.80643	0.478	0	3.41211e-299	down
ENSSSCG00000029668	1.96799e-303	-1.90244	0.478	0	3.41211e-299	down
ENSSSCG00000028092	1.22068e-289	-2.02079	0.457	0	2.11641e-285	down
SNRNP70	1.22068e-289	-1.85886	0.457	0	2.11641e-285	down
MRFAP1	1.22068e-289	-1.80358	0.457	0	2.11641e-285	down
PSME2	1.22068e-289	-1.78938	0.457	0	2.11641e-285	down
SELENOW	2.5928e-276	-1.66378	0.457	0	4.4954e-272	down
ARHGAP45	7.41727e-276	-1.87706	0.435	0	1.28601e-271	down
ENSSSCG00000009240	7.41727e-276	-1.98174	0.435	0	1.28601e-271	down
SEPTIN6	7.41727e-276	-1.80376	0.435	0	1.28601e-271	down
ENSSSCG00000002918	4.41584e-262	-2.15118	0.413	0	7.65618e-258	down
ARF1	4.41584e-262	-1.5553	0.413	0	7.65618e-258	down
ENSSSCG00000035836	4.41584e-262	-1.49618	0.413	0	7.65618e-258	down
ZBTB22	4.41584e-262	-1.86644	0.413	0	7.65618e-258	down
TMEM106C	4.41584e-262	-1.39969	0.413	0	7.65618e-258	down
ENSSSCG00000022760	4.41584e-262	-1.67578	0.413	0	7.65618e-258	down
LRRFIP1	2.57615e-248	-1.71492	0.391	0	4.46653e-244	down
OGT	2.57615e-248	-1.56551	0.391	0	4.46653e-244	down
TOP1	2.57615e-248	-1.8796	0.391	0	4.46653e-244	down
NDUFB5	1.47297e-234	-1.47406	0.37	0	2.55383e-230	down
SEPTIN11	1.47297e-234	-1.61234	0.37	0	2.55383e-230	down
GIMAP4	1.47297e-234	-1.64878	0.37	0	2.55383e-230	down
NUDT3	9.58572e-232	-4.92213	0.978	0.028	1.66197e-227	down
ENSSSCG00000004123	8.25596e-221	-1.62541	0.348	0	1.43142e-216	down
ENSSSCG00000031462	8.25596e-221	-1.36263	0.348	0	1.43142e-216	down
LDHA	8.25596e-221	-1.52931	0.348	0	1.43142e-216	down
DIAPH1	8.25596e-221	-1.43886	0.348	0	1.43142e-216	down
TOMM20	8.25596e-221	-1.34756	0.348	0	1.43142e-216	down
ENSSSCG00000039656	8.25596e-221	-1.68079	0.348	0	1.43142e-216	down
ENSSSCG00000008659	8.25596e-221	-1.30329	0.348	0	1.43142e-216	down
ENSSSCG00000006378	8.25596e-221	-1.39895	0.348	0	1.43142e-216	down
ENSSSCG00000038991	8.25596e-221	-1.41173	0.348	0	1.43142e-216	down
DNAJB6	8.25596e-221	-1.40398	0.348	0	1.43142e-216	down
CD164	4.53729e-207	-1.3534	0.326	0	7.86676e-203	down
RWDD1	4.53729e-207	-1.56755	0.326	0	7.86676e-203	down
PRDX1	4.53729e-207	-1.44854	0.326	0	7.86676e-203	down
TMEM223	4.53729e-207	-1.56877	0.326	0	7.86676e-203	down
SPCS2	4.53729e-207	-1.3321	0.326	0	7.86676e-203	down
PSMG4	4.53729e-207	-1.22377	0.326	0	7.86676e-203	down
PRR13	4.53729e-207	-1.18397	0.326	0	7.86676e-203	down
GZMA.1	4.53729e-207	-2.1527	0.326	0	7.86676e-203	down
ENSSSCG00000011000	4.53729e-207	-1.52381	0.326	0	7.86676e-203	down
ENSSSCG00000017913	4.53729e-207	-1.38248	0.326	0	7.86676e-203	down
RGS3	2.4457e-193	-1.26424	0.304	0	4.24036e-189	down
TMEM208	2.4457e-193	-1.23981	0.304	0	4.24036e-189	down
CTRC	2.4457e-193	-1.46006	0.304	0	4.24036e-189	down
ENSSSCG00000010058	2.4457e-193	-1.3111	0.304	0	4.24036e-189	down
TIAL1	2.4457e-193	-1.07068	0.304	0	4.24036e-189	down
NDUFAB1	2.4457e-193	-1.05518	0.304	0	4.24036e-189	down
ENSSSCG00000050627	2.4457e-193	-1.17368	0.304	0	4.24036e-189	down
EIF2AK2	2.4457e-193	-1.47506	0.304	0	4.24036e-189	down
RHOB	2.4457e-193	-1.54362	0.304	0	4.24036e-189	down
ENSSSCG00000012452	2.4457e-193	-1.34412	0.304	0	4.24036e-189	down
ENSSSCG00000001930	2.4457e-193	-1.31975	0.304	0	4.24036e-189	down
C1QBP	2.4457e-193	-1.20751	0.304	0	4.24036e-189	down
ENSSSCG00000050244	2.4457e-193	-1.26843	0.304	0	4.24036e-189	down
NDUFA5	2.4457e-193	-1.24253	0.304	0	4.24036e-189	down
GFI1	2.30037e-180	-1.28958	0.304	0	3.98839e-176	down
XRN1	1.29341e-179	-1.35524	0.283	0	2.24252e-175	down
PSMD8	1.29341e-179	-1.22127	0.283	0	2.24252e-175	down
ENSSSCG00000003132	1.29341e-179	-1.12984	0.283	0	2.24252e-175	down
EIF3M	1.29341e-179	-1.1656	0.283	0	2.24252e-175	down
PSMA1	1.29341e-179	-1.17897	0.283	0	2.24252e-175	down
ENSSSCG00000024144	1.29341e-179	-1.3021	0.283	0	2.24252e-175	down
VDAC2	1.29341e-179	-1.2461	0.283	0	2.24252e-175	down
RABGAP1L	1.29341e-179	-1.28315	0.283	0	2.24252e-175	down
ENSSSCG00000040854	1.29341e-179	-1.56028	0.283	0	2.24252e-175	down
ENSSSCG00000037777	1.29341e-179	-1.2665	0.283	0	2.24252e-175	down
UBE2NL	1.29341e-179	-1.2665	0.283	0	2.24252e-175	down
ATP8A1	1.40516e-175	-2.29982	0.609	0.011	2.43627e-171	down
ENSSSCG00000028423	6.714e-166	-1.21184	0.261	0	1.16407e-161	down
ENSSSCG00000031299	6.714e-166	-1.09799	0.261	0	1.16407e-161	down
WDR83OS	6.714e-166	-1.13211	0.261	0	1.16407e-161	down
FAM204A	6.714e-166	-1.27538	0.261	0	1.16407e-161	down
NDUFB3	6.714e-166	-1.04721	0.261	0	1.16407e-161	down
AP1AR	6.714e-166	-1.1559	0.261	0	1.16407e-161	down
OSTC	6.714e-166	-1.2338	0.261	0	1.16407e-161	down
ENSSSCG00000006452	6.714e-166	-1.18325	0.261	0	1.16407e-161	down
DENND2C	6.714e-166	-0.955028	0.261	0	1.16407e-161	down
WRNIP1	6.714e-166	-1.0764	0.261	0	1.16407e-161	down
ENSSSCG00000002459	6.714e-166	-1.13176	0.261	0	1.16407e-161	down
ENSSSCG00000034230	6.714e-166	-1.1883	0.261	0	1.16407e-161	down
UPF2	6.714e-166	-0.959463	0.261	0	1.16407e-161	down
MAPRE1	6.714e-166	-0.937442	0.261	0	1.16407e-161	down
KLF6	3.71218e-155	-1.20073	0.283	0.001	6.43618e-151	down
AKIRIN2	3.42267e-152	-1.21464	0.239	0	5.93422e-148	down
ENSSSCG00000050320	3.42267e-152	-1.00631	0.239	0	5.93422e-148	down
CMC1	3.42267e-152	-1.18234	0.239	0	5.93422e-148	down
MED12L	3.42267e-152	-1.31788	0.239	0	5.93422e-148	down
RSRC1	3.42267e-152	-1.08499	0.239	0	5.93422e-148	down
N4BP1	3.42267e-152	-1.1058	0.239	0	5.93422e-148	down
UQCRFS1	3.42267e-152	-1.05976	0.239	0	5.93422e-148	down
PTPN2	3.42267e-152	-0.937946	0.239	0	5.93422e-148	down
PGLS	3.42267e-152	-0.978796	0.239	0	5.93422e-148	down
ZCCHC8	3.42267e-152	-0.875734	0.239	0	5.93422e-148	down
ENSSSCG00000040535	3.42267e-152	-1.13351	0.239	0	5.93422e-148	down
SLAMF6	3.42267e-152	-1.2809	0.239	0	5.93422e-148	down
ENSSSCG00000049515	3.42267e-152	-0.914944	0.239	0	5.93422e-148	down
DERL2	3.42267e-152	-0.993001	0.239	0	5.93422e-148	down
SCP2	1.29355e-140	-1.4829	0.37	0.004	2.24275e-136	down
IER3IP1	1.71467e-138	-0.939899	0.217	0	2.97289e-134	down
HIGD1A	1.71467e-138	-1.09674	0.217	0	2.97289e-134	down
PCNP	1.71467e-138	-0.938622	0.217	0	2.97289e-134	down
IST1	1.71467e-138	-0.965133	0.217	0	2.97289e-134	down
ENSSSCG00000022401	1.71467e-138	-1.00088	0.217	0	2.97289e-134	down
C18orf21	1.71467e-138	-0.960007	0.217	0	2.97289e-134	down
C11orf98	1.71467e-138	-0.885062	0.217	0	2.97289e-134	down
PGAM1	1.71467e-138	-1.15633	0.217	0	2.97289e-134	down
NIBAN1	1.71467e-138	-0.934083	0.217	0	2.97289e-134	down
ENSSSCG00000005959	1.71467e-138	-1.24728	0.217	0	2.97289e-134	down
ENSSSCG00000006193	1.71467e-138	-1.06052	0.217	0	2.97289e-134	down
PSMD4	1.71467e-138	-1.02443	0.217	0	2.97289e-134	down
MRPS21	1.71467e-138	-0.995702	0.217	0	2.97289e-134	down
ZFAND6	1.71467e-138	-1.0699	0.217	0	2.97289e-134	down
C15orf40	1.71467e-138	-0.910342	0.217	0	2.97289e-134	down
ENSSSCG00000038947	1.71467e-138	-0.912671	0.217	0	2.97289e-134	down
ENSSSCG00000000769	1.71467e-138	-1.00661	0.217	0	2.97289e-134	down
SMIM15	1.71467e-138	-1.26613	0.217	0	2.97289e-134	down
ENSSSCG00000026414	1.71467e-138	-1.00438	0.217	0	2.97289e-134	down
GPS2	1.71467e-138	-0.990272	0.217	0	2.97289e-134	down
TMEM238	2.078e-132	-1.05808	0.261	0.001	3.60284e-128	down
AKAP17A	2.62164e-128	-0.97878	0.239	0.001	4.54541e-124	down
RAD23B	8.44912e-125	-0.74343	0.196	0	1.46491e-120	down
NUTF2	8.44912e-125	-0.812813	0.196	0	1.46491e-120	down
AGO1	8.44912e-125	-0.853194	0.196	0	1.46491e-120	down
CMPK1	8.44912e-125	-0.934233	0.196	0	1.46491e-120	down
RNF126	8.44912e-125	-0.877511	0.196	0	1.46491e-120	down
DENR	8.44912e-125	-0.918802	0.196	0	1.46491e-120	down
PPP3CB	8.44912e-125	-0.857656	0.196	0	1.46491e-120	down
ORMDL1	8.44912e-125	-0.816697	0.196	0	1.46491e-120	down
GSAP	8.44912e-125	-1.11058	0.196	0	1.46491e-120	down
SYPL1	8.44912e-125	-0.807347	0.196	0	1.46491e-120	down
COPS4	8.44912e-125	-0.846375	0.196	0	1.46491e-120	down
ENSSSCG00000029752	8.44912e-125	-1.12198	0.196	0	1.46491e-120	down
PAM16	8.44912e-125	-0.906748	0.196	0	1.46491e-120	down
GCNT2	8.44912e-125	-0.796727	0.196	0	1.46491e-120	down
C7H6orf125	8.44912e-125	-0.815345	0.196	0	1.46491e-120	down
PAPOLA	8.44912e-125	-0.972972	0.196	0	1.46491e-120	down
ENSSSCG00000000359	8.44912e-125	-1.00228	0.196	0	1.46491e-120	down
ENSSSCG00000000394	8.44912e-125	-0.841893	0.196	0	1.46491e-120	down
HDAC7	8.44912e-125	-0.725272	0.196	0	1.46491e-120	down
ENSSSCG00000035992	8.44912e-125	-1.01086	0.196	0	1.46491e-120	down
CISD3	8.44912e-125	-0.948225	0.196	0	1.46491e-120	down
FMC1-LUC7L2	8.44912e-125	-0.940568	0.196	0	1.46491e-120	down
CCR4	2.39492e-119	-1.53539	0.239	0.001	4.15231e-115	down
MXD4	3.72146e-115	-1.11671	0.217	0.001	6.45227e-111	down
ENSSSCG00000004050	4.09992e-111	-1.02563	0.174	0	7.10843e-107	down
NIPSNAP3A	4.09992e-111	-0.6567	0.174	0	7.10843e-107	down
MYADM	4.09992e-111	-1.07327	0.174	0	7.10843e-107	down
MAGOH	4.09992e-111	-0.826467	0.174	0	7.10843e-107	down
ENSSSCG00000014043	4.09992e-111	-0.902384	0.174	0	7.10843e-107	down
ZNF22	4.09992e-111	-0.761349	0.174	0	7.10843e-107	down
SEPTIN2	4.09992e-111	-0.906838	0.174	0	7.10843e-107	down
ZPR1	4.09992e-111	-0.765862	0.174	0	7.10843e-107	down
ENY2	4.09992e-111	-0.697812	0.174	0	7.10843e-107	down
ENSSSCG00000032573	4.09992e-111	-0.819516	0.174	0	7.10843e-107	down
SF3B4	4.09992e-111	-0.763383	0.174	0	7.10843e-107	down
FNDC7	4.09992e-111	-0.88761	0.174	0	7.10843e-107	down
CETN2	4.09992e-111	-0.713994	0.174	0	7.10843e-107	down
VBP1	4.09992e-111	-0.746962	0.174	0	7.10843e-107	down
MYLIP	4.09992e-111	-0.841952	0.174	0	7.10843e-107	down
PFDN6	4.09992e-111	-0.912947	0.174	0	7.10843e-107	down
ENSSSCG00000042191	4.09992e-111	-0.89916	0.174	0	7.10843e-107	down
ENSSSCG00000000025	4.09992e-111	-0.691056	0.174	0	7.10843e-107	down
ENSSSCG00000000145	4.09992e-111	-0.80564	0.174	0	7.10843e-107	down
ORMDL2	4.09992e-111	-1.04113	0.174	0	7.10843e-107	down
ENSSSCG00000017106	4.09992e-111	-0.758055	0.174	0	7.10843e-107	down
COX20	4.09992e-111	-0.763463	0.174	0	7.10843e-107	down
NT5C3A	4.09992e-111	-0.750354	0.174	0	7.10843e-107	down
PCBP1	8.65302e-105	-1.80817	0.543	0.019	1.50026e-100	down
RGL2	1.20219e-98	-0.885394	0.174	0	2.08435e-94	down
PACS1	9.58829e-98	-1.12867	0.239	0.002	1.66242e-93	down
ENSSSCG00000024019	1.96242e-97	-0.884471	0.152	0	3.40244e-93	down
AMD1	1.96242e-97	-0.669821	0.152	0	3.40244e-93	down
MGAT2	1.96242e-97	-0.981814	0.152	0	3.40244e-93	down
AK3	1.96242e-97	-0.769436	0.152	0	3.40244e-93	down
CCDC12	1.96242e-97	-1.20727	0.152	0	3.40244e-93	down
FOXP1	1.96242e-97	-0.761777	0.152	0	3.40244e-93	down
ENSSSCG00000036556	1.96242e-97	-0.748844	0.152	0	3.40244e-93	down
FUBP1	1.96242e-97	-0.856165	0.152	0	3.40244e-93	down
GPBP1L1	1.96242e-97	-0.841894	0.152	0	3.40244e-93	down
ARL2-SNX15	1.96242e-97	-0.735668	0.152	0	3.40244e-93	down
LSM4	1.96242e-97	-0.731546	0.152	0	3.40244e-93	down
BABAM1	1.96242e-97	-0.673615	0.152	0	3.40244e-93	down
ENSSSCG00000008900	1.96242e-97	-0.80069	0.152	0	3.40244e-93	down
ANTKMT	1.96242e-97	-0.776928	0.152	0	3.40244e-93	down
ENSSSCG00000007982	1.96242e-97	-0.952809	0.152	0	3.40244e-93	down
ENSSSCG00000049524	1.96242e-97	-0.700369	0.152	0	3.40244e-93	down
KCNA3	1.96242e-97	-1.04136	0.152	0	3.40244e-93	down
PDHA1	1.96242e-97	-0.721103	0.152	0	3.40244e-93	down
ENSSSCG00000001064	1.96242e-97	-0.72376	0.152	0	3.40244e-93	down
IMP3	1.96242e-97	-0.810797	0.152	0	3.40244e-93	down
MAGOHB	1.96242e-97	-0.641507	0.152	0	3.40244e-93	down
TTC1	1.96242e-97	-0.660686	0.152	0	3.40244e-93	down
SNRPB	1.96242e-97	-0.634892	0.152	0	3.40244e-93	down
PPP1R3D	1.96242e-97	-0.707516	0.152	0	3.40244e-93	down
ENSSSCG00000045541	1.96242e-97	-0.963272	0.152	0	3.40244e-93	down
ENSSSCG00000016475	3.60192e-97	-3.36468	0.804	0.055	6.245e-93	down
CD79A	2.79115e-93	-1.61523	0.413	0.011	4.8393e-89	down
EHBP1L1	2.79557e-93	-0.89151	0.196	0.001	4.84697e-89	down
CTDSP2	3.02064e-93	-0.949201	0.261	0.003	5.23718e-89	down
RINL	1.1307e-91	-0.943394	0.217	0.002	1.96042e-87	down
IPO4	1.09831e-88	-0.769413	0.174	0.001	1.90424e-84	down
GRAMD1A	1.30729e-88	-0.751545	0.174	0.001	2.26658e-84	down
PPP1R9B	1.50268e-88	-0.807103	0.174	0.001	2.60535e-84	down
ENSSSCG00000027677	4.73768e-87	-0.98651	0.239	0.003	8.21419e-83	down
ENDOV	9.42286e-87	-1.30599	0.326	0.007	1.63374e-82	down
ENSSSCG00000032599	8.37838e-86	-0.901937	0.196	0.001	1.45264e-81	down
COQ4	9.16916e-86	-0.831206	0.196	0.001	1.58975e-81	down
ENSSSCG00000026981	9.28775e-84	-0.660155	0.13	0	1.61031e-79	down
NR1H2	9.28775e-84	-0.742415	0.13	0	1.61031e-79	down
ENSSSCG00000033497	9.28775e-84	-0.83049	0.13	0	1.61031e-79	down
TARDBP	9.28775e-84	-0.591927	0.13	0	1.61031e-79	down
COMMD9	9.28775e-84	-0.642824	0.13	0	1.61031e-79	down
ENSSSCG00000013768	9.28775e-84	-0.580983	0.13	0	1.61031e-79	down
ENSSSCG00000013613	9.28775e-84	-0.63874	0.13	0	1.61031e-79	down
ENSSSCG00000049412	9.28775e-84	-0.675352	0.13	0	1.61031e-79	down
HNRNPA0	9.28775e-84	-0.67501	0.13	0	1.61031e-79	down
INSIG2	9.28775e-84	-0.672598	0.13	0	1.61031e-79	down
COPS8	9.28775e-84	-0.634203	0.13	0	1.61031e-79	down
ENSSSCG00000008686	9.28775e-84	-0.595713	0.13	0	1.61031e-79	down
ENSSSCG00000031636	9.28775e-84	-0.673227	0.13	0	1.61031e-79	down
LRPPRC	9.28775e-84	-0.635113	0.13	0	1.61031e-79	down
SLC66A3	9.28775e-84	-0.634804	0.13	0	1.61031e-79	down
RBIS	9.28775e-84	-0.620326	0.13	0	1.61031e-79	down
ENSSSCG00000006928	9.28775e-84	-0.754499	0.13	0	1.61031e-79	down
SMS	9.28775e-84	-0.705946	0.13	0	1.61031e-79	down
ENSSSCG00000012290	9.28775e-84	-0.616586	0.13	0	1.61031e-79	down
CS	9.28775e-84	-0.986588	0.13	0	1.61031e-79	down
MSRB2	9.28775e-84	-0.604994	0.13	0	1.61031e-79	down
IMMP2L	9.28775e-84	-0.613869	0.13	0	1.61031e-79	down
RABL6	9.28775e-84	-0.721926	0.13	0	1.61031e-79	down
P2RY8	9.28775e-84	-1.15765	0.13	0	1.61031e-79	down
ARL6IP4	7.28399e-82	-1.18024	0.261	0.004	1.2629e-77	down
ENSSSCG00000032959	3.71599e-80	-1.14592	0.304	0.007	6.44279e-76	down
ARHGEF39	4.17732e-78	-1.54972	0.348	0.01	7.24264e-74	down
AAK1	9.1235e-78	-2.04711	0.435	0.017	1.58183e-73	down
MTRES1	4.36271e-70	-0.623351	0.109	0	7.56406e-66	down
ENSSSCG00000027270	4.36271e-70	-0.621471	0.109	0	7.56406e-66	down
MTAP	4.36271e-70	-0.681212	0.109	0	7.56406e-66	down
HNRNPUL1	4.36271e-70	-0.647169	0.109	0	7.56406e-66	down
AGO4	4.36271e-70	-0.643327	0.109	0	7.56406e-66	down
ENSSSCG00000036280	4.36271e-70	-0.642943	0.109	0	7.56406e-66	down
HTRA1	4.36271e-70	-0.606433	0.109	0	7.56406e-66	down
DSCC1	4.36271e-70	-0.596153	0.109	0	7.56406e-66	down
HIST2H2BE	4.36271e-70	-0.667873	0.109	0	7.56406e-66	down
SNRNP48	4.36271e-70	-0.730459	0.109	0	7.56406e-66	down
UBD	4.36271e-70	-0.721992	0.109	0	7.56406e-66	down
UBE2D4	4.36271e-70	-0.671845	0.109	0	7.56406e-66	down
ST8SIA4	1.91881e-69	-0.925272	0.196	0.002	3.32683e-65	down
SURF6	8.2041e-68	-0.673439	0.152	0.001	1.42243e-63	down
SRSF3	5.14392e-66	-1.95583	0.5	0.029	8.91853e-62	down
PPP1R14B	6.58661e-65	-1.06292	0.261	0.006	1.14199e-60	down
ZNRF2	3.14751e-59	-1.28316	0.348	0.014	5.45715e-55	down
BICD1	2.08428e-58	-0.791536	0.109	0	3.61373e-54	down
FBXW5	2.08428e-58	-0.643904	0.109	0	3.61373e-54	down
PIGF	2.04661e-56	-0.580851	0.087	0	3.54841e-52	down
ENSSSCG00000002020	2.04661e-56	-0.665367	0.087	0	3.54841e-52	down
ENSSSCG00000033574	2.04661e-56	-0.606716	0.087	0	3.54841e-52	down
INPPL1	1.44758e-55	-0.771816	0.13	0.001	2.50981e-51	down
GGCX	3.62072e-55	-0.880664	0.196	0.004	6.2776e-51	down
SYTL3	5.52282e-52	-1.40246	0.413	0.024	9.57547e-48	down
EGR1	1.40564e-51	-0.897719	0.174	0.003	2.43709e-47	down
ENSSSCG00000022295	1.90519e-51	-0.672687	0.174	0.003	3.30322e-47	down
UBE2M	2.68707e-47	-1.49079	0.457	0.034	4.65885e-43	down
IL16	8.96138e-47	-1.32368	0.304	0.014	1.55372e-42	down
RNF187	3.03352e-46	-0.830891	0.217	0.007	5.25951e-42	down
HECA	2.46268e-45	-0.594563	0.13	0.002	4.26979e-41	down
APBB3	3.59608e-45	-0.587643	0.087	0	6.23488e-41	down
TMEM204	9.7483e-44	-0.588067	0.109	0.001	1.69016e-39	down
ENSSSCG00000000638	1.13237e-43	-1.04936	0.174	0.004	1.9633e-39	down
AP2M1	1.17194e-43	-0.819978	0.174	0.004	2.03192e-39	down
ATP8	9.4433e-43	-1.36157	0.391	0.028	1.63728e-38	down
FAM89B	9.70046e-43	-0.64024	0.065	0	1.68187e-38	down
CXCR6	1.15243e-41	-1.60297	0.239	0.01	1.99809e-37	down
ESYT1	1.57488e-41	-0.637956	0.13	0.002	2.73052e-37	down
XCL1	1.64235e-41	-3.03494	0.674	0.095	2.8475e-37	down
LPXN	2.6029e-40	-0.719109	0.217	0.008	4.51291e-36	down
HNRNPA1	8.24815e-39	-1.67151	0.543	0.06	1.43006e-34	down
MGARP	2.14966e-38	-0.693821	0.13	0.002	3.72707e-34	down
ARL15	2.19288e-38	-0.83472	0.13	0.002	3.80202e-34	down
ENSSSCG00000029160	3.38127e-38	-2.77073	0.587	0.076	5.86244e-34	down
ZER1	1.00964e-37	-0.731212	0.174	0.005	1.75052e-33	down
STK11	1.14592e-37	-0.609249	0.087	0.001	1.9868e-33	down
EIF3F	4.57758e-37	-2.05456	0.739	0.13	7.93661e-33	down
HNRNPA3	7.47883e-37	-1.71654	0.609	0.081	1.29668e-32	down
TJP1	2.54622e-36	-0.769327	0.174	0.006	4.41463e-32	down
SOCS1	4.42352e-35	-0.650511	0.152	0.004	7.6695e-31	down
COPG1	5.54872e-35	-0.613417	0.109	0.002	9.62038e-31	down
ENSSSCG00000037364	2.87828e-34	-2.97597	0.63	0.103	4.99036e-30	down
TRIR	6.02738e-34	-1.65301	0.609	0.087	1.04503e-29	down
PSPC1	3.54002e-32	-1.1321	0.326	0.025	6.13768e-28	down
XPO4	1.61714e-31	-1.22446	0.283	0.019	2.80381e-27	down
ENSSSCG00000012119	2.33629e-31	7.35524	0	1	4.05067e-27	up
ENSSSCG00000035080	2.44989e-31	5.99988	0	0.999	4.24762e-27	up
ENSSSCG00000003930	2.56897e-31	6.09264	0	0.999	4.45409e-27	up
ENSSSCG00000004489	2.96178e-31	5.77268	0	0.998	5.13513e-27	up
ENSSSCG00000036296	3.10553e-31	5.59605	0	0.998	5.38436e-27	up
ENSSSCG00000014855	3.25619e-31	5.69695	0	0.997	5.64559e-27	up
ENSSSCG00000039740	3.41492e-31	4.53189	0.217	0.998	5.92079e-27	up
ENSSSCG00000035768	3.57964e-31	5.62283	0	0.997	6.20637e-27	up
ND3	4.9335e-31	-2.54448	1	0.509	8.55371e-27	down
AZIN1	6.28006e-31	-0.628721	0.13	0.003	1.08884e-26	down
DOK1	7.83758e-31	-0.735434	0.174	0.007	1.35888e-26	down
ENSSSCG00000017509	1.21837e-30	5.00908	0	0.987	2.11241e-26	up
KXD1	1.21837e-30	5.16425	0	0.987	2.11241e-26	up
ENSSSCG00000017239	1.46947e-30	5.10553	0	0.986	2.54777e-26	up
ENSSSCG00000009303	2.95977e-30	4.7325	0	0.981	5.13165e-26	up
ENSSSCG00000013597	3.40306e-30	4.84844	0	0.98	5.90023e-26	up
H3F3A	4.27554e-30	4.09094	0.217	0.985	7.41293e-26	up
TMEM129	4.79364e-30	-1.51946	0.435	0.049	8.31121e-26	down
ENSSSCG00000008170	9.86821e-30	4.79336	0	0.972	1.71095e-25	up
ENSSSCG00000039460	1.71329e-29	4.9109	0	0.968	2.9705e-25	up
ENSSSCG00000025928	4.67866e-29	4.64275	0	0.96	8.11186e-25	up
ENSSSCG00000037030	5.12381e-29	4.64373	0	0.959	8.88367e-25	up
CD52	6.42883e-29	5.64424	0	0.958	1.11463e-24	up
ENSSSCG00000024974	8.43553e-29	4.51255	0	0.956	1.46255e-24	up
ENSSSCG00000027573	1.05732e-28	4.3981	0	0.954	1.83319e-24	up
IL7R	5.86559e-28	-1.55918	0.348	0.034	1.01698e-23	down
ENSSSCG00000034448	6.37175e-28	1.55116	1	1	1.10473e-23	up
LZIC	1.57874e-27	-0.647844	0.152	0.006	2.73721e-23	down
ENSSSCG00000034844	2.0362e-27	-0.940112	0.239	0.016	3.53037e-23	down
MACF1	2.34045e-27	-1.19063	0.283	0.023	4.05787e-23	down
DNAJC7	2.44033e-27	-1.40593	0.391	0.044	4.23105e-23	down
ENSSSCG00000011952	5.44616e-27	4.21686	0	0.923	9.44255e-23	up
ENSSSCG00000039046	7.06537e-27	4.15069	0	0.921	1.22499e-22	up
MYL6	9.56397e-27	4.06498	0	0.918	1.6582e-22	up
GPAT4	1.46865e-26	-0.732443	0.174	0.008	2.54635e-22	down
SLC10A3	2.89191e-26	-1.26443	0.391	0.045	5.014e-22	down
COX6C	4.10671e-26	3.96628	0	0.907	7.12021e-22	up
CD81	5.55529e-26	-2.34791	0.935	0.323	9.63176e-22	down
MFSD8	6.63557e-26	-0.722991	0.13	0.005	1.15047e-21	down
CDK17	7.00173e-26	-0.685179	0.13	0.005	1.21396e-21	down
ENSSSCG00000033721	8.12365e-26	4.20719	0.065	0.909	1.40848e-21	up
ENSSSCG00000008433	1.5855e-25	3.89477	0	0.895	2.74894e-21	up
ENSSSCG00000038507	2.81135e-25	-1.16125	1	0.996	4.87432e-21	down
MEX3D	3.30272e-25	-0.602816	0.152	0.007	5.72626e-21	down
FRMD4B	5.04382e-25	-0.862589	0.217	0.015	8.74497e-21	down
ENSSSCG00000013064	8.00473e-25	3.82328	0	0.882	1.38786e-20	up
ENSSSCG00000003691	2.41276e-24	3.70388	0	0.872	4.18324e-20	up
ATP5F1E	3.76643e-24	3.68816	0	0.869	6.53023e-20	up
GZMB	4.42593e-24	5.33736	0	0.867	7.67368e-20	up
NOL4L	5.89622e-24	-1.15991	0.261	0.022	1.02229e-19	down
SUSD1	9.01894e-24	-1.06123	0.174	0.01	1.5637e-19	down
PLEKHA3	1.1446e-22	-0.712337	0.152	0.008	1.98452e-18	down
MTERF3	1.46176e-22	-1.19638	0.391	0.051	2.5344e-18	down
ENSSSCG00000006081	2.07883e-22	-1.5195	1	0.852	3.60428e-18	down
CD74	2.16932e-22	4.09565	0	0.833	3.76117e-18	up
ITGA1	2.33552e-22	-0.6707	0.13	0.006	4.04932e-18	down
MLLT6	3.188e-22	-1.23615	0.457	0.07	5.52736e-18	down
FAM102A	4.05722e-22	-1.25819	0.261	0.025	7.03441e-18	down
ENSSSCG00000033500	4.15017e-22	3.48063	0	0.827	7.19556e-18	up
CPT1B	5.64509e-22	-0.640228	0.152	0.008	9.78746e-18	down
NRP1	5.75705e-22	-0.806022	0.152	0.008	9.98158e-18	down
ENSSSCG00000004945	6.53796e-22	3.54054	0	0.823	1.13355e-17	up
ND1	1.05942e-21	-1.67997	1	0.671	1.83682e-17	down
RAB40B	1.14143e-21	-0.894957	0.174	0.011	1.97902e-17	down
CD3G	3.63559e-21	3.54584	0	0.807	6.30339e-17	up
ANXA6	4.19394e-21	-0.71075	0.152	0.008	7.27146e-17	down
ALYREF	4.2289e-21	-1.00655	0.348	0.044	7.33207e-17	down
CCL5	8.87099e-21	1.99533	0.87	0.983	1.53805e-16	up
S100A4	1.26379e-20	3.55775	0.109	0.845	2.19117e-16	up
CRK	1.33325e-20	-1.05888	0.348	0.045	2.31159e-16	down
ENSSSCG00000037885	1.45358e-20	3.92503	0	0.794	2.52021e-16	up
RNF6	1.90426e-20	-0.651652	0.152	0.009	3.30161e-16	down
SATB1	2.6725e-20	-0.888633	0.196	0.015	4.63358e-16	down
EIF3K	2.67734e-20	3.24591	0	0.788	4.64197e-16	up
ENSSSCG00000033697	3.0886e-20	3.93606	0	0.786	5.35502e-16	up
GPCPD1	3.87769e-20	-1.25727	0.326	0.041	6.72314e-16	down
ENSSSCG00000036350	3.96312e-20	3.32813	0	0.784	6.87125e-16	up
S100A6	4.15207e-20	3.21465	0.087	0.845	7.19886e-16	up
GPX1	5.91395e-20	3.52307	0.348	0.865	1.02536e-15	up
COX2	6.06948e-20	-1.06719	1	0.994	1.05233e-15	down
ENSSSCG00000028485	1.06411e-19	3.27549	0	0.774	1.84496e-15	up
GZMK	1.14908e-19	-2.64918	0.522	0.115	1.99227e-15	down
KRT10	2.68848e-19	-0.833276	0.217	0.019	4.66128e-15	down
ENSSSCG00000007322	2.75535e-19	-1.33274	0.478	0.09	4.77723e-15	down
ACTB	2.92058e-19	2.35057	0.761	0.959	5.0637e-15	up
CSNK1G2	3.60124e-19	-1.10943	0.37	0.054	6.24383e-15	down
ENSSSCG00000037142	6.15174e-19	2.39531	0.609	0.925	1.06659e-14	up
GNLY	9.64667e-19	4.73502	0.087	0.803	1.67254e-14	up
GABARAP	2.62374e-18	3.01279	0	0.741	4.54904e-14	up
TPT1	2.83267e-18	-1.05224	1	0.996	4.91128e-14	down
RELB	3.59194e-18	-0.857955	0.152	0.01	6.22771e-14	down
MDFIC	3.88689e-18	-0.894631	0.283	0.034	6.7391e-14	down
ENSSSCG00000039139	6.40965e-18	-0.853008	0.217	0.021	1.11131e-13	down
CXCR4	1.11799e-17	-1.10405	0.5	0.097	1.93838e-13	down
ENSSSCG00000032556	2.34566e-17	2.76459	0.087	0.76	4.06691e-13	up
PABPC1	2.66571e-17	2.7976	0.087	0.766	4.62181e-13	up
ENSSSCG00000036716	3.53306e-17	-0.793029	1	0.98	6.12563e-13	down
USP24	4.81067e-17	-0.821131	0.152	0.011	8.34075e-13	down
ND5	7.56265e-17	-1.70229	0.891	0.42	1.31121e-12	down
JAML	1.34092e-16	-1.36734	0.413	0.08	2.32489e-12	down
OGFR	1.9679e-16	-0.771108	0.174	0.015	3.41195e-12	down
CD96	2.32722e-16	-1.09929	0.391	0.068	4.03494e-12	down
IKZF2	2.97666e-16	-1.42912	0.565	0.139	5.16093e-12	down
METTL25	2.98604e-16	-0.928232	0.13	0.008	5.1772e-12	down
NRF1	3.28785e-16	-0.786794	0.196	0.019	5.70048e-12	down
GPR183	4.26176e-16	-1.69995	0.348	0.058	7.38905e-12	down
CHMP2A	4.48231e-16	-1.09307	0.457	0.091	7.77143e-12	down
BOD1L1	8.01943e-16	-0.930176	0.391	0.07	1.39041e-11	down
ENSSSCG00000028542	1.4653e-15	-0.618564	0.13	0.009	2.54053e-11	down
2024-03-06	1.75865e-15	-0.908025	0.217	0.024	3.04915e-11	down
CCNL2	2.30493e-15	-1.03792	0.304	0.047	3.99628e-11	down
ENSSSCG00000023331	3.05088e-15	2.79078	0	0.663	5.28962e-11	up
ERAP1	3.33168e-15	-0.633627	0.152	0.012	5.77646e-11	down
ENSSSCG00000012961	5.75621e-15	2.78139	0	0.655	9.98011e-11	up
DAZAP1	6.56395e-15	-1.18001	0.457	0.1	1.13806e-10	down
ENSSSCG00000008061	8.10933e-15	2.77756	0	0.651	1.406e-10	up
CCNQ	8.88941e-15	-0.697888	0.174	0.016	1.54125e-10	down
HNRNPK	9.61622e-15	2.72445	0	0.649	1.66726e-10	up
MAPRE2	9.88856e-15	-1.49257	0.652	0.213	1.71448e-10	down
CCDC85B	1.06605e-14	-0.823842	0.283	0.041	1.84832e-10	down
PIP4K2B	1.23976e-14	-0.58426	0.13	0.009	2.14949e-10	down
TBC1D5	1.59142e-14	-0.807604	0.196	0.021	2.75921e-10	down
ENSSSCG00000032984	2.09817e-14	-0.597728	0.174	0.017	3.63781e-10	down
SMYD3	2.17568e-14	-0.798458	0.174	0.017	3.77219e-10	down
HIST2H2AC	2.56483e-14	-0.911402	0.239	0.032	4.44689e-10	down
ENSSSCG00000015710	3.03137e-14	2.78286	0	0.634	5.25579e-10	up
ENSSSCG00000001341	4.07391e-14	-1.20046	1	0.896	7.06335e-10	down
BTG1	4.8855e-14	2.27881	0.261	0.762	8.47049e-10	up
ZBTB25	6.29918e-14	-0.825454	0.196	0.022	1.09215e-09	down
NKG7	6.80948e-14	1.72452	0.739	0.874	1.18063e-09	up
TMX1	6.91169e-14	-0.902301	0.196	0.022	1.19835e-09	down
DDIT4	7.28416e-14	-1.36929	0.5	0.129	1.26293e-09	down
SEPT1	7.48182e-14	2.6659	0	0.623	1.2972e-09	up
PDE3B	9.47894e-14	-1.03726	0.304	0.051	1.64346e-09	down
CXCR3	1.10049e-13	-1.59418	0.37	0.079	1.90803e-09	down
SIPA1	1.48684e-13	-0.926019	0.304	0.052	2.57789e-09	down
S100A13	2.62589e-13	2.79894	0	0.607	4.55278e-09	up
PMAIP1	3.1898e-13	-1.0866	0.348	0.067	5.53048e-09	down
HCST	4.66794e-13	2.71947	0	0.599	8.09327e-09	up
ENSSSCG00000013661	4.66794e-13	2.57793	0	0.599	8.09327e-09	up
ENSSSCG00000000663	5.31417e-13	2.91931	0	0.597	9.2137e-09	up
ENSSSCG00000017213	7.05838e-13	2.54028	0	0.593	1.22378e-08	up
ENSSSCG00000013038	9.16613e-13	-0.753925	0.239	0.034	1.58922e-08	down
COX3	1.08284e-12	-0.786926	1	0.991	1.87742e-08	down
DUSP22	1.09203e-12	-0.712171	0.217	0.029	1.89336e-08	down
DAPL1	1.30089e-12	-1.59418	0.391	0.09	2.25548e-08	down
VAMP8	1.30242e-12	2.4985	0	0.585	2.25814e-08	up
TMSB10	1.58927e-12	0.875896	1	1	2.75548e-08	up
ZNF639	1.72758e-12	-0.974426	0.152	0.015	2.99528e-08	down
ARHGDIB	1.8768e-12	0.965958	0.935	0.982	3.254e-08	up
RAC2	2.02079e-12	0.945667	0.978	0.982	3.50364e-08	up
ENSSSCG00000037081	2.32279e-12	2.48311	0	0.577	4.02725e-08	up
CD3E	2.40722e-12	-1.29949	0.957	0.716	4.17364e-08	down
CUL2	2.82753e-12	-0.772228	0.13	0.011	4.90238e-08	down
YRDC	3.66061e-12	-0.688331	0.174	0.02	6.34677e-08	down
ZNF335	4.21275e-12	-0.592592	0.152	0.016	7.30407e-08	down
SEPT7	5.12434e-12	2.49563	0	0.566	8.88458e-08	up
PABPN1	5.3813e-12	-1.10499	0.5	0.135	9.3301e-08	down
HVCN1	5.81522e-12	-0.672031	0.217	0.031	1.00824e-07	down
FUT8	6.01353e-12	-0.713086	0.261	0.043	1.04263e-07	down
ABHD17A	6.79179e-12	-1.09715	0.326	0.067	1.17756e-07	down
PPP1R10	8.96582e-12	-0.875138	0.304	0.058	1.55449e-07	down
CYTB	9.0498e-12	-1.06245	0.978	0.881	1.56905e-07	down
CD99	9.63412e-12	2.55287	0	0.557	1.67036e-07	up
HMGN2	1.0225e-11	2.43119	0.043	0.588	1.77282e-07	up
KLF2	1.32599e-11	2.20149	0.087	0.632	2.299e-07	up
PLAC8	1.75088e-11	2.64733	0	0.548	3.03568e-07	up
SRSF7	1.83469e-11	-1.21245	0.717	0.289	3.18099e-07	down
BATF	1.97087e-11	2.46248	0	0.547	3.41709e-07	up
EDEM1	1.97966e-11	-1.12188	0.261	0.047	3.43234e-07	down
MSI2	2.12617e-11	-0.986799	0.196	0.027	3.68636e-07	down
MMD	2.61245e-11	-0.890564	0.326	0.068	4.52946e-07	down
MYCBP2	2.73087e-11	-1.16596	0.478	0.144	4.73478e-07	down
ENSSSCG00000015337	3.3809e-11	2.35313	0	0.539	5.86181e-07	up
CYBA	3.42232e-11	-1.11632	0.587	0.195	5.93361e-07	down
LYST	4.38721e-11	-1.00136	0.239	0.04	7.60655e-07	down
RFTN1	5.15378e-11	-0.839203	0.326	0.069	8.93563e-07	down
RACK1	5.75577e-11	-0.85802	0.978	0.867	9.97936e-07	down
ENSSSCG00000016903	6.45373e-11	3.40816	0	0.529	1.11895e-06	up
LCP2	9.30634e-11	-0.91974	0.37	0.087	1.61353e-06	down
ENSSSCG00000027196	1.01707e-10	2.30603	0	0.522	1.76339e-06	up
TAF12	1.11564e-10	-0.605308	0.174	0.023	1.9343e-06	down
ENSSSCG00000014565	1.32764e-10	1.53606	0.739	0.889	2.30186e-06	up
EEF2	1.33986e-10	1.28552	0.587	0.852	2.32306e-06	up
ENSSSCG00000013992	1.39364e-10	2.21545	0	0.517	2.41629e-06	up
GABARAPL2	1.4252e-10	2.1985	0	0.517	2.47101e-06	up
TBC1D9B	1.4355e-10	-0.67699	0.152	0.018	2.48887e-06	down
RASSF2	1.88757e-10	-0.899635	0.261	0.05	3.27268e-06	down
NUP98	2.0068e-10	-0.913976	0.217	0.036	3.47939e-06	down
SRSF2	2.08096e-10	2.32447	0	0.511	3.60797e-06	up
ENSSSCG00000034190	2.27346e-10	2.22647	0	0.509	3.94173e-06	up
FBL	3.12898e-10	-1.00387	0.348	0.084	5.42503e-06	down
NSD3	3.35518e-10	-1.0288	0.565	0.192	5.81722e-06	down
RAN	3.6043e-10	2.18376	0	0.502	6.24913e-06	up
PLEKHO1	4.047e-10	-0.751107	0.196	0.03	7.01669e-06	down
GNG2	4.28908e-10	2.2333	0	0.499	7.43641e-06	up
ENSSSCG00000002004	4.28908e-10	2.26641	0	0.499	7.43641e-06	up
ENSSSCG00000000071	4.99058e-10	2.20013	0	0.497	8.65267e-06	up
ENSSSCG00000002550	6.05768e-10	2.19085	0	0.494	1.05028e-05	up
ENSSSCG00000024263	6.1891e-10	2.59656	0	0.493	1.07307e-05	up
HNRNPH3	6.76155e-10	-1.01216	0.652	0.243	1.17232e-05	down
PDK1	7.01956e-10	-0.711996	0.196	0.031	1.21705e-05	down
PRDX4	7.25898e-10	-0.922949	0.457	0.134	1.25856e-05	down
EOMES	7.65401e-10	-0.957487	0.239	0.045	1.32705e-05	down
SLC11A2	7.90272e-10	-1.1118	0.261	0.052	1.37017e-05	down
GAPDH	8.07152e-10	-1.09504	0.935	0.69	1.39944e-05	down
ENSSSCG00000015313	8.21274e-10	-0.821182	0.261	0.052	1.42392e-05	down
AHR	8.3085e-10	-0.603467	0.13	0.015	1.44053e-05	down
BRI3	8.72287e-10	-0.742492	0.239	0.044	1.51237e-05	down
MICOS10	9.89007e-10	2.11528	0	0.486	1.71474e-05	up
ITPR2	1.04051e-09	-0.745773	0.217	0.038	1.80403e-05	down
CDC14A	1.11588e-09	-0.848794	0.304	0.068	1.93472e-05	down
ENSSSCG00000013366	1.14651e-09	2.15983	0	0.483	1.98782e-05	up
NANS	1.21112e-09	-1.12634	0.609	0.231	2.09984e-05	down
MBD2	1.31839e-09	-1.10293	0.261	0.055	2.28583e-05	down
RBM14	1.36178e-09	-0.97578	0.348	0.089	2.36105e-05	down
HELQ	1.44419e-09	-0.602487	0.13	0.015	2.50394e-05	down
S100A11	1.54312e-09	1.79772	0.261	0.684	2.67547e-05	up
ENSSSCG00000024313	1.6118e-09	-1.02094	0.652	0.266	2.79455e-05	down
CDC34	1.61831e-09	-0.728127	0.217	0.039	2.80582e-05	down
ENSSSCG00000024776	1.6715e-09	2.10826	0	0.477	2.89804e-05	up
ATP6	1.73169e-09	-0.584912	1	0.995	3.00241e-05	down
PAXBP1	1.75641e-09	-0.619535	0.174	0.026	3.04526e-05	down
TCF7	1.93135e-09	-0.825222	0.37	0.093	3.34857e-05	down
CRTAM	2.03448e-09	-0.789074	0.239	0.046	3.52738e-05	down
ENSSSCG00000006919	2.05712e-09	2.2365	0	0.474	3.56663e-05	up
SRSF11	2.15287e-09	-0.942493	0.391	0.109	3.73265e-05	down
ADGRG1	2.16706e-09	2.26839	0.065	0.522	3.75724e-05	up
ANKFY1	2.55317e-09	-0.840584	0.217	0.04	4.42669e-05	down
ENSSSCG00000017032	2.72395e-09	-0.853093	0.174	0.027	4.72278e-05	down
ENSSSCG00000009341	2.77387e-09	-0.921615	0.37	0.099	4.80933e-05	down
MRPS26	3.03085e-09	-0.975457	0.348	0.09	5.25489e-05	down
SEMA4D	3.41072e-09	-0.696539	0.304	0.069	5.91351e-05	down
HYPK	3.94159e-09	1.58871	0.326	0.692	6.83394e-05	up
ENSSSCG00000001229	3.99122e-09	0.686946	1	1	6.91997e-05	up
FBXO25	4.75828e-09	-0.640542	0.217	0.04	8.24991e-05	down
STRIP2	4.81892e-09	-0.622376	0.087	0.007	8.35505e-05	down
SSR4	4.8609e-09	-1.11071	0.804	0.476	8.42783e-05	down
STAMBPL1	4.97439e-09	-0.773975	0.196	0.034	8.62459e-05	down
ENSSSCG00000014910	5.34764e-09	-0.608953	0.152	0.021	9.27174e-05	down
ENSSSCG00000027826	5.58247e-09	2.11309	0	0.457	9.67888e-05	up
COX1	5.61068e-09	-0.658379	1	0.987	9.7278e-05	down
ENSSSCG00000035256	5.61508e-09	1.90687	0.152	0.583	9.73543e-05	up
ENSSSCG00000039706	5.76704e-09	2.14494	0.022	0.482	9.9989e-05	up
CIRBP	6.1704e-09	2.20821	0	0.455	0.000106982	up
PVRIG	6.23627e-09	-1.02505	0.739	0.342	0.000108124	down
PGRMC1	8.70576e-09	-0.704527	0.326	0.079	0.000150941	down
ST6GAL1	1.10892e-08	-0.901881	0.283	0.067	0.000192264	down
CX3CR1	1.18546e-08	2.24378	0	0.443	0.000205534	up
ALMS1	1.27875e-08	-0.632242	0.13	0.017	0.000221709	down
ZBTB37	1.29001e-08	-0.722032	0.196	0.035	0.000223662	down
C12orf10	1.58792e-08	1.94615	0	0.438	0.000275314	up
DUSP2	1.79361e-08	-0.822755	0.37	0.102	0.000310976	down
PREX1	1.86929e-08	-0.604343	0.13	0.017	0.000324097	down
WDR74	1.87634e-08	-0.924358	0.196	0.036	0.000325319	down
ENSSSCG00000004145	1.8898e-08	2.00247	0	0.435	0.000327653	up
RHOG	1.92658e-08	1.98253	0	0.435	0.000334031	up
ENSSSCG00000018063	2.08076e-08	2.31371	0	0.433	0.000360762	up
RNF169	2.29997e-08	-0.623784	0.174	0.029	0.000398769	down
UBN1	2.33315e-08	-0.680668	0.196	0.036	0.000404521	down
ENSSSCG00000016990	2.37973e-08	1.9052	0	0.431	0.000412598	up
ENSSSCG00000024973	2.41447e-08	1.19738	0.478	0.813	0.000418621	up
IFITM3	2.60384e-08	2.32094	0.087	0.505	0.000451454	up
ENSSSCG00000039544	3.04358e-08	0.66423	0.935	0.992	0.000527696	up
BAG4	3.32026e-08	-0.618331	0.109	0.013	0.000575667	down
BCL7C	3.36199e-08	-0.729456	0.239	0.052	0.000582901	down
CIB1	3.40265e-08	-0.97862	0.37	0.109	0.000589951	down
ENSSSCG00000005453	3.62387e-08	1.58817	0.326	0.654	0.000628307	up
USP34	3.81627e-08	-0.64684	0.196	0.036	0.000661665	down
RABAC1	4.0474e-08	1.92435	0	0.421	0.000701738	up
MFSD10	4.41536e-08	-1.01306	0.391	0.123	0.000765534	down
FNBP1	4.64541e-08	-0.860901	0.348	0.097	0.000805422	down
ENSSSCG00000003253	4.70246e-08	2.05034	0	0.418	0.000815313	up
ENSSSCG00000030801	5.47594e-08	-1.15923	0.217	0.047	0.000949419	down
ENSSSCG00000003914	6.103e-08	1.87723	0	0.413	0.00105814	up
SNAPC1	6.6214e-08	-0.732134	0.13	0.018	0.00114802	down
ALDH3A2	7.3649e-08	-0.775227	0.217	0.046	0.00127693	down
FTL	7.4443e-08	-0.771305	0.913	0.797	0.00129069	down
SON	7.44575e-08	-0.875673	0.891	0.572	0.00129094	down
TNFSF9	7.66257e-08	-0.647853	0.13	0.018	0.00132854	down
FAM49B	7.75851e-08	1.85024	0	0.409	0.00134517	up
SLC9A8	7.82865e-08	-0.678683	0.109	0.013	0.00135733	down
PRRC2B	8.34955e-08	-0.795215	0.326	0.09	0.00144764	down
REL	9.02246e-08	-0.746621	0.5	0.177	0.00156431	down
BRK1	9.23967e-08	1.62876	0.087	0.501	0.00160197	up
ENSSSCG00000020777	9.31913e-08	1.97623	0	0.405	0.00161575	up
CACUL1	9.78771e-08	-0.587469	0.174	0.031	0.00169699	down
ENSSSCG00000007098	9.8113e-08	-0.760855	0.304	0.08	0.00170108	down
FBXL20	9.84875e-08	-0.780719	0.174	0.031	0.00170758	down
ENSSSCG00000015040	1.00247e-07	1.81226	0	0.404	0.00173809	up
CBX4	1.0325e-07	-0.837266	0.304	0.083	0.00179015	down
CLK1	1.06014e-07	-0.918108	0.457	0.161	0.00183807	down
ASH1L	1.13963e-07	-0.974108	0.348	0.105	0.0019759	down
ENSSSCG00000017555	1.18059e-07	1.85092	0	0.401	0.00204691	up
LAPTM5	1.21009e-07	0.984687	0.87	0.909	0.00209805	up
YBX3	1.24889e-07	-0.662647	0.239	0.056	0.00216532	down
ENSSSCG00000027565	1.29236e-07	1.88825	0	0.399	0.0022407	up
GZMM	1.33987e-07	2.15223	0	0.399	0.00232307	up
RASA3	1.38907e-07	1.91459	0	0.398	0.00240837	up
POC1A	1.39019e-07	-0.582603	0.13	0.019	0.00241031	down
DYNC1H1	1.39679e-07	-0.671794	0.217	0.047	0.00242175	down
PKM	1.41431e-07	1.85227	0	0.397	0.00245214	up
CBLB	1.42919e-07	-0.975551	0.435	0.15	0.00247793	down
COTL1	1.44e-07	1.92253	0	0.397	0.00249667	up
RAP1B	1.47617e-07	1.22532	0.652	0.814	0.00255938	up
ENSSSCG00000016758	1.54733e-07	1.81939	0	0.396	0.00268276	up
ENSSSCG00000033019	1.66736e-07	-0.676591	0.978	0.856	0.00289087	down
ENSSSCG00000035224	1.89224e-07	1.76044	0.043	0.449	0.00328076	up
LTB	1.91764e-07	2.3166	0	0.392	0.00332481	up
ARFGEF2	1.92484e-07	-0.587051	0.13	0.019	0.00333729	down
ENSSSCG00000014371	1.98715e-07	1.79025	0	0.391	0.00344531	up
ND4L	2.08853e-07	-0.900806	0.37	0.116	0.0036211	down
BIN2	2.0899e-07	1.66399	0.109	0.492	0.00362347	up
CDV3	2.32907e-07	-1.02066	0.326	0.097	0.00403814	down
TMEM259	2.34625e-07	-0.742869	0.196	0.041	0.00406793	down
ENSSSCG00000039071	2.58765e-07	1.10448	0.478	0.753	0.00448647	up
ENSSSCG00000000273	2.59164e-07	1.78166	0	0.386	0.00449338	up
CMAS	2.69817e-07	-0.819386	0.457	0.164	0.0046781	down
ENSSSCG00000040857	2.7322e-07	1.72584	0	0.385	0.00473709	up
UBE2Q1	2.815e-07	-0.702469	0.152	0.026	0.00488065	down
PPP1R12A	3.19705e-07	-0.953007	0.391	0.133	0.00554305	down
FKBP11	3.55265e-07	1.8319	0	0.379	0.00615958	up
AFF1	3.6373e-07	-0.641114	0.196	0.041	0.00630635	down
GIT2	3.69429e-07	-0.886723	0.37	0.119	0.00640517	down
ENSSSCG00000014850	4.30028e-07	1.70316	0	0.376	0.00745583	up
PPP6R2	4.30102e-07	-0.603764	0.174	0.033	0.00745711	down
TGFB1	4.44342e-07	-1.04677	0.457	0.183	0.00770399	down
LAT	4.4516e-07	1.82821	0	0.375	0.00771818	up
NOP53	4.92213e-07	1.55875	0.152	0.513	0.00853398	up
CBL	5.50002e-07	-0.675933	0.348	0.106	0.00953593	down

## Sheet: CD2-γδ T cells_DEGs
gene	p_val	avg_log2FC	pct.1	pct.2	p_val_adj	change
ENSSSCG00000032916	0	-1.423	0.423	0	0	down
ENSSSCG00000004050	0	-1.50122	0.385	0	0	down
ENSSSCG00000004123	0	-1.48056	0.423	0	0	down
CD164	0	-0.989671	0.346	0	0	down
AMD1	0	-1.25704	0.462	0	0	down
RWDD1	0	-1.52064	0.385	0	0	down
EEF1A1	0	-6.68322	1	0	0	down
IER3IP1	0	-1.33901	0.385	0	0	down
SERF2	0	-4.54519	1	0	0	down
ENSSSCG00000028092	0	-1.98952	0.462	0	0	down
FOXP1	0	-1.13129	0.346	0	0	down
XRN1	0	-1.0939	0.308	0	0	down
NDUFB5	0	-1.2351	0.385	0	0	down
ENSSSCG00000002707	0	-2.63416	0.769	0	0	down
ENSSSCG00000031462	0	-1.46823	0.385	0	0	down
UQCRFS1	0	-1.18865	0.346	0	0	down
ENSSSCG00000002918	0	-1.80068	0.385	0	0	down
PSMD8	0	-1.46718	0.538	0	0	down
ENSSSCG00000002963	0	-3.7628	0.962	0	0	down
ENSSSCG00000003046	0	-2.04139	0.577	0	0	down
SNRPD2	0	-3.287	0.885	0	0	down
SELENOW	0	-1.61947	0.577	0	0	down
SNRNP70	0	-2.10234	0.692	0	0	down
MYADM	0	-1.41086	0.462	0	0	down
ENSSSCG00000033497	0	-1.48113	0.423	0	0	down
TARDBP	0	-1.11452	0.346	0	0	down
SZRD1	0	-1.01336	0.308	0	0	down
ENSSSCG00000028414	0	-1.54899	0.5	0	0	down
ENSSSCG00000028423	0	-1.25709	0.346	0	0	down
MYL12A	0	-4.09474	0.923	0	0	down
UOX	0	-2.65239	0.808	0	0	down
SCP2	0	-2.21855	0.731	0.004	0	down
YBX1	0	-3.02662	0.885	0	0	down
BANF1	0	-2.61805	0.846	0	0	down
TMEM223	0	-1.8441	0.615	0	0	down
EEF1G	0	-3.72566	0.962	0	0	down
EIF3M	0	-1.70747	0.423	0	0	down
LDHA	0	-2.15997	0.692	0	0	down
ARF1	0	-1.91139	0.654	0	0	down
ENSSSCG00000013906	0	-5.56044	0.962	0	0	down
LSM4	0	-1.32715	0.385	0	0	down
ENSSSCG00000031299	0	-0.929127	0.308	0	0	down
WDR83OS	0	-1.26087	0.462	0	0	down
UBL5	0	-2.45429	0.808	0	0	down
EIF3G	0	-2.86569	0.885	0	0	down
ARHGAP45	0	-1.38579	0.385	0	0	down
NSA2	0	-2.38346	0.654	0	0	down
NDUFA2	0	-1.66896	0.5	0	0	down
DIAPH1	0	-1.07202	0.385	0	0	down
ENSSSCG00000033262	0	-5.89368	1	0	0	down
ENSSSCG00000009746	0	-1.92991	0.423	0	0	down
ENSSSCG00000010058	0	-0.966289	0.346	0	0	down
ENSSSCG00000035836	0	-1.36118	0.423	0	0	down
TOMM20	0	-1.67044	0.615	0	0	down
VDAC2	0	-1.94954	0.615	0	0	down
ZNF22	0	-0.982066	0.308	0	0	down
PGAM1	0	-1.41089	0.423	0	0	down
FAM204A	0	-1.32346	0.385	0	0	down
ACTR3	0	-2.56839	0.769	0	0	down
NDUFB3	0	-1.21035	0.346	0	0	down
LRRFIP1	0	-1.45663	0.385	0	0	down
TAF10	0	-1.93078	0.654	0	0	down
ENSSSCG00000039656	0	-1.83414	0.5	0	0	down
SPCS2	0	-1.61174	0.462	0	0	down
ATP5MG	0	-2.02419	0.577	0	0	down
SYPL1	0	-1.20464	0.423	0	0	down
MXD4	0	-1.24245	0.385	0.001	0	down
MRFAP1	0	-2.19075	0.731	0	0	down
ATP8A1	0	-1.57025	0.5	0.001	0	down
SEPTIN11	0	-1.16399	0.308	0	0	down
OSTC	0	-1.26592	0.423	0	0	down
ENSSSCG00000009240	0	-1.8417	0.538	0	0	down
COPS4	0	-0.996352	0.346	0	0	down
SEPTIN1	0	-2.15603	0.692	0	0	down
ENSSSCG00000029752	0	-1.77579	0.5	0	0	down
SPNS1	0	-2.61436	0.885	0	0	down
SBK1	0	-1.40522	0.308	0	0	down
NDUFAB1	0	-0.913753	0.308	0	0	down
ELOB	0	-2.95044	0.885	0	0	down
ANTKMT	0	-1.3371	0.385	0	0	down
ENSSSCG00000007973	0	-1.89296	0.615	0	0	down
ENSSSCG00000050627	0	-1.12666	0.308	0	0	down
ENSSSCG00000040854	0	-1.16071	0.346	0	0	down
SNRPG	0	-2.03753	0.692	0	0	down
STPG4	0	-2.13616	0.615	0	0	down
EIF2AK2	0	-1.46854	0.385	0	0	down
RHOB	0	-1.1928	0.308	0	0	down
ENSSSCG00000008659	0	-1.5748	0.423	0	0	down
ENSSSCG00000040535	0	-0.917624	0.308	0	0	down
ENY2	0	-1.07252	0.385	0	0	down
ENSSSCG00000006193	0	-1.18585	0.385	0	0	down
HSPA6	0	-2.45116	0.5	0	0	down
ENSSSCG00000006378	0	-1.52478	0.385	0	0	down
ENSSSCG00000038991	0	-0.950207	0.308	0	0	down
PSMA5	0	-0.927407	0.308	0	0	down
ENSSSCG00000006928	0	-2.21886	0.654	0	0	down
TMSB4X	0	-6.49985	1	0	0	down
OGT	0	-1.17949	0.308	0	0	down
ENSSSCG00000012452	0	-1.2413	0.308	0	0	down
SEPTIN6	0	-1.95771	0.577	0	0	down
ENSSSCG00000030849	0	-5.41516	1	0	0	down
ENSSSCG00000037777	0	-1.43184	0.423	0	0	down
VBP1	0	-1.23138	0.385	0	0	down
PSMG4	0	-1.55594	0.423	0	0	down
DEK	0	-1.43064	0.423	0	0	down
ZBTB22	0	-1.09471	0.346	0	0	down
C7H6orf125	0	-1.11934	0.385	0	0	down
ZFAND6	0	-1.34285	0.385	0	0	down
ENSSSCG00000001930	0	-2.20882	0.692	0	0	down
PSME2	0	-1.89063	0.654	0	0	down
ENSSSCG00000038947	0	-1.5396	0.5	0	0	down
PAPOLA	0	-0.959481	0.346	0	0	down
ENSSSCG00000000025	0	-2.03519	0.692	0	0	down
ENSSSCG00000034230	0	-1.44547	0.462	0	0	down
ST13	0	-2.20777	0.615	0	0	down
ENSSSCG00000031381	0	-1.71685	0.538	0	0	down
PRR13	0	-1.49033	0.5	0	0	down
ERBB3	0	-4.07733	0.962	0.002	0	down
ENSSSCG00000039506	0	-3.67395	1	0.001	0	down
ENSSSCG00000033310	0	-5.97727	1	0	0	down
ENSSSCG00000000769	0	-1.29107	0.385	0	0	down
TMEM106C	0	-1.12859	0.346	0	0	down
HSP90B1	0	-1.44563	0.462	0	0	down
UBE2NL	0	-1.23822	0.423	0	0	down
ATP6V0E1	0	-1.95672	0.654	0	0	down
COX20	0	-1.38628	0.5	0	0	down
ENSSSCG00000022760	0	-2.43786	0.885	0	0	down
ENSSSCG00000011000	0	-2.30587	0.808	0	0	down
UPF2	0	-1.38752	0.423	0	0	down
TOP1	0	-1.61592	0.5	0	0	down
ENSSSCG00000007524	0	-3.51779	0.885	0	0	down
SEPTIN9	0	-2.44777	0.731	0	0	down
ENSSSCG00000036592	0	-1.62611	0.462	0	0	down
JPT1	0	-1.90838	0.654	0	0	down
LUC7L3	0	-1.67167	0.577	0	0	down
ENSSSCG00000017913	0	-1.22882	0.423	0	0	down
ENSSSCG00000050244	0	-1.46939	0.462	0	0	down
DNAJB6	0	-1.39338	0.462	0	0	down
IMMP2L	0	-1.04797	0.308	0	0	down
SEPTIN7	0	-2.11674	0.538	0	0	down
HNRNPA2B1	0	-3.11294	0.923	0	0	down
STK17A	0	-3.04185	0.885	0	0	down
ENSSSCG00000039894	0	-1.4142	0.346	0	0	down
AKAP17A	0	-1.76906	0.615	0	0	down
ENSSSCG00000050320	5.69607e-307	-0.853686	0.269	0	9.87584e-303	down
NIPSNAP3A	5.69607e-307	-1.13401	0.269	0	9.87584e-303	down
RSRC1	5.69607e-307	-0.987199	0.269	0	9.87584e-303	down
NUTF2	5.69607e-307	-0.994374	0.269	0	9.87584e-303	down
HNRNPUL1	5.69607e-307	-0.938539	0.269	0	9.87584e-303	down
FUBP1	5.69607e-307	-0.8213	0.269	0	9.87584e-303	down
PSMA1	5.69607e-307	-0.916239	0.269	0	9.87584e-303	down
GET3	5.69607e-307	-1.00115	0.269	0	9.87584e-303	down
SHFL	5.69607e-307	-0.850067	0.269	0	9.87584e-303	down
ENSSSCG00000014043	5.69607e-307	-0.90884	0.269	0	9.87584e-303	down
PURA	5.69607e-307	-0.982927	0.269	0	9.87584e-303	down
TCHP	5.69607e-307	-1.10958	0.269	0	9.87584e-303	down
TIAL1	5.69607e-307	-1.0802	0.269	0	9.87584e-303	down
ENSSSCG00000007982	5.69607e-307	-0.797918	0.269	0	9.87584e-303	down
DENND2C	5.69607e-307	-0.901335	0.269	0	9.87584e-303	down
CETN2	5.69607e-307	-0.852866	0.269	0	9.87584e-303	down
ENSSSCG00000049384	5.69607e-307	-0.891081	0.269	0	9.87584e-303	down
PA2G4	5.69607e-307	-1.04663	0.269	0	9.87584e-303	down
ENSSSCG00000035992	5.69607e-307	-1.34066	0.269	0	9.87584e-303	down
MAPRE1	5.69607e-307	-1.01192	0.269	0	9.87584e-303	down
C1QBP	5.69607e-307	-1.01637	0.269	0	9.87584e-303	down
FMC1-LUC7L2	5.69607e-307	-1.16189	0.269	0	9.87584e-303	down
NDUFA5	5.69607e-307	-0.82234	0.269	0	9.87584e-303	down
ENSSSCG00000012427	3.02179e-293	-4.84831	1	0.015	5.23919e-289	down
ENSSSCG00000027677	4.261e-280	-0.907165	0.308	0	7.38772e-276	down
ZMIZ1	2.76209e-272	-1.25932	0.346	0.001	4.78891e-268	down
VPS13A	2.24766e-263	-0.85428	0.231	0	3.897e-259	down
CMTM7	2.24766e-263	-0.983744	0.231	0	3.897e-259	down
ENSSSCG00000028571	2.24766e-263	-0.984617	0.231	0	3.897e-259	down
ENSSSCG00000028464	2.24766e-263	-0.877885	0.231	0	3.897e-259	down
TMEM208	2.24766e-263	-0.790463	0.231	0	3.897e-259	down
N4BP1	2.24766e-263	-0.832002	0.231	0	3.897e-259	down
ENSSSCG00000003132	2.24766e-263	-0.861384	0.231	0	3.897e-259	down
AGO1	2.24766e-263	-0.852721	0.231	0	3.897e-259	down
PTPN2	2.24766e-263	-0.959684	0.231	0	3.897e-259	down
CMPK1	2.24766e-263	-0.755969	0.231	0	3.897e-259	down
ARL2-SNX15	2.24766e-263	-0.762433	0.231	0	3.897e-259	down
RNF126	2.24766e-263	-0.814666	0.231	0	3.897e-259	down
HNRNPA0	2.24766e-263	-1.21707	0.231	0	3.897e-259	down
METTL5	2.24766e-263	-0.669026	0.231	0	3.897e-259	down
ORMDL1	2.24766e-263	-0.752402	0.231	0	3.897e-259	down
ENSSSCG00000008686	2.24766e-263	-0.856007	0.231	0	3.897e-259	down
PNO1	2.24766e-263	-0.838839	0.231	0	3.897e-259	down
ENSSSCG00000025224	2.24766e-263	-0.874612	0.231	0	3.897e-259	down
ENSSSCG00000005959	2.24766e-263	-0.763796	0.231	0	3.897e-259	down
RBIS	2.24766e-263	-0.83479	0.231	0	3.897e-259	down
ENSSSCG00000032573	2.24766e-263	-0.828735	0.231	0	3.897e-259	down
ENSSSCG00000049524	2.24766e-263	-0.829744	0.231	0	3.897e-259	down
KCNA3	2.24766e-263	-0.934426	0.231	0	3.897e-259	down
WRNIP1	2.24766e-263	-0.806626	0.231	0	3.897e-259	down
PFDN6	2.24766e-263	-0.702025	0.231	0	3.897e-259	down
ENSSSCG00000031810	2.24766e-263	-0.747263	0.231	0	3.897e-259	down
ENSSSCG00000002266	2.24766e-263	-1.13896	0.231	0	3.897e-259	down
SYNJ2BP	2.24766e-263	-0.707944	0.231	0	3.897e-259	down
ENSSSCG00000042191	2.24766e-263	-0.914875	0.231	0	3.897e-259	down
ENSSSCG00000000359	2.24766e-263	-0.723099	0.231	0	3.897e-259	down
SMIM15	2.24766e-263	-0.899464	0.231	0	3.897e-259	down
FRG1	2.24766e-263	-0.761119	0.231	0	3.897e-259	down
SNRPB	2.24766e-263	-0.796697	0.231	0	3.897e-259	down
ZMYND8	2.24766e-263	-0.862141	0.231	0	3.897e-259	down
GPS2	2.24766e-263	-0.817791	0.231	0	3.897e-259	down
ENSSSCG00000045541	2.24766e-263	-0.706884	0.231	0	3.897e-259	down
NT5C3A	2.24766e-263	-0.948563	0.231	0	3.897e-259	down
ENSSSCG00000037445	1.48499e-256	-1.27351	0.385	0.001	2.57468e-252	down
APBB3	1.30755e-254	-1.08584	0.308	0.001	2.26703e-250	down
EHBP1L1	1.43504e-238	-0.881546	0.269	0	2.48807e-234	down
RGL2	1.07393e-225	-1.05448	0.231	0	1.86198e-221	down
TMEM238	1.14721e-225	-0.839788	0.231	0	1.98904e-221	down
ENSSSCG00000022295	7.18455e-222	-1.5543	0.5	0.004	1.24566e-217	down
ENSSSCG00000031476	8.65623e-220	-0.744083	0.192	0	1.50082e-215	down
PCNP	8.65623e-220	-0.640347	0.192	0	1.50082e-215	down
ENSSSCG00000012061	8.65623e-220	-0.759618	0.192	0	1.50082e-215	down
HNRNPL	8.65623e-220	-0.747881	0.192	0	1.50082e-215	down
ENSSSCG00000003136	8.65623e-220	-0.821331	0.192	0	1.50082e-215	down
ENSSSCG00000022401	8.65623e-220	-0.733907	0.192	0	1.50082e-215	down
MAGOH	8.65623e-220	-0.872792	0.192	0	1.50082e-215	down
GPBP1L1	8.65623e-220	-0.811594	0.192	0	1.50082e-215	down
PRDX1	8.65623e-220	-0.891189	0.192	0	1.50082e-215	down
FAM89B	8.65623e-220	-0.856867	0.192	0	1.50082e-215	down
ENSSSCG00000024144	8.65623e-220	-0.700772	0.192	0	1.50082e-215	down
ENSSSCG00000049412	8.65623e-220	-0.780243	0.192	0	1.50082e-215	down
DCTN4	8.65623e-220	-0.626278	0.192	0	1.50082e-215	down
ENSSSCG00000036280	8.65623e-220	-0.647376	0.192	0	1.50082e-215	down
ZDHHC16	8.65623e-220	-0.638298	0.192	0	1.50082e-215	down
ENSSSCG00000045622	8.65623e-220	-0.685313	0.192	0	1.50082e-215	down
GTPBP10	8.65623e-220	-0.657685	0.192	0	1.50082e-215	down
RABGAP1L	8.65623e-220	-0.640627	0.192	0	1.50082e-215	down
ENSSSCG00000040571	8.65623e-220	-0.668526	0.192	0	1.50082e-215	down
ENSSSCG00000009211	8.65623e-220	-0.671031	0.192	0	1.50082e-215	down
MBLAC1	8.65623e-220	-0.678668	0.192	0	1.50082e-215	down
NFU1	8.65623e-220	-0.772002	0.192	0	1.50082e-215	down
ENSSSCG00000005949	8.65623e-220	-0.621098	0.192	0	1.50082e-215	down
PSMD4	8.65623e-220	-0.73279	0.192	0	1.50082e-215	down
VAV3	8.65623e-220	-0.73483	0.192	0	1.50082e-215	down
ENSSSCG00000012290	8.65623e-220	-0.71293	0.192	0	1.50082e-215	down
IMP3	8.65623e-220	-0.725284	0.192	0	1.50082e-215	down
ENSSSCG00000002459	8.65623e-220	-0.653027	0.192	0	1.50082e-215	down
ENSSSCG00000000394	8.65623e-220	-0.592473	0.192	0	1.50082e-215	down
ENSSSCG00000017106	8.65623e-220	-0.601932	0.192	0	1.50082e-215	down
MSRB2	8.65623e-220	-0.742392	0.192	0	1.50082e-215	down
ENSSSCG00000032116	8.65623e-220	-0.629685	0.192	0	1.50082e-215	down
SMARCD2	8.65623e-220	-0.597819	0.192	0	1.50082e-215	down
BLMH	8.65623e-220	-0.640077	0.192	0	1.50082e-215	down
WRAP53	8.65623e-220	-0.682658	0.192	0	1.50082e-215	down
ENSSSCG00000018050	8.65623e-220	-0.745252	0.192	0	1.50082e-215	down
GIMAP4	8.65623e-220	-0.948918	0.192	0	1.50082e-215	down
SSNA1	8.65623e-220	-0.7605	0.192	0	1.50082e-215	down
RABL6	8.65623e-220	-0.71786	0.192	0	1.50082e-215	down
ENSSSCG00000039633	8.65623e-220	-0.778654	0.192	0	1.50082e-215	down
MAMDC4	1.83375e-217	-1.07551	0.385	0.002	3.17936e-213	down
NUDT3	6.37089e-185	-4.58419	1	0.027	1.10459e-180	down
ALKBH6	4.15211e-183	-0.63193	0.192	0	7.19893e-179	down
SOX13	8.93912e-179	-2.30327	0.654	0.01	1.54986e-174	down
FHL2	1.90279e-176	-1.23014	0.346	0.002	3.29905e-172	down
LTV1	3.27421e-176	-0.650539	0.154	0	5.67683e-172	down
ENSSSCG00000036556	3.27421e-176	-0.917771	0.154	0	5.67683e-172	down
NR1H2	3.27421e-176	-0.782863	0.154	0	5.67683e-172	down
ENSSSCG00000033298	3.27421e-176	-0.780216	0.154	0	5.67683e-172	down
STK11	3.27421e-176	-0.59866	0.154	0	5.67683e-172	down
PCDHGA4	3.27421e-176	-0.659611	0.154	0	5.67683e-172	down
GADD45G	3.27421e-176	-0.743005	0.154	0	5.67683e-172	down
PAM16	3.27421e-176	-0.624969	0.154	0	5.67683e-172	down
B4GALT3	3.27421e-176	-0.658286	0.154	0	5.67683e-172	down
UFC1	3.27421e-176	-0.61299	0.154	0	5.67683e-172	down
SF3B4	3.27421e-176	-0.612626	0.154	0	5.67683e-172	down
SNRNP48	3.27421e-176	-0.674007	0.154	0	5.67683e-172	down
GCNT2	3.27421e-176	-1.21611	0.154	0	5.67683e-172	down
ENSSSCG00000051689	3.27421e-176	-0.76645	0.154	0	5.67683e-172	down
ENSSSCG00000000145	3.27421e-176	-0.622289	0.154	0	5.67683e-172	down
PWWP2A	3.27421e-176	-0.617507	0.154	0	5.67683e-172	down
ENSSSCG00000026414	3.27421e-176	-0.725046	0.154	0	5.67683e-172	down
AKAP11	3.27421e-176	-0.694846	0.154	0	5.67683e-172	down
POLB	3.27421e-176	-0.783092	0.154	0	5.67683e-172	down
ENSSSCG00000007117	3.27421e-176	-0.711037	0.154	0	5.67683e-172	down
ENSSSCG00000032235	3.27421e-176	-0.613889	0.154	0	5.67683e-172	down
B3GNTL1	3.27421e-176	-0.603479	0.154	0	5.67683e-172	down
ENSSSCG00000022674	3.27421e-176	-0.609443	0.154	0	5.67683e-172	down
HDAC7	1.63219e-175	-1.20256	0.231	0.001	2.82989e-171	down
SNX17	8.9202e-158	-0.838757	0.231	0.001	1.54659e-153	down
RRAGA	8.94559e-143	-0.874112	0.269	0.002	1.55099e-138	down
ENSSSCG00000038829	5.31099e-141	-0.620074	0.154	0	9.20819e-137	down
NET1	5.31099e-141	-0.640244	0.154	0	9.20819e-137	down
ARL6IP4	2.61108e-139	-1.10392	0.308	0.002	4.5271e-135	down
MYB	2.06508e-137	-0.888791	0.192	0.001	3.58044e-133	down
GRAMD1A	3.03327e-137	-0.71887	0.192	0.001	5.25909e-133	down
AKIRIN2	1.2308e-132	-0.607806	0.115	0	2.13396e-128	down
ENSSSCG00000004656	1.2308e-132	-0.586609	0.115	0	2.13396e-128	down
PSAT1	1.2308e-132	-1.252	0.115	0	2.13396e-128	down
ENSSSCG00000005478	1.2308e-132	-0.659066	0.115	0	2.13396e-128	down
ENSSSCG00000013613	1.2308e-132	-0.631923	0.115	0	2.13396e-128	down
ZNF879	1.2308e-132	-0.805983	0.115	0	2.13396e-128	down
FER	1.2308e-132	-0.606361	0.115	0	2.13396e-128	down
ENSSSCG00000043872	1.2308e-132	-0.590993	0.115	0	2.13396e-128	down
MRPL33	1.2308e-132	-0.610998	0.115	0	2.13396e-128	down
HIST2H2BE	1.2308e-132	-0.644255	0.115	0	2.13396e-128	down
GZMH	1.2308e-132	-1.16673	0.115	0	2.13396e-128	down
ENSSSCG00000000703	1.2308e-132	-0.773782	0.115	0	2.13396e-128	down
ENSSSCG00000038667	1.02566e-131	-2.02029	0.231	0.001	1.77829e-127	down
RINL	1.69009e-131	-0.968496	0.231	0.001	2.93028e-127	down
P2RY8	9.11309e-126	-0.857404	0.269	0.002	1.58003e-121	down
ENSSSCG00000016475	2.54649e-120	-2.94953	0.846	0.029	4.4151e-116	down
SARM1	1.37662e-117	-0.803371	0.154	0	2.38679e-113	down
ST8SIA4	3.16551e-117	-1.26295	0.346	0.004	5.48836e-113	down
AAK1	1.58294e-110	-1.27979	0.385	0.006	2.74451e-106	down
AGPAT4	2.10755e-107	-1.16167	0.385	0.006	3.65407e-103	down
GGCX	1.77687e-106	-1.62884	0.346	0.005	3.08074e-102	down
UBE2S	4.6551e-103	-1.44206	0.385	0.006	8.07102e-99	down
CMTR1	1.12844e-101	-1.1759	0.269	0.003	1.95649e-97	down
ITGA1	8.41749e-101	-0.698714	0.154	0.001	1.45943e-96	down
MED12L	3.17699e-88	-0.63303	0.154	0.001	5.50827e-84	down
ALYREF	3.86734e-88	-1.54317	0.654	0.023	6.7052e-84	down
ENSSSCG00000035756	2.92686e-87	-0.678769	0.231	0.002	5.07459e-83	down
PHF23	2.7676e-81	-1.00232	0.308	0.005	4.79846e-77	down
PCBP1	1.52873e-78	-1.54633	0.5	0.015	2.65051e-74	down
EIF3F	2.13286e-71	-2.76122	0.923	0.066	3.69796e-67	down
SURF6	1.30959e-70	-0.61454	0.154	0.001	2.27057e-66	down
VPS51	1.57408e-70	-0.584614	0.154	0.001	2.72915e-66	down
ENSSSCG00000037364	6.68867e-70	-1.99278	0.577	0.023	1.15968e-65	down
RAB40B	1.68678e-68	-0.780764	0.192	0.002	2.92454e-64	down
TADA3	1.94665e-68	-0.598198	0.192	0.002	3.37509e-64	down
POP5	4.52623e-68	-0.722123	0.231	0.003	7.84757e-64	down
AKIRIN1	1.38801e-66	-1.04455	0.346	0.008	2.40653e-62	down
RNF187	1.13166e-61	-1.09401	0.346	0.009	1.96207e-57	down
PPP1R14B	1.97794e-60	-1.17256	0.423	0.014	3.42934e-56	down
AP4S1	1.03744e-59	-0.669335	0.077	0	1.79871e-55	down
SIPA1	3.12651e-59	-1.37711	0.423	0.014	5.42075e-55	down
H1F0	7.75632e-59	-0.639082	0.154	0.002	1.34479e-54	down
ESYT1	4.98184e-58	-1.05174	0.231	0.004	8.63751e-54	down
MGARP	1.11792e-57	-0.72018	0.192	0.003	1.93826e-53	down
CAMK1D	3.18197e-57	-0.615845	0.115	0.001	5.5169e-53	down
ZER1	7.20363e-56	-0.818134	0.231	0.004	1.24897e-51	down
AP2M1	1.1997e-54	-0.926049	0.308	0.008	2.08004e-50	down
ANXA6	2.7219e-53	-1.25123	0.385	0.013	4.71924e-49	down
ENSSSCG00000032959	1.25935e-52	-0.799753	0.269	0.006	2.18346e-48	down
TMEM203	4.02197e-51	-1.10146	0.385	0.014	6.97328e-47	down
ENSSSCG00000039139	5.15513e-49	-1.0467	0.385	0.014	8.93797e-45	down
TRBV19	2.0093e-45	-0.59594	0.038	0	3.48372e-41	down
SRSF3	3.21758e-45	-1.71871	0.615	0.041	5.57865e-41	down
ZNRF2	2.31383e-44	-1.11357	0.5	0.027	4.01173e-40	down
PCGF3	1.03409e-43	-1.37006	0.423	0.02	1.79291e-39	down
ZNF444	1.26519e-43	-0.590267	0.192	0.004	2.19358e-39	down
TRIR	1.53068e-42	-1.70666	0.731	0.061	2.65389e-38	down
IGFBP2	3.00721e-42	-2.2658	0.577	0.039	5.2139e-38	down
HNRNPA1	7.88793e-41	-2.0075	0.846	0.088	1.36761e-36	down
ATP8	9.03546e-40	-1.09391	0.385	0.018	1.56657e-35	down
HARS	2.9657e-39	-0.652039	0.154	0.003	5.14193e-35	down
UBE3C	7.09457e-39	-0.868052	0.231	0.007	1.23006e-34	down
PTOV1	8.09493e-38	-1.26886	0.577	0.041	1.4035e-33	down
UBE2M	2.50908e-37	-1.28616	0.423	0.024	4.35024e-33	down
UBAC1	7.89399e-36	-0.749413	0.269	0.01	1.36866e-31	down
DAZAP1	2.34083e-35	-1.83416	0.846	0.096	4.05853e-31	down
ARL8B	4.35618e-35	-0.644972	0.192	0.005	7.55274e-31	down
ZSCAN2	1.30222e-33	-0.595623	0.115	0.002	2.25778e-29	down
QDPR	2.25715e-33	-0.874934	0.308	0.014	3.91344e-29	down
AKT3	8.73125e-33	-1.02904	0.308	0.014	1.51382e-28	down
PSPC1	1.36839e-32	-1.32846	0.346	0.018	2.37252e-28	down
ARHGEF39	1.46762e-31	-0.833173	0.231	0.008	2.54457e-27	down
SFMBT2	1.65653e-30	-0.931575	0.269	0.012	2.8721e-26	down
SATB1	1.23875e-29	-0.951945	0.308	0.016	2.14775e-25	down
HNRNPA3	1.96566e-29	-1.57212	0.615	0.062	3.40806e-25	down
CSNK1G2	4.99947e-28	-1.06381	0.462	0.036	8.66808e-24	down
HIST1H2AC	7.23517e-28	-1.22764	0.269	0.013	1.25443e-23	down
BCL7C	7.34407e-28	-0.975893	0.385	0.026	1.27332e-23	down
RFK	7.87957e-28	-0.685189	0.192	0.007	1.36616e-23	down
TAF12	1.7877e-27	-0.879538	0.308	0.017	3.09951e-23	down
EHMT2	2.61991e-27	-0.964526	0.154	0.004	4.5424e-23	down
CXCR4	2.70967e-27	-2.2215	0.769	0.105	4.69803e-23	down
DRC3	3.50228e-26	-0.671162	0.154	0.004	6.07225e-22	down
ZBTB1	3.10309e-25	-1.156	0.308	0.019	5.38013e-21	down
IL1RL1	3.67414e-25	-1.20653	0.346	0.024	6.37022e-21	down
ENSSSCG00000008032	1.96551e-24	-2.53057	0.385	0.031	3.4078e-20	down
TOP2B	1.23337e-23	-1.15825	0.423	0.037	2.13842e-19	down
SYTL3	1.65402e-23	-2.38452	0.923	0.223	2.86773e-19	down
TBC1D9B	1.68713e-23	-0.959156	0.308	0.02	2.92514e-19	down
FAIM	1.78308e-23	-0.620366	0.192	0.008	3.0915e-19	down
STAP1	2.40266e-23	-0.664399	0.038	0	4.16573e-19	down
MIA3	7.26906e-23	-0.973708	0.385	0.031	1.26031e-18	down
PLEC	5.1538e-22	-0.664662	0.192	0.008	8.93565e-18	down
CRK	3.19615e-21	-1.10151	0.423	0.04	5.54148e-17	down
PREX1	4.10524e-21	-0.73241	0.231	0.013	7.11767e-17	down
CCR9	3.52703e-20	-0.683567	0.154	0.006	6.11516e-16	down
ND3	6.08132e-20	-2.63266	1	0.48	1.05438e-15	down
SKIL	1.76336e-19	-1.3824	0.385	0.038	3.05732e-15	down
ND4L	2.57394e-19	-1.32049	0.654	0.097	4.46269e-15	down
UBE2Q1	5.27871e-19	-1.2064	0.269	0.019	9.15223e-15	down
RBM14	6.59334e-19	-1.2866	0.577	0.081	1.14315e-14	down
LARP1	7.25751e-19	-0.953256	0.308	0.025	1.25831e-14	down
BTBD11	9.07779e-19	-0.775398	0.231	0.014	1.57391e-14	down
ENSSSCG00000036296	1.26409e-18	5.93907	0	1	2.19168e-14	up
ENSSSCG00000012119	1.26409e-18	6.82813	0	1	2.19168e-14	up
ENSSSCG00000004489	1.28332e-18	6.17416	0	1	2.22502e-14	up
ENSSSCG00000003930	1.28332e-18	6.5721	0	1	2.22502e-14	up
ENSSSCG00000035080	1.28332e-18	6.30961	0	1	2.22502e-14	up
ENSSSCG00000035768	1.38388e-18	5.90097	0	0.999	2.39936e-14	up
ENSSSCG00000039740	1.50699e-18	4.01285	0.423	0.999	2.61283e-14	up
KXD1	1.53784e-18	5.38609	0	0.998	2.66631e-14	up
ENSSSCG00000014855	1.53784e-18	5.98931	0	0.998	2.66631e-14	up
ATF1	1.55463e-18	-0.613147	0.231	0.014	2.69542e-14	down
ENSSSCG00000032017	1.7087e-18	5.36244	0	0.996	2.96255e-14	up
ENSSSCG00000017509	1.76087e-18	5.37484	0	0.996	3.053e-14	up
ENSSSCG00000017239	1.76087e-18	5.4651	0	0.996	3.053e-14	up
ENSSSCG00000013597	1.81461e-18	5.44653	0	0.995	3.14617e-14	up
ENSSSCG00000025928	1.86997e-18	5.0841	0	0.995	3.24215e-14	up
CD52	1.86997e-18	5.73707	0	0.995	3.24216e-14	up
ENSSSCG00000009303	2.44943e-18	5.02638	0	0.992	4.24683e-14	up
ENSSSCG00000008170	2.44943e-18	5.03082	0	0.992	4.24683e-14	up
ENSSSCG00000039460	3.15794e-18	5.05908	0	0.988	5.47524e-14	up
TRDC	3.17072e-18	5.33857	0.038	0.989	5.49739e-14	up
ENSSSCG00000024974	3.45349e-18	4.83125	0	0.987	5.98767e-14	up
ENSSSCG00000037030	3.61134e-18	4.8425	0	0.987	6.26134e-14	up
TRIM28	4.52942e-18	-0.815768	0.423	0.045	7.85311e-14	down
GSTO2	8.75773e-18	-0.722495	0.269	0.02	1.51842e-13	down
ENSSSCG00000031085	8.83834e-18	-1.55056	0.385	0.042	1.53239e-13	down
AOPEP	1.066e-17	-1.07395	0.231	0.015	1.84822e-13	down
ENSSSCG00000027573	1.36294e-17	4.47448	0	0.969	2.36306e-13	up
ENSSSCG00000011952	1.64779e-17	4.41656	0	0.967	2.85693e-13	up
CDC34	2.2651e-17	-0.67813	0.192	0.011	3.92723e-13	down
ENSSSCG00000034448	2.9029e-17	1.52484	1	1	5.03304e-13	up
ENSSSCG00000039046	3.55279e-17	4.4611	0	0.957	6.15982e-13	up
MBD2	4.28312e-17	-0.949642	0.308	0.027	7.42608e-13	down
ENSSSCG00000003691	4.5371e-17	4.343	0	0.953	7.86643e-13	up
ENSSSCG00000013064	6.3072e-17	4.14589	0	0.949	1.09354e-12	up
ENSSSCG00000033750	6.36295e-17	-0.736452	0.231	0.016	1.10321e-12	down
MYL6	8.87826e-17	4.22434	0	0.944	1.53931e-12	up
H3F3A	1.2508e-16	2.90603	0.5	0.974	2.16864e-12	up
COX6C	2.48309e-16	3.97756	0	0.93	4.30519e-12	up
TPT1	2.49374e-16	-1.56802	1	0.997	4.32364e-12	down
CCNT1	3.32402e-16	-0.762735	0.231	0.017	5.76318e-12	down
ND1	4.21219e-16	-1.99885	1	0.613	7.30309e-12	down
ENSSSCG00000033500	6.03005e-16	3.93182	0	0.918	1.04549e-11	up
C11orf68	9.57128e-16	-0.732395	0.231	0.017	1.65947e-11	down
KLF13	1.11993e-15	-1.07008	0.577	0.09	1.94173e-11	down
ACTN1	1.47394e-15	-0.965903	0.423	0.053	2.55552e-11	down
SRSF11	1.61841e-15	-1.39194	0.538	0.086	2.80599e-11	down
COX2	1.66116e-15	-1.19392	1	0.999	2.88011e-11	down
ENSSSCG00000036595	1.66417e-15	-1.09209	0.423	0.054	2.88533e-11	down
EP300	1.68909e-15	-0.850176	0.308	0.03	2.92854e-11	down
KATNAL1	2.47869e-15	-0.725768	0.308	0.03	4.29755e-11	down
CD3G	2.9076e-15	3.78778	0	0.896	5.04119e-11	up
XPO4	3.56983e-15	-0.859704	0.269	0.024	6.18936e-11	down
EIF1AY	3.78916e-15	-0.957659	0.231	0.018	6.56965e-11	down
CSNK2A2	4.89978e-15	-0.870573	0.231	0.018	8.49524e-11	down
PHF10	5.23701e-15	-0.618653	0.192	0.013	9.07992e-11	down
CYTB	6.55387e-15	-1.6343	1	0.904	1.13631e-10	down
ENSSSCG00000006081	6.91513e-15	-1.54265	1	0.903	1.19895e-10	down
GBA2	7.41584e-15	-0.708942	0.231	0.018	1.28576e-10	down
ENSSSCG00000004945	7.44589e-15	3.71572	0	0.882	1.29097e-10	up
ATP5F1E	8.16157e-15	3.68951	0	0.881	1.41505e-10	up
ENSSSCG00000013038	1.08681e-14	-0.71268	0.346	0.038	1.88432e-10	down
ZNF644	1.26983e-14	-1.09492	0.385	0.047	2.20163e-10	down
AGFG1	1.50064e-14	-1.07421	0.231	0.019	2.6018e-10	down
IKZF2	2.87083e-14	-1.25516	0.423	0.058	4.97744e-10	down
MACF1	3.38475e-14	-0.765078	0.231	0.019	5.86847e-10	down
CD81	8.4062e-14	-1.76994	0.885	0.289	1.45747e-09	down
ENSSSCG00000001229	1.06517e-13	1.31914	0.962	1	1.84679e-09	up
ENSSSCG00000008433	1.27519e-13	3.51035	0	0.839	2.21093e-09	up
BTG1	1.35935e-13	2.90233	0.192	0.88	2.35684e-09	up
PCYT1A	1.44977e-13	-0.682341	0.154	0.009	2.51361e-09	down
ENSSSCG00000028485	1.91331e-13	3.44227	0	0.833	3.3173e-09	up
ENSSSCG00000033697	2.27011e-13	3.82945	0	0.83	3.93592e-09	up
MICU2	2.48099e-13	-0.891737	0.308	0.035	4.30154e-09	down
EMC10	2.80963e-13	-0.818215	0.385	0.051	4.87134e-09	down
LMBR1	3.92687e-13	-0.599858	0.231	0.02	6.80841e-09	down
CHD7	4.08706e-13	-0.999857	0.346	0.044	7.08614e-09	down
JAML	4.87177e-13	-1.33067	0.346	0.046	8.44667e-09	down
TLE4	4.89449e-13	-1.20305	0.577	0.106	8.48607e-09	down
HYI	5.03693e-13	-1.10946	0.5	0.084	8.73303e-09	down
IL16	8.69251e-13	-0.644109	0.269	0.028	1.50711e-08	down
UBE2J2	1.67117e-12	-0.832449	0.269	0.029	2.89748e-08	down
AP1G1	1.74437e-12	-0.697493	0.308	0.036	3.02438e-08	down
WBP2	1.80217e-12	-0.774545	0.308	0.036	3.12461e-08	down
ENSSSCG00000036350	1.99381e-12	3.29247	0	0.795	3.45687e-08	up
MED13	2.31864e-12	-0.78487	0.231	0.022	4.02006e-08	down
ELOVL3	2.46079e-12	-0.609905	0.154	0.01	4.26652e-08	down
ENSSSCG00000039544	3.47835e-12	1.03089	1	0.998	6.03076e-08	up
BPNT1	3.88123e-12	-0.74107	0.385	0.054	6.72928e-08	down
EIF3K	4.69855e-12	3.22762	0	0.781	8.14634e-08	up
CCNL2	6.7717e-12	-0.890782	0.385	0.056	1.17408e-07	down
TASOR	6.8112e-12	-1.08102	0.577	0.113	1.18093e-07	down
MRPL13	7.0023e-12	-0.64107	0.231	0.022	1.21406e-07	down
RACK1	8.73325e-12	-1.29252	1	0.925	1.51417e-07	down
FKBP8	9.07525e-12	-0.923968	0.385	0.057	1.57347e-07	down
KRT10	1.22627e-11	-0.638008	0.269	0.03	2.12611e-07	down
COX3	1.81823e-11	-0.983396	1	0.998	3.15244e-07	down
ACTB	1.82989e-11	2.21539	0.846	0.959	3.17267e-07	up
ENSSSCG00000039217	1.89887e-11	-0.897189	0.385	0.058	3.29225e-07	down
GAPDH	1.96793e-11	-1.97276	1	0.717	3.41199e-07	down
ACBD3	2.60392e-11	-0.629944	0.231	0.024	4.51468e-07	down
YBX3	2.77712e-11	-1.67398	0.923	0.44	4.81497e-07	down
FRYL	3.12002e-11	-0.904503	0.385	0.059	5.4095e-07	down
PPP4R3A	3.66938e-11	-1.11829	0.5	0.097	6.36198e-07	down
STUB1	3.79541e-11	-0.698664	0.308	0.04	6.58048e-07	down
CDK13	3.87781e-11	-0.705831	0.192	0.017	6.72335e-07	down
CLTB	6.2505e-11	-0.647386	0.269	0.032	1.08371e-06	down
ENSSSCG00000029160	7.11107e-11	-2.34857	0.346	0.054	1.23292e-06	down
USP34	7.22103e-11	-0.645581	0.269	0.032	1.25198e-06	down
MED13L	1.04112e-10	-0.918549	0.308	0.043	1.80509e-06	down
SMAP2	1.04924e-10	-0.812507	0.308	0.042	1.81917e-06	down
PLAC8	1.13798e-10	3.24383	0	0.724	1.97303e-06	up
ENSSSCG00000024263	1.58029e-10	3.28358	0	0.718	2.73991e-06	up
ENSSSCG00000023331	2.10051e-10	2.92282	0	0.712	3.64187e-06	up
ZNF24	2.20535e-10	-0.818179	0.385	0.063	3.82364e-06	down
EIF3H	2.23632e-10	-1.33233	0.923	0.429	3.87732e-06	down
TLK1	2.32702e-10	-0.717437	0.308	0.043	4.03459e-06	down
ENSSSCG00000007322	2.46602e-10	-1.0416	0.462	0.088	4.27559e-06	down
SNAP29	2.58197e-10	-0.801428	0.346	0.053	4.47663e-06	down
CHMP2A	2.60646e-10	-0.799753	0.5	0.096	4.51908e-06	down
CBX4	2.7619e-10	-0.919207	0.269	0.035	4.78858e-06	down
FBL	3.21848e-10	-1.07887	0.615	0.145	5.5802e-06	down
CYTH4	3.3916e-10	-0.691791	0.154	0.012	5.88036e-06	down
ENSSSCG00000036716	5.03853e-10	-0.769253	1	0.992	8.73581e-06	down
FCHSD2	5.67561e-10	-1.10844	0.308	0.045	9.84036e-06	down
ZMYM2	5.90016e-10	-0.83892	0.231	0.027	1.02297e-05	down
HNRNPK	6.33078e-10	2.85271	0	0.691	1.09763e-05	up
ENSSSCG00000037142	7.78884e-10	1.76729	0.808	0.97	1.35043e-05	up
GABARAP	8.23041e-10	2.76573	0	0.686	1.42699e-05	up
PRKD2	8.24835e-10	-0.807727	0.269	0.036	1.4301e-05	down
PABPN1	1.15206e-09	-1.08535	0.538	0.121	1.99744e-05	down
CYBA	1.17053e-09	-1.20639	0.731	0.215	2.02946e-05	down
DGKZ	1.19463e-09	-0.931032	0.385	0.069	2.07125e-05	down
B2M	1.19885e-09	0.721542	1	1	2.07857e-05	up
ERBIN	1.29225e-09	-1.27268	0.577	0.149	2.24051e-05	down
NDUFS6	1.32599e-09	-0.858789	0.5	0.104	2.299e-05	down
ENSSSCG00000012238	1.47041e-09	-0.739043	0.346	0.056	2.5494e-05	down
ENSSSCG00000008061	1.73405e-09	2.78302	0	0.671	3.00649e-05	up
MYCBP2	1.81095e-09	-0.98631	0.346	0.059	3.13983e-05	down
RMND5A	1.96385e-09	-0.75716	0.269	0.037	3.40493e-05	down
SRGN	2.0116e-09	1.14578	0.923	0.998	3.48771e-05	up
BRI3	2.14819e-09	-0.718578	0.269	0.037	3.72453e-05	down
ENSSSCG00000014910	2.23286e-09	-0.637392	0.308	0.046	3.87133e-05	down
ENSSSCG00000012961	2.98122e-09	2.72742	0	0.66	5.16883e-05	up
MARF1	3.10467e-09	-0.913774	0.115	0.008	5.38287e-05	down
FAM53B	3.55706e-09	-0.726855	0.423	0.08	6.16722e-05	down
ENSSSCG00000032556	3.71529e-09	2.41309	0.115	0.709	6.44156e-05	up
MBTPS1	3.73453e-09	-0.619352	0.269	0.038	6.47493e-05	down
OTUD5	3.83056e-09	-0.632301	0.269	0.038	6.64143e-05	down
BAG6	4.64619e-09	-0.710043	0.269	0.038	8.05556e-05	down
ZFC3H1	4.67678e-09	-0.758674	0.423	0.082	8.1086e-05	down
S100A6	4.72045e-09	1.8605	0.231	0.81	8.18431e-05	up
LGALS1	4.98362e-09	3.78249	0.038	0.664	8.64061e-05	up
DDIT4	5.15903e-09	-1.75909	0.692	0.231	8.94472e-05	down
SEPT7	5.3082e-09	2.74899	0	0.648	9.20336e-05	up
S100A4	5.40162e-09	2.57316	0.308	0.804	9.36533e-05	up
NANS	5.55653e-09	-1.16422	0.654	0.189	9.63391e-05	down
MLLT6	6.55358e-09	-0.772317	0.385	0.072	0.000113626	down
ENSSSCG00000037885	6.71167e-09	2.93004	0	0.643	0.000116367	up
THAP11	6.73359e-09	-0.821543	0.231	0.03	0.000116747	down
FOXO1	7.45411e-09	-0.660632	0.231	0.03	0.000129239	down
INPP5D	1.13216e-08	-0.791667	0.462	0.098	0.000196294	down
ATF5	1.15704e-08	-1.18236	0.115	0.009	0.000200607	down
PABPC1	1.18504e-08	2.01634	0.308	0.782	0.000205463	up
KLF12	1.41302e-08	-1.14643	0.308	0.053	0.000244989	down
GABARAPL2	1.59584e-08	2.58418	0	0.624	0.000276686	up
PIBF1	2.00837e-08	-0.650974	0.269	0.041	0.000348211	down
SLC45A3	2.12323e-08	-0.70655	0.077	0.004	0.000368125	down
ENSSSCG00000037475	2.16003e-08	-1.13724	0.5	0.125	0.000374505	down
ABHD17A	2.29303e-08	-0.668983	0.308	0.051	0.000397566	down
ENSSSCG00000015710	2.43487e-08	2.61393	0	0.614	0.000422158	up
DNM2	2.77926e-08	-0.637835	0.192	0.023	0.000481869	down
MTERF3	2.83708e-08	-0.852352	0.385	0.076	0.000491893	down
ENSSSCG00000013661	3.14287e-08	2.5706	0	0.609	0.000544911	up
GRK2	3.22122e-08	-1.03519	0.423	0.092	0.000558496	down
LANCL2	3.27216e-08	-0.637428	0.346	0.063	0.000567327	down
ENSSSCG00000007098	4.70773e-08	-1.11799	0.5	0.128	0.000816227	down
NR3C1	4.74261e-08	-0.780189	0.423	0.09	0.000822273	down
PPP1R12A	5.2468e-08	-0.769923	0.385	0.078	0.000909689	down
KLHL9	5.54578e-08	-0.666016	0.154	0.016	0.000961527	down
ENSSSCG00000022176	5.55118e-08	-0.942271	0.692	0.205	0.000962464	down
NFATC3	5.6002e-08	-0.898188	0.346	0.068	0.000970963	down
COX1	6.12796e-08	-0.860034	1	0.994	0.00106247	down
ACTG1	6.39284e-08	-0.862363	1	0.911	0.00110839	down
PUM2	7.10181e-08	-0.744421	0.346	0.066	0.00123131	down
PPP1R10	7.1735e-08	-0.659068	0.308	0.054	0.00124374	down
C7orf50	7.32761e-08	-0.679875	0.308	0.054	0.00127046	down
CASP10	7.9144e-08	-0.846232	0.308	0.056	0.0013722	down
IFITM3	8.20616e-08	2.5197	0.077	0.645	0.00142278	up
NOL4L	8.30643e-08	-0.610972	0.154	0.016	0.00144017	down
SRSF2	8.9287e-08	2.5185	0	0.584	0.00154806	up
SH3BGRL3	9.18648e-08	1.22749	0.808	0.922	0.00159275	up
CTBP1	9.55596e-08	-0.829559	0.385	0.081	0.00165681	down
RAC1	1.03214e-07	-0.749861	0.385	0.081	0.00178952	down
FBXL3	1.31814e-07	-0.627357	0.231	0.034	0.00228539	down
ATXN10	1.32756e-07	-0.603303	0.269	0.045	0.00230173	down
FKBP4	1.41621e-07	-0.642313	0.423	0.092	0.00245542	down
KMT5B	1.48893e-07	-0.646588	0.269	0.045	0.0025815	down
CDK6	2.01988e-07	-0.810848	0.269	0.047	0.00350208	down
ENSSSCG00000039972	2.55802e-07	-0.606948	0.269	0.046	0.00443509	down
PDIA3	2.60616e-07	-0.734856	0.577	0.151	0.00451856	down
ENSSSCG00000000071	3.03776e-07	2.40921	0	0.555	0.00526687	up
HDGF	3.15386e-07	-0.921614	0.385	0.089	0.00546817	down
VAMP8	3.18109e-07	2.35883	0	0.553	0.00551537	up
UNC50	3.21563e-07	-0.584013	0.192	0.026	0.00557525	down
ENSSSCG00000033019	3.33527e-07	-0.702753	0.962	0.946	0.0057827	down
TGFB1	3.43624e-07	-0.811943	0.692	0.201	0.00595776	down
RIC8A	3.75283e-07	-0.663177	0.346	0.071	0.00650666	down
LAPTM5	3.83777e-07	1.12549	0.923	0.911	0.00665393	up
VAPA	4.36977e-07	-0.804903	0.462	0.117	0.0075763	down
RASAL3	4.64531e-07	-0.726259	0.346	0.073	0.00805403	down
AHR	4.99928e-07	-0.808865	0.423	0.103	0.00866775	down
LATS2	5.03526e-07	-0.639156	0.154	0.018	0.00873014	down
ENSSSCG00000037081	5.24953e-07	2.27616	0	0.541	0.00910163	up
RAP2A	5.39864e-07	-0.670008	0.192	0.027	0.00936017	down

## Sheet: CD2+γδ T cells_DEGs
gene	p_val	avg_log2FC	pct.1	pct.2	p_val_adj	change
ENSSSCG00000033310	2.11536e-250	-5.6349	1	0	3.66761e-246	down
ENSSSCG00000030849	2.11544e-250	-4.99986	1	0	3.66775e-246	down
EEF1A1	2.11545e-250	-6.59533	1	0	3.66776e-246	down
ENSSSCG00000013906	2.11545e-250	-5.3408	1	0	3.66777e-246	down
ENSSSCG00000033262	2.11546e-250	-5.27421	1	0	3.66779e-246	down
TMSB4X	2.11547e-250	-6.75533	1	0	3.6678e-246	down
SERF2	9.24084e-250	-4.46813	0.998	0	1.60218e-245	down
ERBB3	6.69136e-249	-4.23443	0.997	0.001	1.16015e-244	down
MYL12A	1.75167e-248	-3.96414	0.995	0	3.03705e-244	down
ENSSSCG00000012427	3.71465e-247	-4.73852	0.998	0.019	6.44045e-243	down
ENSSSCG00000002963	1.42187e-246	-3.51582	0.99	0	2.46523e-242	down
HNRNPA2B1	2.63641e-245	-3.75527	0.986	0	4.571e-241	down
EEF1G	4.84559e-244	-3.72521	0.983	0	8.40129e-240	down
ENSSSCG00000007524	3.75595e-242	-3.43874	0.978	0	6.51207e-238	down
NUDT3	2.51411e-238	-4.17401	0.998	0.087	4.35897e-234	down
ENSSSCG00000039506	5.76925e-238	-3.40588	0.973	0.006	1.00027e-233	down
YBX1	8.91538e-238	-3.41886	0.966	0	1.54575e-233	down
ELOB	1.55521e-236	-3.15609	0.963	0	2.69643e-232	down
SNRPD2	2.68968e-235	-3.18858	0.959	0	4.66337e-231	down
ENSSSCG00000036296	2.55367e-232	5.6896	0	1	4.42755e-228	up
ENSSSCG00000012119	2.55367e-232	6.95711	0	1	4.42755e-228	up
ENSSSCG00000035080	2.55367e-232	6.13906	0	1	4.42755e-228	up
ENSSSCG00000004489	2.55367e-232	6.25813	0	1	4.42756e-228	up
ENSSSCG00000003930	8.71703e-232	6.11036	0	0.999	1.51136e-227	up
ENSSSCG00000035768	8.71704e-232	5.80798	0	0.999	1.51136e-227	up
STPG4	5.40796e-231	-3.16732	0.947	0	9.37633e-227	down
ENSSSCG00000014855	3.93246e-229	5.73018	0	0.991	6.8181e-225	up
KXD1	1.32796e-228	5.15439	0	0.99	2.30241e-224	up
ENSSSCG00000037030	1.32796e-228	5.13115	0	0.99	2.30242e-224	up
UBL5	6.01284e-228	-2.88278	0.939	0	1.04251e-223	down
ENSSSCG00000025928	5.0593e-227	5.08446	0	0.986	8.77182e-223	up
ENSSSCG00000017509	5.05931e-227	5.0644	0	0.986	8.77183e-223	up
EIF3G	9.79635e-227	-2.7972	0.935	0	1.69849e-222	down
ENSSSCG00000013597	1.69633e-226	5.08368	0	0.984	2.9411e-222	up
ENSSSCG00000017239	5.67748e-226	5.14369	0	0.983	9.84361e-222	up
ENSSSCG00000008170	5.6775e-226	4.80216	0	0.983	9.84365e-222	up
ENSSSCG00000009303	1.89683e-225	4.88358	0	0.981	3.28873e-221	up
ENSSSCG00000039460	2.10602e-224	4.99563	0	0.979	3.65141e-220	up
ENSSSCG00000024974	6.99879e-224	4.80424	0	0.977	1.21345e-219	up
ACTR3	6.34532e-222	-2.81363	0.922	0	1.10015e-217	down
SEPTIN6	3.90614e-220	-2.91528	0.917	0	6.77247e-216	down
BANF1	6.02685e-219	-2.54359	0.913	0	1.04494e-214	down
ENSSSCG00000011000	6.02699e-219	-2.82881	0.913	0	1.04496e-214	down
ENSSSCG00000011952	1.16576e-216	4.57341	0	0.957	2.0212e-212	up
ENSSSCG00000039046	1.21932e-215	4.31529	0	0.954	2.11406e-211	up
ENSSSCG00000027573	3.93316e-215	4.47629	0	0.953	6.81932e-211	up
ENSSSCG00000039740	4.50162e-215	4.34264	0.384	1	7.80491e-211	up
COX6C	4.07127e-214	4.16708	0	0.95	7.05877e-210	up
PLAC8	4.07128e-214	4.92309	0	0.95	7.05879e-210	up
ENSSSCG00000013064	1.30647e-213	4.22629	0	0.949	2.26516e-209	up
SNRPG	9.96202e-211	-2.60091	0.889	0	1.72722e-206	down
ENSSSCG00000009746	3.79065e-210	-2.70665	0.888	0	6.57223e-206	down
STK17A	5.455e-209	-2.74409	0.884	0	9.45788e-205	down
ENSSSCG00000022760	2.93314e-207	-2.61926	0.879	0	5.08548e-203	down
ENSSSCG00000008433	1.30814e-205	4.14102	0	0.926	2.26805e-201	up
SCP2	2.05715e-205	-2.55234	0.883	0.006	3.56669e-201	down
LUC7L3	4.09115e-202	-2.58726	0.864	0	7.09323e-198	down
EIF3F	4.97015e-202	-2.60477	0.961	0.114	8.61725e-198	down
SPNS1	1.51052e-201	-2.55308	0.862	0	2.61893e-197	down
ST13	7.51253e-200	-2.41507	0.857	0	1.30252e-195	down
ENSSSCG00000004945	9.84943e-200	3.86177	0	0.909	1.70769e-195	up
HNRNPA1	4.23531e-198	-2.79018	0.942	0.098	7.34318e-194	down
TRDC	7.81682e-198	5.61889	0.003	0.904	1.35528e-193	up
H3F3A	1.42263e-196	3.13457	0.641	0.984	2.46655e-192	up
ENSSSCG00000033500	2.36211e-196	3.78475	0	0.899	4.09542e-192	up
MYL6	2.36211e-196	3.81426	0	0.899	4.09542e-192	up
TOP1	6.37778e-196	-2.53277	0.845	0	1.10578e-191	down
ENSSSCG00000034448	8.19691e-195	1.64038	0.998	1	1.42118e-190	up
ENSSSCG00000033697	1.94477e-194	4.37066	0	0.893	3.37184e-190	up
ENSSSCG00000016475	3.53866e-193	-3.4164	0.937	0.101	6.13534e-189	down
ATP5MG	1.37754e-192	-2.28953	0.835	0	2.38837e-188	down
SEPTIN7	4.9191e-192	-2.36355	0.833	0	8.52874e-188	down
CD3G	1.38304e-191	3.97726	0	0.884	2.39792e-187	up
ENSSSCG00000036592	2.7745e-189	-2.37997	0.825	0	4.81042e-185	down
ENSSSCG00000003691	9.27524e-189	3.6403	0	0.876	1.60814e-184	up
ATP5F1E	2.72862e-188	3.66583	0	0.874	4.73089e-184	up
NSA2	1.49139e-186	-2.31951	0.816	0	2.58578e-182	down
ENSSSCG00000037885	1.70985e-185	4.32944	0	0.866	2.96453e-181	up
SPCS2	7.64267e-184	-2.19212	0.808	0	1.32509e-179	down
SEPTIN1	2.64668e-183	-2.26997	0.806	0	4.58881e-179	down
UOX	9.14809e-183	-2.26454	0.804	0	1.5861e-178	down
ND3	1.84757e-182	-2.23316	0.995	0.563	3.20332e-178	down
BTG1	4.04824e-181	3.51729	0.224	0.919	7.01883e-177	up
SRSF3	8.51694e-177	-2.37314	0.883	0.067	1.47667e-172	down
ENSSSCG00000028414	2.29704e-176	-2.03821	0.784	0	3.9826e-172	down
ENSSSCG00000002707	7.7483e-176	-2.05171	0.782	0	1.3434e-171	down
ENSSSCG00000006081	8.31981e-174	-1.45075	1	0.886	1.44249e-169	down
MRFAP1	3.29116e-173	-2.00306	0.774	0	5.70621e-169	down
TAF10	1.21511e-171	-2.01856	0.769	0	2.10676e-167	down
SELENOW	1.21512e-171	-2.05351	0.769	0	2.10677e-167	down
ENSSSCG00000028485	1.94775e-171	3.41141	0	0.822	3.37701e-167	up
ENSSSCG00000039656	1.33498e-170	-2.02442	0.765	0	2.31459e-166	down
ENSSSCG00000009240	1.45599e-169	-3.30845	0.762	0	2.52439e-165	down
HNRNPA3	4.34625e-168	-2.16428	0.881	0.084	7.53553e-164	down
ENSSSCG00000034230	5.17295e-168	-2.02247	0.757	0	8.96885e-164	down
CD52	1.7747e-167	5.05752	0	0.809	3.07698e-163	up
JPT1	1.91545e-165	-2.02729	0.748	0	3.32101e-161	down
ENSSSCG00000031462	6.21767e-165	-2.08823	0.747	0	1.07802e-160	down
EIF3K	7.23003e-165	3.18794	0	0.8	1.25354e-160	up
ENSSSCG00000036350	1.95816e-164	3.32398	0	0.799	3.39506e-160	up
SEPTIN9	2.18114e-162	-2.08327	0.738	0	3.78165e-158	down
ENSSSCG00000001229	2.84681e-162	2.30651	0.891	0.994	4.9358e-158	up
B2M	1.0462e-157	1.54797	0.998	1	1.8139e-153	up
ARF1	7.40771e-157	-1.90251	0.719	0	1.28435e-152	down
VDAC2	2.33291e-156	-1.80868	0.718	0	4.04479e-152	down
PSMD8	7.33409e-156	-1.81788	0.716	0	1.27158e-151	down
ENSSSCG00000017913	2.25489e-154	-1.75585	0.711	0	3.90953e-150	down
ENSSSCG00000001930	2.25491e-154	-1.85421	0.711	0	3.90956e-150	down
HDAC7	6.82474e-153	-2.04117	0.706	0	1.18327e-148	down
CMTM7	6.82478e-153	-2.02912	0.706	0	1.18328e-148	down
UBE2NL	2.11946e-152	-1.84685	0.704	0	3.67471e-148	down
SNRNP70	5.96552e-150	-1.91696	0.696	0	1.0343e-145	down
LDHA	1.83351e-149	-1.91503	0.694	0	3.17894e-145	down
PRDX1	1.83352e-149	-1.92702	0.694	0	3.17895e-145	down
CRK	3.06239e-149	-1.95635	0.767	0.04	5.30958e-145	down
RWDD1	5.62564e-149	-1.79792	0.692	0	9.75374e-145	down
ENSSSCG00000014565	8.28413e-149	2.7731	0.413	0.93	1.4363e-144	up
ENSSSCG00000008659	1.7231e-148	-1.72337	0.69	0	2.98752e-144	down
EIF3M	5.26874e-148	-1.79388	0.689	0	9.13494e-144	down
DEK	1.60828e-147	-1.84038	0.687	0	2.78843e-143	down
TPT1	3.38457e-147	-1.03121	1	0.996	5.86816e-143	down
GABARAP	7.70568e-147	2.99438	0	0.739	1.33601e-142	up
ND1	4.79036e-145	-1.60307	0.998	0.763	8.30553e-141	down
ENSSSCG00000008061	8.08709e-145	2.86052	0	0.732	1.40214e-140	up
ENSSSCG00000038947	3.78611e-144	-1.83207	0.675	0	6.56436e-140	down
HNRNPK	5.15106e-144	2.89412	0	0.729	8.93091e-140	up
DNAJB6	9.21652e-142	-1.69748	0.667	0	1.59796e-137	down
ENSSSCG00000032916	8.20357e-141	-1.63734	0.663	0	1.42233e-136	down
ATP6V0E1	8.2036e-141	-1.71988	0.663	0	1.42234e-136	down
ENSSSCG00000031381	2.44136e-140	-1.76463	0.662	0	4.23283e-136	down
NDUFA2	7.25325e-140	-1.64474	0.66	0	1.25757e-135	down
PCBP1	7.60361e-137	-1.69259	0.694	0.02	1.31831e-132	down
TRIR	1.37762e-136	-1.71675	0.821	0.093	2.38852e-132	down
ENSSSCG00000008032	1.4915e-135	-2.90121	0.896	0.24	2.58597e-131	down
NDUFB3	3.01337e-134	-1.59774	0.639	0	5.22459e-130	down
ENSSSCG00000000025	3.01342e-134	-1.8574	0.639	0	5.22467e-130	down
PRR13	3.01342e-134	-1.63857	0.639	0	5.22467e-130	down
CYTB	5.88472e-132	-1.18955	1	0.979	1.02029e-127	down
ENSSSCG00000010058	6.16209e-132	-1.68328	0.631	0	1.06838e-127	down
VBP1	6.16211e-132	-1.58096	0.631	0	1.06839e-127	down
ENSSSCG00000015710	4.28982e-131	2.83932	0	0.682	7.43769e-127	up
ENSSSCG00000023331	8.17804e-129	2.68199	0	0.673	1.41791e-124	up
SNRPB	9.8854e-129	-1.5637	0.619	0	1.71393e-124	down
HNRNPA0	9.88542e-129	-1.55133	0.619	0	1.71393e-124	down
ENSSSCG00000006928	2.81894e-128	-1.76514	0.617	0	4.88747e-124	down
HSP90B1	8.02558e-128	-1.78221	0.616	0	1.39148e-123	down
ENSSSCG00000003046	2.28121e-127	-1.52484	0.614	0	3.95517e-123	down
TOMM20	2.28123e-127	-1.61389	0.614	0	3.95519e-123	down
ENSSSCG00000035992	1.46548e-125	-1.68302	0.607	0	2.54086e-121	down
MYB	8.62017e-125	-2.00597	0.656	0.026	1.49457e-120	down
GAPDH	2.96818e-123	-1.37404	0.998	0.746	5.14624e-119	down
COX2	1.65927e-122	-0.855429	1	1	2.87685e-118	down
PGAM1	5.60332e-122	-1.52045	0.594	0	9.71504e-118	down
CMPK1	5.60334e-122	-1.56846	0.594	0	9.71507e-118	down
ENSSSCG00000006378	1.56014e-121	-1.63977	0.592	0	2.70498e-117	down
WDR83OS	3.33601e-120	-1.46818	0.587	0	5.78398e-116	down
ENSSSCG00000012961	6.72296e-120	2.66477	0	0.639	1.16563e-115	up
SRSF2	1.55586e-119	2.64229	0	0.638	2.69754e-115	up
PSMA1	2.54997e-119	-1.49112	0.583	0	4.42113e-115	down
NDUFAB1	7.03354e-119	-1.46119	0.582	0	1.21948e-114	down
SEPT7	8.30088e-119	2.66739	0	0.635	1.43921e-114	up
ENSSSCG00000000071	1.91368e-118	2.61126	0	0.633	3.31793e-114	up
CIRBP	4.40614e-118	2.84139	0	0.632	7.63937e-114	up
ENSSSCG00000013661	5.3372e-117	2.56018	0	0.628	9.25364e-113	up
ENSSSCG00000028092	1.09705e-116	-1.58553	0.573	0	1.90206e-112	down
DAZAP1	1.46435e-116	-1.62225	0.844	0.164	2.53889e-112	down
NDUFB5	2.9979e-116	-1.43278	0.571	0	5.19776e-112	down
PGLS	2.99791e-116	-1.44653	0.571	0	5.19777e-112	down
SH2D1A	8.08171e-116	-1.93891	0.779	0.134	1.40121e-111	down
PSME2	2.22836e-115	-1.42791	0.568	0	3.86354e-111	down
ENSSSCG00000004050	2.22838e-115	-1.43172	0.568	0	3.86357e-111	down
ENSSSCG00000037081	3.32455e-115	2.48023	0	0.621	5.7641e-111	up
ST8SIA4	1.51184e-114	-1.74677	0.577	0.004	2.62122e-110	down
NDUFA5	1.64621e-114	-1.3442	0.565	0	2.85419e-110	down
ENSSSCG00000035836	1.2087e-113	-1.41911	0.561	0	2.09564e-109	down
TIAL1	1.2087e-113	-1.49712	0.561	0	2.09564e-109	down
ENSSSCG00000028423	3.26763e-113	-1.39756	0.56	0	5.66541e-109	down
C7H6orf125	8.82044e-113	-1.37994	0.558	0	1.52929e-108	down
ENSSSCG00000022295	4.76479e-112	-1.48919	0.57	0.006	8.2612e-108	down
SYTL3	1.78826e-111	-2.24878	0.624	0.037	3.10049e-107	down
RAN	2.63928e-111	2.45636	0	0.605	4.57599e-107	up
ENSSSCG00000036716	5.88835e-111	-0.742794	1	0.979	1.02092e-106	down
LRRFIP1	3.30476e-110	-1.43827	0.548	0	5.72979e-106	down
ACTB	5.7074e-110	2.04523	0.889	0.966	9.89549e-106	up
ENSSSCG00000050244	8.82636e-110	-1.40777	0.546	0	1.53031e-105	down
GATA3	1.28053e-109	-1.94645	0.862	0.248	2.22018e-105	down
MTERF3	6.77603e-109	-1.33991	0.694	0.066	1.17483e-104	down
AKAP17A	1.66634e-108	-1.42714	0.541	0	2.88911e-104	down
ALYREF	2.22817e-107	-1.39301	0.672	0.058	3.8632e-103	down
NUTF2	3.10371e-107	-1.39737	0.536	0	5.3812e-103	down
COX20	5.70361e-106	-1.3611	0.531	0	9.88891e-102	down
ENSSSCG00000000769	1.50065e-105	-1.40636	0.529	0	2.60183e-101	down
CD74	2.09277e-105	3.0951	0	0.581	3.62845e-101	up
TRIM28	2.21132e-104	-1.40868	0.69	0.074	3.83398e-100	down
UBE2M	4.85046e-104	-1.31723	0.643	0.05	8.40974e-100	down
PABPC1	1.56312e-103	2.12456	0.372	0.783	2.71013e-99	up
UBE2S	5.35262e-103	-1.43898	0.556	0.014	9.28038e-99	down
ENSSSCG00000032556	7.61645e-103	2.34094	0.08	0.643	1.32054e-98	up
ENY2	1.25649e-102	-1.31494	0.517	0	2.17851e-98	down
FAM204A	1.2565e-102	-1.3276	0.517	0	2.17851e-98	down
BLK	2.21507e-102	-1.6148	0.767	0.14	3.84048e-98	down
ENSSSCG00000024144	3.26703e-102	-1.32581	0.515	0	5.66437e-98	down
ENSSSCG00000002004	5.2456e-102	2.3593	0	0.566	9.09482e-98	up
C1QBP	8.48221e-102	-1.39634	0.514	0	1.47065e-97	down
SEPTIN11	8.48223e-102	-1.52066	0.514	0	1.47065e-97	down
ENSSSCG00000016758	1.16121e-100	2.40211	0	0.561	2.0133e-96	up
UQCRFS1	1.47149e-100	-1.21791	0.509	0	2.55127e-96	down
DNAJA1	5.42478e-100	2.44099	0	0.558	9.40548e-96	up
CCR9	3.29787e-99	-1.55283	0.733	0.123	5.71785e-95	down
COX1	3.72679e-99	-0.834523	1	0.996	6.46151e-95	down
ENSSSCG00000024776	1.16731e-98	2.17745	0	0.552	2.02388e-94	up
ENSSSCG00000002266	4.25767e-98	-1.33151	0.498	0	7.38195e-94	down
ENSSSCG00000033497	4.2577e-98	-1.42848	0.498	0	7.38199e-94	down
SEPT6	5.37686e-98	2.32595	0	0.549	9.3224e-94	up
ADA	5.86611e-98	-1.49108	0.509	0.004	1.01707e-93	down
ZBTB1	1.04019e-97	-1.38303	0.595	0.041	1.80348e-93	down
PALM2-AKAP2	2.78363e-97	-1.49842	0.495	0	4.82626e-93	down
ZNRF2	6.30742e-97	-1.37308	0.558	0.026	1.09358e-92	down
ACTG1	1.21212e-96	-0.98464	1	0.922	2.10158e-92	down
OSTC	1.80946e-96	-1.28954	0.491	0	3.13724e-92	down
ENSSSCG00000040854	4.60337e-96	-1.25538	0.49	0	7.98133e-92	down
MAGOH	1.16946e-95	-1.20943	0.488	0	2.02762e-91	down
SMIM15	2.9667e-95	-1.25635	0.486	0	5.14366e-91	down
ENSSSCG00000025644	3.35011e-95	-2.0897	0.554	0.033	5.80841e-91	down
ENSSSCG00000029160	6.30324e-95	-2.24865	0.568	0.041	1.09286e-90	down
SOX13	1.14706e-94	-1.90663	0.486	0.001	1.98878e-90	down
ENSSSCG00000000394	1.901e-94	-1.19923	0.483	0	3.29596e-90	down
ENSSSCG00000012452	4.80185e-94	-1.2253	0.481	0	8.32546e-90	down
ENSSSCG00000002550	9.84106e-94	2.20762	0	0.531	1.70624e-89	up
AP2M1	2.73455e-93	-1.17036	0.495	0.006	4.74116e-89	down
IER3IP1	3.05077e-93	-1.16644	0.478	0	5.28942e-89	down
GPX1	4.80337e-93	2.85678	0.27	0.742	8.32808e-89	up
ENSSSCG00000017555	4.07359e-92	2.27314	0	0.524	7.0628e-88	up
ENSSSCG00000005959	3.02787e-91	-1.22365	0.469	0	5.24972e-87	down
CD81	6.28663e-91	-1.32566	0.94	0.352	1.08998e-86	down
AAK1	4.52188e-90	-1.16421	0.481	0.006	7.84004e-86	down
ZNF22	4.69711e-90	-1.2611	0.464	0	8.14384e-86	down
ARHGAP45	4.69711e-90	-1.25645	0.464	0	8.14385e-86	down
ENSSSCG00000039894	7.1952e-89	-1.32717	0.459	0	1.2475e-84	down
SEPT1	1.33012e-88	2.13192	0	0.508	2.30617e-84	up
ENSSSCG00000027196	2.60058e-88	2.17732	0.003	0.511	4.50888e-84	up
SRSF7	4.07242e-88	-1.2754	0.886	0.29	7.06076e-84	down
FUBP1	4.40716e-88	-1.25326	0.456	0	7.64114e-84	down
PSMG4	1.08845e-87	-1.15523	0.454	0	1.88715e-83	down
ENSSSCG00000017213	1.18029e-87	2.14776	0	0.504	2.04638e-83	up
PABPN1	1.34869e-87	-1.32208	0.866	0.268	2.33835e-83	down
XPO4	4.63415e-87	-1.14751	0.51	0.023	8.03468e-83	down
MICOS10	5.03073e-87	2.05016	0	0.501	8.72228e-83	up
HNRNPC	1.03688e-86	2.0875	0	0.499	1.79774e-82	up
PCNP	3.99383e-86	-1.16181	0.447	0	6.92451e-82	down
PCGF3	4.36483e-86	-1.36727	0.556	0.044	7.56774e-82	down
ENSSSCG00000003132	9.79567e-86	-1.12313	0.446	0	1.69837e-81	down
LSM4	9.79569e-86	-1.17332	0.446	0	1.69838e-81	down
PSPC1	1.24713e-85	-1.15546	0.546	0.04	2.16227e-81	down
CHMP2A	5.51095e-85	-1.098	0.662	0.093	9.55489e-81	down
TMEM106C	5.86855e-85	-1.0816	0.442	0	1.01749e-80	down
ENSSSCG00000037777	5.86856e-85	-1.12854	0.442	0	1.01749e-80	down
ZMIZ1	6.64559e-85	-1.26721	0.451	0.003	1.15221e-80	down
ENSSSCG00000024263	7.76663e-85	2.4776	0	0.491	1.34658e-80	up
ENSSSCG00000015337	1.07973e-84	2.11866	0.019	0.512	1.87204e-80	up
SREK1IP1	1.43346e-84	-1.10621	0.44	0	2.48532e-80	down
CETN2	3.49655e-84	-1.12701	0.439	0	6.06232e-80	down
ENSSSCG00000049524	3.49656e-84	-1.27873	0.439	0	6.06234e-80	down
PA2G4	3.49657e-84	-1.16858	0.439	0	6.06236e-80	down
ENSSSCG00000004145	6.62268e-84	2.0781	0	0.486	1.14824e-79	up
PPP1R14B	1.05532e-83	-1.18224	0.485	0.02	1.82971e-79	down
C11orf98	5.03328e-83	-1.06264	0.434	0	8.7267e-79	down
GABARAPL2	5.59192e-83	2.00275	0	0.482	9.69526e-79	up
ITGA1	1.59377e-82	-1.34901	0.529	0.041	2.76328e-78	down
RACK1	2.07639e-82	-0.768426	1	0.929	3.60004e-78	down
SATB1	1.13719e-81	-1.45478	0.497	0.029	1.97165e-77	down
PSMD4	1.72922e-81	-1.06973	0.427	0	2.99812e-77	down
VAMP8	1.91569e-81	1.98304	0	0.475	3.32143e-77	up
GNG2	7.81526e-81	2.10056	0	0.472	1.35501e-76	up
DENND2C	1.00537e-80	-1.02618	0.423	0	1.74311e-76	down
WRNIP1	2.41925e-80	-1.00871	0.422	0	4.19449e-76	down
ENSSSCG00000004123	5.81369e-80	-1.19786	0.42	0	1.00798e-75	down
ENSSSCG00000014850	1.28401e-79	1.97422	0	0.466	2.22622e-75	up
ENSSSCG00000013992	1.28402e-79	1.98446	0	0.466	2.22623e-75	up
NANS	2.5655e-79	-1.25589	0.83	0.255	4.44807e-75	down
MAMDC4	3.34377e-79	-1.09663	0.417	0	5.79743e-75	down
FRG1	1.91293e-78	-1.0753	0.413	0	3.31664e-74	down
UPF2	4.56622e-78	-1.05337	0.412	0	7.91692e-74	down
MAPRE1	4.56623e-78	-1.09874	0.412	0	7.91693e-74	down
ENSSSCG00000011234	8.28095e-78	2.19372	0	0.458	1.43575e-73	up
FAM49B	1.65215e-77	1.98798	0	0.456	2.8645e-73	up
IMP3	2.5914e-77	-1.03722	0.408	0	4.49298e-73	down
RABAC1	3.29274e-77	1.95182	0	0.455	5.70896e-73	up
FAXDC2	3.29275e-77	1.99173	0	0.455	5.70896e-73	up
AGO1	6.16108e-77	-1.0889	0.406	0	1.06821e-72	down
HIGD1A	6.16111e-77	-1.01489	0.406	0	1.06821e-72	down
ENSSSCG00000015040	6.55553e-77	1.94684	0	0.454	1.1366e-72	up
ENSSSCG00000023158	6.55554e-77	1.95658	0	0.454	1.1366e-72	up
ENSSSCG00000006193	1.46286e-76	-1.09919	0.405	0	2.53631e-72	down
SLC25A3	2.61698e-76	-1.05757	0.966	0.555	4.53733e-72	down
ENSSSCG00000032959	3.09472e-76	-0.990293	0.425	0.009	5.36563e-72	down
COPS4	3.46875e-76	-1.02328	0.403	0	6.01412e-72	down
COPS8	3.46876e-76	-1.06645	0.403	0	6.01413e-72	down
OGT	3.46876e-76	-1.13047	0.403	0	6.01413e-72	down
ENSSSCG00000002918	3.46876e-76	-1.3078	0.403	0	6.01414e-72	down
XRN1	8.21424e-76	-1.06669	0.401	0	1.42419e-71	down
TMEM208	8.21426e-76	-0.98083	0.401	0	1.42419e-71	down
ENSSSCG00000039581	1.01913e-75	2.36358	0	0.448	1.76697e-71	up
DIAPH1	1.94262e-75	-1.09558	0.4	0	3.36811e-71	down
ENSSSCG00000000273	2.01834e-75	1.89639	0	0.447	3.4994e-71	up
SRSF11	2.13064e-75	-1.14767	0.697	0.146	3.6941e-71	down
ENSSSCG00000042191	4.58812e-75	-1.13096	0.398	0	7.95488e-71	down
RBX1	7.89149e-75	1.83855	0	0.444	1.36823e-70	up
PAPOLA	1.08221e-74	-1.02522	0.396	0	1.87634e-70	down
S100A4	1.18231e-74	2.27627	0.102	0.601	2.04988e-70	up
FNBP1	2.27455e-74	-1.08592	0.716	0.151	3.94362e-70	down
RABL6	2.54926e-74	-1.10792	0.395	0	4.4199e-70	down
ENSSSCG00000033068	3.07263e-74	1.95593	0	0.441	5.32733e-70	up
RBM14	3.31471e-74	-1.06338	0.599	0.09	5.74704e-70	down
HMGN2	4.18889e-74	2.09219	0.187	0.615	7.26269e-70	up
SYPL1	5.99718e-74	-0.979252	0.393	0	1.03979e-69	down
ENSSSCG00000024019	5.99719e-74	-1.02971	0.393	0	1.03979e-69	down
LCP2	6.03879e-74	-1.16581	0.629	0.108	1.04701e-69	down
MXD4	1.409e-73	-1.01564	0.391	0	2.44292e-69	down
ENSSSCG00000040535	1.409e-73	-1.02097	0.391	0	2.44292e-69	down
FKBP11	2.34233e-73	2.00097	0	0.437	4.06113e-69	up
DENR	3.30604e-73	-1.00689	0.389	0	5.73201e-69	down
PDIA3	3.88679e-73	-1.07262	0.667	0.133	6.73892e-69	down
SNX17	6.82826e-73	-1.0105	0.405	0.006	1.18388e-68	down
ENSSSCG00000003914	9.02584e-73	1.84974	0	0.434	1.5649e-68	up
ENSSSCG00000013366	9.02585e-73	1.84647	0	0.434	1.5649e-68	up
ENSSSCG00000013315	1.76903e-72	1.8429	0	0.432	3.06714e-68	up
ENSSSCG00000026140	6.77462e-72	2.04191	0	0.429	1.17458e-67	up
ENSSSCG00000002459	9.89054e-72	-0.970763	0.383	0	1.71482e-67	down
NDUFS8	1.3237e-71	1.81504	0	0.428	2.29504e-67	up
ENSSSCG00000027826	2.58375e-71	1.9166	0	0.427	4.4797e-67	up
C12orf10	3.6084e-71	1.84858	0.017	0.449	6.25624e-67	up
COTL1	5.03807e-71	2.01823	0	0.425	8.73501e-67	up
TARDBP	5.36769e-71	-1.03764	0.379	0	9.30651e-67	down
PFDN6	5.36769e-71	-0.969681	0.379	0	9.30651e-67	down
DRAP1	5.43713e-71	-1.07183	0.66	0.128	9.4269e-67	down
IFITM3	5.72083e-71	2.41645	0.073	0.522	9.91877e-67	up
PSMA5	1.24804e-70	-0.962313	0.378	0	2.16385e-66	down
ZBTB22	1.24804e-70	-0.973391	0.378	0	2.16385e-66	down
NET1	1.3629e-70	-1.33725	0.388	0.004	2.363e-66	down
USP24	1.57617e-70	-1.13038	0.412	0.013	2.73277e-66	down
FOXP1	2.89806e-70	-1.06651	0.376	0	5.02466e-66	down
KCNA3	2.89806e-70	-1.17242	0.376	0	5.02466e-66	down
CCT2	3.14452e-70	1.91025	0.007	0.431	5.45196e-66	up
MYADM	6.72088e-70	-1.04374	0.374	0	1.16527e-65	down
ZNF462	9.71445e-70	-1.16584	0.389	0.006	1.68429e-65	down
CIB1	1.22729e-69	-0.965057	0.639	0.116	2.12787e-65	down
NIPSNAP3A	1.55663e-69	-1.02665	0.372	0	2.69888e-65	down
ZMYND8	1.55663e-69	-1.03495	0.372	0	2.69889e-65	down
FYB1	1.65732e-69	-1.27439	0.806	0.282	2.87345e-65	down
TBC1D9B	1.84476e-69	-1.01415	0.454	0.031	3.19844e-65	down
TOP2B	2.10993e-69	-1.10906	0.578	0.093	3.6582e-65	down
RNF187	2.14245e-69	-1.01201	0.4	0.01	3.71459e-65	down
MRPS21	3.60068e-69	-0.938686	0.371	0	6.24286e-65	down
TMEM223	3.6007e-69	-0.996264	0.371	0	6.24289e-65	down
ZNRF1	5.24756e-69	1.90696	0	0.415	9.09821e-65	up
ATP8A1	6.1134e-69	-1.19235	0.395	0.009	1.05994e-64	down
ANAPC16	7.54878e-69	1.93761	0.06	0.488	1.30881e-64	up
PTPN2	8.31817e-69	-0.989105	0.369	0	1.4422e-64	down
VDAC1	8.31818e-69	-0.972034	0.369	0	1.44221e-64	down
C18orf21	8.31819e-69	-0.989761	0.369	0	1.44221e-64	down
BRD7	1.12783e-68	-1.02689	0.617	0.11	1.95543e-64	down
TRIB2	1.75889e-68	-1.15867	0.675	0.154	3.04957e-64	down
PAM16	1.91918e-68	-0.925538	0.367	0	3.32747e-64	down
EIF2AK2	1.91918e-68	-1.17145	0.367	0	3.32747e-64	down
ENSSSCG00000014075	1.96098e-68	1.87632	0	0.412	3.39995e-64	up
ENSSSCG00000039544	1.96495e-68	0.732934	1	0.99	3.40684e-64	up
BCL7C	2.7758e-68	-0.976095	0.491	0.049	4.81268e-64	down
GYPC	3.78508e-68	1.93893	0	0.411	6.56257e-64	up
AKIRIN1	7.6908e-68	-0.943918	0.403	0.014	1.33343e-63	down
BLMH	1.0177e-67	-0.912559	0.364	0	1.76448e-63	down
CCNL2	1.85422e-67	-1.00677	0.524	0.067	3.21485e-63	down
SBK1	2.33906e-67	-0.993148	0.362	0	4.05545e-63	down
RBBP4	2.70554e-67	1.81868	0	0.407	4.69086e-63	up
ORAI3	4.56819e-67	-1.11846	0.558	0.086	7.92033e-63	down
CDK6	4.7005e-67	-1.10888	0.58	0.098	8.14972e-63	down
TOX2	5.98414e-67	-1.13017	0.406	0.017	1.03753e-62	down
ENSSSCG00000003885	9.98913e-67	1.91562	0	0.404	1.73192e-62	up
MAGOHB	2.81829e-66	-1.04474	0.357	0	4.88636e-62	down
WFDC2	3.74007e-66	-1.17342	0.517	0.071	6.48453e-62	down
ARPP21	4.61021e-66	-1.49141	0.49	0.061	7.99319e-62	down
PKM	7.0337e-66	1.79107	0	0.399	1.2195e-61	up
SLC10A3	1.22208e-65	-0.917822	0.444	0.033	2.11885e-61	down
CCDC12	1.47185e-65	-0.972317	0.354	0	2.55189e-61	down
AMD1	1.47185e-65	-0.984303	0.354	0	2.55189e-61	down
HSPA6	1.47185e-65	-1.90231	0.354	0	2.5519e-61	down
ZFAND6	3.35721e-65	-0.959759	0.352	0	5.82073e-61	down
HYI	4.61229e-65	-1.0894	0.577	0.1	7.99679e-61	down
TMEM129	7.62742e-65	-0.937108	0.476	0.049	1.32244e-60	down
GRAMD1A	7.64797e-65	-0.912198	0.35	0	1.326e-60	down
HNRNPL	7.64797e-65	-0.935839	0.35	0	1.326e-60	down
LAT	9.36152e-65	1.83978	0	0.394	1.6231e-60	up
SON	1.22217e-64	-0.934315	0.973	0.599	2.11899e-60	down
ENSSSCG00000018063	1.78366e-64	1.663	0	0.392	3.09251e-60	up
STMN1	2.04013e-64	2.07524	0.614	0.772	3.53718e-60	up
TCF12	2.83343e-64	-1.01412	0.522	0.073	4.9126e-60	down
ETV5	3.35416e-64	-1.25608	0.388	0.014	5.81545e-60	down
ENSSSCG00000010320	3.39507e-64	1.69991	0	0.391	5.88636e-60	up
IKZF1	3.45265e-64	-0.934073	0.634	0.124	5.98621e-60	down
ENSSSCG00000032573	3.95402e-64	-0.918764	0.347	0	6.85549e-60	down
ENSSSCG00000049384	3.95404e-64	-0.982469	0.347	0	6.85551e-60	down
ODC1	4.23797e-64	-1.04926	0.4	0.021	7.34779e-60	down
ENSSSCG00000039139	4.49054e-64	-0.923221	0.437	0.034	7.78569e-60	down
GGCX	5.11639e-64	-1.10667	0.35	0.001	8.8708e-60	down
ENSSSCG00000022674	8.97366e-64	-0.929033	0.345	0	1.55585e-59	down
ANKFY1	9.92981e-64	-0.949836	0.478	0.054	1.72163e-59	down
ARL6IP4	1.06991e-63	-0.899565	0.357	0.004	1.85501e-59	down
LYPLA1	2.03401e-63	-0.875467	0.344	0	3.52657e-59	down
ENSSSCG00000031349	2.03402e-63	-0.866359	0.344	0	3.52658e-59	down
RBIS	2.03402e-63	-0.874611	0.344	0	3.52658e-59	down
NUDT15	2.46865e-63	-0.915552	0.361	0.006	4.28015e-59	down
ENSSSCG00000023792	8.35842e-63	1.79103	0	0.384	1.44918e-58	up
ENSSSCG00000034190	8.35842e-63	1.65126	0	0.384	1.44918e-58	up
ENSSSCG00000000359	1.04111e-62	-0.883327	0.34	0	1.80507e-58	down
ENSSSCG00000050320	1.04111e-62	-0.872633	0.34	0	1.80507e-58	down
DDT	2.9899e-62	1.70751	0	0.381	5.1839e-58	up
ENSSSCG00000007355	2.9899e-62	1.65572	0	0.381	5.1839e-58	up
ENSSSCG00000001064	5.30234e-62	-0.997475	0.337	0	9.1932e-58	down
PPP3CB	5.30236e-62	-0.955644	0.337	0	9.19323e-58	down
FMC1-LUC7L2	5.30236e-62	-0.881275	0.337	0	9.19323e-58	down
RHOG	5.64662e-62	1.64889	0	0.379	9.7901e-58	up
ELOVL3	6.41315e-62	-1.12263	0.435	0.039	1.11191e-57	down
ACP1	1.06536e-61	1.66585	0	0.378	1.84712e-57	up
ENSSSCG00000040857	1.06536e-61	1.66754	0	0.378	1.84712e-57	up
CD99	1.06536e-61	1.92139	0	0.378	1.84712e-57	up
SMS	1.19439e-61	-0.820967	0.335	0	2.07084e-57	down
CALM3	1.36001e-61	-0.992409	0.76	0.235	2.35798e-57	down
ENSSSCG00000013596	2.00809e-61	1.72102	0	0.377	3.48163e-57	up
ENSSSCG00000033909	3.58279e-61	1.59054	0.413	0.723	6.21184e-57	up
POLB	6.03786e-61	-0.850385	0.332	0	1.04684e-56	down
ENSSSCG00000034527	7.11364e-61	1.6468	0	0.374	1.23336e-56	up
PTOV1	8.43141e-61	-0.865677	0.621	0.123	1.46184e-56	down
PARVG	1.33695e-60	1.73335	0	0.372	2.31801e-56	up
ENSSSCG00000004446	1.33696e-60	1.65528	0	0.372	2.31801e-56	up
ENSSSCG00000000635	1.33696e-60	2.03361	0	0.372	2.31801e-56	up
MDK	1.35503e-60	-1.82551	0.33	0	2.34935e-56	down
ENSSSCG00000014371	2.51028e-60	1.62709	0	0.371	4.35232e-56	up
CHRNB1	2.98062e-60	-0.980582	0.337	0.003	5.16779e-56	down
MTAP	3.0372e-60	-0.896942	0.328	0	5.2659e-56	down
HNRNPUL1	3.03721e-60	-0.862025	0.328	0	5.26591e-56	down
ENSSSCG00000002505	4.70878e-60	1.6317	0	0.369	8.16409e-56	up
NR1H2	6.7993e-60	-0.853356	0.327	0	1.17886e-55	down
RAC1	7.97825e-60	-0.901628	0.614	0.134	1.38327e-55	down
FAM53B	1.17661e-59	-0.916741	0.527	0.084	2.04002e-55	down
ENSSSCG00000027565	1.65207e-59	1.72186	0	0.367	2.86436e-55	up
ENSSSCG00000029752	3.39504e-59	-0.888612	0.323	0	5.88633e-55	down
ENSSSCG00000026430	3.39504e-59	-0.898002	0.323	0	5.88633e-55	down
ENSSSCG00000009851	3.95089e-59	-0.907054	0.891	0.345	6.85005e-55	down
DDX39B	4.04197e-59	-0.914661	0.767	0.233	7.00797e-55	down
RINL	4.85737e-59	-0.889617	0.335	0.004	8.4217e-55	down
POLR1D	5.68254e-59	-0.92389	0.866	0.332	9.85239e-55	down
ENSSSCG00000036595	6.04672e-59	-0.907537	0.495	0.073	1.04838e-54	down
RFTN1	6.53075e-59	-0.932187	0.612	0.133	1.1323e-54	down
ENSSSCG00000039706	8.77315e-59	1.88	0.015	0.387	1.52109e-54	up
ENSSSCG00000016990	1.07791e-58	1.5767	0	0.362	1.86889e-54	up
TRAM1	1.07791e-58	1.66367	0	0.362	1.86889e-54	up
ENSSSCG00000014540	1.19791e-58	-0.971133	0.986	0.887	2.07693e-54	down
FAXC	1.68692e-58	-0.837302	0.32	0	2.92478e-54	down
LLPH	1.68692e-58	-0.839665	0.32	0	2.92478e-54	down
ENSSSCG00000001779	3.74582e-58	1.64116	0	0.359	6.49451e-54	up
ENSSSCG00000005949	3.75338e-58	-0.900824	0.318	0	6.50762e-54	down
TMX1	4.37338e-58	-0.839653	0.457	0.054	7.58256e-54	down
ENSSSCG00000000563	8.34106e-58	-0.892127	0.316	0	1.44617e-53	down
ENSSSCG00000049691	8.34109e-58	-0.896961	0.316	0	1.44618e-53	down
PTPN7	9.81518e-58	-0.911751	0.561	0.108	1.70176e-53	down
HIKESHI	2.20573e-57	1.57977	0.003	0.361	3.82429e-53	up
CDV3	2.65862e-57	-0.929602	0.573	0.116	4.60952e-53	down
TLE4	3.13109e-57	-0.992885	0.636	0.158	5.42869e-53	down
MAZ	3.86799e-57	-0.876334	0.565	0.11	6.70632e-53	down
HOOK3	4.10423e-57	-0.854428	0.313	0	7.11592e-53	down
ENSSSCG00000013613	9.0875e-57	-0.769894	0.311	0	1.57559e-52	down
ENSSSCG00000036556	9.08751e-57	-0.909066	0.311	0	1.57559e-52	down
ENSSSCG00000031661	9.08754e-57	-1.00091	0.311	0	1.5756e-52	down
APBB3	1.44432e-56	-0.825378	0.315	0.001	2.50416e-52	down
PHGDH	1.80634e-56	-1.20906	0.376	0.026	3.13183e-52	down
ANTKMT	2.00971e-56	-0.805128	0.31	0	3.48443e-52	down
ENSSSCG00000033987	2.84402e-56	1.65404	0	0.35	4.93096e-52	up
OLA1	4.84927e-56	-0.881128	0.401	0.037	8.40766e-52	down
ARPC1B	6.39397e-56	1.43047	0.816	0.816	1.10859e-51	up
EIF3H	7.74231e-56	-0.848912	0.968	0.559	1.34236e-51	down
ENSSSCG00000013260	9.71621e-56	2.28909	0	0.347	1.6846e-51	up
RSRC1	9.79335e-56	-0.816494	0.306	0	1.69797e-51	down
GPR155	1.06756e-55	-0.999319	0.474	0.073	1.85094e-51	down
HNRNPD	1.14444e-55	-0.830187	0.713	0.194	1.98423e-51	down
SF3B5	1.79336e-55	1.55948	0	0.345	3.10933e-51	up
ENSSSCG00000031636	2.15796e-55	-0.817123	0.304	0	3.74147e-51	down
CD164	2.15796e-55	-0.809664	0.304	0	3.74148e-51	down
YWHAG	2.15796e-55	-0.79391	0.304	0	3.74148e-51	down
SF3B4	2.15796e-55	-0.763925	0.304	0	3.74148e-51	down
ARL2-SNX15	2.15797e-55	-0.805366	0.304	0	3.74148e-51	down
PELO	2.89524e-55	-0.933667	0.468	0.068	5.01977e-51	down
GHSR	3.03538e-55	-0.943025	0.316	0.004	5.26274e-51	down
NSD1	3.47827e-55	-0.835929	0.491	0.078	6.03063e-51	down
CSNK2A2	3.48976e-55	-0.841199	0.393	0.034	6.05055e-51	down
BOD1L1	4.67013e-55	-0.894954	0.509	0.088	8.09707e-51	down
ENSSSCG00000032235	4.74934e-55	-0.786476	0.303	0	8.23441e-51	down
ENSSSCG00000005478	4.74935e-55	-0.782398	0.303	0	8.23443e-51	down
PPP1R12A	8.33953e-55	-0.871219	0.605	0.144	1.44591e-50	down
SSNA1	1.044e-54	-0.76684	0.301	0	1.81009e-50	down
ENSSSCG00000030295	1.12135e-54	1.54371	0	0.341	1.9442e-50	up
ENSSSCG00000038711	1.12135e-54	1.51057	0	0.341	1.9442e-50	up
CTDSP2	1.14702e-54	-0.833325	0.313	0.004	1.9887e-50	down
UBALD2	2.05715e-54	-0.836718	0.42	0.049	3.56669e-50	down
ENSSSCG00000033212	2.06201e-54	1.49213	0	0.34	3.57511e-50	up
ENSSSCG00000050627	2.29218e-54	-0.803811	0.299	0	3.97418e-50	down
ENSSSCG00000025224	2.29219e-54	-0.811864	0.299	0	3.9742e-50	down
DNAJC7	4.16023e-54	-0.804425	0.466	0.067	7.21301e-50	down
ORMDL1	5.02662e-54	-0.804781	0.298	0	8.71516e-50	down
ENSSSCG00000026414	5.02662e-54	-0.782937	0.298	0	8.71516e-50	down
ENSSSCG00000021991	5.02663e-54	-0.779616	0.298	0	8.71518e-50	down
ENSSSCG00000013721	1.275e-53	1.4681	0	0.335	2.2106e-49	up
DAZAP2	1.275e-53	1.59245	0	0.335	2.2106e-49	up
RHEX	1.38676e-53	-2.26678	0.486	0.11	2.40437e-49	down
ENSSSCG00000028479	1.97076e-53	1.57377	0.031	0.382	3.4169e-49	up
RAD23B	2.40865e-53	-0.731883	0.294	0	4.17611e-49	down
ENSSSCG00000031299	2.40865e-53	-0.777295	0.294	0	4.17612e-49	down
GPS2	2.40865e-53	-0.750764	0.294	0	4.17612e-49	down
PITPNB	2.40865e-53	-0.797739	0.294	0	4.17613e-49	down
NDUFS2	3.21835e-53	-0.69768	0.48	0.073	5.57997e-49	down
SEPTIN2	5.26314e-53	-0.790604	0.293	0	9.12523e-49	down
ENSSSCG00000027270	5.26315e-53	-0.769321	0.293	0	9.12524e-49	down
FAM89B	5.26316e-53	-0.833134	0.293	0	9.12526e-49	down
GET3	5.26316e-53	-0.733058	0.293	0	9.12526e-49	down
ESYT1	5.85149e-53	-0.792395	0.304	0.004	1.01453e-48	down
CALR	6.53006e-53	-0.876484	0.689	0.207	1.13218e-48	down
HCST	7.81831e-53	1.61445	0	0.331	1.35554e-48	up
EIF3J	8.49264e-53	-0.841536	0.556	0.118	1.47245e-48	down
MDH1	1.10034e-52	-0.86391	0.622	0.164	1.90777e-48	down
ENSSSCG00000045892	1.14868e-52	-0.911323	0.291	0	1.99159e-48	down
ORMDL2	1.14868e-52	-0.754462	0.291	0	1.99159e-48	down
ENSSSCG00000028542	1.85795e-52	-0.75131	0.306	0.006	3.22132e-48	down
FHL2	2.50403e-52	-0.931335	0.289	0	4.34149e-48	down
IPO4	2.50403e-52	-0.768625	0.289	0	4.34149e-48	down
LTB	2.60722e-52	2.01929	0	0.328	4.5204e-48	up
NOP53	3.1396e-52	1.62421	0.306	0.603	5.44344e-48	up
SFMBT2	3.18127e-52	-0.868202	0.33	0.016	5.51568e-48	down
MED13	3.33846e-52	-0.783382	0.446	0.063	5.78823e-48	down
RBM25	3.51046e-52	-0.855157	0.638	0.17	6.08644e-48	down
TIAM1	5.224e-52	-0.993143	0.434	0.061	9.05737e-48	down
TRAT1	5.52787e-52	1.44984	0.294	0.638	9.58422e-48	up
ENSSSCG00000036491	1.57684e-51	1.54659	0	0.324	2.73392e-47	up
GSTO1	1.59007e-51	-0.762634	0.495	0.087	2.75686e-47	down
ENSSSCG00000024313	2.07426e-51	-0.831689	0.808	0.302	3.59635e-47	down
S1PR1	2.40077e-51	1.81012	0.07	0.427	4.16245e-47	up
IMMP2L	2.57556e-51	-0.857243	0.284	0	4.46551e-47	down
ZNF644	2.8714e-51	-0.829202	0.463	0.074	4.97844e-47	down
RRAGA	4.17814e-51	-0.751615	0.287	0.001	7.24406e-47	down
ENSSSCG00000049412	5.588e-51	-0.751203	0.282	0	9.68848e-47	down
ENSSSCG00000045541	5.58801e-51	-0.776339	0.282	0	9.6885e-47	down
TFDP2	6.48751e-51	-0.991202	0.66	0.205	1.1248e-46	down
CYBA	1.91084e-50	-0.840265	0.781	0.271	3.31301e-46	down
SESN3	2.2039e-50	-0.893654	0.493	0.096	3.82112e-46	down
NT5C3A	2.62116e-50	-0.728171	0.279	0	4.54457e-46	down
SEPHS1	2.62117e-50	-0.738118	0.279	0	4.54458e-46	down
UBAC1	3.67317e-50	-0.720298	0.33	0.019	6.36854e-46	down
GSTA4	4.21631e-50	-0.876317	0.653	0.19	7.31023e-46	down
C12orf57	4.48108e-50	-0.861491	0.714	0.235	7.76929e-46	down
ATP6V0C	5.62734e-50	1.46149	0	0.315	9.75668e-46	up
ENSSSCG00000028663	5.62734e-50	1.60178	0	0.315	9.75668e-46	up
ENSSSCG00000013038	9.70262e-50	-0.727582	0.376	0.037	1.68224e-45	down
ENSSSCG00000010517	1.01783e-49	1.40163	0	0.314	1.76472e-45	up
ENSSSCG00000001075	1.01783e-49	1.4784	0	0.314	1.76472e-45	up
ENSSSCG00000014043	1.22375e-49	-0.69177	0.276	0	2.12174e-45	down
FAM133B	1.22375e-49	-0.759366	0.276	0	2.12174e-45	down
EGR1	1.30519e-49	-1.15376	0.287	0.004	2.26295e-45	down
ICK	1.62945e-49	-0.791511	0.303	0.01	2.82514e-45	down
ENSSSCG00000027677	2.86231e-49	-0.741637	0.282	0.003	4.96267e-45	down
RUNX2	2.93513e-49	-0.770103	0.299	0.009	5.08892e-45	down
NIPSNAP3B	3.32083e-49	1.47704	0	0.311	5.75765e-45	up
AP1S2	3.69173e-49	-0.832493	0.378	0.041	6.40072e-45	down
SLC4A4	4.70811e-49	-0.822346	0.406	0.053	8.16293e-45	down
NFU1	5.68672e-49	-0.778851	0.272	0	9.85963e-45	down
NDUFC1	5.99024e-49	1.43915	0	0.31	1.03859e-44	up
RGS18	7.02296e-49	-0.955568	0.304	0.013	1.21764e-44	down
RGL2	7.18156e-49	-0.749726	0.276	0.001	1.24514e-44	down
DIPK1B	9.87932e-49	-0.75196	0.296	0.009	1.71288e-44	down
ENSSSCG00000033272	1.07957e-48	1.40277	0	0.308	1.87176e-44	up
ENSSSCG00000022912	1.07957e-48	1.45479	0	0.308	1.87176e-44	up
ENSSSCG00000012238	1.09952e-48	-1.05174	0.323	0.02	1.90634e-44	down
GPBP1L1	1.22373e-48	-0.765471	0.27	0	2.12171e-44	down
RHOB	1.22373e-48	-1.00925	0.27	0	2.12171e-44	down
ENSSSCG00000017106	1.22373e-48	-0.691669	0.27	0	2.12171e-44	down
ENSSSCG00000008900	1.22373e-48	-0.713594	0.27	0	2.12171e-44	down
PTPRC	1.95515e-48	1.00223	0.939	0.929	3.38984e-44	up
ARL8B	2.22586e-48	-0.6839	0.286	0.006	3.85919e-44	down
ENSSSCG00000022322	2.6303e-48	-1.01124	0.269	0	4.56042e-44	down
SZRD1	2.63031e-48	-0.758802	0.269	0	4.56043e-44	down
PWWP2A	2.63031e-48	-0.747402	0.269	0	4.56043e-44	down
KCNAB3	2.88094e-48	-0.720759	0.493	0.093	4.99498e-44	down
NLRP3	4.61934e-48	-0.784691	0.276	0.003	8.00901e-44	down
GPX4	6.81046e-48	-0.840624	0.889	0.449	1.1808e-43	down
MCL1	7.05164e-48	1.47864	0.002	0.307	1.22261e-43	up
SNRPN	7.93284e-48	-0.751447	0.92	0.427	1.3754e-43	down
HECTD1	1.16507e-47	-0.706024	0.522	0.111	2.01999e-43	down
RCOR1	1.22057e-47	-0.763097	0.371	0.041	2.11623e-43	down
MAT2A	1.22321e-47	-0.794123	0.709	0.22	2.1208e-43	down
ENSSSCG00000017032	1.70191e-47	1.64393	0.172	0.546	2.95077e-43	up
ENSSSCG00000037142	2.4303e-47	1.68642	0.713	0.802	4.21366e-43	up
TAF12	2.43617e-47	-0.744253	0.311	0.017	4.22383e-43	down
HS3ST3B1	2.59385e-47	-0.835963	0.264	0	4.49721e-43	down
PDHA1	2.59385e-47	-0.671116	0.264	0	4.49722e-43	down
MCOLN2	3.0338e-47	-0.798148	0.332	0.026	5.26e-43	down
ENSSSCG00000036096	3.63022e-47	1.50639	0	0.3	6.29408e-43	up
G6PC3	4.23759e-47	-0.657578	0.267	0.001	7.34713e-43	down
ZNF428	5.12992e-47	-0.726704	0.526	0.117	8.89426e-43	down
CS	5.54948e-47	-0.716766	0.262	0	9.62169e-43	down
ENPP1	1.00299e-46	-0.79886	0.286	0.009	1.73899e-42	down
BIN2	1.01329e-46	1.5172	0.112	0.442	1.75684e-42	up
UBA3	1.18594e-46	-0.682037	0.26	0	2.05618e-42	down
ENSSSCG00000042026	1.18594e-46	-0.701511	0.26	0	2.05618e-42	down
TSSC4	1.57403e-46	-0.676865	0.289	0.01	2.72905e-42	down
UBE2E3	2.53145e-46	-0.667376	0.259	0	4.38903e-42	down
ENSSSCG00000007982	2.53145e-46	-0.670465	0.259	0	4.38903e-42	down
COQ4	2.75881e-46	-0.694171	0.267	0.003	4.78323e-42	down
BAG6	3.20736e-46	-0.672635	0.384	0.049	5.56092e-42	down
EMC6	3.7153e-46	1.32264	0	0.294	6.44158e-42	up
COMMD9	5.39734e-46	-0.659101	0.257	0	9.3579e-42	down
ENSSSCG00000035507	6.63053e-46	1.57635	0	0.292	1.1496e-41	up
ENSSSCG00000027746	6.63053e-46	1.30789	0	0.292	1.1496e-41	up
SEPT9	6.63053e-46	1.35518	0	0.292	1.1496e-41	up
ENSSSCG00000037364	6.87227e-46	-1.1224	0.58	0.17	1.19151e-41	down
CDK9	9.43193e-46	-0.699417	0.507	0.11	1.63531e-41	down
ENSSSCG00000002650	1.14945e-45	-0.669938	0.255	0	1.99292e-41	down
ENSSSCG00000017971	1.14945e-45	-0.676104	0.255	0	1.99292e-41	down
ENSSSCG00000036658	1.18228e-45	1.39603	0	0.291	2.04984e-41	up
ANXA6	1.20628e-45	-0.918233	0.291	0.013	2.09145e-41	down
ITM2C	1.36547e-45	1.69064	0.226	0.535	2.36745e-41	up
SLC5A10	1.75003e-45	-0.740586	0.483	0.1	3.0342e-41	down
CRIPT	2.10625e-45	1.40886	0	0.29	3.65182e-41	up
PPP4R3A	2.15999e-45	-0.639839	0.461	0.084	3.74499e-41	down
ENSSSCG00000009211	2.44515e-45	-0.663744	0.253	0	4.23939e-41	down
ENSSSCG00000003136	2.44515e-45	-0.680895	0.253	0	4.2394e-41	down
RNF126	2.44515e-45	-0.684595	0.253	0	4.2394e-41	down
FRYL	3.32292e-45	-0.726079	0.374	0.047	5.76128e-41	down
SNX29	3.41387e-45	-0.735411	0.304	0.019	5.91897e-41	down
ENSSSCG00000005768	3.74903e-45	1.40788	0	0.288	6.50007e-41	up
ENSSSCG00000016100	3.74904e-45	1.27839	0	0.288	6.50008e-41	up
PSMB6	3.74904e-45	1.29455	0	0.288	6.50008e-41	up
YBX3	4.08086e-45	-0.951926	0.677	0.234	7.0754e-41	down
ASPH	4.23932e-45	-0.693329	0.366	0.044	7.35013e-41	down
ARGLU1	4.41779e-45	-0.809	0.857	0.392	7.65957e-41	down
LTV1	5.19545e-45	-0.648277	0.252	0	9.00788e-41	down
SSR4	5.73657e-45	-0.731228	0.961	0.598	9.94607e-41	down
ENSSSCG00000011764	6.66726e-45	1.27591	0	0.287	1.15597e-40	up
ENSSSCG00000038444	6.66726e-45	1.32538	0	0.287	1.15597e-40	up
SLA2	6.66726e-45	1.46917	0	0.287	1.15597e-40	up
NABP2	9.17387e-45	-0.654595	0.267	0.006	1.59057e-40	down
PRRC2A	1.03423e-44	-0.665569	0.318	0.024	1.79315e-40	down
RHOH	1.08853e-44	-0.857845	0.93	0.548	1.88729e-40	down
DERL2	1.10268e-44	-0.658751	0.25	0	1.91182e-40	down
LARP1	1.28089e-44	-0.700099	0.357	0.041	2.2208e-40	down
PACS1	1.52737e-44	-0.690635	0.253	0.001	2.64816e-40	down
EEF1AKMT1	2.10312e-44	1.31306	0	0.284	3.64639e-40	up
ENSSSCG00000012879	2.33763e-44	-0.668737	0.248	0	4.05298e-40	down
ENSSSCG00000045622	2.33764e-44	-0.698339	0.248	0	4.053e-40	down
ENSSSCG00000034818	2.33764e-44	-0.641885	0.248	0	4.053e-40	down
ENSSSCG00000005436	3.73038e-44	1.29555	0	0.282	6.46773e-40	up
ENSSSCG00000010158	3.73038e-44	1.2872	0	0.282	6.46773e-40	up
VPS51	4.95008e-44	-0.618867	0.247	0	8.58245e-40	down
METTL5	4.95008e-44	-0.662878	0.247	0	8.58245e-40	down
MRPL33	4.95009e-44	-0.644944	0.247	0	8.58247e-40	down
TLK1	5.12574e-44	-0.67611	0.386	0.054	8.88701e-40	down
QDPR	5.29228e-44	-0.685621	0.327	0.03	9.17575e-40	down
RGCC	6.60786e-44	-1.08965	0.738	0.304	1.14567e-39	down
SAT1	7.3188e-44	1.09046	0.838	0.886	1.26893e-39	up
USP34	8.25751e-44	-0.669236	0.349	0.039	1.43169e-39	down
LRCH4	8.45714e-44	1.47252	0.022	0.318	1.4663e-39	up
ENSSSCG00000013082	1.04702e-43	-0.628123	0.245	0	1.81533e-39	down
ENSSSCG00000031476	1.04703e-43	-0.680742	0.245	0	1.81533e-39	down
ENSSSCG00000001924	1.04703e-43	-0.667895	0.245	0	1.81533e-39	down
ENSSSCG00000003253	1.17057e-43	1.32074	0	0.28	2.02954e-39	up
ENSSSCG00000012166	1.17057e-43	1.41157	0	0.28	2.02954e-39	up
SUSD1	1.17601e-43	-0.664266	0.257	0.004	2.03897e-39	down
ARF6	1.5279e-43	1.435	0.486	0.663	2.64908e-39	up
CLTB	1.80519e-43	-0.63903	0.332	0.033	3.12984e-39	down
ENSSSCG00000022176	1.87281e-43	-0.690708	0.656	0.201	3.24707e-39	down
ENSSSCG00000011290	2.07088e-43	1.32687	0	0.278	3.59049e-39	up
ENSSSCG00000012560	2.21212e-43	-0.639238	0.243	0	3.83537e-39	down
ENSSSCG00000034314	3.66046e-43	1.29405	0	0.277	6.3465e-39	up
LZTS1	3.98526e-43	-0.821882	0.372	0.054	6.90965e-39	down
RNF169	4.61088e-43	-0.662813	0.318	0.029	7.99435e-39	down
ENSSSCG00000016791	4.66843e-43	-0.610202	0.241	0	8.09413e-39	down
ENSSSCG00000037376	4.66843e-43	-0.685635	0.241	0	8.09413e-39	down
SMARCD2	4.66843e-43	-0.660825	0.241	0	8.09413e-39	down
RABGAP1L	4.66844e-43	-0.71852	0.241	0	8.09414e-39	down
ENSSSCG00000008748	4.66844e-43	-0.678401	0.241	0	8.09414e-39	down
ENSSSCG00000033721	5.3977e-43	1.95649	0.335	0.579	9.35854e-39	up
SNRPD3	6.46457e-43	1.20592	0	0.275	1.12083e-38	up
RAB8B	8.48655e-43	-0.731894	0.476	0.104	1.4714e-38	down
IRAK1	9.84106e-43	-0.694409	0.24	0	1.70624e-38	down
GCNT2	9.84109e-43	-0.667679	0.24	0	1.70625e-38	down
HNRNPH3	9.93539e-43	-0.718617	0.798	0.312	1.7226e-38	down
CD79A	1.13223e-42	-0.619949	0.444	0.083	1.96306e-38	down
ATP8	1.48385e-42	-0.698241	0.338	0.039	2.57269e-38	down
PITPNA	1.66768e-42	-0.614264	0.252	0.004	2.89142e-38	down
ENSSSCG00000011117	2.01106e-42	1.3269	0	0.272	3.48677e-38	up
VAPA	2.05592e-42	-0.599966	0.626	0.183	3.56456e-38	down
ENSSSCG00000034219	2.07217e-42	-0.761886	0.238	0	3.59273e-38	down
AKIRIN2	2.07217e-42	-0.622215	0.238	0	3.59273e-38	down
ENSSSCG00000008012	2.07218e-42	-0.621685	0.238	0	3.59274e-38	down
ENSSSCG00000027840	2.38143e-42	-0.649768	0.656	0.203	4.12892e-38	down
HDGF	2.51798e-42	-0.74111	0.597	0.174	4.36567e-38	down
ENSSSCG00000000107	2.95624e-42	-0.733326	0.367	0.053	5.12553e-38	down
ENSSSCG00000003348	3.54248e-42	1.2136	0	0.271	6.14194e-38	up
ENSSSCG00000036988	3.54248e-42	1.27901	0	0.271	6.14194e-38	up
PHF23	4.02035e-42	-0.667184	0.252	0.006	6.97049e-38	down
ENSSSCG00000036280	4.35835e-42	-0.626037	0.236	0	7.5565e-38	down
PCM1	4.56065e-42	-0.710571	0.488	0.113	7.90725e-38	down
FCRL6	4.57179e-42	1.69775	0.051	0.354	7.92657e-38	up
ENSSSCG00000037445	4.72792e-42	-0.605254	0.245	0.003	8.19727e-38	down
CMTR1	4.87111e-42	-0.658302	0.245	0.003	8.44553e-38	down
ND5	7.38093e-42	-0.715239	0.895	0.465	1.27971e-37	down
ATP2B4	9.75571e-42	-0.623636	0.333	0.037	1.69145e-37	down
TMEM101	9.90621e-42	-0.634126	0.354	0.046	1.71754e-37	down
LEF1	1.03616e-41	-0.866775	0.765	0.324	1.7965e-37	down
ENSSSCG00000013878	1.09636e-41	1.27269	0	0.268	1.90086e-37	up
EIF4A2	1.38906e-41	0.962026	0.799	0.817	2.40835e-37	up
PHC2	1.50144e-41	-0.642115	0.294	0.023	2.6032e-37	down
BRI3	1.83492e-41	-0.606431	0.355	0.047	3.18138e-37	down
EMD	1.92626e-41	1.29178	0	0.267	3.33976e-37	up
WBP2	2.1406e-41	-0.642135	0.361	0.05	3.71136e-37	down
LIMD2	2.26495e-41	1.13634	0.764	0.777	3.92698e-37	up
ATP6V0A2	2.68519e-41	-0.71605	0.361	0.051	4.65557e-37	down
CSNK1G2	2.89206e-41	-0.676758	0.344	0.043	5.01426e-37	down
ENSSSCG00000035520	3.3815e-41	1.84215	0	0.265	5.86284e-37	up
ENSSSCG00000018061	3.3815e-41	1.23814	0	0.265	5.86284e-37	up
DDX24	3.68699e-41	-0.604499	0.5	0.117	6.39251e-37	down
TADA3	4.02802e-41	-0.652852	0.231	0	6.98377e-37	down
C15orf40	4.02802e-41	-0.642288	0.231	0	6.98377e-37	down
EDEM1	5.33088e-41	-0.775491	0.48	0.11	9.24268e-37	down
GTF2H5	5.93106e-41	1.22461	0	0.264	1.02833e-36	up
BIN1	6.9011e-41	1.47481	0.099	0.404	1.19651e-36	up
FAM117A	7.61613e-41	-0.64737	0.469	0.104	1.32049e-36	down
UHRF2	8.43423e-41	-0.616128	0.23	0	1.46233e-36	down
MICU2	1.02024e-40	-0.667693	0.34	0.044	1.76889e-36	down
ZNF24	1.13831e-40	-0.628463	0.463	0.103	1.9736e-36	down
LSP1	1.54957e-40	1.15264	0.798	0.789	2.68664e-36	up
TCHP	1.76407e-40	-0.621576	0.228	0	3.05854e-36	down
GABPA	1.76407e-40	-0.60616	0.228	0	3.05854e-36	down
ENSSSCG00000002020	1.76407e-40	-0.603563	0.228	0	3.05854e-36	down
NDUFS7	1.81999e-40	1.26468	0	0.261	3.1555e-36	up
HBS1L	1.907e-40	-0.681285	0.454	0.097	3.30635e-36	down
MCCC1	2.12517e-40	-0.617813	0.287	0.021	3.68462e-36	down
S100A6	2.97328e-40	1.50896	0.128	0.452	5.15508e-36	up
ENSSSCG00000010795	3.18408e-40	1.16176	0	0.26	5.52056e-36	up
NFKBIA	4.26759e-40	-0.970803	0.483	0.126	7.39915e-36	down
MFSD3	4.74587e-40	-0.666347	0.27	0.016	8.22838e-36	down
ENSSSCG00000031912	5.56584e-40	1.7037	0	0.258	9.65006e-36	up
ANKRD11	5.94941e-40	-0.631824	0.259	0.011	1.03151e-35	down
SNRNP48	7.6915e-40	-0.628694	0.224	0	1.33355e-35	down
OCIAD1	9.72099e-40	1.19702	0	0.257	1.68543e-35	up
S100A13	9.721e-40	1.32326	0	0.257	1.68543e-35	up
EEF2	1.20575e-39	0.783942	0.951	0.913	2.09054e-35	up
S100A10	1.2476e-39	1.67248	0.097	0.398	2.16309e-35	up
PAG1	1.25953e-39	-0.677624	0.507	0.128	2.18377e-35	down
KRT10	1.53996e-39	-0.609882	0.301	0.029	2.66998e-35	down
PRKAG1	1.60338e-39	-0.589246	0.223	0	2.77994e-35	down
FBRSL1	1.60338e-39	-0.627222	0.223	0	2.77995e-35	down
ARHGEF39	1.62375e-39	-0.659642	0.267	0.016	2.81526e-35	down
TIMM13	1.69639e-39	1.2039	0	0.255	2.94119e-35	up
PLCL1	1.77151e-39	-0.735409	0.315	0.036	3.07144e-35	down
ATP5F1C	2.16425e-39	-0.645483	0.816	0.34	3.75238e-35	down
SFPQ	2.40439e-39	-0.664609	0.748	0.28	4.16874e-35	down
TERF2	2.43793e-39	-0.616351	0.359	0.054	4.22688e-35	down
ENSSSCG00000040155	2.95782e-39	1.40125	0	0.254	5.12827e-35	up
ENSSSCG00000010685	2.95782e-39	1.26592	0	0.254	5.12827e-35	up
ENSSSCG00000038989	2.95782e-39	1.30616	0	0.254	5.12827e-35	up
DDIT4	3.87062e-39	-0.753597	0.816	0.371	6.71088e-35	down
GNB1	4.01802e-39	-0.681465	0.629	0.207	6.96644e-35	down
SLC45A3	4.68289e-39	-0.821195	0.224	0.001	8.11919e-35	down
ENSSSCG00000001505	5.15292e-39	1.20168	0	0.252	8.93413e-35	up
UQCC2	5.15292e-39	1.17751	0	0.252	8.93414e-35	up
IL16	6.12461e-39	-0.633334	0.269	0.017	1.06189e-34	down
NPY	6.37741e-39	2.24194	0.022	0.294	1.10571e-34	up
TCEAL8	6.9447e-39	-0.624051	0.219	0	1.20407e-34	down
XIAP	6.9447e-39	-0.589038	0.219	0	1.20407e-34	down
RBM4	8.96956e-39	1.18288	0	0.251	1.55514e-34	up
ALOX5AP	9.21315e-39	-0.885865	0.347	0.057	1.59738e-34	down
GSE1	1.08605e-38	-0.652314	0.645	0.211	1.88299e-34	down
ACBD3	1.1158e-38	-0.581396	0.27	0.019	1.93458e-34	down
MRPL15	1.44292e-38	-0.59697	0.218	0	2.50174e-34	down
ZPR1	1.44293e-38	-0.593328	0.218	0	2.50175e-34	down
ENSSSCG00000038829	1.44293e-38	-0.590682	0.218	0	2.50175e-34	down
SLAMF7	1.56e-38	1.30866	0	0.25	2.70473e-34	up
SH3BGRL	1.56e-38	1.21513	0	0.25	2.70473e-34	up
PHB2	1.60328e-38	1.27304	0.029	0.3	2.77978e-34	up
LZIC	1.75856e-38	-0.601719	0.25	0.011	3.04899e-34	down
SUSD3	1.85536e-38	1.21272	0.002	0.252	3.21683e-34	up
MACF1	2.89201e-38	-0.603877	0.293	0.029	5.01417e-34	down
SRM	2.99474e-38	-0.611378	0.216	0	5.19228e-34	down
ENSSSCG00000033298	2.99474e-38	-0.591225	0.216	0	5.19228e-34	down
ID3	3.92169e-38	-0.869798	0.886	0.536	6.79943e-34	down
TAPBP	4.70697e-38	1.2292	0	0.247	8.16094e-34	up
MCAM	6.20867e-38	-0.589285	0.214	0	1.07646e-33	down
TTC1	6.20867e-38	-0.600591	0.214	0	1.07646e-33	down
KLF13	6.79501e-38	-0.691816	0.577	0.178	1.17812e-33	down
EP300	6.88115e-38	-0.596178	0.327	0.043	1.19305e-33	down
PET100	7.84558e-38	-0.617	0.553	0.161	1.36027e-33	down
CXCR4	8.633e-38	-0.670496	0.838	0.369	1.49679e-33	down
PURA	1.28577e-37	-0.588217	0.213	0	2.22927e-33	down
ENSSSCG00000031580	1.4155e-37	1.12494	0	0.244	2.45419e-33	up
TCF7	1.9126e-37	-0.860772	0.906	0.582	3.31606e-33	down
PRDX2	2.07788e-37	-0.691154	0.798	0.351	3.60262e-33	down
ENSSSCG00000010674	2.45162e-37	1.20947	0	0.243	4.25062e-33	up
CBX5	2.92813e-37	-0.639998	0.347	0.056	5.07678e-33	down
DUS1L	3.03742e-37	-0.615166	0.277	0.024	5.26628e-33	down
CUL3	3.98471e-37	-0.607382	0.471	0.116	6.90868e-33	down
SETD2	3.99214e-37	-0.625145	0.529	0.147	6.92158e-33	down
TPM1	4.24264e-37	1.24755	0	0.241	7.35589e-33	up
ENSSSCG00000006628	4.24264e-37	1.16655	0	0.241	7.35589e-33	up
ENSSSCG00000007253	4.24264e-37	1.12379	0	0.241	7.35589e-33	up
PPP1R9B	5.49632e-37	-0.631457	0.209	0	9.52952e-33	down
POP5	6.24267e-37	-0.616234	0.23	0.007	1.08235e-32	down
ENSSSCG00000037869	7.336e-37	1.1007	0	0.24	1.27192e-32	up
ENSSSCG00000014031	1.06657e-36	-0.667521	0.673	0.244	1.84922e-32	down
ATP5MD	1.11328e-36	-0.700182	0.893	0.465	1.93021e-32	down
ENSSSCG00000006452	1.13454e-36	-0.952406	0.207	0	1.96706e-32	down
ENSSSCG00000004414	1.26743e-36	1.17794	0	0.238	2.19747e-32	up
ENSSSCG00000012811	1.26743e-36	1.11248	0	0.238	2.19747e-32	up
IL2RB	1.26743e-36	1.33068	0	0.238	2.19747e-32	up
FSCN1	1.28391e-36	1.51099	0.036	0.302	2.22605e-32	up
COX7A2	1.42148e-36	-0.659973	0.951	0.598	2.46457e-32	down
NOL4L	1.49147e-36	-0.599506	0.354	0.06	2.58592e-32	down
TMED9	1.62051e-36	1.29808	0.031	0.291	2.80963e-32	up
AGPAT5	1.665e-36	-0.628101	0.352	0.058	2.88677e-32	down
PTGES3	1.79546e-36	-0.613645	0.425	0.096	3.11297e-32	down
ENSSSCG00000009145	2.18791e-36	1.13056	0	0.237	3.7934e-32	up
PPP1CC	2.33945e-36	-0.743011	0.874	0.531	4.05613e-32	down
MED13L	2.46352e-36	-0.621584	0.389	0.077	4.27125e-32	down
MDH2	2.7173e-36	-0.612056	0.532	0.154	4.71125e-32	down
RASA3	3.30866e-36	1.35816	0.133	0.419	5.73656e-32	up
ATP6V1G1	3.63178e-36	0.882096	0.857	0.842	6.29678e-32	up
ARL15	3.72922e-36	-0.586068	0.209	0.001	6.46572e-32	down
ENSSSCG00000027085	3.77379e-36	1.08638	0	0.235	6.543e-32	up
HSH2D	3.7738e-36	1.14499	0	0.235	6.54301e-32	up
SPIN1	4.7621e-36	-0.611312	0.32	0.046	8.25653e-32	down
SEC61G	5.87508e-36	-0.690645	0.898	0.475	1.01862e-31	down
SORL1	6.30711e-36	-0.643216	0.265	0.023	1.09353e-31	down
ETS1	1.0294e-35	-0.614807	0.985	0.765	1.78477e-31	down
ENSSSCG00000028397	1.11997e-35	1.13481	0	0.233	1.9418e-31	up
ATXN7L3B	1.11997e-35	1.12326	0	0.233	1.9418e-31	up
UBL3	1.11997e-35	1.14602	0	0.233	1.9418e-31	up
LPL	1.5562e-35	-0.743316	0.223	0.007	2.69814e-31	down
LBH	1.92702e-35	1.20417	0	0.231	3.34106e-31	up
ENSSSCG00000024162	2.03754e-35	-0.600909	0.201	0	3.53269e-31	down
GCC2	3.14182e-35	-0.633315	0.561	0.175	5.44729e-31	down
CLPTM1L	3.33318e-35	-0.598013	0.303	0.041	5.77907e-31	down
ACTN1	3.3567e-35	-0.694342	0.418	0.097	5.81984e-31	down
ENSSSCG00000031085	9.17221e-35	-1.57101	0.201	0.001	1.59028e-30	down
ENSSSCG00000035869	9.76785e-35	1.17873	0	0.227	1.69355e-30	up
TNFAIP8	1.28728e-34	-0.662244	0.745	0.311	2.23189e-30	down
ENSSSCG00000011329	1.67519e-34	1.14106	0	0.225	2.90444e-30	up
ENSSSCG00000003849	1.67519e-34	1.08645	0	0.225	2.90444e-30	up
BEX4	1.72412e-34	-0.623125	0.289	0.036	2.98927e-30	down
AP1AR	1.75759e-34	-0.586599	0.196	0	3.04731e-30	down
CHD6	2.5636e-34	-0.610865	0.408	0.094	4.44476e-30	down
ENSSSCG00000012757	2.87062e-34	1.08471	0	0.224	4.97708e-30	up
BID	2.87062e-34	1.11551	0	0.224	4.97708e-30	up
UNG	3.384e-34	-0.603067	0.241	0.017	5.86718e-30	down
ENSSSCG00000012241	4.6538e-34	-0.586313	0.214	0.007	8.06875e-30	down
ENSSSCG00000035756	5.377e-34	-0.630837	0.197	0.001	9.32265e-30	down
TMCO1	6.71203e-34	-0.608494	0.74	0.298	1.16373e-29	down
ENSSSCG00000037475	1.03934e-33	-0.74464	0.216	0.009	1.802e-29	down
APAF1	1.16593e-33	-0.581805	0.338	0.06	2.02149e-29	down
ENSSSCG00000043390	1.50161e-33	-0.69566	0.19	0	2.60349e-29	down
H1F0	1.55527e-33	-0.694632	0.199	0.003	2.69652e-29	down
PRMT1	1.61199e-33	-0.624096	0.833	0.388	2.79487e-29	down
TVP23C	2.45535e-33	1.0486	0	0.218	4.25709e-29	up
IKZF2	3.06988e-33	-0.89716	0.861	0.514	5.32256e-29	down
ENSSSCG00000039407	3.80723e-33	1.24475	0.014	0.244	6.60097e-29	up
ATP6V1E1	4.08042e-33	-0.622962	0.799	0.354	7.07464e-29	down
ZBTB37	7.11547e-33	-0.593521	0.361	0.073	1.23368e-28	down
LPAR3	9.81921e-33	-0.598493	0.202	0.006	1.70245e-28	down
ENSSSCG00000035538	1.21773e-32	1.00727	0	0.214	2.1113e-28	up
ENSSSCG00000000377	1.21773e-32	1.07198	0	0.214	2.1113e-28	up
ENSSSCG00000001455	1.31541e-32	1.18156	0.031	0.274	2.28065e-28	up
BRK1	2.01376e-32	1.29234	0.204	0.452	3.49145e-28	up
EIF4B	2.91505e-32	-0.669439	0.859	0.456	5.05412e-28	down
ENSSSCG00000040248	3.52729e-32	1.06984	0	0.211	6.11561e-28	up
SNRPF	4.84865e-32	-0.616471	0.67	0.265	8.40659e-28	down
ENSSSCG00000004307	5.99608e-32	1.03568	0	0.21	1.0396e-27	up
HCN3	6.26285e-32	-0.592573	0.214	0.011	1.08585e-27	down
PLVAP	7.13454e-32	1.47707	0.25	0.482	1.23699e-27	up
ENSSSCG00000001341	7.92337e-32	0.72558	0.879	0.872	1.37375e-27	up
ENSSSCG00000030801	8.10043e-32	-0.683881	0.238	0.021	1.40445e-27	down
CD38	8.83664e-32	1.31233	0.053	0.295	1.5321e-27	up
ENSSSCG00000003211	1.01847e-31	1.04879	0	0.208	1.76582e-27	up
SYNGR2	1.01847e-31	1.02399	0	0.208	1.76582e-27	up
ENSSSCG00000027675	1.72856e-31	1.14901	0	0.207	2.99698e-27	up
ENC1	2.16421e-31	-0.604164	0.199	0.007	3.75231e-27	down
RAP2B	2.67648e-31	1.14664	0.014	0.233	4.64049e-27	up
CLK1	2.81607e-31	-0.6069	0.611	0.22	4.88251e-27	down
ENSSSCG00000003771	2.93142e-31	1.01761	0	0.205	5.0825e-27	up
ENSSSCG00000006830	2.93142e-31	0.924508	0	0.205	5.0825e-27	up
CHD2	2.93142e-31	1.06534	0	0.205	5.0825e-27	up
TECR	4.96739e-31	0.993826	0	0.204	8.61246e-27	up
ENSSSCG00000005481	4.9674e-31	1.0824	0	0.204	8.61247e-27	up
COX7A2L	7.60467e-31	1.02347	0.709	0.723	1.3185e-26	up
RAB19	1.06142e-30	-0.589989	0.42	0.113	1.84029e-26	down
CNPY2	1.423e-30	0.98483	0	0.201	2.46719e-26	up
ENSSSCG00000000663	1.423e-30	1.23138	0	0.201	2.46719e-26	up
ENSSSCG00000023126	2.40563e-30	1.09489	0	0.2	4.17089e-26	up
ENSSSCG00000008496	2.40563e-30	0.995407	0	0.2	4.17089e-26	up
AHI1	3.58409e-30	-0.632325	0.366	0.087	6.21409e-26	down
ENSSSCG00000009327	3.84492e-30	-0.6013	0.986	0.822	6.66632e-26	down
FLT3LG	4.06364e-30	1.12601	0	0.198	7.04554e-26	up
IL10RA	5.1843e-30	1.21893	0.022	0.241	8.98854e-26	up
ENSSSCG00000028097	6.85902e-30	0.973934	0	0.197	1.18922e-25	up
ENSSSCG00000015434	6.85902e-30	0.991094	0	0.197	1.18922e-25	up
ALG13	6.85902e-30	1.02382	0	0.197	1.18922e-25	up
WTAP	1.15683e-29	0.964383	0	0.195	2.00571e-25	up
ENSSSCG00000009788	1.15683e-29	0.965069	0	0.195	2.00571e-25	up
ENSSSCG00000034072	1.15683e-29	0.992359	0	0.195	2.00571e-25	up
HYPK	1.79323e-29	0.999978	0.694	0.718	3.1091e-25	up
UTRN	1.94957e-29	1.03862	0	0.194	3.38016e-25	up
ENSSSCG00000021738	1.94957e-29	0.985124	0	0.194	3.38016e-25	up
ENSSSCG00000040801	1.94957e-29	0.945938	0	0.194	3.38017e-25	up
GRAP2	2.23123e-29	1.11372	0.01	0.214	3.86851e-25	up
HLA-DRA	3.21239e-29	1.21996	0.026	0.247	5.56964e-25	up
BOLA3	3.283e-29	0.915649	0	0.193	5.69207e-25	up
IGFBP2	4.00245e-29	-0.686911	0.223	0.021	6.93944e-25	down
LCK	7.15178e-29	1.03047	0.743	0.752	1.23998e-24	up
UCP2	8.31434e-29	1.33681	0.043	0.267	1.44154e-24	up
CCR4	8.95131e-29	-0.600246	0.18	0.006	1.55198e-24	down
ARL6IP6	1.20121e-28	1.02871	0.005	0.2	2.08266e-24	up
IL1RL1	1.7511e-28	-0.729259	0.167	0.001	3.03606e-24	down
BLOC1S1	2.61964e-28	0.931862	0	0.187	4.54193e-24	up
MRPL12	3.54161e-28	1.18829	0.116	0.347	6.14044e-24	up
JAML	3.85623e-28	-0.775738	0.619	0.274	6.68593e-24	down
KDELR1	4.39438e-28	0.89842	0	0.185	7.61898e-24	up
SMC4	4.81534e-28	1.47072	0.253	0.468	8.34883e-24	up
ENSSSCG00000023323	7.36582e-28	0.874449	0	0.184	1.27709e-23	up
ENSSSCG00000000365	7.36582e-28	0.938314	0	0.184	1.27709e-23	up
SARS	1.01897e-27	-0.641795	0.471	0.155	1.76669e-23	down
EOMES	1.06692e-27	1.30597	0.034	0.245	1.84983e-23	up
UBE2G1	1.23371e-27	0.923079	0	0.183	2.139e-23	up
LARP7	2.06477e-27	0.919152	0	0.181	3.5799e-23	up
CHCHD7	2.06477e-27	0.926968	0	0.181	3.5799e-23	up
ENSSSCG00000006919	2.06477e-27	1.0003	0	0.181	3.5799e-23	up
CAMK4	2.24284e-27	-0.698757	0.733	0.387	3.88863e-23	down
MAPRE2	2.47578e-27	-0.593078	0.384	0.107	4.2925e-23	down
NME2	2.70029e-27	0.897748	0.735	0.74	4.68176e-23	up
C18orf32	3.45303e-27	0.872012	0	0.18	5.98686e-23	up
ENSSSCG00000035048	3.45303e-27	0.894549	0	0.18	5.98686e-23	up
SNRPE	4.72823e-27	-0.643776	0.944	0.648	8.1978e-23	down
ENSSSCG00000029441	5.59344e-27	-0.736271	0.158	0.001	9.69791e-23	down
ENSSSCG00000014618	5.7703e-27	0.874835	0	0.178	1.00045e-22	up
ENSSSCG00000040782	5.7703e-27	0.853214	0	0.178	1.00045e-22	up
HIST1H2AB	5.7703e-27	0.817666	0	0.178	1.00045e-22	up
COA3	5.7703e-27	0.886484	0	0.178	1.00045e-22	up
SRRM2	5.83566e-27	-0.596326	0.816	0.424	1.01179e-22	down
ENSSSCG00000034914	9.06709e-27	-1.37591	0.206	0.021	1.57205e-22	down
BTG2	1.60771e-26	0.972076	0	0.175	2.78744e-22	up
SOX4	1.60771e-26	1.03587	0	0.175	2.78744e-22	up
NAA10	2.68052e-26	0.851162	0	0.174	4.64749e-22	up
ENSSSCG00000016323	2.68052e-26	0.914367	0	0.174	4.64749e-22	up
GADD45G	3.0399e-26	-0.707605	0.15	0	5.27058e-22	down
DAD1	3.26839e-26	1.27799	0.199	0.408	5.66674e-22	up
CCL5	4.11382e-26	2.39879	0.005	0.185	7.13253e-22	up
ENSSSCG00000014013	7.4347e-26	0.953976	0	0.171	1.28903e-21	up
CDC42EP3	8.63759e-26	-0.655949	0.478	0.173	1.49759e-21	down
ENSSSCG00000023595	1.23679e-25	0.783281	0	0.17	2.14435e-21	up
ENSSSCG00000002790	1.23679e-25	0.868755	0	0.17	2.14435e-21	up
FAM173A	1.23679e-25	0.918563	0	0.17	2.14435e-21	up
C12orf75	1.23679e-25	0.890341	0	0.17	2.14435e-21	up
SRSF5	1.39158e-25	1.30104	0.32	0.491	2.41271e-21	up
BATF3	1.99209e-25	-0.59484	0.201	0.021	3.45389e-21	down
ENSSSCG00000032017	2.05591e-25	1.83392	0	0.168	3.56454e-21	up
DCK	2.05591e-25	1.10052	0	0.168	3.56454e-21	up
ATF4	2.60433e-25	-0.64486	0.719	0.338	4.51539e-21	down
CALM1	3.06254e-25	-0.580661	0.923	0.625	5.30983e-21	down
UBL4A	3.41499e-25	0.912547	0	0.167	5.92091e-21	up
ENSSSCG00000007973	4.74101e-25	-0.596954	0.143	0	8.21996e-21	down
ENSSSCG00000001063	5.66826e-25	0.977348	0	0.165	9.82763e-21	up
GNLY	5.66826e-25	1.46528	0	0.165	9.82764e-21	up
TNFSF10	5.66826e-25	0.821831	0	0.165	9.82764e-21	up
ENSSSCG00000009241	5.66826e-25	0.809476	0	0.165	9.82764e-21	up
ENSSSCG00000039618	9.40131e-25	0.815708	0	0.164	1.63e-20	up
S100A1	1.50001e-24	1.47317	0.037	0.234	2.60072e-20	up
MED10	1.55813e-24	0.82969	0	0.163	2.70149e-20	up
SAMSN1	1.69445e-24	-0.713114	0.403	0.136	2.93783e-20	down
FABP6	1.86125e-24	-0.668417	0.139	0	3.22704e-20	down
RUSC1	2.58048e-24	0.975876	0	0.161	4.47404e-20	up
ENSSSCG00000030002	4.27047e-24	0.873596	0	0.16	7.40414e-20	up
ARL2	4.27047e-24	0.881206	0	0.16	7.40414e-20	up
ATOX1	4.27047e-24	0.791165	0	0.16	7.40414e-20	up
PRPS1	7.06206e-24	0.781761	0	0.158	1.22442e-19	up
ENSSSCG00000037187	7.06207e-24	0.89341	0	0.158	1.22442e-19	up
WDR45	7.06207e-24	0.815921	0	0.158	1.22442e-19	up
ENSSSCG00000025028	7.06207e-24	0.848988	0	0.158	1.22442e-19	up
RAB8A	1.167e-23	0.809488	0	0.157	2.02334e-19	up
ITM2B	1.50909e-23	-0.60001	0.969	0.753	2.61647e-19	down
SEPT11	1.92703e-23	0.956436	0	0.155	3.34109e-19	up
NDUFV3	1.92703e-23	0.806955	0	0.155	3.34109e-19	up
GZMB	1.92703e-23	1.20927	0	0.155	3.34109e-19	up
ENSSSCG00000020777	1.92703e-23	0.86052	0	0.155	3.34109e-19	up
NCOR1	1.92703e-23	0.810094	0	0.155	3.34109e-19	up
ENSSSCG00000026217	2.79125e-23	1.061	0.003	0.163	4.83946e-19	up
ENSSSCG00000006260	3.17974e-23	0.747706	0	0.154	5.51304e-19	up
ENSSSCG00000006382	3.17974e-23	0.826403	0	0.154	5.51304e-19	up
ENSSSCG00000033814	3.17974e-23	0.816783	0	0.154	5.51304e-19	up
ENSSSCG00000025007	5.24299e-23	0.813508	0	0.153	9.0903e-19	up
ENSSSCG00000006665	5.24299e-23	0.780497	0	0.153	9.0903e-19	up
LMO4	5.24299e-23	0.810101	0	0.153	9.0903e-19	up
ENSSSCG00000016509	5.24299e-23	0.837346	0	0.153	9.0903e-19	up
ETFB	8.04714e-23	0.743736	0.002	0.155	1.39521e-18	up
RASSF4	1.21773e-22	1.12048	0.061	0.252	2.11131e-18	up
NPRL2	1.42236e-22	0.790452	0	0.15	2.46608e-18	up
TIMM9	3.84754e-22	0.749475	0	0.147	6.67086e-18	up
ENSSSCG00000037775	4.45757e-22	1.05625	0.34	0.534	7.72854e-18	up
IFI6	4.74186e-22	1.55581	0.221	0.447	8.22143e-18	up
ENSSSCG00000035686	6.32124e-22	0.764852	0	0.146	1.09598e-17	up
ENSSSCG00000017940	6.32124e-22	0.802944	0	0.146	1.09598e-17	up
PYCARD	9.35698e-22	1.2417	0.039	0.218	1.62231e-17	up
ENSSSCG00000012403	1.03779e-21	0.800721	0	0.144	1.79933e-17	up
PIK3R1	1.49668e-21	1.5234	0.236	0.415	2.59495e-17	up
ENSSSCG00000002996	1.72295e-21	0.994741	0.048	0.228	2.98726e-17	up
GPD1	2.47714e-21	1.07904	0.082	0.27	4.29487e-17	up
KLRK1	5.49799e-21	1.28707	0.009	0.16	9.53241e-17	up
ELMO1	7.48609e-21	0.773467	0	0.138	1.29794e-16	up
ENSSSCG00000033880	7.48609e-21	0.855566	0	0.138	1.29794e-16	up
FIP1L1	7.48609e-21	0.745465	0	0.138	1.29794e-16	up
ENSSSCG00000038581	7.48609e-21	0.682751	0	0.138	1.29794e-16	up
ADCY7	1.16354e-20	0.874314	0.02	0.178	2.01734e-16	up
C19orf66	1.22468e-20	0.749217	0	0.137	2.12335e-16	up
SPTSSA	1.22468e-20	0.709523	0	0.137	2.12335e-16	up
GON7	1.22468e-20	0.684028	0	0.137	2.12335e-16	up
HES1	1.48128e-20	-0.711615	0.418	0.163	2.56824e-16	down
FAM43A	1.68683e-20	0.771966	0.003	0.144	2.92463e-16	up
SNAPIN	3.40096e-20	0.853359	0.024	0.181	5.89658e-16	up
RPA3	3.45276e-20	-0.68723	0.429	0.163	5.98639e-16	down
MX1	4.58808e-20	-0.956773	0.26	0.071	7.95482e-16	down
ENSSSCG00000007692	5.33949e-20	0.673537	0	0.133	9.25761e-16	up
ACYP2	5.33949e-20	0.665042	0	0.133	9.25761e-16	up
ATF5	8.13613e-20	-0.926289	0.143	0.011	1.41064e-15	down
APRT	8.7107e-20	0.67378	0	0.131	1.51026e-15	up
ENSSSCG00000033090	8.7107e-20	0.88143	0	0.131	1.51026e-15	up
ENSSSCG00000016262	8.7107e-20	0.712555	0	0.131	1.51026e-15	up
MPG	8.7107e-20	0.739413	0	0.131	1.51026e-15	up
LY6E	8.7107e-20	0.697793	0	0.131	1.51026e-15	up
ZNF580	1.42005e-19	0.716541	0	0.13	2.46209e-15	up
POLE3	1.42005e-19	0.755252	0	0.13	2.46209e-15	up
ENSSSCG00000015499	1.42005e-19	0.724262	0	0.13	2.46209e-15	up
S100A11	2.1628e-19	0.905906	0.017	0.165	3.74986e-15	up
ENSSSCG00000006363	2.31343e-19	0.667889	0	0.128	4.01102e-15	up
ENSSSCG00000007031	2.31343e-19	0.630112	0	0.128	4.01102e-15	up
STIP1	2.8497e-19	0.77198	0.015	0.16	4.94081e-15	up
NAPRT	3.76624e-19	0.753758	0	0.127	6.52991e-15	up
ENSSSCG00000040528	3.76624e-19	0.683499	0	0.127	6.52991e-15	up
GPSM3	4.38013e-19	1.01254	0.571	0.608	7.59427e-15	up
BCAP31	4.85475e-19	1.15682	0.418	0.514	8.41717e-15	up
ENSSSCG00000036618	5.17358e-19	0.823714	0.019	0.168	8.96995e-15	up
ENSSSCG00000040942	6.1272e-19	0.722077	0	0.126	1.06233e-14	up
ENSSSCG00000031083	6.1272e-19	0.694188	0	0.126	1.06233e-14	up
RABGGTB	6.1272e-19	0.668451	0	0.126	1.06233e-14	up
BCAS2	6.1272e-19	0.61765	0	0.126	1.06233e-14	up
ENSSSCG00000017038	6.1272e-19	0.735883	0	0.126	1.06233e-14	up
ENSSSCG00000006996	6.1272e-19	0.634769	0	0.126	1.06233e-14	up
ENSSSCG00000040396	6.1272e-19	0.638606	0	0.126	1.06233e-14	up
ENSSSCG00000004349	9.96136e-19	0.648856	0	0.124	1.7271e-14	up
ENSSSCG00000005135	9.96136e-19	0.647539	0	0.124	1.7271e-14	up
ELOF1	9.96136e-19	0.66017	0	0.124	1.7271e-14	up
DPM3	9.96136e-19	0.630745	0	0.124	1.7271e-14	up
YME1L1	9.96136e-19	0.645386	0	0.124	1.7271e-14	up
ENSSSCG00000031530	9.96136e-19	0.687052	0	0.124	1.7271e-14	up
TMEM123	1.15025e-18	0.916525	0.631	0.65	1.9943e-14	up
ENSSSCG00000004392	1.61838e-18	0.6573	0	0.123	2.80594e-14	up
DCUN1D1	1.61838e-18	0.721059	0	0.123	2.80594e-14	up
DSP	1.61838e-18	0.651956	0	0.123	2.80594e-14	up
CCNG1	1.66813e-18	1.19803	0.364	0.474	2.8922e-14	up
SLA-DQB1	1.83849e-18	0.908785	0.029	0.183	3.18758e-14	up
ENSSSCG00000032459	2.62752e-18	0.659173	0	0.121	4.55559e-14	up
ENSSSCG00000013874	2.62752e-18	0.688765	0	0.121	4.55559e-14	up
RAB24	2.62752e-18	0.643083	0	0.121	4.55559e-14	up
ENSSSCG00000014296	2.62752e-18	0.684255	0	0.121	4.55559e-14	up
ENSSSCG00000003236	3.00698e-18	-0.757516	0.318	0.111	5.2135e-14	down
VIM	4.22721e-18	-1.17388	0.585	0.388	7.32914e-14	down
ENSSSCG00000002898	4.26303e-18	0.729531	0	0.12	7.39124e-14	up
SEPT2	6.91191e-18	0.643444	0	0.118	1.19839e-13	up
ENSSSCG00000011506	6.91191e-18	0.672521	0	0.118	1.19839e-13	up
ENSSSCG00000027556	6.91191e-18	0.655322	0	0.118	1.19839e-13	up
HDLBP	6.91191e-18	0.655569	0	0.118	1.19839e-13	up
POLM	1.11992e-17	0.657333	0	0.117	1.94172e-13	up
PTGER2	1.65058e-17	0.807916	0.002	0.12	2.86177e-13	up
ENSSSCG00000004130	1.81336e-17	0.637904	0	0.116	3.14401e-13	up
BAX	1.81336e-17	0.693746	0	0.116	3.14401e-13	up
ENSSSCG00000034697	1.81336e-17	0.643703	0	0.116	3.14401e-13	up
DDX3Y	1.81336e-17	0.718551	0	0.116	3.14401e-13	up
TBL1XR1	1.95601e-17	1.02292	0.09	0.255	3.39133e-13	up
ANXA1	2.44784e-17	1.00266	0.105	0.278	4.24407e-13	up
MRPL21	2.93423e-17	0.676459	0	0.114	5.08737e-13	up
ENSSSCG00000024973	3.3759e-17	0.957619	0.07	0.23	5.85314e-13	up
FUNDC1	3.51879e-17	1.02367	0.294	0.435	6.10088e-13	up
ENSSSCG00000029066	4.74478e-17	0.723534	0	0.113	8.2265e-13	up
ENSSSCG00000002743	7.66746e-17	0.640201	0	0.111	1.32938e-12	up
PHF20	7.66746e-17	0.610617	0	0.111	1.32938e-12	up
ENSSSCG00000035224	1.19633e-16	0.999446	0.095	0.255	2.0742e-12	up
PQLC3	1.23823e-16	0.656445	0	0.11	2.14685e-12	up
RAB21	1.23823e-16	0.639978	0	0.11	2.14685e-12	up
ARFGAP1	1.23823e-16	0.626736	0	0.11	2.14685e-12	up
ENSSSCG00000002036	1.3183e-16	0.6501	0.017	0.146	2.28568e-12	up
RDX	1.40062e-16	1.02711	0.141	0.307	2.4284e-12	up
ENSSSCG00000005658	1.99834e-16	0.595562	0	0.108	3.46472e-12	up
ELK1	3.22295e-16	0.638077	0	0.107	5.58795e-12	up
GMPR	3.22295e-16	0.635599	0	0.107	5.58795e-12	up
ENSSSCG00000031073	5.19466e-16	0.602569	0	0.106	9.0065e-12	up
ENSSSCG00000039980	5.19466e-16	0.651745	0	0.106	9.0065e-12	up
ENSSSCG00000002472	5.19466e-16	0.59146	0	0.106	9.0065e-12	up
ACP5	6.7034e-16	1.08109	0.226	0.375	1.16224e-11	up
ENSSSCG00000007435	8.36722e-16	0.833175	0	0.104	1.45071e-11	up
ENSSSCG00000023584	1.05451e-15	1.05195	0.825	0.76	1.82831e-11	up
OGFOD2	1.60749e-15	0.726786	0.02	0.144	2.78707e-11	up
PTPRCAP	1.97054e-15	0.598318	0.918	0.812	3.41653e-11	up
AGO3	2.16669e-15	0.594082	0	0.101	3.75661e-11	up
ENSSSCG00000013391	2.16669e-15	0.606539	0	0.101	3.75661e-11	up
NCALD	2.59474e-15	1.04619	0.133	0.285	4.49875e-11	up
CYTH2	3.48331e-15	0.587776	0	0.1	6.03936e-11	up
ENSSSCG00000007947	3.48331e-15	0.586363	0	0.1	6.03936e-11	up
CEBPZOS	3.48331e-15	0.580005	0	0.1	6.03936e-11	up
ENSSSCG00000030197	3.48331e-15	0.731598	0	0.1	6.03936e-11	up
FLNA	4.42892e-15	1.02274	0.194	0.354	7.67887e-11	up
ENSSSCG00000000657	5.10927e-15	1.01006	0.469	0.529	8.85844e-11	up
ENSSSCG00000029857	5.89683e-15	0.99072	0.156	0.305	1.02239e-10	up
ENSSSCG00000032616	1.44193e-14	0.583629	0	0.096	2.50002e-10	up
EZR	1.7688e-14	1.08963	0.502	0.538	3.06674e-10	up
ITGB2	2.08029e-14	0.960122	0.561	0.573	3.60681e-10	up
ENSSSCG00000006418	2.36005e-14	0.981425	0.1	0.25	4.09185e-10	up
CDC42SE2	3.15414e-14	0.84799	0.082	0.223	5.46865e-10	up
ENSSSCG00000001456	5.49503e-14	0.833555	0.053	0.185	9.52729e-10	up
TAPBPL	7.61156e-14	0.648445	0.005	0.103	1.31969e-09	up
LGALS1	8.90917e-14	0.820048	0.027	0.144	1.54467e-09	up
ENSSSCG00000003520	9.03687e-14	0.616651	0.833	0.715	1.56681e-09	up
FCER1G	1.042e-13	0.675433	0.014	0.12	1.80663e-09	up
IFIT1	1.22621e-13	0.869253	0.054	0.187	2.126e-09	up
ENSSSCG00000027778	1.37683e-13	0.760663	0.051	0.178	2.38715e-09	up
TST	1.39639e-13	0.754886	0.017	0.126	2.42106e-09	up
SLA-DMA	1.47281e-13	0.706748	0.053	0.181	2.55356e-09	up
ZNF683	1.85569e-13	1.51705	0.16	0.3	3.2174e-09	up
ORMDL3	3.56715e-13	0.652489	0.02	0.128	6.18473e-09	up
LCN2	6.20156e-13	0.583709	0	0.084	1.07523e-08	up
NMI	1.77226e-12	0.787286	0.092	0.223	3.07275e-08	up
KIT	3.30686e-12	0.953932	0.07	0.198	5.73343e-08	up
ENSSSCG00000017165	3.58375e-12	0.801806	0.107	0.237	6.21351e-08	up
ISG15	4.8177e-12	0.984563	0.167	0.317	8.35293e-08	up
PSMB10	6.54102e-12	0.950019	0.4	0.455	1.13408e-07	up
UBE2V2	9.79358e-12	0.786968	0.097	0.221	1.69801e-07	up
FGL2	2.37774e-11	0.64499	0.003	0.081	4.12253e-07	up
ENSSSCG00000038667	3.11715e-11	-0.70355	0.061	0	5.40451e-07	down
UBE2D3	6.46298e-11	0.63653	0.774	0.693	1.12055e-06	up
ENSSSCG00000001097	1.14667e-10	0.900584	0.299	0.389	1.98809e-06	up
PRELID1	1.76194e-10	0.78205	0.165	0.281	3.05485e-06	up
FCMR	2.35208e-10	0.767897	0.054	0.158	4.07804e-06	up
MTPN	2.61249e-10	0.67259	0.063	0.17	4.52954e-06	up
P2RY14	2.61743e-10	0.659094	0.01	0.088	4.53809e-06	up
STARD4	2.94754e-10	0.899394	0.095	0.208	5.11045e-06	up
NUDCD2	3.38263e-10	0.592171	0.036	0.131	5.8648e-06	up
SAMD9	4.48006e-10	0.791768	0.156	0.275	7.76752e-06	up
RIT1	5.69921e-10	0.671215	0.058	0.16	9.88129e-06	up
SARNP	1.01932e-09	0.862345	0.177	0.281	1.76729e-05	up
ABLIM1	2.45651e-09	0.654582	0.549	0.579	4.2591e-05	up
COX6A1	6.94872e-09	0.626957	0.765	0.642	0.000120477	up
COX19	9.38071e-09	0.585159	0.019	0.093	0.000162643	up
ENSSSCG00000001398	1.20076e-08	0.899015	0.49	0.494	0.000208188	up
ITGAM	3.76011e-08	0.654469	0.022	0.094	0.000651927	up
OGN	4.02945e-08	0.645937	0.039	0.12	0.000698626	up
ENSSSCG00000034868	4.25144e-08	0.937573	0.342	0.385	0.000737115	up
ARHGAP5	4.57871e-08	1.07874	0.09	0.183	0.000793856	up
ENSSSCG00000004666	5.0105e-08	0.625385	0.066	0.157	0.000868721	up
EPSTI1	6.17079e-08	0.786135	0.167	0.268	0.00106989	up
RAP1B	1.14979e-07	0.631542	0.709	0.609	0.00199351	up
CFLAR	1.37928e-07	0.834371	0.325	0.375	0.0023914	up
LY96	2.90506e-07	0.635335	0.092	0.18	0.0050368	up
VASP	4.51376e-07	0.732961	0.58	0.538	0.00782596	up
NDUFA6	4.88662e-07	0.705763	0.138	0.225	0.00847241	up
TMC8	5.25407e-07	0.701212	0.075	0.155	0.00910951	up

## Sheet: CD4+αβ_thymus_up
GroupID	Category	Term	Description	LogP	Log(q-value)	Genes	Symbols	InTerm_InList
1_Summary	GO Biological Processes	GO:0016071	mRNA metabolic process	-28.9847	-24.6432	103,708,2483,3178,3181,3189,3191,4116,4850,4904,5976,6428,6432,6434,6625,6628,6633,6637,6638,6651,6881,6883,7376,7919,8106,8227,8621,9295,9406,9652,10078,10181,10189,10262,10432,10521,10767,10914,10949,11100,22890,22944,23064,23318,23435,23451,23524,25804,26019,51319,51329,51747,54464,55234,55339,57035,58517,59286,79706,83989,154007,167227,192670,220988,285672,84687,151903,1195,26528,56943,81669,…	ADAR,C1QBP,FRG1,HNRNPA1,HNRNPA2B1,HNRNPH3,HNRNPL,MAGOH,CNOT4,YBX1,UPF1,SRSF3,SRSF7,TRA2B,SNRNP70,SNRPB,SNRPD2,SNRPG,SNRPN,SON,TAF10,TAF12,NR1H2,DDX39B,PABPN1,AKAP17A,CDK13,SRSF11,ZRANB2,SKIC3,TSSC4,RBM5,ALYREF,SF3B4,RBM14,DDX17,HBS1L,PAPOLA,HNRNPA0,HNRNPUL1,ZBTB1,KIN,SETX,TUT4,TARDBP,SF3B1,SRRM2,LSM4,UPF2,RSRC1,ARL6IP4,LUC7L3,XRN1,SMU1,WDR33,RSRP1,RBM25,UBL5,PRKRIP1,ARB2A,SNRNP48,DCP2,AGO4,HNRNPA…	94/-
1_Member	GO Biological Processes	GO:0016071	mRNA metabolic process	-28.9847	-24.6432	103,708,2483,3178,3181,3189,3191,4116,4850,4904,5976,6428,6432,6434,6625,6628,6633,6637,6638,6651,6881,6883,7376,7919,8106,8227,8621,9295,9406,9652,10078,10181,10189,10262,10432,10521,10767,10914,10949,11100,22890,22944,23064,23318,23435,23451,23524,25804,26019,51319,51329,51747,54464,55234,55339,57035,58517,59286,79706,83989,154007,167227,192670,220988,285672	ADAR,C1QBP,FRG1,HNRNPA1,HNRNPA2B1,HNRNPH3,HNRNPL,MAGOH,CNOT4,YBX1,UPF1,SRSF3,SRSF7,TRA2B,SNRNP70,SNRPB,SNRPD2,SNRPG,SNRPN,SON,TAF10,TAF12,NR1H2,DDX39B,PABPN1,AKAP17A,CDK13,SRSF11,ZRANB2,SKIC3,TSSC4,RBM5,ALYREF,SF3B4,RBM14,DDX17,HBS1L,PAPOLA,HNRNPA0,HNRNPUL1,ZBTB1,KIN,SETX,TUT4,TARDBP,SF3B1,SRRM2,LSM4,UPF2,RSRC1,ARL6IP4,LUC7L3,XRN1,SMU1,WDR33,RSRP1,RBM25,UBL5,PRKRIP1,ARB2A,SNRNP48,DCP2,AGO4,HNRNPA…	65/648
1_Member	GO Biological Processes	GO:0006397	mRNA processing	-24.2753	-20.2348	103,708,2483,3178,3181,3189,3191,4116,4904,6428,6432,6434,6625,6628,6633,6637,6638,6651,7919,8106,8227,8621,9295,9406,10078,10181,10189,10262,10432,10521,10914,10949,11100,22944,23064,23435,23451,23524,25804,51319,51329,51747,55234,55339,57035,58517,59286,79706,83989,154007,220988,285672	ADAR,C1QBP,FRG1,HNRNPA1,HNRNPA2B1,HNRNPH3,HNRNPL,MAGOH,YBX1,SRSF3,SRSF7,TRA2B,SNRNP70,SNRPB,SNRPD2,SNRPG,SNRPN,SON,DDX39B,PABPN1,AKAP17A,CDK13,SRSF11,ZRANB2,TSSC4,RBM5,ALYREF,SF3B4,RBM14,DDX17,PAPOLA,HNRNPA0,HNRNPUL1,KIN,SETX,TARDBP,SF3B1,SRRM2,LSM4,RSRC1,ARL6IP4,LUC7L3,SMU1,WDR33,RSRP1,RBM25,UBL5,PRKRIP1,ARB2A,SNRNP48,HNRNPA3,SREK1IP1	52/491
1_Member	GO Biological Processes	GO:0008380	RNA splicing	-22.4996	-18.6352	708,2483,3178,3181,3189,4116,4904,6428,6432,6434,6625,6628,6633,6637,6638,6651,7919,8227,8621,9295,9406,10078,10181,10189,10262,10432,10521,11100,23064,23435,23451,23524,25804,51319,51329,51747,55234,57035,58517,59286,79706,83989,84687,154007,220988,285672	C1QBP,FRG1,HNRNPA1,HNRNPA2B1,HNRNPH3,MAGOH,YBX1,SRSF3,SRSF7,TRA2B,SNRNP70,SNRPB,SNRPD2,SNRPG,SNRPN,SON,DDX39B,AKAP17A,CDK13,SRSF11,ZRANB2,TSSC4,RBM5,ALYREF,SF3B4,RBM14,DDX17,HNRNPUL1,SETX,TARDBP,SF3B1,SRRM2,LSM4,RSRC1,ARL6IP4,LUC7L3,SMU1,RSRP1,RBM25,UBL5,PRKRIP1,ARB2A,PPP1R9B,SNRNP48,HNRNPA3,SREK1IP1	46/411
1_Member	GO Cellular Components	GO:0005681	spliceosomal complex	-16.9969	-13.2574	103,2483,3178,3181,3189,4116,4904,5976,6434,6625,6628,6633,6637,6638,7919,8227,10078,10181,10189,10262,23451,23524,25804,51747,55234,79706,151903,154007,220988	ADAR,FRG1,HNRNPA1,HNRNPA2B1,HNRNPH3,MAGOH,YBX1,UPF1,TRA2B,SNRNP70,SNRPB,SNRPD2,SNRPG,SNRPN,DDX39B,AKAP17A,TSSC4,RBM5,ALYREF,SF3B4,SF3B1,SRRM2,LSM4,LUC7L3,SMU1,PRKRIP1,CCDC12,SNRNP48,HNRNPA3	29/207
1_Member	GO Biological Processes	GO:0000377	RNA splicing, via transesterification reactions with bulged adenosine as nucleophile	-16.1856	-12.6222	2483,3178,3181,3189,4116,6428,6432,6434,6625,6628,6633,6637,6638,7919,8621,10078,10181,10189,10262,10432,10521,11100,23064,23451,23524,25804,51319,51747,55234,57035,59286,220988	FRG1,HNRNPA1,HNRNPA2B1,HNRNPH3,MAGOH,SRSF3,SRSF7,TRA2B,SNRNP70,SNRPB,SNRPD2,SNRPG,SNRPN,DDX39B,CDK13,TSSC4,RBM5,ALYREF,SF3B4,RBM14,DDX17,HNRNPUL1,SETX,SF3B1,SRRM2,LSM4,RSRC1,LUC7L3,SMU1,RSRP1,UBL5,HNRNPA3	32/277
1_Member	GO Biological Processes	GO:0000398	mRNA splicing, via spliceosome	-16.1856	-12.6222	2483,3178,3181,3189,4116,6428,6432,6434,6625,6628,6633,6637,6638,7919,8621,10078,10181,10189,10262,10432,10521,11100,23064,23451,23524,25804,51319,51747,55234,57035,59286,220988	FRG1,HNRNPA1,HNRNPA2B1,HNRNPH3,MAGOH,SRSF3,SRSF7,TRA2B,SNRNP70,SNRPB,SNRPD2,SNRPG,SNRPN,DDX39B,CDK13,TSSC4,RBM5,ALYREF,SF3B4,RBM14,DDX17,HNRNPUL1,SETX,SF3B1,SRRM2,LSM4,RSRC1,LUC7L3,SMU1,RSRP1,UBL5,HNRNPA3	32/277
1_Member	GO Biological Processes	GO:0000375	RNA splicing, via transesterification reactions	-16.0029	-12.5065	2483,3178,3181,3189,4116,6428,6432,6434,6625,6628,6633,6637,6638,7919,8621,10078,10181,10189,10262,10432,10521,11100,23064,23451,23524,25804,51319,51747,55234,57035,59286,220988	FRG1,HNRNPA1,HNRNPA2B1,HNRNPH3,MAGOH,SRSF3,SRSF7,TRA2B,SNRNP70,SNRPB,SNRPD2,SNRPG,SNRPN,DDX39B,CDK13,TSSC4,RBM5,ALYREF,SF3B4,RBM14,DDX17,HNRNPUL1,SETX,SF3B1,SRRM2,LSM4,RSRC1,LUC7L3,SMU1,RSRP1,UBL5,HNRNPA3	32/281
1_Member	GO Biological Processes	GO:0043484	regulation of RNA splicing	-15.3912	-11.9528	708,1195,3178,3181,3189,3191,4116,5976,6428,6432,6434,6625,6651,6881,6883,8227,10181,10262,10521,23064,26528,55234,56943,58517,81669,83989	C1QBP,CLK1,HNRNPA1,HNRNPA2B1,HNRNPH3,HNRNPL,MAGOH,UPF1,SRSF3,SRSF7,TRA2B,SNRNP70,SON,TAF10,TAF12,AKAP17A,RBM5,SF3B4,DDX17,SETX,DAZAP1,SMU1,ENY2,RBM25,CCNL2,ARB2A	26/184
1_Member	GO Biological Processes	GO:0050684	regulation of mRNA processing	-12.5659	-9.26577	708,1025,3178,3181,3191,4116,5976,6428,6432,6434,6625,6651,10181,10262,10521,10914,26528,55234,58517,83989	C1QBP,CDK9,HNRNPA1,HNRNPA2B1,HNRNPL,MAGOH,UPF1,SRSF3,SRSF7,TRA2B,SNRNP70,SON,RBM5,SF3B4,DDX17,PAPOLA,DAZAP1,SMU1,RBM25,ARB2A	20/132
1_Member	GO Biological Processes	GO:0048024	regulation of mRNA splicing, via spliceosome	-11.961	-8.81399	708,3178,3181,3191,4116,5976,6428,6432,6434,6625,6651,10181,10262,10521,26528,55234,58517,83989	C1QBP,HNRNPA1,HNRNPA2B1,HNRNPL,MAGOH,UPF1,SRSF3,SRSF7,TRA2B,SNRNP70,SON,RBM5,SF3B4,DDX17,DAZAP1,SMU1,RBM25,ARB2A	18/110
1_Member	GO Cellular Components	GO:0016607	nuclear speck	-11.9514	-8.81399	3603,4116,5093,6428,6432,6625,6651,7919,8106,8227,8525,8621,9263,9295,10189,10432,10521,11252,23435,23451,23524,25831,51138,51319,51329,51747,55234,55269,55671,55914,58517,81669,81926	IL16,MAGOH,PCBP1,SRSF3,SRSF7,SNRNP70,SON,DDX39B,PABPN1,AKAP17A,DGKZ,CDK13,STK17A,SRSF11,ALYREF,RBM14,DDX17,PACSIN2,TARDBP,SF3B1,SRRM2,HECTD1,COPS4,RSRC1,ARL6IP4,LUC7L3,SMU1,PSPC1,PPP4R3A,ERBIN,RBM25,CCNL2,ABHD17A	33/416
1_Member	GO Biological Processes	GO:1903311	regulation of mRNA metabolic process	-9.66689	-6.6678	708,1025,3178,3181,3191,4116,4850,4904,5976,6428,6432,6434,6625,6651,9261,10181,10262,10521,10914,10949,23112,23318,23435,26528,27327,55234,58517,83989,167227	C1QBP,CDK9,HNRNPA1,HNRNPA2B1,HNRNPL,MAGOH,CNOT4,YBX1,UPF1,SRSF3,SRSF7,TRA2B,SNRNP70,SON,MAPKAPK2,RBM5,SF3B4,DDX17,PAPOLA,HNRNPA0,TNRC6B,TUT4,TARDBP,DAZAP1,TNRC6A,SMU1,RBM25,ARB2A,DCP2	29/399
1_Member	GO Cellular Components	GO:0071013	catalytic step 2 spliceosome	-7.09602	-4.68393	2483,3178,3181,4116,6628,6633,6637,6638,10189,23451,23524,220988	FRG1,HNRNPA1,HNRNPA2B1,MAGOH,SNRPB,SNRPD2,SNRPG,SNRPN,ALYREF,SF3B1,SRRM2,HNRNPA3	12/91
1_Member	GO Biological Processes	GO:0000381	regulation of alternative mRNA splicing, via spliceosome	-6.42561	-4.1094	3178,3191,4116,6434,10181,10521,55234,58517,83989	HNRNPA1,HNRNPL,MAGOH,TRA2B,RBM5,DDX17,SMU1,RBM25,ARB2A	9/53
1_Member	GO Molecular Functions	GO:0003729	mRNA binding	-5.21932	-3.04216	708,811,3178,3181,3191,4904,5093,6432,6434,6625,7073,7919,8562,8880,9188,9683,10128,10181,10189,10521,10949,23435,23451,23524,26528,51747,55337,58517,220988	C1QBP,CALR,HNRNPA1,HNRNPA2B1,HNRNPL,YBX1,PCBP1,SRSF7,TRA2B,SNRNP70,TIAL1,DDX39B,DENR,FUBP1,DDX21,N4BP1,LRPPRC,RBM5,ALYREF,DDX17,HNRNPA0,TARDBP,SF3B1,SRRM2,DAZAP1,LUC7L3,SHFL,RBM25,HNRNPA3	29/644
2_Summary	GO Biological Processes	GO:0022613	ribonucleoprotein complex biogenesis	-14.0212	-10.6339	103,708,2091,2483,4931,5036,6628,6633,6637,7919,8562,8665,8666,8667,8669,9188,10078,10181,10262,10412,10480,10521,10728,23064,23451,25804,25926,29081,51001,51367,51747,54663,55153,55272,55636,57035,84946,192670,401466,6625,6638,23524,55234,151903,4904,154007	ADAR,C1QBP,FBL,FRG1,NVL,PA2G4,SNRPB,SNRPD2,SNRPG,DDX39B,DENR,EIF3F,EIF3G,EIF3H,EIF3J,DDX21,TSSC4,RBM5,SF3B4,NSA2,EIF3M,DDX17,PTGES3,SETX,SF3B1,LSM4,NOL11,METTL5,MTERF3,POP5,LUC7L3,WDR74,SDAD1,IMP3,CHD7,RSRP1,LTV1,AGO4,RBIS,SNRNP70,SNRPN,SRRM2,SMU1,CCDC12,YBX1,SNRNP48	46/-
2_Member	GO Biological Processes	GO:0022613	ribonucleoprotein complex biogenesis	-14.0212	-10.6339	103,708,2091,2483,4931,5036,6628,6633,6637,7919,8562,8665,8666,8667,8669,9188,10078,10181,10262,10412,10480,10521,10728,23064,23451,25804,25926,29081,51001,51367,51747,54663,55153,55272,55636,57035,84946,192670,401466	ADAR,C1QBP,FBL,FRG1,NVL,PA2G4,SNRPB,SNRPD2,SNRPG,DDX39B,DENR,EIF3F,EIF3G,EIF3H,EIF3J,DDX21,TSSC4,RBM5,SF3B4,NSA2,EIF3M,DDX17,PTGES3,SETX,SF3B1,LSM4,NOL11,METTL5,MTERF3,POP5,LUC7L3,WDR74,SDAD1,IMP3,CHD7,RSRP1,LTV1,AGO4,RBIS	39/492
2_Member	GO Biological Processes	GO:0022618	protein-RNA complex assembly	-8.81142	-6.12311	103,6628,6633,6637,7919,8562,8665,8666,8667,8669,10078,10181,10262,10480,10728,23064,23451,25804,51747,57035,192670	ADAR,SNRPB,SNRPD2,SNRPG,DDX39B,DENR,EIF3F,EIF3G,EIF3H,EIF3J,TSSC4,RBM5,SF3B4,EIF3M,PTGES3,SETX,SF3B1,LSM4,LUC7L3,RSRP1,AGO4	21/233
2_Member	GO Biological Processes	GO:0071826	protein-RNA complex organization	-8.48258	-5.88925	103,6628,6633,6637,7919,8562,8665,8666,8667,8669,10078,10181,10262,10480,10728,23064,23451,25804,51747,57035,192670	ADAR,SNRPB,SNRPD2,SNRPG,DDX39B,DENR,EIF3F,EIF3G,EIF3H,EIF3J,TSSC4,RBM5,SF3B4,EIF3M,PTGES3,SETX,SF3B1,LSM4,LUC7L3,RSRP1,AGO4	21/243
2_Member	GO Cellular Components	GO:0005684	U2-type spliceosomal complex	-6.98934	-4.58232	6625,6628,6633,6637,6638,10262,23451,23524,25804,51747,55234,151903	SNRNP70,SNRPB,SNRPD2,SNRPG,SNRPN,SF3B4,SF3B1,SRRM2,LSM4,LUC7L3,SMU1,CCDC12	12/93
2_Member	GO Cellular Components	GO:0071004	U2-type prespliceosome	-6.48564	-4.15696	6625,6628,6637,6638,23451,51747	SNRNP70,SNRPB,SNRPG,SNRPN,SF3B1,LUC7L3	6/17
2_Member	GO Cellular Components	GO:0071010	prespliceosome	-6.48564	-4.15696	6625,6628,6637,6638,23451,51747	SNRNP70,SNRPB,SNRPG,SNRPN,SF3B1,LUC7L3	6/17
2_Member	GO Cellular Components	GO:0005689	U12-type spliceosomal complex	-6.21388	-3.92927	4904,6628,6633,6637,10262,23451,154007	YBX1,SNRPB,SNRPD2,SNRPG,SF3B4,SF3B1,SNRNP48	7/29
2_Member	GO Cellular Components	GO:0097525	spliceosomal snRNP complex	-5.88506	-3.64046	6625,6628,6633,6637,6638,7919,10078,10262,23451,25804,51747	SNRNP70,SNRPB,SNRPD2,SNRPG,SNRPN,DDX39B,TSSC4,SF3B4,SF3B1,LSM4,LUC7L3	11/97
2_Member	GO Cellular Components	GO:0005687	U4 snRNP	-5.69453	-3.46696	6628,6633,6637,6638,7919	SNRPB,SNRPD2,SNRPG,SNRPN,DDX39B	5/13
2_Member	GO Cellular Components	GO:0071005	U2-type precatalytic spliceosome	-5.56995	-3.34902	6628,6633,6637,10262,23451,23524,25804,55234	SNRPB,SNRPD2,SNRPG,SF3B4,SF3B1,SRRM2,LSM4,SMU1	8/50
2_Member	GO Cellular Components	GO:0030532	small nuclear ribonucleoprotein complex	-5.46109	-3.2563	6625,6628,6633,6637,6638,7919,10078,10262,23451,25804,51747	SNRNP70,SNRPB,SNRPD2,SNRPG,SNRPN,DDX39B,TSSC4,SF3B4,SF3B1,LSM4,LUC7L3	11/107
2_Member	GO Cellular Components	GO:0071011	precatalytic spliceosome	-5.37258	-3.17408	6628,6633,6637,10262,23451,23524,25804,55234	SNRPB,SNRPD2,SNRPG,SF3B4,SF3B1,SRRM2,LSM4,SMU1	8/53
2_Member	GO Biological Processes	GO:0000245	spliceosomal complex assembly	-5.06904	-2.91504	6628,6633,6637,7919,10181,10262,23064,23451,51747,57035	SNRPB,SNRPD2,SNRPG,DDX39B,RBM5,SF3B4,SETX,SF3B1,LUC7L3,RSRP1	10/96
2_Member	GO Cellular Components	GO:0120114	Sm-like protein family complex	-5.01257	-2.87788	6625,6628,6633,6637,6638,7919,10078,10262,23451,25804,51747	SNRNP70,SNRPB,SNRPD2,SNRPG,SNRPN,DDX39B,TSSC4,SF3B4,SF3B1,LSM4,LUC7L3	11/119
2_Member	GO Cellular Components	GO:0005686	U2 snRNP	-4.98048	-2.85907	6628,6633,6637,6638,10262,23451	SNRPB,SNRPD2,SNRPG,SNRPN,SF3B4,SF3B1	6/29
2_Member	GO Cellular Components	GO:0005685	U1 snRNP	-4.63907	-2.58841	6625,6628,6633,6637,6638,51747	SNRNP70,SNRPB,SNRPD2,SNRPG,SNRPN,LUC7L3	6/33
2_Member	GO Biological Processes	GO:1903241	U2-type prespliceosome assembly	-4.24615	-2.28121	6628,6633,6637,10262,23451	SNRPB,SNRPD2,SNRPG,SF3B4,SF3B1	5/24
2_Member	GO Cellular Components	GO:0005682	U5 snRNP	-4.15563	-2.21205	6628,6633,6637,6638,10078	SNRPB,SNRPD2,SNRPG,SNRPN,TSSC4	5/25
2_Member	GO Biological Processes	GO:0036261	7-methylguanosine cap hypermethylation	-3.53005	-1.72509	6628,6633,6637	SNRPB,SNRPD2,SNRPG	3/8
2_Member	GO Cellular Components	GO:0046540	U4/U6 x U5 tri-snRNP complex	-2.92118	-1.26362	6628,6633,6637,6638,25804	SNRPB,SNRPD2,SNRPG,SNRPN,LSM4	5/45
2_Member	GO Cellular Components	GO:0097526	spliceosomal tri-snRNP complex	-2.87754	-1.23151	6628,6633,6637,6638,25804	SNRPB,SNRPD2,SNRPG,SNRPN,LSM4	5/46
2_Member	GO Cellular Components	GO:0034709	methylosome	-2.85075	-1.2151	6628,6633,6637	SNRPB,SNRPD2,SNRPG	3/13
2_Member	GO Cellular Components	GO:0071007	U2-type catalytic step 2 spliceosome	-2.72252	-1.12842	6628,6633,6637,23524	SNRPB,SNRPD2,SNRPG,SRRM2	4/30
2_Member	GO Biological Processes	GO:0000387	spliceosomal snRNP assembly	-2.63762	-1.06695	6628,6633,6637,10078,25804	SNRPB,SNRPD2,SNRPG,TSSC4,LSM4	5/52
2_Member	GO Biological Processes	GO:0036260	RNA capping	-2.5762	-1.02343	6628,6633,6637	SNRPB,SNRPD2,SNRPG	3/16
2_Member	GO Cellular Components	GO:0034719	SMN-Sm protein complex	-2.35529	-0.861346	6628,6633,6637	SNRPB,SNRPD2,SNRPG	3/19
3_Summary	GO Biological Processes	GO:0009615	response to virus	-13.0461	-9.70462	103,375,602,811,1937,2537,3454,3460,3665,4599,4938,4939,5371,5610,6351,6375,7178,7706,7852,8815,9188,9868,10155,10521,10561,11100,29072,50943,51191,51251,54541,55337,84871,1642,7155,9683,54737,63901,708,914,1535,2597,3654,3902,5052,5966,8349,10096,10406,10432,22890,26472,54625,55122,55269,56897,90268,114836,51773	ADAR,ARF1,BCL3,CALR,EEF1G,IFI6,IFNAR1,IFNGR2,IRF7,MX1,OAS1,OAS2,PML,EIF2AK2,CCL4,XCL1,TPT1,TRIM25,CXCR4,BANF1,DDX21,TOMM70,TRIM28,DDX17,IFI44,HNRNPUL1,SETD2,FOXP3,HERC5,NT5C3A,DDIT4,SHFL,AGBL4,DDB1,TOP2B,N4BP1,MPHOSPH8,FAM111A,C1QBP,CD2,CYBA,GAPDH,IRAK1,LAG3,PRDX1,REL,H2BC21,ACTR3,WFDC2,RBM14,ZBTB1,PPP1R14B,PARP14,AKIRIN2,PSPC1,WRNIP1,OTULIN,SLAMF6,RSF1	59/-
3_Member	GO Biological Processes	GO:0009615	response to virus	-13.0461	-9.70462	103,375,602,811,1937,2537,3454,3460,3665,4599,4938,4939,5371,5610,6351,6375,7178,7706,7852,8815,9188,9868,10155,10521,10561,11100,29072,50943,51191,51251,54541,55337,84871	ADAR,ARF1,BCL3,CALR,EEF1G,IFI6,IFNAR1,IFNGR2,IRF7,MX1,OAS1,OAS2,PML,EIF2AK2,CCL4,XCL1,TPT1,TRIM25,CXCR4,BANF1,DDX21,TOMM70,TRIM28,DDX17,IFI44,HNRNPUL1,SETD2,FOXP3,HERC5,NT5C3A,DDIT4,SHFL,AGBL4	33/380
3_Member	GO Biological Processes	GO:0045069	regulation of viral genome replication	-8.43833	-5.85269	103,1642,4599,4938,4939,5610,7155,8815,9683,10155,54737,55337,63901	ADAR,DDB1,MX1,OAS1,OAS2,EIF2AK2,TOP2B,BANF1,N4BP1,TRIM28,MPHOSPH8,SHFL,FAM111A	13/85
3_Member	GO Biological Processes	GO:0045087	innate immune response	-8.12909	-5.59181	103,708,914,1535,2537,2597,3454,3460,3654,3665,3902,4599,4938,4939,5052,5371,5610,5966,6351,6375,7706,8349,9188,9683,10096,10155,10406,10432,22890,26472,29072,51191,54625,55122,55269,55337,56897,90268,114836	ADAR,C1QBP,CD2,CYBA,IFI6,GAPDH,IFNAR1,IFNGR2,IRAK1,IRF7,LAG3,MX1,OAS1,OAS2,PRDX1,PML,EIF2AK2,REL,CCL4,XCL1,TRIM25,H2BC21,DDX21,N4BP1,ACTR3,TRIM28,WFDC2,RBM14,ZBTB1,PPP1R14B,SETD2,HERC5,PARP14,AKIRIN2,PSPC1,SHFL,WRNIP1,OTULIN,SLAMF6	39/773
3_Member	GO Biological Processes	GO:0045071	negative regulation of viral genome replication	-7.37182	-4.91112	4599,4938,4939,5610,8815,9683,10155,54737,55337,63901	MX1,OAS1,OAS2,EIF2AK2,BANF1,N4BP1,TRIM28,MPHOSPH8,SHFL,FAM111A	10/55
3_Member	GO Biological Processes	GO:0050792	regulation of viral process	-7.19628	-4.75786	103,1642,4599,4938,4939,5610,7155,7706,7852,8815,9683,10155,51773,54737,55337,63901	ADAR,DDB1,MX1,OAS1,OAS2,EIF2AK2,TOP2B,TRIM25,CXCR4,BANF1,N4BP1,TRIM28,RSF1,MPHOSPH8,SHFL,FAM111A	16/168
3_Member	GO Biological Processes	GO:1903900	regulation of viral life cycle	-6.52187	-4.17993	103,1642,4599,4938,4939,5610,7155,7706,8815,9683,10155,54737,55337,63901	ADAR,DDB1,MX1,OAS1,OAS2,EIF2AK2,TOP2B,TRIM25,BANF1,N4BP1,TRIM28,MPHOSPH8,SHFL,FAM111A	14/143
3_Member	GO Biological Processes	GO:0051607	defense response to virus	-6.28185	-3.98565	103,2537,3460,3665,4599,4938,4939,5371,5610,7706,9188,10155,10521,29072,51191,51251,54541,55337,84871	ADAR,IFI6,IFNGR2,IRF7,MX1,OAS1,OAS2,PML,EIF2AK2,TRIM25,DDX21,TRIM28,DDX17,SETD2,HERC5,NT5C3A,DDIT4,SHFL,AGBL4	19/272
3_Member	GO Biological Processes	GO:0140546	defense response to symbiont	-6.25764	-3.9692	103,2537,3460,3665,4599,4938,4939,5371,5610,7706,9188,10155,10521,29072,51191,51251,54541,55337,84871	ADAR,IFI6,IFNGR2,IRF7,MX1,OAS1,OAS2,PML,EIF2AK2,TRIM25,DDX21,TRIM28,DDX17,SETD2,HERC5,NT5C3A,DDIT4,SHFL,AGBL4	19/273
3_Member	GO Biological Processes	GO:0048525	negative regulation of viral process	-6.06986	-3.80379	4599,4938,4939,5610,7706,8815,9683,10155,54737,55337,63901	MX1,OAS1,OAS2,EIF2AK2,TRIM25,BANF1,N4BP1,TRIM28,MPHOSPH8,SHFL,FAM111A	11/93
4_Summary	GO Biological Processes	GO:0006913	nucleocytoplasmic transport	-12.305	-9.04268	602,811,868,3178,3181,3267,4116,4792,5371,5903,5976,6428,7040,7919,8106,9679,10189,10204,26019,51319,55122,55153,56943,64328,79711,84946,1069,4904,6432,9804,10128,2091	BCL3,CALR,CBLB,HNRNPA1,HNRNPA2B1,AGFG1,MAGOH,NFKBIA,PML,RANBP2,UPF1,SRSF3,TGFB1,DDX39B,PABPN1,FAM53B,ALYREF,NUTF2,UPF2,RSRC1,AKIRIN2,SDAD1,ENY2,XPO4,IPO4,LTV1,CETN2,YBX1,SRSF7,TOMM20,LRPPRC,FBL	32/-
4_Member	GO Biological Processes	GO:0006913	nucleocytoplasmic transport	-12.305	-9.04268	602,811,868,3178,3181,3267,4116,4792,5371,5903,5976,6428,7040,7919,8106,9679,10189,10204,26019,51319,55122,55153,56943,64328,79711,84946	BCL3,CALR,CBLB,HNRNPA1,HNRNPA2B1,AGFG1,MAGOH,NFKBIA,PML,RANBP2,UPF1,SRSF3,TGFB1,DDX39B,PABPN1,FAM53B,ALYREF,NUTF2,UPF2,RSRC1,AKIRIN2,SDAD1,ENY2,XPO4,IPO4,LTV1	26/247
4_Member	GO Biological Processes	GO:0051169	nuclear transport	-12.2641	-9.03652	602,811,868,3178,3181,3267,4116,4792,5371,5903,5976,6428,7040,7919,8106,9679,10189,10204,26019,51319,55122,55153,56943,64328,79711,84946	BCL3,CALR,CBLB,HNRNPA1,HNRNPA2B1,AGFG1,MAGOH,NFKBIA,PML,RANBP2,UPF1,SRSF3,TGFB1,DDX39B,PABPN1,FAM53B,ALYREF,NUTF2,UPF2,RSRC1,AKIRIN2,SDAD1,ENY2,XPO4,IPO4,LTV1	26/248
4_Member	GO Biological Processes	GO:0051168	nuclear export	-10.5251	-7.46231	811,3178,3181,3267,4116,5903,5976,6428,7040,7919,8106,10189,10204,26019,55153,56943,64328,84946	CALR,HNRNPA1,HNRNPA2B1,AGFG1,MAGOH,RANBP2,UPF1,SRSF3,TGFB1,DDX39B,PABPN1,ALYREF,NUTF2,UPF2,SDAD1,ENY2,XPO4,LTV1	18/133
4_Member	GO Biological Processes	GO:0050657	nucleic acid transport	-9.40811	-6.54372	1069,3178,3181,3267,4116,4904,5903,5976,6428,6432,7919,8106,9804,10128,10189,10204,26019,56943	CETN2,HNRNPA1,HNRNPA2B1,AGFG1,MAGOH,YBX1,RANBP2,UPF1,SRSF3,SRSF7,DDX39B,PABPN1,TOMM20,LRPPRC,ALYREF,NUTF2,UPF2,ENY2	18/155
4_Member	GO Biological Processes	GO:0050658	RNA transport	-9.40811	-6.54372	1069,3178,3181,3267,4116,4904,5903,5976,6428,6432,7919,8106,9804,10128,10189,10204,26019,56943	CETN2,HNRNPA1,HNRNPA2B1,AGFG1,MAGOH,YBX1,RANBP2,UPF1,SRSF3,SRSF7,DDX39B,PABPN1,TOMM20,LRPPRC,ALYREF,NUTF2,UPF2,ENY2	18/155
4_Member	GO Biological Processes	GO:0051236	establishment of RNA localization	-9.31625	-6.46881	1069,3178,3181,3267,4116,4904,5903,5976,6428,6432,7919,8106,9804,10128,10189,10204,26019,56943	CETN2,HNRNPA1,HNRNPA2B1,AGFG1,MAGOH,YBX1,RANBP2,UPF1,SRSF3,SRSF7,DDX39B,PABPN1,TOMM20,LRPPRC,ALYREF,NUTF2,UPF2,ENY2	18/157
4_Member	GO Biological Processes	GO:0006403	RNA localization	-9.30517	-6.46881	1069,2091,3178,3181,3267,4116,4904,5903,5976,6428,6432,7919,8106,9804,10128,10189,10204,26019,56943	CETN2,FBL,HNRNPA1,HNRNPA2B1,AGFG1,MAGOH,YBX1,RANBP2,UPF1,SRSF3,SRSF7,DDX39B,PABPN1,TOMM20,LRPPRC,ALYREF,NUTF2,UPF2,ENY2	19/177
4_Member	GO Biological Processes	GO:0051028	mRNA transport	-9.00855	-6.2581	1069,3178,3181,3267,4116,5903,5976,6428,6432,7919,8106,10128,10189,10204,26019,56943	CETN2,HNRNPA1,HNRNPA2B1,AGFG1,MAGOH,RANBP2,UPF1,SRSF3,SRSF7,DDX39B,PABPN1,LRPPRC,ALYREF,NUTF2,UPF2,ENY2	16/126
4_Member	GO Biological Processes	GO:0015931	nucleobase-containing compound transport	-6.96844	-4.57141	1069,3178,3181,3267,4116,4904,5903,5976,6428,6432,7919,8106,9804,10128,10189,10204,26019,56943	CETN2,HNRNPA1,HNRNPA2B1,AGFG1,MAGOH,YBX1,RANBP2,UPF1,SRSF3,SRSF7,DDX39B,PABPN1,TOMM20,LRPPRC,ALYREF,NUTF2,UPF2,ENY2	18/221
4_Member	GO Biological Processes	GO:0006406	mRNA export from nucleus	-6.58987	-4.22496	3181,3267,4116,5976,6428,7919,8106,10189,26019,56943	HNRNPA2B1,AGFG1,MAGOH,UPF1,SRSF3,DDX39B,PABPN1,ALYREF,UPF2,ENY2	10/66
4_Member	GO Biological Processes	GO:0006405	RNA export from nucleus	-6.47016	-4.14568	3178,3181,3267,4116,5976,6428,7919,8106,10189,26019,56943	HNRNPA1,HNRNPA2B1,AGFG1,MAGOH,UPF1,SRSF3,DDX39B,PABPN1,ALYREF,UPF2,ENY2	11/85
5_Summary	GO Biological Processes	GO:0006325	chromatin organization	-12.1299	-8.93448	1025,1107,1642,2091,3068,4302,6304,6881,7150,7913,7917,8334,8338,8349,8473,8520,8545,8815,8932,9188,9274,9678,9874,10155,10336,10432,10725,22890,23451,23558,23613,29072,29855,50943,51111,51564,51773,54737,54904,55636,55870,56943,57708,65990,83989,114825,285051,1912,1958,2005,2308,2353,2551,4904,5976,6498,7155,7376,10274,22806,79596,80012,84969,254225,2969,6883,6923,10589,23064,51621,5093,51001,60…	CDK9,CHD3,DDB1,FBL,HDGF,MLLT6,SATB1,TAF10,TOP1,DEK,BAG6,H2AC6,H2AC20,H2BC21,OGT,HAT1,CGGBP1,BANF1,MBD2,DDX21,BCL7C,PHF14,TLK1,TRIM28,PCGF3,RBM14,NFAT5,ZBTB1,SF3B1,WBP2,ZMYND8,SETD2,UBN1,FOXP3,KMT5B,HDAC7,RSF1,MPHOSPH8,NSD3,CHD7,ASH1L,ENY2,MIER1,ANTKMT,ARB2A,PWWP2A,STPG4,PHC2,EGR1,ELK4,FOXO1,FOS,GABPA,YBX1,UPF1,SKIL,TOP2B,NR1H2,STAG1,IKZF3,OBI1,PHC3,TOX2,RNF169,GTF2I,TAF12,ELOB,DRAP1,SETX,KLF13,PC…	73/-
5_Member	GO Biological Processes	GO:0006325	chromatin organization	-12.1299	-8.93448	1025,1107,1642,2091,3068,4302,6304,6881,7150,7913,7917,8334,8338,8349,8473,8520,8545,8815,8932,9188,9274,9678,9874,10155,10336,10432,10725,22890,23451,23558,23613,29072,29855,50943,51111,51564,51773,54737,54904,55636,55870,56943,57708,65990,83989,114825,285051	CDK9,CHD3,DDB1,FBL,HDGF,MLLT6,SATB1,TAF10,TOP1,DEK,BAG6,H2AC6,H2AC20,H2BC21,OGT,HAT1,CGGBP1,BANF1,MBD2,DDX21,BCL7C,PHF14,TLK1,TRIM28,PCGF3,RBM14,NFAT5,ZBTB1,SF3B1,WBP2,ZMYND8,SETD2,UBN1,FOXP3,KMT5B,HDAC7,RSF1,MPHOSPH8,NSD3,CHD7,ASH1L,ENY2,MIER1,ANTKMT,ARB2A,PWWP2A,STPG4	47/791
5_Member	GO Biological Processes	GO:0006338	chromatin remodeling	-10.2857	-7.24522	1025,1107,1642,2091,3068,6304,6881,7150,7913,8334,8338,8349,8520,8545,8932,9188,9274,10155,10336,10432,10725,22890,23451,23558,29072,29855,50943,51111,51564,51773,54737,54904,55636,55870,57708,65990,83989,114825,285051	CDK9,CHD3,DDB1,FBL,HDGF,SATB1,TAF10,TOP1,DEK,H2AC6,H2AC20,H2BC21,HAT1,CGGBP1,MBD2,DDX21,BCL7C,TRIM28,PCGF3,RBM14,NFAT5,ZBTB1,SF3B1,WBP2,SETD2,UBN1,FOXP3,KMT5B,HDAC7,RSF1,MPHOSPH8,NSD3,CHD7,ASH1L,MIER1,ANTKMT,ARB2A,PWWP2A,STPG4	39/649
5_Member	GO Molecular Functions	GO:0003682	chromatin binding	-9.54545	-6.60656	1025,1107,1912,1958,2005,2308,2353,2551,4302,4904,5976,6498,6881,7150,7155,7376,8334,8338,8473,8932,10155,10274,10725,22806,23558,51111,51564,54737,55636,55870,56943,79596,80012,84969,114825,254225,285051	CDK9,CHD3,PHC2,EGR1,ELK4,FOXO1,FOS,GABPA,MLLT6,YBX1,UPF1,SKIL,TAF10,TOP1,TOP2B,NR1H2,H2AC6,H2AC20,OGT,MBD2,TRIM28,STAG1,NFAT5,IKZF3,WBP2,KMT5B,HDAC7,MPHOSPH8,CHD7,ASH1L,ENY2,OBI1,PHC3,TOX2,PWWP2A,RNF169,STPG4	37/628
5_Member	GO Biological Processes	GO:0006366	transcription by RNA polymerase II	-4.98567	-2.86164	1025,2353,2969,6881,6883,6923,7376,7913,9188,10432,10589,10725,22890,23064,23558,29072,50943,51621,55636,55870,56943	CDK9,FOS,GTF2I,TAF10,TAF12,ELOB,NR1H2,DEK,DDX21,RBM14,DRAP1,NFAT5,ZBTB1,SETX,WBP2,SETD2,FOXP3,KLF13,CHD7,ASH1L,ENY2	21/395
5_Member	GO Biological Processes	GO:0032774	RNA biosynthetic process	-4.67392	-2.60887	1025,2353,2969,5093,6881,6883,6923,7376,7913,9188,10432,10589,10725,22890,23064,23558,29072,50943,51001,51621,51773,55636,55870,56943,60313	CDK9,FOS,GTF2I,PCBP1,TAF10,TAF12,ELOB,NR1H2,DEK,DDX21,RBM14,DRAP1,NFAT5,ZBTB1,SETX,WBP2,SETD2,FOXP3,MTERF3,KLF13,RSF1,CHD7,ASH1L,ENY2,GPBP1L1	25/548
5_Member	GO Biological Processes	GO:0006351	DNA-templated transcription	-4.39526	-2.38618	1025,2353,2969,6881,6883,6923,7376,7913,9188,10432,10589,10725,22890,23064,23558,29072,50943,51001,51621,51773,55636,55870,56943,60313	CDK9,FOS,GTF2I,TAF10,TAF12,ELOB,NR1H2,DEK,DDX21,RBM14,DRAP1,NFAT5,ZBTB1,SETX,WBP2,SETD2,FOXP3,MTERF3,KLF13,RSF1,CHD7,ASH1L,ENY2,GPBP1L1	24/535
6_Summary	GO Biological Processes	GO:0046649	lymphocyte activation	-11.0533	-7.94219	399,602,868,896,914,915,916,973,975,1316,1958,2874,3559,3902,5052,5532,5588,5771,7040,7155,7293,7917,8227,9678,22806,22890,27086,50615,50943,55636,57580,112616,114836,139818,3460,3937,2923,8525,10627,2353,8651,9173,103,5371,8473,8621,8763,10519	RHOH,BCL3,CBLB,CCND3,CD2,CD3D,CD3E,CD79A,CD81,KLF6,EGR1,GPS2,IL2RA,LAG3,PRDX1,PPP3CB,PRKCQ,PTPN2,TGFB1,TOP2B,TNFRSF4,BAG6,AKAP17A,PHF14,IKZF3,ZBTB1,FOXP1,IL21R,FOXP3,CHD7,PREX1,CMTM7,SLAMF6,DOCK11,IFNGR2,LCP2,PDIA3,DGKZ,MYL12A,FOS,SOCS1,IL1RL1,ADAR,PML,OGT,CDK13,CD164,CIB1	48/-
6_Member	GO Biological Processes	GO:0046649	lymphocyte activation	-11.0533	-7.94219	399,602,868,896,914,915,916,973,975,1316,1958,2874,3559,3902,5052,5532,5588,5771,7040,7155,7293,7917,8227,9678,22806,22890,27086,50615,50943,55636,57580,112616,114836,139818	RHOH,BCL3,CBLB,CCND3,CD2,CD3D,CD3E,CD79A,CD81,KLF6,EGR1,GPS2,IL2RA,LAG3,PRDX1,PPP3CB,PRKCQ,PTPN2,TGFB1,TOP2B,TNFRSF4,BAG6,AKAP17A,PHF14,IKZF3,ZBTB1,FOXP1,IL21R,FOXP3,CHD7,PREX1,CMTM7,SLAMF6,DOCK11	34/475
6_Member	GO Biological Processes	GO:0045321	leukocyte activation	-9.55558	-6.60656	399,602,868,896,914,915,916,973,975,1316,1958,2874,3460,3559,3902,3937,5052,5532,5588,5771,7040,7155,7293,7917,8227,9678,22806,22890,27086,50615,50943,55636,57580,112616,114836,139818	RHOH,BCL3,CBLB,CCND3,CD2,CD3D,CD3E,CD79A,CD81,KLF6,EGR1,GPS2,IFNGR2,IL2RA,LAG3,LCP2,PRDX1,PPP3CB,PRKCQ,PTPN2,TGFB1,TOP2B,TNFRSF4,BAG6,AKAP17A,PHF14,IKZF3,ZBTB1,FOXP1,IL21R,FOXP3,CHD7,PREX1,CMTM7,SLAMF6,DOCK11	36/598
6_Member	GO Biological Processes	GO:0001775	cell activation	-8.95045	-6.22172	399,602,868,896,914,915,916,973,975,1316,1958,2874,2923,3460,3559,3902,3937,5052,5532,5588,5771,7040,7155,7293,7917,8227,8525,9678,10627,22806,22890,27086,50615,50943,55636,57580,112616,114836,139818	RHOH,BCL3,CBLB,CCND3,CD2,CD3D,CD3E,CD79A,CD81,KLF6,EGR1,GPS2,PDIA3,IFNGR2,IL2RA,LAG3,LCP2,PRDX1,PPP3CB,PRKCQ,PTPN2,TGFB1,TOP2B,TNFRSF4,BAG6,AKAP17A,DGKZ,PHF14,MYL12A,IKZF3,ZBTB1,FOXP1,IL21R,FOXP3,CHD7,PREX1,CMTM7,SLAMF6,DOCK11	39/722
6_Member	GO Biological Processes	GO:0030098	lymphocyte differentiation	-7.89612	-5.38068	399,602,915,916,973,1316,1958,2874,5532,5771,7040,7155,9678,22806,22890,27086,50943,55636,57580,112616,114836,139818	RHOH,BCL3,CD3D,CD3E,CD79A,KLF6,EGR1,GPS2,PPP3CB,PTPN2,TGFB1,TOP2B,PHF14,IKZF3,ZBTB1,FOXP1,FOXP3,CHD7,PREX1,CMTM7,SLAMF6,DOCK11	22/287
6_Member	GO Biological Processes	GO:1903131	mononuclear cell differentiation	-7.47999	-5.01353	399,602,915,916,973,1316,1958,2353,2874,5532,5771,7040,7155,9678,22806,22890,27086,50943,55636,57580,112616,114836,139818	RHOH,BCL3,CD3D,CD3E,CD79A,KLF6,EGR1,FOS,GPS2,PPP3CB,PTPN2,TGFB1,TOP2B,PHF14,IKZF3,ZBTB1,FOXP1,FOXP3,CHD7,PREX1,CMTM7,SLAMF6,DOCK11	23/329
6_Member	GO Biological Processes	GO:0002521	leukocyte differentiation	-7.28128	-4.83186	399,602,915,916,973,975,1316,1958,2353,2874,5532,5771,7040,7155,8651,9173,9678,22806,22890,27086,50943,55636,57580,112616,114836,139818	RHOH,BCL3,CD3D,CD3E,CD79A,CD81,KLF6,EGR1,FOS,GPS2,PPP3CB,PTPN2,TGFB1,TOP2B,SOCS1,IL1RL1,PHF14,IKZF3,ZBTB1,FOXP1,FOXP3,CHD7,PREX1,CMTM7,SLAMF6,DOCK11	26/421
6_Member	GO Biological Processes	GO:0042110	T cell activation	-7.15014	-4.72244	399,602,868,896,914,915,916,1958,3559,3902,5532,5588,5771,7040,7293,22806,22890,27086,50943,55636,57580,114836	RHOH,BCL3,CBLB,CCND3,CD2,CD3D,CD3E,EGR1,IL2RA,LAG3,PPP3CB,PRKCQ,PTPN2,TGFB1,TNFRSF4,IKZF3,ZBTB1,FOXP1,FOXP3,CHD7,PREX1,SLAMF6	22/316
6_Member	GO Biological Processes	GO:0030097	hemopoiesis	-6.1057	-3.82864	103,399,602,915,916,973,975,1316,1958,2353,2874,5371,5532,5771,7040,7155,8473,8621,8651,8763,9173,9678,10519,22806,22890,27086,50943,55636,57580,112616,114836,139818	ADAR,RHOH,BCL3,CD3D,CD3E,CD79A,CD81,KLF6,EGR1,FOS,GPS2,PML,PPP3CB,PTPN2,TGFB1,TOP2B,OGT,CDK13,SOCS1,CD164,IL1RL1,PHF14,CIB1,IKZF3,ZBTB1,FOXP1,FOXP3,CHD7,PREX1,CMTM7,SLAMF6,DOCK11	32/680
6_Member	GO Biological Processes	GO:0030217	T cell differentiation	-6.06695	-3.80379	399,602,915,916,1958,5532,5771,7040,22806,22890,27086,50943,55636,57580,114836	RHOH,BCL3,CD3D,CD3E,EGR1,PPP3CB,PTPN2,TGFB1,IKZF3,ZBTB1,FOXP1,FOXP3,CHD7,PREX1,SLAMF6	15/179
6_Member	GO Biological Processes	GO:0030183	B cell differentiation	-4.64845	-2.59249	602,973,1316,2874,5771,7155,9678,22806,22890,112616,139818	BCL3,CD79A,KLF6,GPS2,PTPN2,TOP2B,PHF14,IKZF3,ZBTB1,CMTM7,DOCK11	11/130
6_Member	GO Biological Processes	GO:0042113	B cell activation	-4.4203	-2.40307	602,973,1316,2874,5771,7155,8227,9678,22806,22890,50943,112616,139818	BCL3,CD79A,KLF6,GPS2,PTPN2,TOP2B,AKAP17A,PHF14,IKZF3,ZBTB1,FOXP3,CMTM7,DOCK11	13/189
6_Member	GO Biological Processes	GO:0002335	mature B cell differentiation	-2.56669	-1.01757	602,9678,112616,139818	BCL3,PHF14,CMTM7,DOCK11	4/33
7_Summary	GO Molecular Functions	GO:0015453	oxidoreduction-driven active transmembrane transporter activity	-10.8499	-7.7637	4512,4513,4514,4519,4535,4537,4539,4540,4695,4698,4709,4711,7386,79901,4706,5339,83943,50,551,1535,2597,3572,3939,4509,5223,5509,5860,10632,10728,25796,221154,7416,9553,9804,9868,54460,63931,5879,6240,2537,6434,10128,10204,10227,25777,51117,79064,83985,84709,116228,8992,10396,7040,50808,7417,8473,51001,65990,51727,54463,152926,282991,2589,4247,4507,7903,10678,11282,54187,58505,124583,11165,51251,…	COX1,COX2,COX3,CYTB,ND1,ND3,ND4L,ND5,NDUFA2,NDUFA5,NDUFB3,NDUFB5,UQCRFS1,CYBRD1,NDUFAB1,PLEC,IMMP2L,ACO2,AVP,CYBA,GAPDH,IL6ST,LDHA,ATP8,PGAM1,PPP1R3D,QDPR,ATP5MG,PTGES3,PGLS,MICU2,VDAC1,MRPL33,TOMM20,TOMM70,MRPS21,MRPS14,RAC1,RRM1,IFI6,TRA2B,LRPPRC,NUTF2,MFSD10,SUN2,COQ4,TMEM223,SPNS1,MGARP,COX20,ATP6V0E1,ATP8A1,TGFB1,AK3,VDAC2,OGT,MTERF3,ANTKMT,CMPK1,RETREG1,PPM1K,BLOC1S2,GALNT1,MGAT2,MTAP,ST8SI…	85/-
7_Member	GO Molecular Functions	GO:0015453	oxidoreduction-driven active transmembrane transporter activity	-10.8499	-7.7637	4512,4513,4514,4519,4535,4537,4539,4540,4695,4698,4709,4711,7386,79901	COX1,COX2,COX3,CYTB,ND1,ND3,ND4L,ND5,NDUFA2,NDUFA5,NDUFB3,NDUFB5,UQCRFS1,CYBRD1	14/68
7_Member	GO Biological Processes	GO:0022904	respiratory electron transport chain	-9.49435	-6.5842	4512,4513,4514,4519,4535,4537,4539,4540,4695,4698,4706,4709,4711,5339,7386,83943	COX1,COX2,COX3,CYTB,ND1,ND3,ND4L,ND5,NDUFA2,NDUFA5,NDUFAB1,NDUFB3,NDUFB5,PLEC,UQCRFS1,IMMP2L	16/117
7_Member	GO Biological Processes	GO:0006091	generation of precursor metabolites and energy	-9.44026	-6.54591	50,551,1535,2597,3572,3939,4509,4512,4513,4514,4519,4535,4537,4539,4540,4695,4698,4706,4709,4711,5223,5339,5509,5860,7386,10632,10728,25796,83943	ACO2,AVP,CYBA,GAPDH,IL6ST,LDHA,ATP8,COX1,COX2,COX3,CYTB,ND1,ND3,ND4L,ND5,NDUFA2,NDUFA5,NDUFAB1,NDUFB3,NDUFB5,PGAM1,PLEC,PPP1R3D,QDPR,UQCRFS1,ATP5MG,PTGES3,PGLS,IMMP2L	29/408
7_Member	GO Biological Processes	GO:0006119	oxidative phosphorylation	-9.27305	-6.45005	4509,4512,4513,4514,4519,4535,4537,4539,4540,4695,4698,4706,4709,4711,7386,10632	ATP8,COX1,COX2,COX3,CYTB,ND1,ND3,ND4L,ND5,NDUFA2,NDUFA5,NDUFAB1,NDUFB3,NDUFB5,UQCRFS1,ATP5MG	16/121
7_Member	GO Biological Processes	GO:0019646	aerobic electron transport chain	-9.20663	-6.40918	4512,4513,4514,4519,4535,4537,4539,4540,4695,4698,4706,4709,4711,7386	COX1,COX2,COX3,CYTB,ND1,ND3,ND4L,ND5,NDUFA2,NDUFA5,NDUFAB1,NDUFB3,NDUFB5,UQCRFS1	14/89
7_Member	GO Cellular Components	GO:0098800	inner mitochondrial membrane protein complex	-9.09272	-6.33099	4509,4512,4513,4514,4519,4535,4537,4539,4540,4695,4698,4706,4709,4711,7386,10632,83943,221154	ATP8,COX1,COX2,COX3,CYTB,ND1,ND3,ND4L,ND5,NDUFA2,NDUFA5,NDUFAB1,NDUFB3,NDUFB5,UQCRFS1,ATP5MG,IMMP2L,MICU2	18/162
7_Member	GO Biological Processes	GO:0042773	ATP synthesis coupled electron transport	-8.88342	-6.18536	4512,4513,4514,4519,4535,4537,4539,4540,4695,4698,4706,4709,4711,7386	COX1,COX2,COX3,CYTB,ND1,ND3,ND4L,ND5,NDUFA2,NDUFA5,NDUFAB1,NDUFB3,NDUFB5,UQCRFS1	14/94
7_Member	GO Biological Processes	GO:0042775	mitochondrial ATP synthesis coupled electron transport	-8.88342	-6.18536	4512,4513,4514,4519,4535,4537,4539,4540,4695,4698,4706,4709,4711,7386	COX1,COX2,COX3,CYTB,ND1,ND3,ND4L,ND5,NDUFA2,NDUFA5,NDUFAB1,NDUFB3,NDUFB5,UQCRFS1	14/94
7_Member	GO Cellular Components	GO:0098803	respiratory chain complex	-8.88342	-6.18536	4512,4513,4514,4519,4535,4537,4539,4540,4695,4698,4706,4709,4711,7386	COX1,COX2,COX3,CYTB,ND1,ND3,ND4L,ND5,NDUFA2,NDUFA5,NDUFAB1,NDUFB3,NDUFB5,UQCRFS1	14/94
7_Member	GO Biological Processes	GO:0022900	electron transport chain	-8.79366	-6.1149	1535,4512,4513,4514,4519,4535,4537,4539,4540,4695,4698,4706,4709,4711,5339,5860,7386,83943	CYBA,COX1,COX2,COX3,CYTB,ND1,ND3,ND4L,ND5,NDUFA2,NDUFA5,NDUFAB1,NDUFB3,NDUFB5,PLEC,QDPR,UQCRFS1,IMMP2L	18/169
7_Member	GO Cellular Components	GO:0098798	mitochondrial protein-containing complex	-8.78317	-6.11376	4509,4512,4513,4514,4519,4535,4537,4539,4540,4695,4698,4706,4709,4711,7386,7416,9553,9804,9868,10632,54460,63931,83943,221154	ATP8,COX1,COX2,COX3,CYTB,ND1,ND3,ND4L,ND5,NDUFA2,NDUFA5,NDUFAB1,NDUFB3,NDUFB5,UQCRFS1,VDAC1,MRPL33,TOMM20,TOMM70,ATP5MG,MRPS21,MRPS14,IMMP2L,MICU2	24/305
7_Member	GO Cellular Components	GO:0005746	mitochondrial respirasome	-8.69925	-6.0567	4512,4513,4514,4519,4535,4537,4539,4540,4695,4698,4706,4709,4711,7386	COX1,COX2,COX3,CYTB,ND1,ND3,ND4L,ND5,NDUFA2,NDUFA5,NDUFAB1,NDUFB3,NDUFB5,UQCRFS1	14/97
7_Member	GO Cellular Components	GO:1990204	oxidoreductase complex	-8.65892	-6.02497	1535,3939,4512,4519,4535,4537,4539,4540,4695,4698,4706,4709,4711,5879,6240,7386	CYBA,LDHA,COX1,CYTB,ND1,ND3,ND4L,ND5,NDUFA2,NDUFA5,NDUFAB1,NDUFB3,NDUFB5,RAC1,RRM1,UQCRFS1	16/133
7_Member	GO Biological Processes	GO:0015980	energy derivation by oxidation of organic compounds	-8.62321	-5.9977	50,3572,4509,4512,4513,4514,4519,4535,4537,4539,4540,4695,4698,4706,4709,4711,5339,5509,7386,10632,10728,83943	ACO2,IL6ST,ATP8,COX1,COX2,COX3,CYTB,ND1,ND3,ND4L,ND5,NDUFA2,NDUFA5,NDUFAB1,NDUFB3,NDUFB5,PLEC,PPP1R3D,UQCRFS1,ATP5MG,PTGES3,IMMP2L	22/262
7_Member	GO Biological Processes	GO:0045333	cellular respiration	-8.593	-5.97708	50,4509,4512,4513,4514,4519,4535,4537,4539,4540,4695,4698,4706,4709,4711,5339,7386,10632,83943	ACO2,ATP8,COX1,COX2,COX3,CYTB,ND1,ND3,ND4L,ND5,NDUFA2,NDUFA5,NDUFAB1,NDUFB3,NDUFB5,PLEC,UQCRFS1,ATP5MG,IMMP2L	19/195
7_Member	GO Molecular Functions	GO:0009055	electron transfer activity	-8.54318	-5.94203	1535,4512,4513,4514,4519,4535,4537,4539,4540,4695,4698,4709,4711,5860,7386	CYBA,COX1,COX2,COX3,CYTB,ND1,ND3,ND4L,ND5,NDUFA2,NDUFA5,NDUFB3,NDUFB5,QDPR,UQCRFS1	15/117
7_Member	GO Cellular Components	GO:0070469	respirasome	-8.23983	-5.67646	4512,4513,4514,4519,4535,4537,4539,4540,4695,4698,4706,4709,4711,7386	COX1,COX2,COX3,CYTB,ND1,ND3,ND4L,ND5,NDUFA2,NDUFA5,NDUFAB1,NDUFB3,NDUFB5,UQCRFS1	14/105
7_Member	GO Biological Processes	GO:0009060	aerobic respiration	-8.20092	-5.64474	50,4509,4512,4513,4514,4519,4535,4537,4539,4540,4695,4698,4706,4709,4711,7386,10632	ACO2,ATP8,COX1,COX2,COX3,CYTB,ND1,ND3,ND4L,ND5,NDUFA2,NDUFA5,NDUFAB1,NDUFB3,NDUFB5,UQCRFS1,ATP5MG	17/163
7_Member	GO Cellular Components	GO:0019866	organelle inner membrane	-8.1245	-5.59181	2537,4509,4512,4513,4514,4519,4535,4537,4539,4540,4695,4698,4706,4709,4711,6434,7386,9553,10128,10204,10227,10632,25777,51117,54460,63931,79064,83943,83985,84709,116228,221154	IFI6,ATP8,COX1,COX2,COX3,CYTB,ND1,ND3,ND4L,ND5,NDUFA2,NDUFA5,NDUFAB1,NDUFB3,NDUFB5,TRA2B,UQCRFS1,MRPL33,LRPPRC,NUTF2,MFSD10,ATP5MG,SUN2,COQ4,MRPS21,MRPS14,TMEM223,IMMP2L,SPNS1,MGARP,COX20,MICU2	32/554
7_Member	GO Molecular Functions	GO:0015399	primary active transmembrane transporter activity	-8.12041	-5.59181	4512,4513,4514,4519,4535,4537,4539,4540,4695,4698,4709,4711,7386,8992,9804,10396,79901	COX1,COX2,COX3,CYTB,ND1,ND3,ND4L,ND5,NDUFA2,NDUFA5,NDUFB3,NDUFB5,UQCRFS1,ATP6V0E1,TOMM20,ATP8A1,CYBRD1	17/165
7_Member	GO Biological Processes	GO:0042776	proton motive force-driven mitochondrial ATP synthesis	-7.78155	-5.27888	4509,4535,4537,4539,4540,4695,4698,4706,4709,4711,10632	ATP8,ND1,ND3,ND4L,ND5,NDUFA2,NDUFA5,NDUFAB1,NDUFB3,NDUFB5,ATP5MG	11/64
7_Member	GO Biological Processes	GO:0006754	ATP biosynthetic process	-7.49293	-5.02064	4509,4535,4537,4539,4540,4695,4698,4706,4709,4711,7040,10632	ATP8,ND1,ND3,ND4L,ND5,NDUFA2,NDUFA5,NDUFAB1,NDUFB3,NDUFB5,TGFB1,ATP5MG	12/84
7_Member	GO Biological Processes	GO:0015986	proton motive force-driven ATP synthesis	-7.16439	-4.73136	4509,4535,4537,4539,4540,4695,4698,4706,4709,4711,10632	ATP8,ND1,ND3,ND4L,ND5,NDUFA2,NDUFA5,NDUFAB1,NDUFB3,NDUFB5,ATP5MG	11/73
7_Member	GO Biological Processes	GO:0009142	nucleoside triphosphate biosynthetic process	-7.10693	-4.6897	4509,4535,4537,4539,4540,4695,4698,4706,4709,4711,7040,10632,50808	ATP8,ND1,ND3,ND4L,ND5,NDUFA2,NDUFA5,NDUFAB1,NDUFB3,NDUFB5,TGFB1,ATP5MG,AK3	13/109
7_Member	GO Biological Processes	GO:0006120	mitochondrial electron transport, NADH to ubiquinone	-6.98202	-4.58003	4535,4537,4539,4540,4695,4698,4706,4709,4711	ND1,ND3,ND4L,ND5,NDUFA2,NDUFA5,NDUFAB1,NDUFB3,NDUFB5	9/46
7_Member	GO Biological Processes	GO:0009206	purine ribonucleoside triphosphate biosynthetic process	-6.88538	-4.49811	4509,4535,4537,4539,4540,4695,4698,4706,4709,4711,7040,10632	ATP8,ND1,ND3,ND4L,ND5,NDUFA2,NDUFA5,NDUFAB1,NDUFB3,NDUFB5,TGFB1,ATP5MG	12/95
7_Member	GO Biological Processes	GO:0009145	purine nucleoside triphosphate biosynthetic process	-6.83439	-4.45192	4509,4535,4537,4539,4540,4695,4698,4706,4709,4711,7040,10632	ATP8,ND1,ND3,ND4L,ND5,NDUFA2,NDUFA5,NDUFAB1,NDUFB3,NDUFB5,TGFB1,ATP5MG	12/96
7_Member	GO Biological Processes	GO:0046034	ATP metabolic process	-6.73141	-4.35369	2597,3939,4509,4535,4537,4539,4540,4695,4698,4706,4709,4711,5223,7040,10632	GAPDH,LDHA,ATP8,ND1,ND3,ND4L,ND5,NDUFA2,NDUFA5,NDUFAB1,NDUFB3,NDUFB5,PGAM1,TGFB1,ATP5MG	15/159
7_Member	GO Biological Processes	GO:0009205	purine ribonucleoside triphosphate metabolic process	-6.68135	-4.30832	2597,3939,4509,4535,4537,4539,4540,4695,4698,4706,4709,4711,5223,7040,10632,50808	GAPDH,LDHA,ATP8,ND1,ND3,ND4L,ND5,NDUFA2,NDUFA5,NDUFAB1,NDUFB3,NDUFB5,PGAM1,TGFB1,ATP5MG,AK3	16/183
7_Member	GO Biological Processes	GO:0009201	ribonucleoside triphosphate biosynthetic process	-6.58875	-4.22496	4509,4535,4537,4539,4540,4695,4698,4706,4709,4711,7040,10632	ATP8,ND1,ND3,ND4L,ND5,NDUFA2,NDUFA5,NDUFAB1,NDUFB3,NDUFB5,TGFB1,ATP5MG	12/101
7_Member	GO Cellular Components	GO:0005747	mitochondrial respiratory chain complex I	-6.57524	-4.22495	4535,4537,4539,4540,4695,4698,4706,4709,4711	ND1,ND3,ND4L,ND5,NDUFA2,NDUFA5,NDUFAB1,NDUFB3,NDUFB5	9/51
7_Member	GO Cellular Components	GO:0030964	NADH dehydrogenase complex	-6.57524	-4.22495	4535,4537,4539,4540,4695,4698,4706,4709,4711	ND1,ND3,ND4L,ND5,NDUFA2,NDUFA5,NDUFAB1,NDUFB3,NDUFB5	9/51
7_Member	GO Cellular Components	GO:0045271	respiratory chain complex I	-6.57524	-4.22495	4535,4537,4539,4540,4695,4698,4706,4709,4711	ND1,ND3,ND4L,ND5,NDUFA2,NDUFA5,NDUFAB1,NDUFB3,NDUFB5	9/51
7_Member	GO Biological Processes	GO:0009144	purine nucleoside triphosphate metabolic process	-6.49013	-4.15696	2597,3939,4509,4535,4537,4539,4540,4695,4698,4706,4709,4711,5223,7040,10632,50808	GAPDH,LDHA,ATP8,ND1,ND3,ND4L,ND5,NDUFA2,NDUFA5,NDUFAB1,NDUFB3,NDUFB5,PGAM1,TGFB1,ATP5MG,AK3	16/189
7_Member	GO Biological Processes	GO:0009199	ribonucleoside triphosphate metabolic process	-6.45902	-4.13869	2597,3939,4509,4535,4537,4539,4540,4695,4698,4706,4709,4711,5223,7040,10632,50808	GAPDH,LDHA,ATP8,ND1,ND3,ND4L,ND5,NDUFA2,NDUFA5,NDUFAB1,NDUFB3,NDUFB5,PGAM1,TGFB1,ATP5MG,AK3	16/190
7_Member	GO Cellular Components	GO:0005743	mitochondrial inner membrane	-6.41972	-4.10759	2537,4509,4512,4513,4514,4519,4535,4537,4539,4540,4695,4698,4706,4709,4711,7386,9553,10632,51117,54460,63931,79064,83943,83985,84709,116228,221154	IFI6,ATP8,COX1,COX2,COX3,CYTB,ND1,ND3,ND4L,ND5,NDUFA2,NDUFA5,NDUFAB1,NDUFB3,NDUFB5,UQCRFS1,MRPL33,ATP5MG,COQ4,MRPS21,MRPS14,TMEM223,IMMP2L,SPNS1,MGARP,COX20,MICU2	27/497
7_Member	GO Cellular Components	GO:0031966	mitochondrial membrane	-6.37881	-4.07072	2537,4509,4512,4513,4514,4519,4535,4537,4539,4540,4695,4698,4706,4709,4711,5339,7386,7416,7417,8473,9553,9804,9868,10632,51001,51117,54460,63931,65990,79064,83943,83985,84709,116228,221154	IFI6,ATP8,COX1,COX2,COX3,CYTB,ND1,ND3,ND4L,ND5,NDUFA2,NDUFA5,NDUFAB1,NDUFB3,NDUFB5,PLEC,UQCRFS1,VDAC1,VDAC2,OGT,MRPL33,TOMM20,TOMM70,ATP5MG,MTERF3,COQ4,MRPS21,MRPS14,ANTKMT,TMEM223,IMMP2L,SPNS1,MGARP,COX20,MICU2	35/762
7_Member	GO Molecular Functions	GO:0008137	NADH dehydrogenase (ubiquinone) activity	-6.2585	-3.9692	4535,4537,4539,4540,4695,4698,4709,4711	ND1,ND3,ND4L,ND5,NDUFA2,NDUFA5,NDUFB3,NDUFB5	8/41
7_Member	GO Molecular Functions	GO:0050136	NADH dehydrogenase (quinone) activity	-6.17353	-3.89271	4535,4537,4539,4540,4695,4698,4709,4711	ND1,ND3,ND4L,ND5,NDUFA2,NDUFA5,NDUFB3,NDUFB5	8/42
7_Member	GO Biological Processes	GO:0009141	nucleoside triphosphate metabolic process	-6.01609	-3.76094	2597,3939,4509,4535,4537,4539,4540,4695,4698,4706,4709,4711,5223,7040,10632,50808	GAPDH,LDHA,ATP8,ND1,ND3,ND4L,ND5,NDUFA2,NDUFA5,NDUFAB1,NDUFB3,NDUFB5,PGAM1,TGFB1,ATP5MG,AK3	16/205
7_Member	GO Molecular Functions	GO:0003954	NADH dehydrogenase activity	-6.01056	-3.75895	4535,4537,4539,4540,4695,4698,4709,4711	ND1,ND3,ND4L,ND5,NDUFA2,NDUFA5,NDUFB3,NDUFB5	8/44
7_Member	GO Molecular Functions	GO:0003955	NAD(P)H dehydrogenase (quinone) activity	-5.93234	-3.68425	4535,4537,4539,4540,4695,4698,4709,4711	ND1,ND3,ND4L,ND5,NDUFA2,NDUFA5,NDUFB3,NDUFB5	8/45
7_Member	GO Biological Processes	GO:0033108	mitochondrial respiratory chain complex assembly	-5.70932	-3.4784	4535,4540,4695,4698,4706,4709,4711,7386,79064,83943,116228	ND1,ND5,NDUFA2,NDUFA5,NDUFAB1,NDUFB3,NDUFB5,UQCRFS1,TMEM223,IMMP2L,COX20	11/101
7_Member	GO Molecular Functions	GO:0016655	oxidoreductase activity, acting on NAD(P)H, quinone or similar compound as acceptor	-5.12916	-2.96374	4535,4537,4539,4540,4695,4698,4709,4711	ND1,ND3,ND4L,ND5,NDUFA2,NDUFA5,NDUFB3,NDUFB5	8/57
7_Member	GO Biological Processes	GO:0009260	ribonucleotide biosynthetic process	-4.65633	-2.59476	4509,4535,4537,4539,4540,4695,4698,4706,4709,4711,7040,10632,50808,51727	ATP8,ND1,ND3,ND4L,ND5,NDUFA2,NDUFA5,NDUFAB1,NDUFB3,NDUFB5,TGFB1,ATP5MG,AK3,CMPK1	14/206
7_Member	GO Molecular Functions	GO:0016651	oxidoreductase activity, acting on NAD(P)H	-4.63552	-2.58841	1535,4535,4537,4539,4540,4695,4698,4709,4711	CYBA,ND1,ND3,ND4L,ND5,NDUFA2,NDUFA5,NDUFB3,NDUFB5	9/86
7_Member	GO Biological Processes	GO:0046390	ribose phosphate biosynthetic process	-4.49569	-2.46167	4509,4535,4537,4539,4540,4695,4698,4706,4709,4711,7040,10632,50808,51727	ATP8,ND1,ND3,ND4L,ND5,NDUFA2,NDUFA5,NDUFAB1,NDUFB3,NDUFB5,TGFB1,ATP5MG,AK3,CMPK1	14/213
7_Member	GO Biological Processes	GO:0007005	mitochondrion organization	-4.44119	-2.41774	2537,4535,4540,4695,4698,4706,4709,4711,5339,6240,7386,7417,8473,9804,9868,54463,79064,83943,116228,152926,282991	IFI6,ND1,ND5,NDUFA2,NDUFA5,NDUFAB1,NDUFB3,NDUFB5,PLEC,RRM1,UQCRFS1,VDAC2,OGT,TOMM20,TOMM70,RETREG1,TMEM223,IMMP2L,COX20,PPM1K,BLOC1S2	21/430
7_Member	GO Biological Processes	GO:0009152	purine ribonucleotide biosynthetic process	-4.37288	-2.36982	4509,4535,4537,4539,4540,4695,4698,4706,4709,4711,7040,10632,50808	ATP8,ND1,ND3,ND4L,ND5,NDUFA2,NDUFA5,NDUFAB1,NDUFB3,NDUFB5,TGFB1,ATP5MG,AK3	13/191
7_Member	GO Biological Processes	GO:1901137	carbohydrate derivative biosynthetic process	-4.0855	-2.14882	2589,4247,4507,4509,4535,4537,4539,4540,4695,4698,4706,4709,4711,6240,7040,7903,8473,10632,10678,11282,50808,51727,54187,58505,124583	GALNT1,MGAT2,MTAP,ATP8,ND1,ND3,ND4L,ND5,NDUFA2,NDUFA5,NDUFAB1,NDUFB3,NDUFB5,RRM1,TGFB1,ST8SIA4,OGT,ATP5MG,B3GNT2,MGAT4B,AK3,CMPK1,NANS,OSTC,CANT1	25/596
7_Member	GO Biological Processes	GO:0009165	nucleotide biosynthetic process	-4.03035	-2.1043	4509,4535,4537,4539,4540,4695,4698,4706,4709,4711,6240,7040,10632,50808,51727	ATP8,ND1,ND3,ND4L,ND5,NDUFA2,NDUFA5,NDUFAB1,NDUFB3,NDUFB5,RRM1,TGFB1,ATP5MG,AK3,CMPK1	15/265
7_Member	GO Biological Processes	GO:0010257	NADH dehydrogenase complex assembly	-4.02752	-2.1043	4535,4540,4695,4698,4706,4709,4711	ND1,ND5,NDUFA2,NDUFA5,NDUFAB1,NDUFB3,NDUFB5	7/60
7_Member	GO Biological Processes	GO:0032981	mitochondrial respiratory chain complex I assembly	-4.02752	-2.1043	4535,4540,4695,4698,4706,4709,4711	ND1,ND5,NDUFA2,NDUFA5,NDUFAB1,NDUFB3,NDUFB5	7/60
7_Member	GO Biological Processes	GO:0072522	purine-containing compound biosynthetic process	-4.01458	-2.09302	4507,4509,4535,4537,4539,4540,4695,4698,4706,4709,4711,7040,10632,50808	MTAP,ATP8,ND1,ND3,ND4L,ND5,NDUFA2,NDUFA5,NDUFAB1,NDUFB3,NDUFB5,TGFB1,ATP5MG,AK3	14/236
7_Member	GO Biological Processes	GO:1901293	nucleoside phosphate biosynthetic process	-3.99408	-2.07745	4509,4535,4537,4539,4540,4695,4698,4706,4709,4711,6240,7040,10632,50808,51727	ATP8,ND1,ND3,ND4L,ND5,NDUFA2,NDUFA5,NDUFAB1,NDUFB3,NDUFB5,RRM1,TGFB1,ATP5MG,AK3,CMPK1	15/267
7_Member	GO Biological Processes	GO:0006164	purine nucleotide biosynthetic process	-3.60118	-1.77155	4509,4535,4537,4539,4540,4695,4698,4706,4709,4711,7040,10632,50808	ATP8,ND1,ND3,ND4L,ND5,NDUFA2,NDUFA5,NDUFAB1,NDUFB3,NDUFB5,TGFB1,ATP5MG,AK3	13/228
7_Member	GO Biological Processes	GO:0009259	ribonucleotide metabolic process	-3.43369	-1.64203	2597,3939,4509,4535,4537,4539,4540,4695,4698,4706,4709,4711,5223,7040,10632,11165,50808,51727	GAPDH,LDHA,ATP8,ND1,ND3,ND4L,ND5,NDUFA2,NDUFA5,NDUFAB1,NDUFB3,NDUFB5,PGAM1,TGFB1,ATP5MG,NUDT3,AK3,CMPK1	18/402
7_Member	GO Biological Processes	GO:0009117	nucleotide metabolic process	-3.26669	-1.51743	2597,3939,4509,4535,4537,4539,4540,4695,4698,4706,4709,4711,5223,6240,7040,10632,11165,25796,50808,51251,51727	GAPDH,LDHA,ATP8,ND1,ND3,ND4L,ND5,NDUFA2,NDUFA5,NDUFAB1,NDUFB3,NDUFB5,PGAM1,RRM1,TGFB1,ATP5MG,NUDT3,PGLS,AK3,NT5C3A,CMPK1	21/524
7_Member	GO Biological Processes	GO:0055086	nucleobase-containing small molecule metabolic process	-3.26566	-1.51743	2597,3939,4507,4509,4535,4537,4539,4540,4695,4698,4706,4709,4711,5223,6240,7040,10632,11165,25796,50808,51251,51727,54187	GAPDH,LDHA,MTAP,ATP8,ND1,ND3,ND4L,ND5,NDUFA2,NDUFA5,NDUFAB1,NDUFB3,NDUFB5,PGAM1,RRM1,TGFB1,ATP5MG,NUDT3,PGLS,AK3,NT5C3A,CMPK1,NANS	23/599
7_Member	GO Biological Processes	GO:0019693	ribose phosphate metabolic process	-3.25912	-1.5153	2597,3939,4509,4535,4537,4539,4540,4695,4698,4706,4709,4711,5223,7040,10632,11165,50808,51727	GAPDH,LDHA,ATP8,ND1,ND3,ND4L,ND5,NDUFA2,NDUFA5,NDUFAB1,NDUFB3,NDUFB5,PGAM1,TGFB1,ATP5MG,NUDT3,AK3,CMPK1	18/416
7_Member	GO Biological Processes	GO:0009150	purine ribonucleotide metabolic process	-3.24516	-1.51211	2597,3939,4509,4535,4537,4539,4540,4695,4698,4706,4709,4711,5223,7040,10632,11165,50808	GAPDH,LDHA,ATP8,ND1,ND3,ND4L,ND5,NDUFA2,NDUFA5,NDUFAB1,NDUFB3,NDUFB5,PGAM1,TGFB1,ATP5MG,NUDT3,AK3	17/382
7_Member	GO Biological Processes	GO:0006753	nucleoside phosphate metabolic process	-3.18252	-1.46218	2597,3939,4509,4535,4537,4539,4540,4695,4698,4706,4709,4711,5223,6240,7040,10632,11165,25796,50808,51251,51727	GAPDH,LDHA,ATP8,ND1,ND3,ND4L,ND5,NDUFA2,NDUFA5,NDUFAB1,NDUFB3,NDUFB5,PGAM1,RRM1,TGFB1,ATP5MG,NUDT3,PGLS,AK3,NT5C3A,CMPK1	21/532
7_Member	GO Molecular Functions	GO:0022804	active transmembrane transporter activity	-2.82967	-1.20416	4512,4513,4514,4519,4535,4537,4539,4540,4695,4698,4709,4711,7386,8273,8992,9804,10396,79901	COX1,COX2,COX3,CYTB,ND1,ND3,ND4L,ND5,NDUFA2,NDUFA5,NDUFB3,NDUFB5,UQCRFS1,SLC10A3,ATP6V0E1,TOMM20,ATP8A1,CYBRD1	18/454
7_Member	GO Biological Processes	GO:0072521	purine-containing compound metabolic process	-2.82444	-1.2006	2597,3939,4507,4509,4535,4537,4539,4540,4695,4698,4706,4709,4711,5223,7040,10632,11165,25796,50808	GAPDH,LDHA,MTAP,ATP8,ND1,ND3,ND4L,ND5,NDUFA2,NDUFA5,NDUFAB1,NDUFB3,NDUFB5,PGAM1,TGFB1,ATP5MG,NUDT3,PGLS,AK3	19/492
7_Member	GO Biological Processes	GO:0006163	purine nucleotide metabolic process	-2.73658	-1.14014	2597,3939,4509,4535,4537,4539,4540,4695,4698,4706,4709,4711,5223,7040,10632,11165,25796,50808	GAPDH,LDHA,ATP8,ND1,ND3,ND4L,ND5,NDUFA2,NDUFA5,NDUFAB1,NDUFB3,NDUFB5,PGAM1,TGFB1,ATP5MG,NUDT3,PGLS,AK3	18/463
7_Member	GO Cellular Components	GO:1990351	transporter complex	-2.66628	-1.08594	3738,4512,4519,4535,4537,4539,4540,4695,4698,4706,4709,4711,7386,9196,10142,10396,84876,221154	KCNA3,COX1,CYTB,ND1,ND3,ND4L,ND5,NDUFA2,NDUFA5,NDUFAB1,NDUFB3,NDUFB5,UQCRFS1,KCNAB3,AKAP9,ATP8A1,ORAI1,MICU2	18/470
7_Member	GO Cellular Components	GO:1902495	transmembrane transporter complex	-2.55765	-1.01201	3738,4512,4519,4535,4537,4539,4540,4695,4698,4706,4709,4711,7386,9196,10142,84876,221154	KCNA3,COX1,CYTB,ND1,ND3,ND4L,ND5,NDUFA2,NDUFA5,NDUFAB1,NDUFB3,NDUFB5,UQCRFS1,KCNAB3,AKAP9,ORAI1,MICU2	17/443
7_Member	GO Molecular Functions	GO:0016491	oxidoreductase activity	-2.47497	-0.949519	1535,2597,2923,3939,4512,4513,4514,4519,4535,4537,4539,4540,4695,4698,4709,4711,5052,5860,6240,7386,9196,10549,79901,143686	CYBA,GAPDH,PDIA3,LDHA,COX1,COX2,COX3,CYTB,ND1,ND3,ND4L,ND5,NDUFA2,NDUFA5,NDUFB3,NDUFB5,PRDX1,QDPR,RRM1,UQCRFS1,KCNAB3,PRDX4,CYBRD1,SESN3	24/731
7_Member	GO Biological Processes	GO:0090407	organophosphate biosynthetic process	-2.01428	-0.622057	4509,4535,4537,4539,4540,4695,4698,4706,4709,4711,6240,7040,8525,8651,10632,50808,51727,94101	ATP8,ND1,ND3,ND4L,ND5,NDUFA2,NDUFA5,NDUFAB1,NDUFB3,NDUFB5,RRM1,TGFB1,DGKZ,SOCS1,ATP5MG,AK3,CMPK1,ORMDL1	18/545
8_Summary	GO Cellular Components	GO:0035770	ribonucleoprotein granule	-9.82365	-6.80436	1025,3191,4904,5093,5879,5976,6637,7073,7150,7706,8651,9931,23112,23318,23435,25804,26019,27327,54464,55337,57532,167227,192670,284131,602,708,811,2597,4116,5036,5223,5610,8473,8667,10128,10399,10767,29081,29095,92196,94101,116496	CDK9,HNRNPL,YBX1,PCBP1,RAC1,UPF1,SNRPG,TIAL1,TOP1,TRIM25,SOCS1,HELZ,TNRC6B,TUT4,TARDBP,LSM4,UPF2,TNRC6A,XRN1,SHFL,NUFIP2,DCP2,AGO4,ENDOV,BCL3,C1QBP,CALR,GAPDH,MAGOH,PA2G4,PGAM1,EIF2AK2,OGT,EIF3H,LRPPRC,RACK1,HBS1L,METTL5,ORMDL2,DAPL1,ORMDL1,NIBAN1	42/-
8_Member	GO Cellular Components	GO:0035770	ribonucleoprotein granule	-9.82365	-6.80436	1025,3191,4904,5093,5879,5976,6637,7073,7150,7706,8651,9931,23112,23318,23435,25804,26019,27327,54464,55337,57532,167227,192670,284131	CDK9,HNRNPL,YBX1,PCBP1,RAC1,UPF1,SNRPG,TIAL1,TOP1,TRIM25,SOCS1,HELZ,TNRC6B,TUT4,TARDBP,LSM4,UPF2,TNRC6A,XRN1,SHFL,NUFIP2,DCP2,AGO4,ENDOV	24/271
8_Member	GO Cellular Components	GO:0036464	cytoplasmic ribonucleoprotein granule	-9.63137	-6.65159	1025,4904,5093,5879,5976,6637,7073,7150,7706,8651,9931,23112,23318,23435,25804,26019,27327,54464,55337,57532,167227,192670,284131	CDK9,YBX1,PCBP1,RAC1,UPF1,SNRPG,TIAL1,TOP1,TRIM25,SOCS1,HELZ,TNRC6B,TUT4,TARDBP,LSM4,UPF2,TNRC6A,XRN1,SHFL,NUFIP2,DCP2,AGO4,ENDOV	23/254
8_Member	GO Biological Processes	GO:0034248	regulation of amide metabolic process	-5.23013	-3.04629	602,708,811,2597,4116,4904,5036,5223,5610,5976,8473,8667,10128,10399,10767,23112,27327,29081,29095,54464,55337,92196,94101,116496,192670	BCL3,C1QBP,CALR,GAPDH,MAGOH,YBX1,PA2G4,PGAM1,EIF2AK2,UPF1,OGT,EIF3H,LRPPRC,RACK1,HBS1L,TNRC6B,TNRC6A,METTL5,ORMDL2,XRN1,SHFL,DAPL1,ORMDL1,NIBAN1,AGO4	25/508
8_Member	GO Cellular Components	GO:0000932	P-body	-4.91061	-2.80067	4904,5976,7150,23112,25804,27327,54464,55337,167227,192670	YBX1,UPF1,TOP1,TNRC6B,LSM4,TNRC6A,XRN1,SHFL,DCP2,AGO4	10/100
8_Member	GO Biological Processes	GO:0006417	regulation of translation	-4.77975	-2.69351	602,708,811,2597,4116,4904,5036,5610,5976,8473,8667,10128,10399,10767,23112,27327,29081,54464,55337,92196,116496,192670	BCL3,C1QBP,CALR,GAPDH,MAGOH,YBX1,PA2G4,EIF2AK2,UPF1,OGT,EIF3H,LRPPRC,RACK1,HBS1L,TNRC6B,TNRC6A,METTL5,XRN1,SHFL,DAPL1,NIBAN1,AGO4	22/440
8_Member	GO Biological Processes	GO:0034249	negative regulation of amide metabolic process	-3.52817	-1.72447	811,2597,4904,5610,10399,23112,27327,29095,54464,55337,92196,94101,192670	CALR,GAPDH,YBX1,EIF2AK2,RACK1,TNRC6B,TNRC6A,ORMDL2,XRN1,SHFL,DAPL1,ORMDL1,AGO4	13/232
8_Member	GO Biological Processes	GO:0017148	negative regulation of translation	-2.95347	-1.29138	811,2597,4904,5610,10399,23112,27327,54464,55337,92196,192670	CALR,GAPDH,YBX1,EIF2AK2,RACK1,TNRC6B,TNRC6A,XRN1,SHFL,DAPL1,AGO4	11/203
9_Summary	GO Biological Processes	GO:0002831	regulation of response to biotic stimulus	-9.5331	-6.60656	103,708,1398,1535,2672,2874,3654,3665,3902,4332,4792,4938,5610,5771,7040,7376,7706,8815,9261,9683,9868,10432,27086,50943,51191,51752,54625,54765,55122,55269,55914,90268,114836,811,975,1233,2113,2693,3572,3603,5879,6351,6375,7114,7852,9173,79647,868,915,916,973,3937,5588,7917,22890,51111,5371,10521,10728,23558,51389	ADAR,C1QBP,CRK,CYBA,GFI1,GPS2,IRAK1,IRF7,LAG3,MNDA,NFKBIA,OAS1,EIF2AK2,PTPN2,TGFB1,NR1H2,TRIM25,BANF1,MAPKAPK2,N4BP1,TOMM70,RBM14,FOXP1,FOXP3,HERC5,ERAP1,PARP14,TRIM44,AKIRIN2,PSPC1,ERBIN,OTULIN,SLAMF6,CALR,CD81,CCR4,ETS1,GHSR,IL6ST,IL16,RAC1,CCL4,XCL1,TMSB4X,CXCR4,IL1RL1,AKIRIN1,CBLB,CD3D,CD3E,CD79A,LCP2,PRKCQ,BAG6,ZBTB1,KMT5B,PML,DDX17,PTGES3,WBP2,RWDD1	61/-
9_Member	GO Biological Processes	GO:0002831	regulation of response to biotic stimulus	-9.5331	-6.60656	103,708,1398,1535,2672,2874,3654,3665,3902,4332,4792,4938,5610,5771,7040,7376,7706,8815,9261,9683,9868,10432,27086,50943,51191,51752,54625,54765,55122,55269,55914,90268,114836	ADAR,C1QBP,CRK,CYBA,GFI1,GPS2,IRAK1,IRF7,LAG3,MNDA,NFKBIA,OAS1,EIF2AK2,PTPN2,TGFB1,NR1H2,TRIM25,BANF1,MAPKAPK2,N4BP1,TOMM70,RBM14,FOXP1,FOXP3,HERC5,ERAP1,PARP14,TRIM44,AKIRIN2,PSPC1,ERBIN,OTULIN,SLAMF6	33/513
9_Member	GO Biological Processes	GO:0045088	regulation of innate immune response	-8.9598	-6.22172	103,708,1398,1535,2672,2874,3654,3665,3902,4332,4792,4938,5610,5771,7040,7376,7706,8815,9261,9683,9868,10432,51752,54625,55122,55269,55914,90268,114836	ADAR,C1QBP,CRK,CYBA,GFI1,GPS2,IRAK1,IRF7,LAG3,MNDA,NFKBIA,OAS1,EIF2AK2,PTPN2,TGFB1,NR1H2,TRIM25,BANF1,MAPKAPK2,N4BP1,TOMM70,RBM14,ERAP1,PARP14,AKIRIN2,PSPC1,ERBIN,OTULIN,SLAMF6	29/428
9_Member	GO Biological Processes	GO:0032103	positive regulation of response to external stimulus	-7.51989	-5.0417	708,811,975,1233,1535,2113,2693,3572,3603,3654,3665,3902,4332,4792,4938,5879,6351,6375,7040,7114,7706,7852,9173,9261,9868,10432,55122,55269,79647,90268,114836	C1QBP,CALR,CD81,CCR4,CYBA,ETS1,GHSR,IL6ST,IL16,IRAK1,IRF7,LAG3,MNDA,NFKBIA,OAS1,RAC1,CCL4,XCL1,TGFB1,TMSB4X,TRIM25,CXCR4,IL1RL1,MAPKAPK2,TOMM70,RBM14,AKIRIN2,PSPC1,AKIRIN1,OTULIN,SLAMF6	31/557
9_Member	GO Biological Processes	GO:0050778	positive regulation of immune response	-6.0826	-3.80928	708,868,915,916,973,975,1535,3572,3654,3665,3902,3937,4332,4792,4938,5588,6375,7040,7706,7917,9261,9868,10432,22890,27086,50943,51111,55122,55269,90268,114836	C1QBP,CBLB,CD3D,CD3E,CD79A,CD81,CYBA,IL6ST,IRAK1,IRF7,LAG3,LCP2,MNDA,NFKBIA,OAS1,PRKCQ,XCL1,TGFB1,TRIM25,BAG6,MAPKAPK2,TOMM70,RBM14,ZBTB1,FOXP1,FOXP3,KMT5B,AKIRIN2,PSPC1,OTULIN,SLAMF6	31/648
9_Member	GO Biological Processes	GO:0031349	positive regulation of defense response	-4.62019	-2.57534	975,1535,2113,3572,3603,3654,3665,3902,4332,4792,4938,7040,7706,9173,9261,9868,10432,55122,55269,90268,114836	CD81,CYBA,ETS1,IL6ST,IL16,IRAK1,IRF7,LAG3,MNDA,NFKBIA,OAS1,TGFB1,TRIM25,IL1RL1,MAPKAPK2,TOMM70,RBM14,AKIRIN2,PSPC1,OTULIN,SLAMF6	21/418
9_Member	GO Biological Processes	GO:0030522	intracellular receptor signaling pathway	-4.4927	-2.46082	811,3654,3665,4792,4938,5371,7376,7706,10521,10728,23558,51389,90268	CALR,IRAK1,IRF7,NFKBIA,OAS1,PML,NR1H2,TRIM25,DDX17,PTGES3,WBP2,RWDD1,OTULIN	13/186
9_Member	GO Biological Processes	GO:0002253	activation of immune response	-4.20969	-2.25379	708,868,915,916,973,3654,3665,3937,4332,4792,4938,7706,7917,9261,9868,10432,50943,55269,90268	C1QBP,CBLB,CD3D,CD3E,CD79A,IRAK1,IRF7,LCP2,MNDA,NFKBIA,OAS1,TRIM25,BAG6,MAPKAPK2,TOMM70,RBM14,FOXP3,PSPC1,OTULIN	19/380
9_Member	GO Biological Processes	GO:0045089	positive regulation of innate immune response	-3.81836	-1.94074	1535,3654,3665,3902,4332,4792,4938,7706,9261,9868,10432,55122,55269,90268,114836	CYBA,IRAK1,IRF7,LAG3,MNDA,NFKBIA,OAS1,TRIM25,MAPKAPK2,TOMM70,RBM14,AKIRIN2,PSPC1,OTULIN,SLAMF6	15/277
9_Member	GO Biological Processes	GO:0002218	activation of innate immune response	-3.75677	-1.88655	3654,3665,4332,4792,4938,7706,9261,9868,10432,55269,90268	IRAK1,IRF7,MNDA,NFKBIA,OAS1,TRIM25,MAPKAPK2,TOMM70,RBM14,PSPC1,OTULIN	11/163
9_Member	GO Biological Processes	GO:0002833	positive regulation of response to biotic stimulus	-3.3866	-1.60618	1535,3654,3665,3902,4332,4792,4938,7706,9261,9868,10432,55122,55269,90268,114836	CYBA,IRAK1,IRF7,LAG3,MNDA,NFKBIA,OAS1,TRIM25,MAPKAPK2,TOMM70,RBM14,AKIRIN2,PSPC1,OTULIN,SLAMF6	15/304
9_Member	GO Biological Processes	GO:0002764	immune response-regulating signaling pathway	-3.25181	-1.51236	868,915,916,973,3654,3665,3937,4332,4792,4938,5588,7706,7917,9261,50943,90268	CBLB,CD3D,CD3E,CD79A,IRAK1,IRF7,LCP2,MNDA,NFKBIA,OAS1,PRKCQ,TRIM25,BAG6,MAPKAPK2,FOXP3,OTULIN	16/347
9_Member	GO Biological Processes	GO:0002757	immune response-activating signaling pathway	-3.24081	-1.50889	868,915,916,973,3654,3665,3937,4332,4792,4938,7706,7917,9261,50943,90268	CBLB,CD3D,CD3E,CD79A,IRAK1,IRF7,LCP2,MNDA,NFKBIA,OAS1,TRIM25,BAG6,MAPKAPK2,FOXP3,OTULIN	15/314
9_Member	GO Biological Processes	GO:0002753	cytoplasmic pattern recognition receptor signaling pathway	-2.97527	-1.30214	3654,3665,4792,4938,7706,90268	IRAK1,IRF7,NFKBIA,OAS1,TRIM25,OTULIN	6/65
9_Member	GO Biological Processes	GO:0002768	immune response-regulating cell surface receptor signaling pathway	-2.39816	-0.891801	868,915,916,973,3654,3937,4332,4792,4938,5588,7917,50943	CBLB,CD3D,CD3E,CD79A,IRAK1,LCP2,MNDA,NFKBIA,OAS1,PRKCQ,BAG6,FOXP3	12/274
9_Member	GO Biological Processes	GO:0002429	immune response-activating cell surface receptor signaling pathway	-2.34771	-0.85439	868,915,916,973,3654,3937,4332,4792,4938,7917,50943	CBLB,CD3D,CD3E,CD79A,IRAK1,LCP2,MNDA,NFKBIA,OAS1,BAG6,FOXP3	11/243
9_Member	GO Biological Processes	GO:0002221	pattern recognition receptor signaling pathway	-2.2952	-0.812839	3654,3665,4792,4938,7706,9261,90268	IRAK1,IRF7,NFKBIA,OAS1,TRIM25,MAPKAPK2,OTULIN	7/117
9_Member	GO Biological Processes	GO:0050851	antigen receptor-mediated signaling pathway	-2.11829	-0.689045	868,915,916,973,3937,4332,4792,50943	CBLB,CD3D,CD3E,CD79A,LCP2,MNDA,NFKBIA,FOXP3	8/158
10_Summary	GO Biological Processes	GO:0071345	cellular response to cytokine stimulus	-9.24378	-6.43375	1025,1233,1958,2353,2597,2923,3454,3460,3559,3572,3654,3665,4332,4599,4792,4904,4938,4939,5371,5887,5976,6351,6375,6428,6432,7114,7293,7706,7852,8651,9173,10096,10519,10663,10678,10725,27086,50615,54469,55914,811,914,915,916,973,3604,3902,114836,1173,1915,2771,2782,5996,84687,282991	CDK9,CCR4,EGR1,FOS,GAPDH,PDIA3,IFNAR1,IFNGR2,IL2RA,IL6ST,IRAK1,IRF7,MNDA,MX1,NFKBIA,YBX1,OAS1,OAS2,PML,RAD23B,UPF1,CCL4,XCL1,SRSF3,SRSF7,TMSB4X,TNFRSF4,TRIM25,CXCR4,SOCS1,IL1RL1,ACTR3,CIB1,CXCR6,B3GNT2,NFAT5,FOXP1,IL21R,ZFAND6,ERBIN,CALR,CD2,CD3D,CD3E,CD79A,TNFRSF9,LAG3,SLAMF6,AP2M1,EEF1A1,GNAI2,GNB1,RGS1,PPP1R9B,BLOC1S2	55/-
10_Member	GO Biological Processes	GO:0071345	cellular response to cytokine stimulus	-9.24378	-6.43375	1025,1233,1958,2353,2597,2923,3454,3460,3559,3572,3654,3665,4332,4599,4792,4904,4938,4939,5371,5887,5976,6351,6375,6428,6432,7114,7293,7706,7852,8651,9173,10096,10519,10663,10678,10725,27086,50615,54469,55914	CDK9,CCR4,EGR1,FOS,GAPDH,PDIA3,IFNAR1,IFNGR2,IL2RA,IL6ST,IRAK1,IRF7,MNDA,MX1,NFKBIA,YBX1,OAS1,OAS2,PML,RAD23B,UPF1,CCL4,XCL1,SRSF3,SRSF7,TMSB4X,TNFRSF4,TRIM25,CXCR4,SOCS1,IL1RL1,ACTR3,CIB1,CXCR6,B3GNT2,NFAT5,FOXP1,IL21R,ZFAND6,ERBIN	40/736
10_Member	GO Biological Processes	GO:0019221	cytokine-mediated signaling pathway	-5.73374	-3.49944	1233,1958,3454,3460,3559,3572,3654,3665,4599,4792,4938,4939,6351,6375,7114,7293,7852,8651,9173,10519,10663,50615	CCR4,EGR1,IFNAR1,IFNGR2,IL2RA,IL6ST,IRAK1,IRF7,MX1,NFKBIA,OAS1,OAS2,CCL4,XCL1,TMSB4X,TNFRSF4,CXCR4,SOCS1,IL1RL1,CIB1,CXCR6,IL21R	22/383
10_Member	GO Molecular Functions	GO:0004896	cytokine receptor activity	-4.25358	-2.28314	1233,3454,3460,3559,3572,7852,9173,10663,50615	CCR4,IFNAR1,IFNGR2,IL2RA,IL6ST,CXCR4,IL1RL1,CXCR6,IL21R	9/96
10_Member	GO Molecular Functions	GO:0140375	immune receptor activity	-2.79391	-1.17667	1233,3454,3460,3559,3572,7852,9173,10663,50615	CCR4,IFNAR1,IFNGR2,IL2RA,IL6ST,CXCR4,IL1RL1,CXCR6,IL21R	9/151
10_Member	GO Cellular Components	GO:0009897	external side of plasma membrane	-2.56169	-1.01397	811,914,915,916,973,1233,3559,3572,3604,3902,7293,7852,9173,10663,50615,114836	CALR,CD2,CD3D,CD3E,CD79A,CCR4,IL2RA,IL6ST,TNFRSF9,LAG3,TNFRSF4,CXCR4,IL1RL1,CXCR6,IL21R,SLAMF6	16/405
10_Member	GO Cellular Components	GO:0098552	side of membrane	-2.19171	-0.737553	811,914,915,916,973,1173,1233,1915,2771,2782,3559,3572,3604,3902,5996,7293,7852,9173,10663,50615,84687,114836,282991	CALR,CD2,CD3D,CD3E,CD79A,AP2M1,CCR4,EEF1A1,GNAI2,GNB1,IL2RA,IL6ST,TNFRSF9,LAG3,RGS1,TNFRSF4,CXCR4,IL1RL1,CXCR6,IL21R,PPP1R9B,SLAMF6,BLOC1S2	23/729
11_Summary	GO Biological Processes	GO:0032446	protein modification by small protein conjugation	-9.13891	-6.3537	868,1642,4850,5371,5903,6923,7322,7706,8452,8651,8924,9039,9040,10155,10273,10399,10422,10920,23077,23291,25831,25897,27338,29116,51138,51191,51564,54765,55585,57092,79596,79754,80067,90268,92305,149603,223082,254225,389898,811,5527,5682,5686,5698,5710,5714,5887,7184,7917,23318,27243,51009,55122,84961,3001,10434,81926,10336,6342,6881,8520	CBLB,DDB1,CNOT4,PML,RANBP2,ELOB,UBE2D2,TRIM25,CUL3,SOCS1,HERC2,UBA3,UBE2M,TRIM28,STUB1,RACK1,UBAC1,COPS8,MYCBP2,FBXW11,HECTD1,RNF19A,UBE2S,MYLIP,COPS4,HERC5,HDAC7,TRIM44,UBE2Q1,PCNP,OBI1,ASB13,DCAF17,OTULIN,TMEM129,RNF187,ZNRF2,RNF169,UBE2NL,CALR,PPP2R5C,PSMA1,PSMA5,PSMB9,PSMD4,PSMD8,RAD23B,HSP90B1,BAG6,TUT4,CHMP2A,DERL2,AKIRIN2,FBXL20,GZMA,LYPLA1,ABHD17A,PCGF3,SCP2,TAF10,HAT1	61/-
11_Member	GO Biological Processes	GO:0032446	protein modification by small protein conjugation	-9.13891	-6.3537	868,1642,4850,5371,5903,6923,7322,7706,8452,8651,8924,9039,9040,10155,10273,10399,10422,10920,23077,23291,25831,25897,27338,29116,51138,51191,51564,54765,55585,57092,79596,79754,80067,90268,92305,149603,223082,254225,389898	CBLB,DDB1,CNOT4,PML,RANBP2,ELOB,UBE2D2,TRIM25,CUL3,SOCS1,HERC2,UBA3,UBE2M,TRIM28,STUB1,RACK1,UBAC1,COPS8,MYCBP2,FBXW11,HECTD1,RNF19A,UBE2S,MYLIP,COPS4,HERC5,HDAC7,TRIM44,UBE2Q1,PCNP,OBI1,ASB13,DCAF17,OTULIN,TMEM129,RNF187,ZNRF2,RNF169,UBE2NL	39/711
11_Member	GO Biological Processes	GO:0043632	modification-dependent macromolecule catabolic process	-8.74922	-6.09606	811,1642,4850,5371,5527,5682,5686,5698,5710,5714,5887,7184,7322,7706,7917,8452,8924,10273,23291,23318,25831,25897,27243,27338,29116,51009,51191,55122,57092,84961,92305,149603,223082	CALR,DDB1,CNOT4,PML,PPP2R5C,PSMA1,PSMA5,PSMB9,PSMD4,PSMD8,RAD23B,HSP90B1,UBE2D2,TRIM25,BAG6,CUL3,HERC2,STUB1,FBXW11,TUT4,HECTD1,RNF19A,CHMP2A,UBE2S,MYLIP,DERL2,HERC5,AKIRIN2,PCNP,FBXL20,TMEM129,RNF187,ZNRF2	33/551
11_Member	GO Biological Processes	GO:0043161	proteasome-mediated ubiquitin-dependent protein catabolic process	-8.74738	-6.09606	811,1642,5371,5527,5682,5686,5698,5710,5714,5887,7184,7706,7917,8452,8924,10273,23291,25831,27338,51009,55122,57092,84961,92305,149603,223082	CALR,DDB1,PML,PPP2R5C,PSMA1,PSMA5,PSMB9,PSMD4,PSMD8,RAD23B,HSP90B1,TRIM25,BAG6,CUL3,HERC2,STUB1,FBXW11,HECTD1,UBE2S,DERL2,AKIRIN2,PCNP,FBXL20,TMEM129,RNF187,ZNRF2	26/357
11_Member	GO Biological Processes	GO:0006511	ubiquitin-dependent protein catabolic process	-8.5862	-5.97708	811,1642,4850,5371,5527,5682,5686,5698,5710,5714,5887,7184,7322,7706,7917,8452,8924,10273,23291,25831,25897,27243,27338,29116,51009,51191,55122,57092,84961,92305,149603,223082	CALR,DDB1,CNOT4,PML,PPP2R5C,PSMA1,PSMA5,PSMB9,PSMD4,PSMD8,RAD23B,HSP90B1,UBE2D2,TRIM25,BAG6,CUL3,HERC2,STUB1,FBXW11,HECTD1,RNF19A,CHMP2A,UBE2S,MYLIP,DERL2,HERC5,AKIRIN2,PCNP,FBXL20,TMEM129,RNF187,ZNRF2	32/530
11_Member	GO Biological Processes	GO:0019941	modification-dependent protein catabolic process	-8.3903	-5.81221	811,1642,4850,5371,5527,5682,5686,5698,5710,5714,5887,7184,7322,7706,7917,8452,8924,10273,23291,25831,25897,27243,27338,29116,51009,51191,55122,57092,84961,92305,149603,223082	CALR,DDB1,CNOT4,PML,PPP2R5C,PSMA1,PSMA5,PSMB9,PSMD4,PSMD8,RAD23B,HSP90B1,UBE2D2,TRIM25,BAG6,CUL3,HERC2,STUB1,FBXW11,HECTD1,RNF19A,CHMP2A,UBE2S,MYLIP,DERL2,HERC5,AKIRIN2,PCNP,FBXL20,TMEM129,RNF187,ZNRF2	32/540
11_Member	GO Biological Processes	GO:0010498	proteasomal protein catabolic process	-8.04223	-5.52026	811,1642,5371,5527,5682,5686,5698,5710,5714,5887,7184,7706,7917,8452,8924,10273,23291,25831,27338,51009,55122,57092,84961,92305,149603,223082	CALR,DDB1,PML,PPP2R5C,PSMA1,PSMA5,PSMB9,PSMD4,PSMD8,RAD23B,HSP90B1,TRIM25,BAG6,CUL3,HERC2,STUB1,FBXW11,HECTD1,UBE2S,DERL2,AKIRIN2,PCNP,FBXL20,TMEM129,RNF187,ZNRF2	26/386
11_Member	GO Biological Processes	GO:0051603	proteolysis involved in protein catabolic process	-7.87909	-5.37009	811,1642,3001,4850,5371,5527,5682,5686,5698,5710,5714,5887,7184,7322,7706,7917,8452,8924,10273,23291,25831,25897,27243,27338,29116,51009,51191,55122,57092,84961,92305,149603,223082	CALR,DDB1,GZMA,CNOT4,PML,PPP2R5C,PSMA1,PSMA5,PSMB9,PSMD4,PSMD8,RAD23B,HSP90B1,UBE2D2,TRIM25,BAG6,CUL3,HERC2,STUB1,FBXW11,HECTD1,RNF19A,CHMP2A,UBE2S,MYLIP,DERL2,HERC5,AKIRIN2,PCNP,FBXL20,TMEM129,RNF187,ZNRF2	33/598
11_Member	GO Biological Processes	GO:0030163	protein catabolic process	-7.59916	-5.1089	811,868,1642,3001,4850,5371,5527,5682,5686,5698,5710,5714,5887,7184,7322,7706,7917,8452,8924,10273,10434,23291,25831,25897,27243,27338,29116,51009,51191,55122,57092,81926,84961,92305,149603,223082	CALR,CBLB,DDB1,GZMA,CNOT4,PML,PPP2R5C,PSMA1,PSMA5,PSMB9,PSMD4,PSMD8,RAD23B,HSP90B1,UBE2D2,TRIM25,BAG6,CUL3,HERC2,STUB1,LYPLA1,FBXW11,HECTD1,RNF19A,CHMP2A,UBE2S,MYLIP,DERL2,HERC5,AKIRIN2,PCNP,ABHD17A,FBXL20,TMEM129,RNF187,ZNRF2	36/710
11_Member	GO Molecular Functions	GO:0019787	ubiquitin-like protein transferase activity	-7.27134	-4.82745	868,4850,5371,5903,7322,7706,8452,8924,9039,9040,10155,10273,10336,23077,25831,25897,27338,29116,51191,51564,54765,55585,79596,92305,149603,223082,254225,389898	CBLB,CNOT4,PML,RANBP2,UBE2D2,TRIM25,CUL3,HERC2,UBA3,UBE2M,TRIM28,STUB1,PCGF3,MYCBP2,HECTD1,RNF19A,UBE2S,MYLIP,HERC5,HDAC7,TRIM44,UBE2Q1,OBI1,TMEM129,RNF187,ZNRF2,RNF169,UBE2NL	28/480
11_Member	GO Molecular Functions	GO:0016755	aminoacyltransferase activity	-6.95785	-4.56573	868,4850,5371,5903,7322,7706,8452,8924,9039,9040,10155,10273,10336,23077,25831,25897,27338,29116,51191,51564,54765,55585,79596,92305,149603,223082,254225,389898	CBLB,CNOT4,PML,RANBP2,UBE2D2,TRIM25,CUL3,HERC2,UBA3,UBE2M,TRIM28,STUB1,PCGF3,MYCBP2,HECTD1,RNF19A,UBE2S,MYLIP,HERC5,HDAC7,TRIM44,UBE2Q1,OBI1,TMEM129,RNF187,ZNRF2,RNF169,UBE2NL	28/497
11_Member	GO Biological Processes	GO:0016567	protein ubiquitination	-6.29795	-3.99783	868,1642,4850,6923,7322,7706,8452,8651,8924,10273,10399,10422,23077,23291,25831,25897,27338,29116,51191,54765,55585,57092,79596,79754,80067,90268,92305,149603,223082,254225,389898	CBLB,DDB1,CNOT4,ELOB,UBE2D2,TRIM25,CUL3,SOCS1,HERC2,STUB1,RACK1,UBAC1,MYCBP2,FBXW11,HECTD1,RNF19A,UBE2S,MYLIP,HERC5,TRIM44,UBE2Q1,PCNP,OBI1,ASB13,DCAF17,OTULIN,TMEM129,RNF187,ZNRF2,RNF169,UBE2NL	31/633
11_Member	GO Molecular Functions	GO:0004842	ubiquitin-protein transferase activity	-5.65163	-3.42739	868,4850,7322,7706,8452,8924,9040,10155,10273,10336,23077,25831,25897,27338,29116,51191,54765,55585,79596,92305,149603,223082,254225,389898	CBLB,CNOT4,UBE2D2,TRIM25,CUL3,HERC2,UBE2M,TRIM28,STUB1,PCGF3,MYCBP2,HECTD1,RNF19A,UBE2S,MYLIP,HERC5,TRIM44,UBE2Q1,OBI1,TMEM129,RNF187,ZNRF2,RNF169,UBE2NL	24/449
11_Member	GO Molecular Functions	GO:0016746	acyltransferase activity	-5.04211	-2.8965	868,4850,5371,5903,6342,6881,7322,7706,8452,8520,8924,9039,9040,10155,10273,10336,23077,25831,25897,27338,29116,51191,51564,54765,55585,79596,92305,149603,223082,254225,389898	CBLB,CNOT4,PML,RANBP2,SCP2,TAF10,UBE2D2,TRIM25,CUL3,HAT1,HERC2,UBA3,UBE2M,TRIM28,STUB1,PCGF3,MYCBP2,HECTD1,RNF19A,UBE2S,MYLIP,HERC5,HDAC7,TRIM44,UBE2Q1,OBI1,TMEM129,RNF187,ZNRF2,RNF169,UBE2NL	31/729
11_Member	GO Molecular Functions	GO:0061659	ubiquitin-like protein ligase activity	-3.8708	-1.98107	868,5371,5903,7322,7706,8452,8924,10155,10273,10336,23077,25831,25897,29116,51191,54765,92305,223082	CBLB,PML,RANBP2,UBE2D2,TRIM25,CUL3,HERC2,TRIM28,STUB1,PCGF3,MYCBP2,HECTD1,RNF19A,MYLIP,HERC5,TRIM44,TMEM129,ZNRF2	18/370
11_Member	GO Biological Processes	GO:0000209	protein polyubiquitination	-3.84362	-1.95695	7322,7706,8452,10273,23077,23291,25831,25897,27338,55585,92305,149603,223082,389898	UBE2D2,TRIM25,CUL3,STUB1,MYCBP2,FBXW11,HECTD1,RNF19A,UBE2S,UBE2Q1,TMEM129,RNF187,ZNRF2,UBE2NL	14/245
11_Member	GO Molecular Functions	GO:0061630	ubiquitin protein ligase activity	-3.19847	-1.47392	868,7322,7706,8452,8924,10155,10273,10336,23077,25831,25897,29116,51191,54765,92305,223082	CBLB,UBE2D2,TRIM25,CUL3,HERC2,TRIM28,STUB1,PCGF3,MYCBP2,HECTD1,RNF19A,MYLIP,HERC5,TRIM44,TMEM129,ZNRF2	16/351
11_Member	GO Biological Processes	GO:0070936	protein K48-linked ubiquitination	-2.65304	-1.07868	7322,7706,8452,23077,149603,223082	UBE2D2,TRIM25,CUL3,MYCBP2,RNF187,ZNRF2	6/75
12_Summary	GO Molecular Functions	GO:0060090	molecular adaptor activity	-9.0939	-6.33099	602,916,989,1173,1398,1642,1731,1915,2782,3178,3181,3454,4904,5371,5710,6767,7073,8452,8932,9678,9868,10142,10189,10273,10399,10519,10549,10801,22919,23157,23291,23435,25777,54463,55122,55752	BCL3,CD3E,SEPTIN7,AP2M1,CRK,DDB1,SEPTIN1,EEF1A1,GNB1,HNRNPA1,HNRNPA2B1,IFNAR1,YBX1,PML,PSMD4,ST13,TIAL1,CUL3,MBD2,PHF14,TOMM70,AKAP9,ALYREF,STUB1,RACK1,CIB1,PRDX4,SEPTIN9,MAPRE1,SEPTIN6,FBXW11,TARDBP,SUN2,RETREG1,AKIRIN2,SEPTIN11	36/-
12_Member	GO Molecular Functions	GO:0060090	molecular adaptor activity	-9.0939	-6.33099	602,916,989,1173,1398,1642,1731,1915,2782,3178,3181,3454,4904,5371,5710,6767,7073,8452,8932,9678,9868,10142,10189,10273,10399,10519,10549,10801,22919,23157,23291,23435,25777,54463,55122,55752	BCL3,CD3E,SEPTIN7,AP2M1,CRK,DDB1,SEPTIN1,EEF1A1,GNB1,HNRNPA1,HNRNPA2B1,IFNAR1,YBX1,PML,PSMD4,ST13,TIAL1,CUL3,MBD2,PHF14,TOMM70,AKAP9,ALYREF,STUB1,RACK1,CIB1,PRDX4,SEPTIN9,MAPRE1,SEPTIN6,FBXW11,TARDBP,SUN2,RETREG1,AKIRIN2,SEPTIN11	36/622
12_Member	GO Molecular Functions	GO:0030674	protein-macromolecule adaptor activity	-5.07666	-2.91699	602,916,1173,1398,1642,2782,3178,3181,3454,4904,6767,7073,8452,9678,10189,10273,10399,10519,23291,23435,25777,54463,55122	BCL3,CD3E,AP2M1,CRK,DDB1,GNB1,HNRNPA1,HNRNPA2B1,IFNAR1,YBX1,ST13,TIAL1,CUL3,PHF14,ALYREF,STUB1,RACK1,CIB1,FBXW11,TARDBP,SUN2,RETREG1,AKIRIN2	23/453
13_Summary	GO Biological Processes	GO:0006974	DNA damage response	-8.31494	-5.74428	602,1025,1069,1459,1642,2308,3665,4332,5371,5887,5965,5976,6240,6498,7917,8924,9261,9874,10155,10273,10519,10725,22890,22944,23064,23613,27086,29072,51111,54541,55339,55671,56897,63901,79035,83943,254225,259282,284131,2353,7150,7155,8815,10189,10728,50943,285051	BCL3,CDK9,CETN2,CSNK2A2,DDB1,FOXO1,IRF7,MNDA,PML,RAD23B,RECQL,UPF1,RRM1,SKIL,BAG6,HERC2,MAPKAPK2,TLK1,TRIM28,STUB1,CIB1,NFAT5,ZBTB1,KIN,SETX,ZMYND8,FOXP1,SETD2,KMT5B,DDIT4,WDR33,PPP4R3A,WRNIP1,FAM111A,NABP2,IMMP2L,RNF169,BOD1L1,ENDOV,FOS,TOP1,TOP2B,BANF1,ALYREF,PTGES3,FOXP3,STPG4	47/-
13_Member	GO Biological Processes	GO:0006974	DNA damage response	-8.31494	-5.74428	602,1025,1069,1459,1642,2308,3665,4332,5371,5887,5965,5976,6240,6498,7917,8924,9261,9874,10155,10273,10519,10725,22890,22944,23064,23613,27086,29072,51111,54541,55339,55671,56897,63901,79035,83943,254225,259282,284131	BCL3,CDK9,CETN2,CSNK2A2,DDB1,FOXO1,IRF7,MNDA,PML,RAD23B,RECQL,UPF1,RRM1,SKIL,BAG6,HERC2,MAPKAPK2,TLK1,TRIM28,STUB1,CIB1,NFAT5,ZBTB1,KIN,SETX,ZMYND8,FOXP1,SETD2,KMT5B,DDIT4,WDR33,PPP4R3A,WRNIP1,FAM111A,NABP2,IMMP2L,RNF169,BOD1L1,ENDOV	39/761
13_Member	GO Biological Processes	GO:0006259	DNA metabolic process	-5.44891	-3.24727	1025,1069,1459,1642,2353,5887,5965,5976,6240,7150,7155,8815,8924,10155,10189,10273,10519,10728,22890,22944,23064,23613,29072,50943,51111,55339,56897,63901,79035,254225,259282,284131,285051	CDK9,CETN2,CSNK2A2,DDB1,FOS,RAD23B,RECQL,UPF1,RRM1,TOP1,TOP2B,BANF1,HERC2,TRIM28,ALYREF,STUB1,CIB1,PTGES3,ZBTB1,KIN,SETX,ZMYND8,SETD2,FOXP3,KMT5B,WDR33,WRNIP1,FAM111A,NABP2,RNF169,BOD1L1,ENDOV,STPG4	33/766
13_Member	GO Biological Processes	GO:0006281	DNA repair	-5.23013	-3.04629	1025,1069,1459,1642,5887,5965,5976,6240,8924,10155,10273,10519,22890,22944,23064,23613,29072,51111,55339,56897,63901,79035,254225,259282,284131	CDK9,CETN2,CSNK2A2,DDB1,RAD23B,RECQL,UPF1,RRM1,HERC2,TRIM28,STUB1,CIB1,ZBTB1,KIN,SETX,ZMYND8,SETD2,KMT5B,WDR33,WRNIP1,FAM111A,NABP2,RNF169,BOD1L1,ENDOV	25/508
13_Member	GO Biological Processes	GO:0006261	DNA-templated DNA replication	-2.52585	-0.984367	1025,5965,5976,6240,10189,56897,63901,259282	CDK9,RECQL,UPF1,RRM1,ALYREF,WRNIP1,FAM111A,BOD1L1	8/135
13_Member	GO Biological Processes	GO:0006260	DNA replication	-2.51246	-0.976196	1025,5965,5976,6240,7150,10189,22944,56897,63901,259282	CDK9,RECQL,UPF1,RRM1,TOP1,ALYREF,KIN,WRNIP1,FAM111A,BOD1L1	10/198
14_Summary	GO Biological Processes	GO:0051052	regulation of DNA metabolic process	-8.12918	-5.59181	317,1025,3001,3178,3181,3399,4931,5371,5588,5976,6881,6883,7040,7155,7913,9274,10155,10189,10728,29072,50943,51111,54464,54737,56897,56943,79035,79596,167227,254225,285051,1398,2308,2874,5052,5610,5771,6498,7178,7266,7376,7416,7917,7919,9261,9448,10049,10273,10399,10912,56940	APAF1,CDK9,GZMA,HNRNPA1,HNRNPA2B1,ID3,NVL,PML,PRKCQ,UPF1,TAF10,TAF12,TGFB1,TOP2B,DEK,BCL7C,TRIM28,ALYREF,PTGES3,SETD2,FOXP3,KMT5B,XRN1,MPHOSPH8,WRNIP1,ENY2,NABP2,OBI1,DCP2,RNF169,STPG4,CRK,FOXO1,GPS2,PRDX1,EIF2AK2,PTPN2,SKIL,TPT1,DNAJC7,NR1H2,VDAC1,BAG6,DDX39B,MAPKAPK2,MAP4K4,DNAJB6,STUB1,RACK1,GADD45G,DUSP22	51/-
14_Member	GO Biological Processes	GO:0051052	regulation of DNA metabolic process	-8.12918	-5.59181	317,1025,3001,3178,3181,3399,4931,5371,5588,5976,6881,6883,7040,7155,7913,9274,10155,10189,10728,29072,50943,51111,54464,54737,56897,56943,79035,79596,167227,254225,285051	APAF1,CDK9,GZMA,HNRNPA1,HNRNPA2B1,ID3,NVL,PML,PRKCQ,UPF1,TAF10,TAF12,TGFB1,TOP2B,DEK,BCL7C,TRIM28,ALYREF,PTGES3,SETD2,FOXP3,KMT5B,XRN1,MPHOSPH8,WRNIP1,ENY2,NABP2,OBI1,DCP2,RNF169,STPG4	31/524
14_Member	GO Biological Processes	GO:0080135	regulation of cellular response to stress	-6.37264	-4.06855	1025,1398,2308,2874,5052,5371,5610,5771,6498,6881,6883,7155,7178,7266,7376,7416,7913,7917,7919,9261,9274,9448,10049,10155,10273,10399,10912,29072,51111,56940,56943,254225	CDK9,CRK,FOXO1,GPS2,PRDX1,PML,EIF2AK2,PTPN2,SKIL,TAF10,TAF12,TOP2B,TPT1,DNAJC7,NR1H2,VDAC1,DEK,BAG6,DDX39B,MAPKAPK2,BCL7C,MAP4K4,DNAJB6,TRIM28,STUB1,RACK1,GADD45G,SETD2,KMT5B,DUSP22,ENY2,RNF169	32/661
14_Member	GO Biological Processes	GO:0006282	regulation of DNA repair	-3.28521	-1.52689	1025,5371,6881,6883,7155,7913,9274,10155,29072,51111,56943,254225	CDK9,PML,TAF10,TAF12,TOP2B,DEK,BCL7C,TRIM28,SETD2,KMT5B,ENY2,RNF169	12/215
14_Member	GO Biological Processes	GO:0051054	positive regulation of DNA metabolic process	-2.55122	-1.00628	3178,3181,4931,5371,5588,7040,7155,9274,10155,10728,51111,79035,285051	HNRNPA1,HNRNPA2B1,NVL,PML,PRKCQ,TGFB1,TOP2B,BCL7C,TRIM28,PTGES3,KMT5B,NABP2,STPG4	13/297
14_Member	GO Biological Processes	GO:2000779	regulation of double-strand break repair	-2.01725	-0.622057	5371,7155,7913,9274,29072,51111,254225	PML,TOP2B,DEK,BCL7C,SETD2,KMT5B,RNF169	7/132
15_Summary	GO Biological Processes	GO:0016032	viral process	-7.63038	-5.13396	156,551,975,1642,2589,2672,3665,4247,5093,7293,7706,7852,7913,8562,8665,8666,10663,11282,27243,55337,1025,1915,2597,6351,7919,10189,23435	GRK2,AVP,CD81,DDB1,GALNT1,GFI1,IRF7,MGAT2,PCBP1,TNFRSF4,TRIM25,CXCR4,DEK,DENR,EIF3F,EIF3G,CXCR6,MGAT4B,CHMP2A,SHFL,CDK9,EEF1A1,GAPDH,CCL4,DDX39B,ALYREF,TARDBP	27/-
15_Member	GO Biological Processes	GO:0016032	viral process	-7.63038	-5.13396	156,551,975,1642,2589,2672,3665,4247,5093,7293,7706,7852,7913,8562,8665,8666,10663,11282,27243,55337	GRK2,AVP,CD81,DDB1,GALNT1,GFI1,IRF7,MGAT2,PCBP1,TNFRSF4,TRIM25,CXCR4,DEK,DENR,EIF3F,EIF3G,CXCR6,MGAT4B,CHMP2A,SHFL	20/247
15_Member	GO Biological Processes	GO:0044403	biological process involved in symbiotic interaction	-3.99408	-2.07745	156,551,975,1025,1642,1915,2597,6351,7293,7706,7852,7919,10189,23435,27243	GRK2,AVP,CD81,CDK9,DDB1,EEF1A1,GAPDH,CCL4,TNFRSF4,TRIM25,CXCR4,DDX39B,ALYREF,TARDBP,CHMP2A	15/267
15_Member	GO Biological Processes	GO:0019058	viral life cycle	-3.42669	-1.63663	156,551,975,1642,5093,7293,7706,7852,7913,10663,27243	GRK2,AVP,CD81,DDB1,PCBP1,TNFRSF4,TRIM25,CXCR4,DEK,CXCR6,CHMP2A	11/178
15_Member	GO Biological Processes	GO:0051701	biological process involved in interaction with host	-3.26782	-1.51743	156,551,975,1642,7293,7706,7852,7919,10189,27243	GRK2,AVP,CD81,DDB1,TNFRSF4,TRIM25,CXCR4,DDX39B,ALYREF,CHMP2A	10/157
15_Member	GO Biological Processes	GO:0044000	movement in host	-2.42941	-0.91326	156,551,975,1642,7293,7706,7852,27243	GRK2,AVP,CD81,DDB1,TNFRSF4,TRIM25,CXCR4,CHMP2A	8/140
16_Summary	GO Biological Processes	GO:0033365	protein localization to organelle	-7.54841	-5.06423	439,602,811,868,975,1729,2804,3068,4792,4904,5371,5903,7917,9648,9679,9789,9804,9868,10049,10204,10982,11215,11252,22919,23558,23613,25777,51398,54469,54499,55122,55690,79035,79711,83943,84687,84709,375,388,1173,1213,7040,7184,8924,9784,9874,51009,64328,92305,94120,3178	GET3,BCL3,CALR,CBLB,CD81,DIAPH1,GOLGB1,HDGF,NFKBIA,YBX1,PML,RANBP2,BAG6,GCC2,FAM53B,SPCS2,TOMM20,TOMM70,DNAJB6,NUTF2,MAPRE2,AKAP11,PACSIN2,MAPRE1,WBP2,ZMYND8,SUN2,WDR83OS,ZFAND6,TMCO1,AKIRIN2,PACS1,NABP2,IPO4,IMMP2L,PPP1R9B,MGARP,ARF1,RHOB,AP2M1,CLTC,TGFB1,HSP90B1,HERC2,SNX17,TLK1,DERL2,XPO4,TMEM129,SYTL3,HNRNPA1	51/-
16_Member	GO Biological Processes	GO:0033365	protein localization to organelle	-7.54841	-5.06423	439,602,811,868,975,1729,2804,3068,4792,4904,5371,5903,7917,9648,9679,9789,9804,9868,10049,10204,10982,11215,11252,22919,23558,23613,25777,51398,54469,54499,55122,55690,79035,79711,83943,84687,84709	GET3,BCL3,CALR,CBLB,CD81,DIAPH1,GOLGB1,HDGF,NFKBIA,YBX1,PML,RANBP2,BAG6,GCC2,FAM53B,SPCS2,TOMM20,TOMM70,DNAJB6,NUTF2,MAPRE2,AKAP11,PACSIN2,MAPRE1,WBP2,ZMYND8,SUN2,WDR83OS,ZFAND6,TMCO1,AKIRIN2,PACS1,NABP2,IPO4,IMMP2L,PPP1R9B,MGARP	37/746
16_Member	GO Biological Processes	GO:0006886	intracellular protein transport	-5.07061	-2.91504	375,388,602,811,868,1173,1213,4792,5371,5903,7040,7184,8924,9679,9784,9804,9868,9874,10204,51009,55122,64328,79711,92305,94120	ARF1,RHOB,BCL3,CALR,CBLB,AP2M1,CLTC,NFKBIA,PML,RANBP2,TGFB1,HSP90B1,HERC2,FAM53B,SNX17,TOMM20,TOMM70,TLK1,NUTF2,DERL2,AKIRIN2,XPO4,IPO4,TMEM129,SYTL3	25/519
16_Member	GO Biological Processes	GO:0072594	establishment of protein localization to organelle	-4.72707	-2.648	602,868,4792,5371,5903,7917,9648,9679,9789,9804,9868,10204,23558,54469,55122,79035,79711,83943,84709	BCL3,CBLB,NFKBIA,PML,RANBP2,BAG6,GCC2,FAM53B,SPCS2,TOMM20,TOMM70,NUTF2,WBP2,ZFAND6,AKIRIN2,NABP2,IPO4,IMMP2L,MGARP	19/348
16_Member	GO Biological Processes	GO:0034504	protein localization to nucleus	-4.4684	-2.44075	602,811,868,3068,4792,5371,5903,9679,10049,10204,25777,55122,79711	BCL3,CALR,CBLB,HDGF,NFKBIA,PML,RANBP2,FAM53B,DNAJB6,NUTF2,SUN2,AKIRIN2,IPO4	13/187
16_Member	GO Biological Processes	GO:0051170	import into nucleus	-4.31555	-2.32429	602,868,3178,4792,5371,5903,9679,10204,55122,79711	BCL3,CBLB,HNRNPA1,NFKBIA,PML,RANBP2,FAM53B,NUTF2,AKIRIN2,IPO4	10/117
16_Member	GO Biological Processes	GO:0006606	protein import into nucleus	-3.73536	-1.87799	602,868,4792,5371,5903,9679,10204,55122,79711	BCL3,CBLB,NFKBIA,PML,RANBP2,FAM53B,NUTF2,AKIRIN2,IPO4	9/112
17_Summary	GO Molecular Functions	GO:0008134	transcription factor binding	-7.31495	-4.85993	602,708,811,1025,2091,2113,2353,2969,3068,3399,4792,5771,5887,6881,6883,6923,7178,7376,8545,9969,10307,10589,10725,23558,23613,27086,50943,51564,55502,64375,84146,116931	BCL3,C1QBP,CALR,CDK9,FBL,ETS1,FOS,GTF2I,HDGF,ID3,NFKBIA,PTPN2,RAD23B,TAF10,TAF12,ELOB,TPT1,NR1H2,CGGBP1,MED13,APBB3,DRAP1,NFAT5,WBP2,ZMYND8,FOXP1,FOXP3,HDAC7,HES6,IKZF4,ZNF644,MED12L	32/-
17_Member	GO Molecular Functions	GO:0008134	transcription factor binding	-7.31495	-4.85993	602,708,811,1025,2091,2113,2353,2969,3068,3399,4792,5771,5887,6881,6883,6923,7178,7376,8545,9969,10307,10589,10725,23558,23613,27086,50943,51564,55502,64375,84146,116931	BCL3,C1QBP,CALR,CDK9,FBL,ETS1,FOS,GTF2I,HDGF,ID3,NFKBIA,PTPN2,RAD23B,TAF10,TAF12,ELOB,TPT1,NR1H2,CGGBP1,MED13,APBB3,DRAP1,NFAT5,WBP2,ZMYND8,FOXP1,FOXP3,HDAC7,HES6,IKZF4,ZNF644,MED12L	32/600
17_Member	GO Molecular Functions	GO:0140297	DNA-binding transcription factor binding	-4.2404	-2.27728	602,811,2113,2353,2969,3399,4792,5771,5887,6881,6883,7178,7376,8545,9969,23558,23613,27086,50943,51564,55502,64375	BCL3,CALR,ETS1,FOS,GTF2I,ID3,NFKBIA,PTPN2,RAD23B,TAF10,TAF12,TPT1,NR1H2,CGGBP1,MED13,WBP2,ZMYND8,FOXP1,FOXP3,HDAC7,HES6,IKZF4	22/478
17_Member	GO Molecular Functions	GO:0061629	RNA polymerase II-specific DNA-binding transcription factor binding	-2.43252	-0.915131	811,2113,2353,2969,4792,5771,5887,6881,7376,9969,23558,27086,50943,55502	CALR,ETS1,FOS,GTF2I,NFKBIA,PTPN2,RAD23B,TAF10,NR1H2,MED13,WBP2,FOXP1,FOXP3,HES6	14/343
18_Summary	GO Biological Processes	GO:2000561	regulation of CD4-positive, alpha-beta T cell proliferation	-7.1284	-4.70596	868,916,975,3559,5588,6375,50943,29851,1233,399,914,3572,3604,3902,4332,5771,7040,7293,8651,22806,22890,51111,55122,56940,92196,9173,896,5532,2065,5140,6494,8763,9448,55435,91663,2113,3654,10725,708,811,1398,5879,10519,57580,602,27086,114836,973,915,3001,103	CBLB,CD3E,CD81,IL2RA,PRKCQ,XCL1,FOXP3,ICOS,CCR4,RHOH,CD2,IL6ST,TNFRSF9,LAG3,MNDA,PTPN2,TGFB1,TNFRSF4,SOCS1,IKZF3,ZBTB1,KMT5B,AKIRIN2,DUSP22,DAPL1,IL1RL1,CCND3,PPP3CB,ERBB3,PDE3B,SIPA1,CD164,MAP4K4,AP1AR,MYADM,ETS1,IRAK1,NFAT5,C1QBP,CALR,CRK,RAC1,CIB1,PREX1,BCL3,FOXP1,SLAMF6,CD79A,CD3D,GZMA,ADAR	51/-
18_Member	GO Biological Processes	GO:2000561	regulation of CD4-positive, alpha-beta T cell proliferation	-7.1284	-4.70596	868,916,975,3559,5588,6375,50943	CBLB,CD3E,CD81,IL2RA,PRKCQ,XCL1,FOXP3	7/22
18_Member	GO Biological Processes	GO:0002517	T cell tolerance induction	-5.83683	-3.59569	868,916,29851,50943	CBLB,CD3E,ICOS,FOXP3	4/6
18_Member	GO Biological Processes	GO:0046640	regulation of alpha-beta T cell proliferation	-4.99277	-2.86345	868,916,975,3559,5588,6375,50943	CBLB,CD3E,CD81,IL2RA,PRKCQ,XCL1,FOXP3	7/43
18_Member	GO Biological Processes	GO:0035739	CD4-positive, alpha-beta T cell proliferation	-4.9311	-2.81489	868,916,5588,50943	CBLB,CD3E,PRKCQ,FOXP3	4/9
18_Member	GO Biological Processes	GO:0002507	tolerance induction	-4.9033	-2.79984	868,916,1233,29851,50943	CBLB,CD3E,CCR4,ICOS,FOXP3	5/18
18_Member	GO Biological Processes	GO:0051249	regulation of lymphocyte activation	-4.79623	-2.70514	399,868,914,916,975,3559,3572,3604,3902,4332,5588,5771,6375,7040,7293,8651,22806,22890,29851,50943,51111,55122,56940,92196	RHOH,CBLB,CD2,CD3E,CD81,IL2RA,IL6ST,TNFRSF9,LAG3,MNDA,PRKCQ,PTPN2,XCL1,TGFB1,TNFRSF4,SOCS1,IKZF3,ZBTB1,ICOS,FOXP3,KMT5B,AKIRIN2,DUSP22,DAPL1	24/505
18_Member	GO Biological Processes	GO:2000563	positive regulation of CD4-positive, alpha-beta T cell proliferation	-4.71542	-2.64108	916,975,5588,6375	CD3E,CD81,PRKCQ,XCL1	4/10
18_Member	GO Biological Processes	GO:0002249	lymphocyte anergy	-4.65297	-2.59476	868,916,50943	CBLB,CD3E,FOXP3	3/4
18_Member	GO Biological Processes	GO:0002870	T cell anergy	-4.65297	-2.59476	868,916,50943	CBLB,CD3E,FOXP3	3/4
18_Member	GO Biological Processes	GO:0002694	regulation of leukocyte activation	-4.38204	-2.37502	399,868,914,916,975,3559,3572,3604,3902,4332,5588,5771,6375,7040,7293,8651,9173,22806,22890,29851,50943,51111,55122,56940,92196	RHOH,CBLB,CD2,CD3E,CD81,IL2RA,IL6ST,TNFRSF9,LAG3,MNDA,PRKCQ,PTPN2,XCL1,TGFB1,TNFRSF4,SOCS1,IL1RL1,IKZF3,ZBTB1,ICOS,FOXP3,KMT5B,AKIRIN2,DUSP22,DAPL1	25/571
18_Member	GO Biological Processes	GO:0042098	T cell proliferation	-4.37068	-2.36961	868,896,916,3559,5532,5588,7293,50943	CBLB,CCND3,CD3E,IL2RA,PPP3CB,PRKCQ,TNFRSF4,FOXP3	8/72
18_Member	GO Biological Processes	GO:0007162	negative regulation of cell adhesion	-4.31646	-2.32429	868,2065,3559,3902,5140,5771,6375,6494,7040,8651,8763,9448,50943,55435,56940,91663,92196	CBLB,ERBB3,IL2RA,LAG3,PDE3B,PTPN2,XCL1,SIPA1,TGFB1,SOCS1,CD164,MAP4K4,FOXP3,AP1AR,DUSP22,MYADM,DAPL1	17/310
18_Member	GO Biological Processes	GO:0002669	positive regulation of T cell anergy	-4.26084	-2.28668	868,916,50943	CBLB,CD3E,FOXP3	3/5
18_Member	GO Biological Processes	GO:0002913	positive regulation of lymphocyte anergy	-4.26084	-2.28668	868,916,50943	CBLB,CD3E,FOXP3	3/5
18_Member	GO Biological Processes	GO:1903037	regulation of leukocyte cell-cell adhesion	-4.20969	-2.25379	399,868,916,975,2113,3559,3572,3654,3902,5588,5771,6375,8651,10725,22890,29851,50943,56940,92196	RHOH,CBLB,CD3E,CD81,ETS1,IL2RA,IL6ST,IRAK1,LAG3,PRKCQ,PTPN2,XCL1,SOCS1,NFAT5,ZBTB1,ICOS,FOXP3,DUSP22,DAPL1	19/380
18_Member	GO Biological Processes	GO:0002664	regulation of T cell tolerance induction	-4.20184	-2.24795	868,916,3559,50943	CBLB,CD3E,IL2RA,FOXP3	4/13
18_Member	GO Biological Processes	GO:2000514	regulation of CD4-positive, alpha-beta T cell activation	-4.2003	-2.24795	868,916,975,3559,5588,6375,8651,50943	CBLB,CD3E,CD81,IL2RA,PRKCQ,XCL1,SOCS1,FOXP3	8/76
18_Member	GO Biological Processes	GO:0045785	positive regulation of cell adhesion	-4.17435	-2.22553	399,708,811,916,975,1398,2113,3559,3572,3654,5588,5879,6375,8651,9448,10519,10725,22890,29851,50943,57580,91663	RHOH,C1QBP,CALR,CD3E,CD81,CRK,ETS1,IL2RA,IL6ST,IRAK1,PRKCQ,RAC1,XCL1,SOCS1,MAP4K4,CIB1,NFAT5,ZBTB1,ICOS,FOXP3,PREX1,MYADM	22/483
18_Member	GO Biological Processes	GO:0046633	alpha-beta T cell proliferation	-4.06187	-2.13029	868,916,5588,50943	CBLB,CD3E,PRKCQ,FOXP3	4/14
18_Member	GO Biological Processes	GO:2000516	positive regulation of CD4-positive, alpha-beta T cell activation	-3.96386	-2.05371	916,975,5588,6375,8651,50943	CD3E,CD81,PRKCQ,XCL1,SOCS1,FOXP3	6/43
18_Member	GO Biological Processes	GO:0050865	regulation of cell activation	-3.73462	-1.87799	399,868,914,916,975,3559,3572,3604,3902,4332,5588,5771,6375,7040,7293,8651,9173,22806,22890,29851,50943,51111,55122,56940,92196	RHOH,CBLB,CD2,CD3E,CD81,IL2RA,IL6ST,TNFRSF9,LAG3,MNDA,PRKCQ,PTPN2,XCL1,TGFB1,TNFRSF4,SOCS1,IL1RL1,IKZF3,ZBTB1,ICOS,FOXP3,KMT5B,AKIRIN2,DUSP22,DAPL1	25/628
18_Member	GO Biological Processes	GO:0050863	regulation of T cell activation	-3.72814	-1.87799	399,868,914,916,975,3559,3572,3604,3902,5588,5771,6375,8651,22890,29851,50943,56940,92196	RHOH,CBLB,CD2,CD3E,CD81,IL2RA,IL6ST,TNFRSF9,LAG3,PRKCQ,PTPN2,XCL1,SOCS1,ZBTB1,ICOS,FOXP3,DUSP22,DAPL1	18/380
18_Member	GO Biological Processes	GO:0035710	CD4-positive, alpha-beta T cell activation	-3.72153	-1.87278	602,868,916,5588,27086,50943,114836	BCL3,CBLB,CD3E,PRKCQ,FOXP1,FOXP3,SLAMF6	7/67
18_Member	GO Biological Processes	GO:0046634	regulation of alpha-beta T cell activation	-3.70611	-1.86014	868,916,975,3559,5588,6375,8651,50943,92196	CBLB,CD3E,CD81,IL2RA,PRKCQ,XCL1,SOCS1,FOXP3,DAPL1	9/113
18_Member	GO Biological Processes	GO:0022407	regulation of cell-cell adhesion	-3.6024	-1.77155	399,868,916,975,2113,3559,3572,3654,3902,5588,5771,6375,7040,8651,10725,22890,29851,50943,56940,91663,92196	RHOH,CBLB,CD3E,CD81,ETS1,IL2RA,IL6ST,IRAK1,LAG3,PRKCQ,PTPN2,XCL1,TGFB1,SOCS1,NFAT5,ZBTB1,ICOS,FOXP3,DUSP22,MYADM,DAPL1	21/494
18_Member	GO Biological Processes	GO:0002696	positive regulation of leukocyte activation	-3.53794	-1.72918	399,914,916,975,3559,3572,5588,6375,7040,7293,8651,9173,22890,29851,50943,51111,55122	RHOH,CD2,CD3E,CD81,IL2RA,IL6ST,PRKCQ,XCL1,TGFB1,TNFRSF4,SOCS1,IL1RL1,ZBTB1,ICOS,FOXP3,KMT5B,AKIRIN2	17/360
18_Member	GO Biological Processes	GO:0002667	regulation of T cell anergy	-3.53005	-1.72509	868,916,50943	CBLB,CD3E,FOXP3	3/8
18_Member	GO Biological Processes	GO:0002911	regulation of lymphocyte anergy	-3.53005	-1.72509	868,916,50943	CBLB,CD3E,FOXP3	3/8
18_Member	GO Biological Processes	GO:0002643	regulation of tolerance induction	-3.41389	-1.62989	868,916,3559,50943	CBLB,CD3E,IL2RA,FOXP3	4/20
18_Member	GO Biological Processes	GO:0002666	positive regulation of T cell tolerance induction	-3.35974	-1.5876	868,916,50943	CBLB,CD3E,FOXP3	3/9
18_Member	GO Biological Processes	GO:0046651	lymphocyte proliferation	-3.35373	-1.58509	868,896,916,973,3559,5532,5588,7293,50943	CBLB,CCND3,CD3E,CD79A,IL2RA,PPP3CB,PRKCQ,TNFRSF4,FOXP3	9/126
18_Member	GO Biological Processes	GO:1903039	positive regulation of leukocyte cell-cell adhesion	-3.33263	-1.56861	399,916,975,2113,3559,3572,3654,5588,6375,8651,10725,22890,29851,50943	RHOH,CD3E,CD81,ETS1,IL2RA,IL6ST,IRAK1,PRKCQ,XCL1,SOCS1,NFAT5,ZBTB1,ICOS,FOXP3	14/275
18_Member	GO Biological Processes	GO:0050867	positive regulation of cell activation	-3.29642	-1.53697	399,914,916,975,3559,3572,5588,6375,7040,7293,8651,9173,22890,29851,50943,51111,55122	RHOH,CD2,CD3E,CD81,IL2RA,IL6ST,PRKCQ,XCL1,TGFB1,TNFRSF4,SOCS1,IL1RL1,ZBTB1,ICOS,FOXP3,KMT5B,AKIRIN2	17/378
18_Member	GO Biological Processes	GO:0050868	negative regulation of T cell activation	-3.27907	-1.52414	868,3559,3902,5771,6375,8651,50943,56940,92196	CBLB,IL2RA,LAG3,PTPN2,XCL1,SOCS1,FOXP3,DUSP22,DAPL1	9/129
18_Member	GO Biological Processes	GO:0032943	mononuclear cell proliferation	-3.25469	-1.51266	868,896,916,973,3559,5532,5588,7293,50943	CBLB,CCND3,CD3E,CD79A,IL2RA,PPP3CB,PRKCQ,TNFRSF4,FOXP3	9/130
18_Member	GO Biological Processes	GO:0046631	alpha-beta T cell activation	-3.2532	-1.51266	602,868,915,916,5588,27086,50943,114836	BCL3,CBLB,CD3D,CD3E,PRKCQ,FOXP1,FOXP3,SLAMF6	8/104
18_Member	GO Biological Processes	GO:0046641	positive regulation of alpha-beta T cell proliferation	-3.09733	-1.39263	916,975,5588,6375	CD3E,CD81,PRKCQ,XCL1	4/24
18_Member	GO Biological Processes	GO:0051250	negative regulation of lymphocyte activation	-3.08014	-1.3791	868,3559,3902,4332,5771,6375,8651,50943,56940,92196	CBLB,IL2RA,LAG3,MNDA,PTPN2,XCL1,SOCS1,FOXP3,DUSP22,DAPL1	10/166
18_Member	GO Biological Processes	GO:0051251	positive regulation of lymphocyte activation	-3.07489	-1.37683	399,916,975,3559,3572,5588,6375,7040,7293,8651,22890,29851,50943,51111,55122	RHOH,CD3E,CD81,IL2RA,IL6ST,PRKCQ,XCL1,TGFB1,TNFRSF4,SOCS1,ZBTB1,ICOS,FOXP3,KMT5B,AKIRIN2	15/326
18_Member	GO Biological Processes	GO:0002645	positive regulation of tolerance induction	-2.95893	-1.29419	868,916,50943	CBLB,CD3E,FOXP3	3/12
18_Member	GO Biological Processes	GO:2000562	negative regulation of CD4-positive, alpha-beta T cell proliferation	-2.95893	-1.29419	868,6375,50943	CBLB,XCL1,FOXP3	3/12
18_Member	GO Biological Processes	GO:0022408	negative regulation of cell-cell adhesion	-2.95347	-1.29138	868,3559,3902,5771,6375,7040,8651,50943,56940,91663,92196	CBLB,IL2RA,LAG3,PTPN2,XCL1,TGFB1,SOCS1,FOXP3,DUSP22,MYADM,DAPL1	11/203
18_Member	GO Cellular Components	GO:0001772	immunological synapse	-2.92118	-1.26362	399,916,975,3001,5588	RHOH,CD3E,CD81,GZMA,PRKCQ	5/45
18_Member	GO Biological Processes	GO:0046636	negative regulation of alpha-beta T cell activation	-2.92118	-1.26362	868,6375,8651,50943,92196	CBLB,XCL1,SOCS1,FOXP3,DAPL1	5/45
18_Member	GO Biological Processes	GO:0050670	regulation of lymphocyte proliferation	-2.91658	-1.26147	868,916,975,3559,3572,3604,4332,5588,6375,7293,22806,50943	CBLB,CD3E,CD81,IL2RA,IL6ST,TNFRSF9,MNDA,PRKCQ,XCL1,TNFRSF4,IKZF3,FOXP3	12/237
18_Member	GO Biological Processes	GO:0032944	regulation of mononuclear cell proliferation	-2.85485	-1.21606	868,916,975,3559,3572,3604,4332,5588,6375,7293,22806,50943	CBLB,CD3E,CD81,IL2RA,IL6ST,TNFRSF9,MNDA,PRKCQ,XCL1,TNFRSF4,IKZF3,FOXP3	12/241
18_Member	GO Biological Processes	GO:1903038	negative regulation of leukocyte cell-cell adhesion	-2.85429	-1.21606	868,3559,3902,5771,6375,8651,50943,56940,92196	CBLB,IL2RA,LAG3,PTPN2,XCL1,SOCS1,FOXP3,DUSP22,DAPL1	9/148
18_Member	GO Biological Processes	GO:0070661	leukocyte proliferation	-2.83398	-1.20763	868,896,916,973,3559,5532,5588,7293,50943	CBLB,CCND3,CD3E,CD79A,IL2RA,PPP3CB,PRKCQ,TNFRSF4,FOXP3	9/149
18_Member	GO Biological Processes	GO:0046635	positive regulation of alpha-beta T cell activation	-2.807	-1.1873	916,975,5588,6375,8651,50943	CD3E,CD81,PRKCQ,XCL1,SOCS1,FOXP3	6/70
18_Member	GO Biological Processes	GO:0022409	positive regulation of cell-cell adhesion	-2.66647	-1.08594	399,916,975,2113,3559,3572,3654,5588,6375,8651,10725,22890,29851,50943	RHOH,CD3E,CD81,ETS1,IL2RA,IL6ST,IRAK1,PRKCQ,XCL1,SOCS1,NFAT5,ZBTB1,ICOS,FOXP3	14/323
18_Member	GO Biological Processes	GO:0002695	negative regulation of leukocyte activation	-2.60858	-1.04318	868,3559,3902,4332,5771,6375,8651,50943,56940,92196	CBLB,IL2RA,LAG3,MNDA,PTPN2,XCL1,SOCS1,FOXP3,DUSP22,DAPL1	10/192
18_Member	GO Biological Processes	GO:0042102	positive regulation of T cell proliferation	-2.57815	-1.02343	916,975,3559,3572,5588,6375,50943	CD3E,CD81,IL2RA,IL6ST,PRKCQ,XCL1,FOXP3	7/104
18_Member	GO Biological Processes	GO:0046642	negative regulation of alpha-beta T cell proliferation	-2.5762	-1.02343	868,6375,50943	CBLB,XCL1,FOXP3	3/16
18_Member	GO Biological Processes	GO:0043368	positive T cell selection	-2.56669	-1.01757	915,916,50943,114836	CD3D,CD3E,FOXP3,SLAMF6	4/33
18_Member	GO Biological Processes	GO:0002520	immune system development	-2.55016	-1.00592	103,602,868,916,1233,7040,22890,29851,50943	ADAR,BCL3,CBLB,CD3E,CCR4,TGFB1,ZBTB1,ICOS,FOXP3	9/164
18_Member	GO Biological Processes	GO:0070663	regulation of leukocyte proliferation	-2.48782	-0.95922	868,916,975,3559,3572,3604,4332,5588,6375,7293,22806,50943	CBLB,CD3E,CD81,IL2RA,IL6ST,TNFRSF9,MNDA,PRKCQ,XCL1,TNFRSF4,IKZF3,FOXP3	12/267
18_Member	GO Biological Processes	GO:0050671	positive regulation of lymphocyte proliferation	-2.37379	-0.873637	916,975,3559,3572,5588,6375,7293,50943	CD3E,CD81,IL2RA,IL6ST,PRKCQ,XCL1,TNFRSF4,FOXP3	8/143
18_Member	GO Biological Processes	GO:0032946	positive regulation of mononuclear cell proliferation	-2.31976	-0.831338	916,975,3559,3572,5588,6375,7293,50943	CD3E,CD81,IL2RA,IL6ST,PRKCQ,XCL1,TNFRSF4,FOXP3	8/146
18_Member	GO Biological Processes	GO:2001185	regulation of CD8-positive, alpha-beta T cell activation	-2.29044	-0.812839	6375,8651,92196	XCL1,SOCS1,DAPL1	3/20
18_Member	GO Biological Processes	GO:0042129	regulation of T cell proliferation	-2.26953	-0.796077	868,916,975,3559,3572,3604,5588,6375,50943	CBLB,CD3E,CD81,IL2RA,IL6ST,TNFRSF9,PRKCQ,XCL1,FOXP3	9/181
18_Member	GO Biological Processes	GO:0050866	negative regulation of cell activation	-2.26175	-0.788885	868,3559,3902,4332,5771,6375,8651,50943,56940,92196	CBLB,IL2RA,LAG3,MNDA,PTPN2,XCL1,SOCS1,FOXP3,DUSP22,DAPL1	10/215
18_Member	GO Biological Processes	GO:0050870	positive regulation of T cell activation	-2.24422	-0.776029	399,916,975,3559,3572,5588,6375,8651,22890,29851,50943	RHOH,CD3E,CD81,IL2RA,IL6ST,PRKCQ,XCL1,SOCS1,ZBTB1,ICOS,FOXP3	11/251
18_Member	GO Biological Processes	GO:0045058	T cell selection	-2.04473	-0.639229	915,916,50943,114836	CD3D,CD3E,FOXP3,SLAMF6	4/46
18_Member	GO Biological Processes	GO:0070665	positive regulation of leukocyte proliferation	-2.02554	-0.62554	916,975,3559,3572,5588,6375,7293,50943	CD3E,CD81,IL2RA,IL6ST,PRKCQ,XCL1,TNFRSF4,FOXP3	8/164
19_Summary	GO Biological Processes	GO:0006401	RNA catabolic process	-6.52145	-4.17993	4116,4850,4939,5976,6923,9652,10128,10767,23318,25804,26019,54464,79002,167227,192670,2597,3939,5223,11165,5860,9784,10189	MAGOH,CNOT4,OAS2,UPF1,ELOB,SKIC3,LRPPRC,HBS1L,TUT4,LSM4,UPF2,XRN1,TRIR,DCP2,AGO4,GAPDH,LDHA,PGAM1,NUDT3,QDPR,SNX17,ALYREF	22/-
19_Member	GO Biological Processes	GO:0006401	RNA catabolic process	-6.52145	-4.17993	4116,4850,4939,5976,6923,9652,10128,10767,23318,25804,26019,54464,79002,167227,192670	MAGOH,CNOT4,OAS2,UPF1,ELOB,SKIC3,LRPPRC,HBS1L,TUT4,LSM4,UPF2,XRN1,TRIR,DCP2,AGO4	15/165
19_Member	GO Biological Processes	GO:0034655	nucleobase-containing compound catabolic process	-5.0495	-2.90111	2597,3939,4116,4850,4939,5223,5976,6923,9652,10128,10767,11165,23318,25804,26019,54464,79002,167227,192670	GAPDH,LDHA,MAGOH,CNOT4,OAS2,PGAM1,UPF1,ELOB,SKIC3,LRPPRC,HBS1L,NUDT3,TUT4,LSM4,UPF2,XRN1,TRIR,DCP2,AGO4	19/330
19_Member	GO Biological Processes	GO:0006402	mRNA catabolic process	-4.84203	-2.74603	4116,4850,5976,9652,10767,23318,25804,26019,54464,167227,192670	MAGOH,CNOT4,UPF1,SKIC3,HBS1L,TUT4,LSM4,UPF2,XRN1,DCP2,AGO4	11/124
19_Member	GO Biological Processes	GO:0000956	nuclear-transcribed mRNA catabolic process	-4.83429	-2.74075	4116,4850,5976,9652,10767,23318,25804,26019,54464,167227	MAGOH,CNOT4,UPF1,SKIC3,HBS1L,TUT4,LSM4,UPF2,XRN1,DCP2	10/102
19_Member	GO Biological Processes	GO:1901361	organic cyclic compound catabolic process	-4.63545	-2.58841	2597,3939,4116,4850,4939,5223,5860,5976,6923,9652,9784,10128,10767,11165,23318,25804,26019,54464,79002,167227,192670	GAPDH,LDHA,MAGOH,CNOT4,OAS2,PGAM1,QDPR,UPF1,ELOB,SKIC3,SNX17,LRPPRC,HBS1L,NUDT3,TUT4,LSM4,UPF2,XRN1,TRIR,DCP2,AGO4	21/417
19_Member	GO Biological Processes	GO:0019439	aromatic compound catabolic process	-4.58567	-2.54301	2597,3939,4116,4850,4939,5223,5860,5976,6923,9652,10128,10767,11165,23318,25804,26019,54464,79002,167227,192670	GAPDH,LDHA,MAGOH,CNOT4,OAS2,PGAM1,QDPR,UPF1,ELOB,SKIC3,LRPPRC,HBS1L,NUDT3,TUT4,LSM4,UPF2,XRN1,TRIR,DCP2,AGO4	20/388
19_Member	GO Biological Processes	GO:0044270	cellular nitrogen compound catabolic process	-4.39594	-2.38618	2597,3939,4116,4850,4939,5223,5976,6923,9652,10128,10767,11165,23318,25804,26019,54464,79002,167227,192670	GAPDH,LDHA,MAGOH,CNOT4,OAS2,PGAM1,UPF1,ELOB,SKIC3,LRPPRC,HBS1L,NUDT3,TUT4,LSM4,UPF2,XRN1,TRIR,DCP2,AGO4	19/368
19_Member	GO Biological Processes	GO:0046700	heterocycle catabolic process	-4.38007	-2.37502	2597,3939,4116,4850,4939,5223,5976,6923,9652,10128,10767,11165,23318,25804,26019,54464,79002,167227,192670	GAPDH,LDHA,MAGOH,CNOT4,OAS2,PGAM1,UPF1,ELOB,SKIC3,LRPPRC,HBS1L,NUDT3,TUT4,LSM4,UPF2,XRN1,TRIR,DCP2,AGO4	19/369
19_Member	GO Cellular Components	GO:0035145	exon-exon junction complex	-3.41389	-1.62989	4116,5976,10189,26019	MAGOH,UPF1,ALYREF,UPF2	4/20
19_Member	GO Biological Processes	GO:0000184	nuclear-transcribed mRNA catabolic process, nonsense-mediated decay	-3.26313	-1.51711	4116,5976,9652,26019,167227	MAGOH,UPF1,SKIC3,UPF2,DCP2	5/38
20_Summary	GO Molecular Functions	GO:0030695	GTPase regulator activity	-6.06252	-3.80379	399,2874,2889,3257,3267,5863,5903,5996,5998,6001,6494,8924,8976,9462,9815,9910,10276,23061,23077,23526,57580,64744,84904,126432,139818,163259,317,551,1398,2537,2597,3001,4659,4938,4939,5274,5698,5721,6351,6375,7184,7376,9448,10049,10399,10982,896,2065,3572,5527,7040,55671,56897	RHOH,GPS2,RAPGEF1,HPS1,AGFG1,RGL2,RANBP2,RGS1,RGS3,RGS10,SIPA1,HERC2,WASL,RASAL2,GIT2,RABGAP1L,NET1,TBC1D9B,MYCBP2,ARHGAP45,PREX1,SMAP2,ARHGEF39,RINL,DOCK11,DENND2C,APAF1,AVP,CRK,IFI6,GAPDH,GZMA,PPP1R12A,OAS1,OAS2,SERPINI1,PSMB9,PSME2,CCL4,XCL1,HSP90B1,NR1H2,MAP4K4,DNAJB6,RACK1,MAPRE2,CCND3,ERBB3,IL6ST,PPP2R5C,TGFB1,PPP4R3A,WRNIP1	53/-
20_Member	GO Molecular Functions	GO:0030695	GTPase regulator activity	-6.06252	-3.80379	399,2874,2889,3257,3267,5863,5903,5996,5998,6001,6494,8924,8976,9462,9815,9910,10276,23061,23077,23526,57580,64744,84904,126432,139818,163259	RHOH,GPS2,RAPGEF1,HPS1,AGFG1,RGL2,RANBP2,RGS1,RGS3,RGS10,SIPA1,HERC2,WASL,RASAL2,GIT2,RABGAP1L,NET1,TBC1D9B,MYCBP2,ARHGAP45,PREX1,SMAP2,ARHGEF39,RINL,DOCK11,DENND2C	26/487
20_Member	GO Molecular Functions	GO:0060589	nucleoside-triphosphatase regulator activity	-6.06252	-3.80379	399,2874,2889,3257,3267,5863,5903,5996,5998,6001,6494,8924,8976,9462,9815,9910,10276,23061,23077,23526,57580,64744,84904,126432,139818,163259	RHOH,GPS2,RAPGEF1,HPS1,AGFG1,RGL2,RANBP2,RGS1,RGS3,RGS10,SIPA1,HERC2,WASL,RASAL2,GIT2,RABGAP1L,NET1,TBC1D9B,MYCBP2,ARHGAP45,PREX1,SMAP2,ARHGEF39,RINL,DOCK11,DENND2C	26/487
20_Member	GO Biological Processes	GO:0051336	regulation of hydrolase activity	-3.98996	-2.07496	317,551,1398,2537,2597,2889,3001,4659,4938,4939,5274,5698,5721,5996,6001,6351,6375,7184,7376,9448,9910,10049,10276,10399,10982,23061,23526,57580,139818	APAF1,AVP,CRK,IFI6,GAPDH,RAPGEF1,GZMA,PPP1R12A,OAS1,OAS2,SERPINI1,PSMB9,PSME2,RGS1,RGS10,CCL4,XCL1,HSP90B1,NR1H2,MAP4K4,RABGAP1L,DNAJB6,NET1,RACK1,MAPRE2,TBC1D9B,ARHGAP45,PREX1,DOCK11	29/753
20_Member	GO Molecular Functions	GO:0008047	enzyme activator activity	-3.73529	-1.87799	317,896,2065,3267,3572,5527,5721,5903,5996,5998,6001,6494,7040,9462,9815,9910,10399,23061,23526,55671,56897,57580,64744,126432	APAF1,CCND3,ERBB3,AGFG1,IL6ST,PPP2R5C,PSME2,RANBP2,RGS1,RGS3,RGS10,SIPA1,TGFB1,RASAL2,GIT2,RABGAP1L,RACK1,TBC1D9B,ARHGAP45,PPP4R3A,WRNIP1,PREX1,SMAP2,RINL	24/591
20_Member	GO Biological Processes	GO:0043547	positive regulation of GTPase activity	-3.56445	-1.74668	2889,5996,6001,6351,6375,9448,10276,10399,10982,23061,23526,57580,139818	RAPGEF1,RGS1,RGS10,CCL4,XCL1,MAP4K4,NET1,RACK1,MAPRE2,TBC1D9B,ARHGAP45,PREX1,DOCK11	13/230
20_Member	GO Biological Processes	GO:0043087	regulation of GTPase activity	-3.46221	-1.66352	1398,2889,5996,6001,6351,6375,9448,9910,10276,10399,10982,23061,23526,57580,139818	CRK,RAPGEF1,RGS1,RGS10,CCL4,XCL1,MAP4K4,RABGAP1L,NET1,RACK1,MAPRE2,TBC1D9B,ARHGAP45,PREX1,DOCK11	15/299
20_Member	GO Molecular Functions	GO:0005096	GTPase activator activity	-3.39601	-1.6144	3267,5903,5996,5998,6001,6494,9462,9815,9910,23061,23526,57580,64744,126432	AGFG1,RANBP2,RGS1,RGS3,RGS10,SIPA1,RASAL2,GIT2,RABGAP1L,TBC1D9B,ARHGAP45,PREX1,SMAP2,RINL	14/271
20_Member	GO Molecular Functions	GO:0005085	guanyl-nucleotide exchange factor activity	-2.58581	-1.02461	2889,3257,5863,8924,10276,23077,57580,84904,126432,139818,163259	RAPGEF1,HPS1,RGL2,HERC2,NET1,MYCBP2,PREX1,ARHGEF39,RINL,DOCK11,DENND2C	11/226
20_Member	GO Biological Processes	GO:0051345	positive regulation of hydrolase activity	-2.15365	-0.714137	317,2889,4659,5721,5996,6001,6351,6375,7376,9448,10276,10399,10982,23061,23526,57580,139818	APAF1,RAPGEF1,PPP1R12A,PSME2,RGS1,RGS10,CCL4,XCL1,NR1H2,MAP4K4,NET1,RACK1,MAPRE2,TBC1D9B,ARHGAP45,PREX1,DOCK11	17/487

## Sheet: CD4+αβ_pbmc_up
GroupID	Category	Term	Description	LogP	Log(q-value)	Genes	Symbols	InTerm_InList
1_Summary	GO Biological Processes	GO:0006417	regulation of translation	-6.5161	-2.66533	1153,1938,1974,3002,5315,5936,6451,7298,7832,26986,27335,84300	CIRBP,EEF2,EIF4A2,GZMB,PKM,RBM4,SH3BGRL,TYMS,BTG2,PABPC1,EIF3K,UQCC2	12/-
1_Member	GO Biological Processes	GO:0006417	regulation of translation	-6.5161	-2.66533	1153,1938,1974,3002,5315,5936,6451,7298,7832,26986,27335,84300	CIRBP,EEF2,EIF4A2,GZMB,PKM,RBM4,SH3BGRL,TYMS,BTG2,PABPC1,EIF3K,UQCC2	12/440
1_Member	GO Biological Processes	GO:0034248	regulation of amide metabolic process	-5.86056	-2.51569	1153,1938,1974,3002,5315,5936,6451,7298,7832,26986,27335,84300	CIRBP,EEF2,EIF4A2,GZMB,PKM,RBM4,SH3BGRL,TYMS,BTG2,PABPC1,EIF3K,UQCC2	12/508
1_Member	GO Biological Processes	GO:0045727	positive regulation of translation	-5.74936	-2.51569	1153,1938,5315,5936,6451,26986,84300	CIRBP,EEF2,PKM,RBM4,SH3BGRL,PABPC1,UQCC2	7/138
1_Member	GO Biological Processes	GO:0034250	positive regulation of amide metabolic process	-5.21764	-2.20432	1153,1938,5315,5936,6451,26986,84300	CIRBP,EEF2,PKM,RBM4,SH3BGRL,PABPC1,UQCC2	7/166
1_Member	GO Biological Processes	GO:2000765	regulation of cytoplasmic translation	-3.46619	-1.1581	5315,6451,26986	PKM,SH3BGRL,PABPC1	3/33
1_Member	GO Biological Processes	GO:0017148	negative regulation of translation	-2.80281	-0.728473	1153,3002,5936,7298,7832	CIRBP,GZMB,RBM4,TYMS,BTG2	5/203
1_Member	GO Biological Processes	GO:0034249	negative regulation of amide metabolic process	-2.55113	-0.574527	1153,3002,5936,7298,7832	CIRBP,GZMB,RBM4,TYMS,BTG2	5/232
2_Summary	GO Molecular Functions	GO:0031492	nucleosomal DNA binding	-6.4887	-2.66533	60,3020,3021,3151,3183,5928,81606,5901,51316,54940	ACTB,H3-3A,H3-3B,HMGN2,HNRNPC,RBBP4,LBH,RAN,PLAC8,OCIAD1	10/-
2_Member	GO Molecular Functions	GO:0031492	nucleosomal DNA binding	-6.4887	-2.66533	60,3020,3021,3151,3183,5928	ACTB,H3-3A,H3-3B,HMGN2,HNRNPC,RBBP4	6/66
2_Member	GO Molecular Functions	GO:0031491	nucleosome binding	-5.52378	-2.41271	60,3020,3021,3151,3183,5928	ACTB,H3-3A,H3-3B,HMGN2,HNRNPC,RBBP4	6/96
2_Member	GO Molecular Functions	GO:0031490	chromatin DNA binding	-4.48016	-1.80141	60,3020,3021,3151,3183,5928	ACTB,H3-3A,H3-3B,HMGN2,HNRNPC,RBBP4	6/146
2_Member	GO Biological Processes	GO:1902459	positive regulation of stem cell population maintenance	-2.95856	-0.821167	60,5928,81606	ACTB,RBBP4,LBH	3/49
2_Member	GO Biological Processes	GO:2000036	regulation of stem cell population maintenance	-2.44471	-0.506319	60,5928,81606	ACTB,RBBP4,LBH	3/74
2_Member	GO Molecular Functions	GO:0003682	chromatin binding	-2.33611	-0.421112	60,3020,3021,3151,3183,5901,5928,51316	ACTB,H3-3A,H3-3B,HMGN2,HNRNPC,RAN,RBBP4,PLAC8	8/628
2_Member	GO Biological Processes	GO:2000736	regulation of stem cell differentiation	-2.30489	-0.395028	5928,54940,81606	RBBP4,OCIAD1,LBH	3/83
3_Summary	GO Cellular Components	GO:0098800	inner mitochondrial membrane protein complex	-6.4098	-2.66533	514,1345,4717,4728,9167,11331,374291,440574,2010,6182,7298,26517,84300,2647,2819,4170,11337,11345,527,5315,5901,2876,60314,388962,60,5928,84174	ATP5F1E,COX6C,NDUFC1,NDUFS8,COX7A2L,PHB2,NDUFS7,MICOS10,EMD,MRPL12,TYMS,TIMM13,UQCC2,BLOC1S1,GPD1,MCL1,GABARAP,GABARAPL2,ATP6V0C,PKM,RAN,GPX1,MYG1,BOLA3,ACTB,RBBP4,SLA2	27/-
3_Member	GO Cellular Components	GO:0098800	inner mitochondrial membrane protein complex	-6.4098	-2.66533	514,1345,4717,4728,9167,11331,374291,440574	ATP5F1E,COX6C,NDUFC1,NDUFS8,COX7A2L,PHB2,NDUFS7,MICOS10	8/162
3_Member	GO Cellular Components	GO:0019866	organelle inner membrane	-6.27816	-2.66533	514,1345,2010,4717,4728,6182,7298,9167,11331,26517,84300,374291,440574	ATP5F1E,COX6C,EMD,NDUFC1,NDUFS8,MRPL12,TYMS,COX7A2L,PHB2,TIMM13,UQCC2,NDUFS7,MICOS10	13/554
3_Member	GO Cellular Components	GO:0098798	mitochondrial protein-containing complex	-6.2287	-2.66533	514,1345,4717,4728,6182,9167,11331,26517,374291,440574	ATP5F1E,COX6C,NDUFC1,NDUFS8,MRPL12,COX7A2L,PHB2,TIMM13,NDUFS7,MICOS10	10/305
3_Member	GO Cellular Components	GO:0005743	mitochondrial inner membrane	-5.95937	-2.52095	514,1345,4717,4728,6182,7298,9167,11331,26517,84300,374291,440574	ATP5F1E,COX6C,NDUFC1,NDUFS8,MRPL12,TYMS,COX7A2L,PHB2,TIMM13,UQCC2,NDUFS7,MICOS10	12/497
3_Member	GO Biological Processes	GO:0045333	cellular respiration	-5.80174	-2.51569	514,1345,2647,2819,4717,4728,9167,374291	ATP5F1E,COX6C,BLOC1S1,GPD1,NDUFC1,NDUFS8,COX7A2L,NDUFS7	8/195
3_Member	GO Biological Processes	GO:0007005	mitochondrion organization	-5.74326	-2.51569	4170,4717,4728,9167,11331,11337,11345,26517,84300,374291,440574	MCL1,NDUFC1,NDUFS8,COX7A2L,PHB2,GABARAP,GABARAPL2,TIMM13,UQCC2,NDUFS7,MICOS10	11/430
3_Member	GO Biological Processes	GO:0009141	nucleoside triphosphate metabolic process	-5.63976	-2.47433	514,527,4717,4728,5315,5901,7298,374291	ATP5F1E,ATP6V0C,NDUFC1,NDUFS8,PKM,RAN,TYMS,NDUFS7	8/205
3_Member	GO Biological Processes	GO:0009060	aerobic respiration	-5.26969	-2.22921	514,1345,2647,4717,4728,9167,374291	ATP5F1E,COX6C,BLOC1S1,NDUFC1,NDUFS8,COX7A2L,NDUFS7	7/163
3_Member	GO Biological Processes	GO:0009142	nucleoside triphosphate biosynthetic process	-5.20341	-2.20432	514,527,4717,4728,7298,374291	ATP5F1E,ATP6V0C,NDUFC1,NDUFS8,TYMS,NDUFS7	6/109
3_Member	GO Biological Processes	GO:0022904	respiratory electron transport chain	-5.0263	-2.08273	1345,2819,4717,4728,9167,374291	COX6C,GPD1,NDUFC1,NDUFS8,COX7A2L,NDUFS7	6/117
3_Member	GO Biological Processes	GO:0006119	oxidative phosphorylation	-4.94263	-2.06638	514,1345,4717,4728,9167,374291	ATP5F1E,COX6C,NDUFC1,NDUFS8,COX7A2L,NDUFS7	6/121
3_Member	GO Biological Processes	GO:0009205	purine ribonucleoside triphosphate metabolic process	-4.9411	-2.06638	514,527,4717,4728,5315,5901,374291	ATP5F1E,ATP6V0C,NDUFC1,NDUFS8,PKM,RAN,NDUFS7	7/183
3_Member	GO Biological Processes	GO:0015986	proton motive force-driven ATP synthesis	-4.87795	-2.06638	514,527,4717,4728,374291	ATP5F1E,ATP6V0C,NDUFC1,NDUFS8,NDUFS7	5/73
3_Member	GO Biological Processes	GO:0015980	energy derivation by oxidation of organic compounds	-4.85902	-2.06638	514,1345,2647,2819,4717,4728,9167,374291	ATP5F1E,COX6C,BLOC1S1,GPD1,NDUFC1,NDUFS8,COX7A2L,NDUFS7	8/262
3_Member	GO Biological Processes	GO:0009144	purine nucleoside triphosphate metabolic process	-4.85026	-2.06638	514,527,4717,4728,5315,5901,374291	ATP5F1E,ATP6V0C,NDUFC1,NDUFS8,PKM,RAN,NDUFS7	7/189
3_Member	GO Biological Processes	GO:0009199	ribonucleoside triphosphate metabolic process	-4.83543	-2.06638	514,527,4717,4728,5315,5901,374291	ATP5F1E,ATP6V0C,NDUFC1,NDUFS8,PKM,RAN,NDUFS7	7/190
3_Member	GO Cellular Components	GO:0031966	mitochondrial membrane	-4.77426	-2.06621	514,1345,4170,4717,4728,6182,7298,9167,11331,26517,84300,374291,440574	ATP5F1E,COX6C,MCL1,NDUFC1,NDUFS8,MRPL12,TYMS,COX7A2L,PHB2,TIMM13,UQCC2,NDUFS7,MICOS10	13/762
3_Member	GO Biological Processes	GO:0006754	ATP biosynthetic process	-4.58078	-1.89248	514,527,4717,4728,374291	ATP5F1E,ATP6V0C,NDUFC1,NDUFS8,NDUFS7	5/84
3_Member	GO Biological Processes	GO:0019646	aerobic electron transport chain	-4.45936	-1.78994	1345,4717,4728,9167,374291	COX6C,NDUFC1,NDUFS8,COX7A2L,NDUFS7	5/89
3_Member	GO Cellular Components	GO:0005759	mitochondrial matrix	-4.43766	-1.78465	514,2647,2876,4728,6182,7298,60314,84300,374291,388962	ATP5F1E,BLOC1S1,GPX1,NDUFS8,MRPL12,TYMS,MYG1,UQCC2,NDUFS7,BOLA3	10/488
3_Member	GO Biological Processes	GO:0042773	ATP synthesis coupled electron transport	-4.34513	-1.74397	1345,4717,4728,9167,374291	COX6C,NDUFC1,NDUFS8,COX7A2L,NDUFS7	5/94
3_Member	GO Biological Processes	GO:0042775	mitochondrial ATP synthesis coupled electron transport	-4.34513	-1.74397	1345,4717,4728,9167,374291	COX6C,NDUFC1,NDUFS8,COX7A2L,NDUFS7	5/94
3_Member	GO Cellular Components	GO:0098803	respiratory chain complex	-4.34513	-1.74397	1345,4717,4728,9167,374291	COX6C,NDUFC1,NDUFS8,COX7A2L,NDUFS7	5/94
3_Member	GO Biological Processes	GO:0009206	purine ribonucleoside triphosphate biosynthetic process	-4.32307	-1.73743	514,527,4717,4728,374291	ATP5F1E,ATP6V0C,NDUFC1,NDUFS8,NDUFS7	5/95
3_Member	GO Biological Processes	GO:0009145	purine nucleoside triphosphate biosynthetic process	-4.30127	-1.73105	514,527,4717,4728,374291	ATP5F1E,ATP6V0C,NDUFC1,NDUFS8,NDUFS7	5/96
3_Member	GO Biological Processes	GO:0006091	generation of precursor metabolites and energy	-4.28724	-1.73105	514,1345,2647,2819,4717,4728,5315,9167,374291	ATP5F1E,COX6C,BLOC1S1,GPD1,NDUFC1,NDUFS8,PKM,COX7A2L,NDUFS7	9/408
3_Member	GO Cellular Components	GO:0005746	mitochondrial respirasome	-4.27971	-1.73091	1345,4717,4728,9167,374291	COX6C,NDUFC1,NDUFS8,COX7A2L,NDUFS7	5/97
3_Member	GO Biological Processes	GO:0046034	ATP metabolic process	-4.27308	-1.73091	514,527,4717,4728,5315,374291	ATP5F1E,ATP6V0C,NDUFC1,NDUFS8,PKM,NDUFS7	6/159
3_Member	GO Biological Processes	GO:0009201	ribonucleoside triphosphate biosynthetic process	-4.19584	-1.69708	514,527,4717,4728,374291	ATP5F1E,ATP6V0C,NDUFC1,NDUFS8,NDUFS7	5/101
3_Member	GO Biological Processes	GO:0022900	electron transport chain	-4.12621	-1.64801	1345,2819,4717,4728,9167,374291	COX6C,GPD1,NDUFC1,NDUFS8,COX7A2L,NDUFS7	6/169
3_Member	GO Cellular Components	GO:0070469	respirasome	-4.11552	-1.64324	1345,4717,4728,9167,374291	COX6C,NDUFC1,NDUFS8,COX7A2L,NDUFS7	5/105
3_Member	GO Biological Processes	GO:0042776	proton motive force-driven mitochondrial ATP synthesis	-3.8388	-1.41878	514,4717,4728,374291	ATP5F1E,NDUFC1,NDUFS8,NDUFS7	4/64
3_Member	GO Molecular Functions	GO:0015453	oxidoreduction-driven active transmembrane transporter activity	-3.73652	-1.35405	4717,4728,9167,374291	NDUFC1,NDUFS8,COX7A2L,NDUFS7	4/68
3_Member	GO Biological Processes	GO:0009117	nucleotide metabolic process	-3.47374	-1.1581	514,527,2819,4717,4728,5315,5901,7298,374291	ATP5F1E,ATP6V0C,GPD1,NDUFC1,NDUFS8,PKM,RAN,TYMS,NDUFS7	9/524
3_Member	GO Biological Processes	GO:0006753	nucleoside phosphate metabolic process	-3.42599	-1.13755	514,527,2819,4717,4728,5315,5901,7298,374291	ATP5F1E,ATP6V0C,GPD1,NDUFC1,NDUFS8,PKM,RAN,TYMS,NDUFS7	9/532
3_Member	GO Molecular Functions	GO:0015399	primary active transmembrane transporter activity	-3.20402	-0.96288	527,4717,4728,9167,374291	ATP6V0C,NDUFC1,NDUFS8,COX7A2L,NDUFS7	5/165
3_Member	GO Molecular Functions	GO:0008137	NADH dehydrogenase (ubiquinone) activity	-3.18575	-0.95483	4717,4728,374291	NDUFC1,NDUFS8,NDUFS7	3/41
3_Member	GO Biological Processes	GO:0006163	purine nucleotide metabolic process	-3.15857	-0.940465	514,527,2819,4717,4728,5315,5901,374291	ATP5F1E,ATP6V0C,GPD1,NDUFC1,NDUFS8,PKM,RAN,NDUFS7	8/463
3_Member	GO Molecular Functions	GO:0050136	NADH dehydrogenase (quinone) activity	-3.15487	-0.940465	4717,4728,374291	NDUFC1,NDUFS8,NDUFS7	3/42
3_Member	GO Molecular Functions	GO:0003954	NADH dehydrogenase activity	-3.09541	-0.896907	4717,4728,374291	NDUFC1,NDUFS8,NDUFS7	3/44
3_Member	GO Biological Processes	GO:0033108	mitochondrial respiratory chain complex assembly	-3.08185	-0.886777	4717,4728,84300,374291	NDUFC1,NDUFS8,UQCC2,NDUFS7	4/101
3_Member	GO Biological Processes	GO:0009165	nucleotide biosynthetic process	-3.07907	-0.886777	514,527,4717,4728,7298,374291	ATP5F1E,ATP6V0C,NDUFC1,NDUFS8,TYMS,NDUFS7	6/265
3_Member	GO Molecular Functions	GO:0003955	NAD(P)H dehydrogenase (quinone) activity	-3.06675	-0.883596	4717,4728,374291	NDUFC1,NDUFS8,NDUFS7	3/45
3_Member	GO Biological Processes	GO:1901293	nucleoside phosphate biosynthetic process	-3.06219	-0.88204	514,527,4717,4728,7298,374291	ATP5F1E,ATP6V0C,NDUFC1,NDUFS8,TYMS,NDUFS7	6/267
3_Member	GO Biological Processes	GO:0055086	nucleobase-containing small molecule metabolic process	-3.05885	-0.881685	514,527,2819,4717,4728,5315,5901,7298,374291	ATP5F1E,ATP6V0C,GPD1,NDUFC1,NDUFS8,PKM,RAN,TYMS,NDUFS7	9/599
3_Member	GO Biological Processes	GO:0006120	mitochondrial electron transport, NADH to ubiquinone	-3.03876	-0.871592	4717,4728,374291	NDUFC1,NDUFS8,NDUFS7	3/46
3_Member	GO Biological Processes	GO:0072521	purine-containing compound metabolic process	-2.98883	-0.839981	514,527,2819,4717,4728,5315,5901,374291	ATP5F1E,ATP6V0C,GPD1,NDUFC1,NDUFS8,PKM,RAN,NDUFS7	8/492
3_Member	GO Biological Processes	GO:0009150	purine ribonucleotide metabolic process	-2.97001	-0.827154	514,527,4717,4728,5315,5901,374291	ATP5F1E,ATP6V0C,NDUFC1,NDUFS8,PKM,RAN,NDUFS7	7/382
3_Member	GO Biological Processes	GO:0009152	purine ribonucleotide biosynthetic process	-2.9195	-0.803298	514,527,4717,4728,374291	ATP5F1E,ATP6V0C,NDUFC1,NDUFS8,NDUFS7	5/191
3_Member	GO Cellular Components	GO:0005747	mitochondrial respiratory chain complex I	-2.90796	-0.80198	4717,4728,374291	NDUFC1,NDUFS8,NDUFS7	3/51
3_Member	GO Cellular Components	GO:0030964	NADH dehydrogenase complex	-2.90796	-0.80198	4717,4728,374291	NDUFC1,NDUFS8,NDUFS7	3/51
3_Member	GO Cellular Components	GO:0045271	respiratory chain complex I	-2.90796	-0.80198	4717,4728,374291	NDUFC1,NDUFS8,NDUFS7	3/51
3_Member	GO Molecular Functions	GO:0009055	electron transfer activity	-2.84477	-0.754293	4717,4728,9167,374291	NDUFC1,NDUFS8,COX7A2L,NDUFS7	4/117
3_Member	GO Biological Processes	GO:0009259	ribonucleotide metabolic process	-2.84295	-0.754293	514,527,4717,4728,5315,5901,374291	ATP5F1E,ATP6V0C,NDUFC1,NDUFS8,PKM,RAN,NDUFS7	7/402
3_Member	GO Biological Processes	GO:0009260	ribonucleotide biosynthetic process	-2.77489	-0.714408	514,527,4717,4728,374291	ATP5F1E,ATP6V0C,NDUFC1,NDUFS8,NDUFS7	5/206
3_Member	GO Molecular Functions	GO:0016655	oxidoreductase activity, acting on NAD(P)H, quinone or similar compound as acceptor	-2.76809	-0.711972	4717,4728,374291	NDUFC1,NDUFS8,NDUFS7	3/57
3_Member	GO Biological Processes	GO:0019693	ribose phosphate metabolic process	-2.75859	-0.707115	514,527,4717,4728,5315,5901,374291	ATP5F1E,ATP6V0C,NDUFC1,NDUFS8,PKM,RAN,NDUFS7	7/416
3_Member	GO Biological Processes	GO:0046390	ribose phosphate biosynthetic process	-2.71152	-0.673206	514,527,4717,4728,374291	ATP5F1E,ATP6V0C,NDUFC1,NDUFS8,NDUFS7	5/213
3_Member	GO Biological Processes	GO:0010257	NADH dehydrogenase complex assembly	-2.70398	-0.669967	4717,4728,374291	NDUFC1,NDUFS8,NDUFS7	3/60
3_Member	GO Biological Processes	GO:0032981	mitochondrial respiratory chain complex I assembly	-2.70398	-0.669967	4717,4728,374291	NDUFC1,NDUFS8,NDUFS7	3/60
3_Member	GO Cellular Components	GO:1990204	oxidoreductase complex	-2.64132	-0.638259	2819,4717,4728,374291	GPD1,NDUFC1,NDUFS8,NDUFS7	4/133
3_Member	GO Biological Processes	GO:0006164	purine nucleotide biosynthetic process	-2.58358	-0.594001	514,527,4717,4728,374291	ATP5F1E,ATP6V0C,NDUFC1,NDUFS8,NDUFS7	5/228
3_Member	GO Biological Processes	GO:0072522	purine-containing compound biosynthetic process	-2.51934	-0.548893	514,527,4717,4728,374291	ATP5F1E,ATP6V0C,NDUFC1,NDUFS8,NDUFS7	5/236
3_Member	GO Biological Processes	GO:1902600	proton transmembrane transport	-2.50603	-0.539263	514,527,9167,374291	ATP5F1E,ATP6V0C,COX7A2L,NDUFS7	4/145
3_Member	GO Cellular Components	GO:1904949	ATPase complex	-2.46374	-0.512571	60,514,527,5928	ACTB,ATP5F1E,ATP6V0C,RBBP4	4/149
3_Member	GO Molecular Functions	GO:0016651	oxidoreductase activity, acting on NAD(P)H	-2.26195	-0.36604	4717,4728,374291	NDUFC1,NDUFS8,NDUFS7	3/86
3_Member	GO Biological Processes	GO:0090407	organophosphate biosynthetic process	-2.12035	-0.251593	514,527,4717,4728,7298,84174,374291	ATP5F1E,ATP6V0C,NDUFC1,NDUFS8,TYMS,SLA2,NDUFS7	7/545
4_Summary	GO Molecular Functions	GO:0031625	ubiquitin protein ligase binding	-6.2287	-2.66533	527,3301,7323,7326,7805,9802,9978,10576,11337,11345,2876,29997,972,4282,5912,10826,11331,27040	ATP6V0C,DNAJA1,UBE2D3,UBE2G1,LAPTM5,DAZAP2,RBX1,CCT2,GABARAP,GABARAPL2,GPX1,NOP53,CD74,MIF,RAP2B,FAXDC2,PHB2,LAT	18/-
4_Member	GO Molecular Functions	GO:0031625	ubiquitin protein ligase binding	-6.2287	-2.66533	527,3301,7323,7326,7805,9802,9978,10576,11337,11345	ATP6V0C,DNAJA1,UBE2D3,UBE2G1,LAPTM5,DAZAP2,RBX1,CCT2,GABARAP,GABARAPL2	10/305
4_Member	GO Molecular Functions	GO:0044389	ubiquitin-like protein ligase binding	-5.99093	-2.52095	527,3301,7323,7326,7805,9802,9978,10576,11337,11345	ATP6V0C,DNAJA1,UBE2D3,UBE2G1,LAPTM5,DAZAP2,RBX1,CCT2,GABARAP,GABARAPL2	10/324
4_Member	GO Biological Processes	GO:1903050	regulation of proteolysis involved in protein catabolic process	-3.42141	-1.1368	2876,7805,9978,11337,11345,29997	GPX1,LAPTM5,RBX1,GABARAP,GABARAPL2,NOP53	6/228
4_Member	GO Biological Processes	GO:2000060	positive regulation of ubiquitin-dependent protein catabolic process	-3.03437	-0.871592	7805,9978,11337,29997	LAPTM5,RBX1,GABARAP,NOP53	4/104
4_Member	GO Biological Processes	GO:0061136	regulation of proteasomal protein catabolic process	-2.93977	-0.815741	2876,9978,11337,11345,29997	GPX1,RBX1,GABARAP,GABARAPL2,NOP53	5/189
4_Member	GO Biological Processes	GO:0031401	positive regulation of protein modification process	-2.79034	-0.725215	972,4282,5912,7805,9978,10826,11331,11337,27040,29997	CD74,MIF,RAP2B,LAPTM5,RBX1,FAXDC2,PHB2,GABARAP,LAT,NOP53	10/788
4_Member	GO Biological Processes	GO:1903322	positive regulation of protein modification by small protein conjugation or removal	-2.6773	-0.660068	7805,9978,11337,29997	LAPTM5,RBX1,GABARAP,NOP53	4/130
4_Member	GO Biological Processes	GO:1903052	positive regulation of proteolysis involved in protein catabolic process	-2.6652	-0.650024	7805,9978,11337,29997	LAPTM5,RBX1,GABARAP,NOP53	4/131
4_Member	GO Biological Processes	GO:1903320	regulation of protein modification by small protein conjugation or removal	-2.48048	-0.520985	3301,7805,9978,11337,29997	DNAJA1,LAPTM5,RBX1,GABARAP,NOP53	5/241
4_Member	GO Biological Processes	GO:1901875	positive regulation of post-translational protein modification	-2.40267	-0.474453	7805,9978,11337,29997	LAPTM5,RBX1,GABARAP,NOP53	4/155
4_Member	GO Biological Processes	GO:0032436	positive regulation of proteasomal ubiquitin-dependent protein catabolic process	-2.29039	-0.385035	9978,11337,29997	RBX1,GABARAP,NOP53	3/84
4_Member	GO Biological Processes	GO:2000058	regulation of ubiquitin-dependent protein catabolic process	-2.27014	-0.372674	7805,9978,11337,29997	LAPTM5,RBX1,GABARAP,NOP53	4/169
4_Member	GO Biological Processes	GO:1901873	regulation of post-translational protein modification	-2.2265	-0.333692	3301,7805,9978,11337,29997	DNAJA1,LAPTM5,RBX1,GABARAP,NOP53	5/277
4_Member	GO Biological Processes	GO:0031396	regulation of protein ubiquitination	-2.03222	-0.178389	3301,7805,9978,11337	DNAJA1,LAPTM5,RBX1,GABARAP	4/198
5_Summary	GO Biological Processes	GO:0032956	regulation of actin cytoskeleton organization	-5.75725	-2.51569	120,382,391,1901,3925,6281,9168,23406,51571,55845,2876,2647,3043,79036,8631,29997,3183	ADD3,ARF6,RHOG,S1PR1,STMN1,S100A10,TMSB10,COTL1,CYRIB,BRK1,GPX1,BLOC1S1,HBB,KXD1,SKAP1,NOP53,HNRNPC	17/-
5_Member	GO Biological Processes	GO:0032956	regulation of actin cytoskeleton organization	-5.75725	-2.51569	120,382,391,1901,3925,6281,9168,23406,51571,55845	ADD3,ARF6,RHOG,S1PR1,STMN1,S100A10,TMSB10,COTL1,CYRIB,BRK1	10/344
5_Member	GO Biological Processes	GO:0110053	regulation of actin filament organization	-5.67513	-2.47975	120,382,1901,3925,6281,9168,23406,51571,55845	ADD3,ARF6,S1PR1,STMN1,S100A10,TMSB10,COTL1,CYRIB,BRK1	9/273
5_Member	GO Biological Processes	GO:0032970	regulation of actin filament-based process	-5.3236	-2.23736	120,382,391,1901,3925,6281,9168,23406,51571,55845	ADD3,ARF6,RHOG,S1PR1,STMN1,S100A10,TMSB10,COTL1,CYRIB,BRK1	10/385
5_Member	GO Biological Processes	GO:1902903	regulation of supramolecular fiber organization	-5.27441	-2.22921	120,382,1901,2876,3925,6281,9168,23406,51571,55845	ADD3,ARF6,S1PR1,GPX1,STMN1,S100A10,TMSB10,COTL1,CYRIB,BRK1	10/390
5_Member	GO Biological Processes	GO:0008064	regulation of actin polymerization or depolymerization	-4.35042	-1.74397	120,382,9168,23406,51571,55845	ADD3,ARF6,TMSB10,COTL1,CYRIB,BRK1	6/154
5_Member	GO Biological Processes	GO:0030832	regulation of actin filament length	-4.30369	-1.73105	120,382,9168,23406,51571,55845	ADD3,ARF6,TMSB10,COTL1,CYRIB,BRK1	6/157
5_Member	GO Biological Processes	GO:0090066	regulation of anatomical structure size	-4.23515	-1.69981	120,382,2647,2876,3043,9168,23406,51571,55845,79036	ADD3,ARF6,BLOC1S1,GPX1,HBB,TMSB10,COTL1,CYRIB,BRK1,KXD1	10/516
5_Member	GO Biological Processes	GO:0043254	regulation of protein-containing complex assembly	-4.21456	-1.69708	120,382,3925,8631,9168,23406,29997,51571,55845	ADD3,ARF6,STMN1,SKAP1,TMSB10,COTL1,NOP53,CYRIB,BRK1	9/417
5_Member	GO Biological Processes	GO:0051493	regulation of cytoskeleton organization	-4.19349	-1.69708	120,382,391,1901,3925,6281,9168,23406,51571,55845	ADD3,ARF6,RHOG,S1PR1,STMN1,S100A10,TMSB10,COTL1,CYRIB,BRK1	10/522
5_Member	GO Biological Processes	GO:0032535	regulation of cellular component size	-3.80648	-1.41002	120,382,2647,9168,23406,51571,55845,79036	ADD3,ARF6,BLOC1S1,TMSB10,COTL1,CYRIB,BRK1,KXD1	8/370
5_Member	GO Biological Processes	GO:0032271	regulation of protein polymerization	-3.67984	-1.31146	120,382,3925,9168,23406,51571	ADD3,ARF6,STMN1,TMSB10,COTL1,CYRIB	6/204
5_Member	GO Biological Processes	GO:0030833	regulation of actin filament polymerization	-3.58826	-1.22902	120,382,9168,23406,51571	ADD3,ARF6,TMSB10,COTL1,CYRIB	5/136
5_Member	GO Biological Processes	GO:0032272	negative regulation of protein polymerization	-3.57228	-1.22199	120,3925,9168,51571	ADD3,STMN1,TMSB10,CYRIB	4/75
5_Member	GO Biological Processes	GO:0031333	negative regulation of protein-containing complex assembly	-3.50167	-1.17436	120,3925,9168,29997,51571	ADD3,STMN1,TMSB10,NOP53,CYRIB	5/142
5_Member	GO Biological Processes	GO:0051494	negative regulation of cytoskeleton organization	-3.27695	-1.0218	120,1901,3925,9168,51571	ADD3,S1PR1,STMN1,TMSB10,CYRIB	5/159
5_Member	GO Biological Processes	GO:0010639	negative regulation of organelle organization	-3.25046	-1.00236	120,1901,2876,3183,3925,9168,51571	ADD3,S1PR1,GPX1,HNRNPC,STMN1,TMSB10,CYRIB	7/342
5_Member	GO Biological Processes	GO:1902904	negative regulation of supramolecular fiber organization	-3.22799	-0.983391	120,1901,3925,9168,51571	ADD3,S1PR1,STMN1,TMSB10,CYRIB	5/163
5_Member	GO Biological Processes	GO:0030837	negative regulation of actin filament polymerization	-2.68338	-0.664089	120,9168,51571	ADD3,TMSB10,CYRIB	3/61
5_Member	GO Biological Processes	GO:0051129	negative regulation of cellular component organization	-2.49145	-0.52651	120,382,1901,2876,3183,3925,9168,29997,51571	ADD3,ARF6,S1PR1,GPX1,HNRNPC,STMN1,TMSB10,NOP53,CYRIB	9/726
6_Summary	GO Cellular Components	GO:0005681	spliceosomal complex	-5.60841	-2.47102	1153,3183,3190,6427,6634,9419,26986,83443,5936,9802,60,7832,6281,4170,11345,29997,5315,6182,7298	CIRBP,HNRNPC,HNRNPK,SRSF2,SNRPD3,CRIPT,PABPC1,SF3B5,RBM4,DAZAP2,ACTB,BTG2,S100A10,MCL1,GABARAPL2,NOP53,PKM,MRPL12,TYMS	19/-
6_Member	GO Cellular Components	GO:0005681	spliceosomal complex	-5.60841	-2.47102	1153,3183,3190,6427,6634,9419,26986,83443	CIRBP,HNRNPC,HNRNPK,SRSF2,SNRPD3,CRIPT,PABPC1,SF3B5	8/207
6_Member	GO Cellular Components	GO:0010494	cytoplasmic stress granule	-4.41285	-1.77031	1153,3190,5936,9802,26986	CIRBP,HNRNPK,RBM4,DAZAP2,PABPC1	5/91
6_Member	GO Biological Processes	GO:0000377	RNA splicing, via transesterification reactions with bulged adenosine as nucleophile	-3.80214	-1.41002	3183,3190,5936,6427,6634,26986,83443	HNRNPC,HNRNPK,RBM4,SRSF2,SNRPD3,PABPC1,SF3B5	7/277
6_Member	GO Biological Processes	GO:0000398	mRNA splicing, via spliceosome	-3.80214	-1.41002	3183,3190,5936,6427,6634,26986,83443	HNRNPC,HNRNPK,RBM4,SRSF2,SNRPD3,PABPC1,SF3B5	7/277
6_Member	GO Biological Processes	GO:0000375	RNA splicing, via transesterification reactions	-3.76396	-1.37669	3183,3190,5936,6427,6634,26986,83443	HNRNPC,HNRNPK,RBM4,SRSF2,SNRPD3,PABPC1,SF3B5	7/281
6_Member	GO Biological Processes	GO:0008380	RNA splicing	-3.49884	-1.17436	3183,3190,5936,6427,6634,9419,26986,83443	HNRNPC,HNRNPK,RBM4,SRSF2,SNRPD3,CRIPT,PABPC1,SF3B5	8/411
6_Member	GO Cellular Components	GO:0071013	catalytic step 2 spliceosome	-3.25212	-1.00236	3183,3190,6634,26986	HNRNPC,HNRNPK,SNRPD3,PABPC1	4/91
6_Member	GO Cellular Components	GO:0036464	cytoplasmic ribonucleoprotein granule	-3.17471	-0.947137	60,1153,3190,5936,9802,26986	ACTB,CIRBP,HNRNPK,RBM4,DAZAP2,PABPC1	6/254
6_Member	GO Biological Processes	GO:1903312	negative regulation of mRNA metabolic process	-3.14764	-0.936458	1153,3183,3190,26986	CIRBP,HNRNPC,HNRNPK,PABPC1	4/97
6_Member	GO Cellular Components	GO:0035770	ribonucleoprotein granule	-3.02886	-0.869187	60,1153,3190,5936,9802,26986	ACTB,CIRBP,HNRNPK,RBM4,DAZAP2,PABPC1	6/271
6_Member	GO Biological Processes	GO:0006397	mRNA processing	-2.99447	-0.839981	3183,3190,5936,6427,6634,9419,26986,83443	HNRNPC,HNRNPK,RBM4,SRSF2,SNRPD3,CRIPT,PABPC1,SF3B5	8/491
6_Member	GO Biological Processes	GO:0043484	regulation of RNA splicing	-2.99154	-0.839981	1153,3190,5936,6427,83443	CIRBP,HNRNPK,RBM4,SRSF2,SF3B5	5/184
6_Member	GO Biological Processes	GO:0048024	regulation of mRNA splicing, via spliceosome	-2.94378	-0.817108	1153,3190,5936,6427	CIRBP,HNRNPK,RBM4,SRSF2	4/110
6_Member	GO Biological Processes	GO:1903311	regulation of mRNA metabolic process	-2.86151	-0.767967	1153,3183,3190,5936,6427,7832,26986	CIRBP,HNRNPC,HNRNPK,RBM4,SRSF2,BTG2,PABPC1	7/399
6_Member	GO Biological Processes	GO:0016071	mRNA metabolic process	-2.82243	-0.738594	3183,3190,5936,6281,6427,6634,9419,26986,83443	HNRNPC,HNRNPK,RBM4,S100A10,SRSF2,SNRPD3,CRIPT,PABPC1,SF3B5	9/648
6_Member	GO Biological Processes	GO:0048255	mRNA stabilization	-2.68338	-0.664089	1153,3183,26986	CIRBP,HNRNPC,PABPC1	3/61
6_Member	GO Biological Processes	GO:0050684	regulation of mRNA processing	-2.65321	-0.644133	1153,3190,5936,6427	CIRBP,HNRNPK,RBM4,SRSF2	4/132
6_Member	GO Biological Processes	GO:0043489	RNA stabilization	-2.51295	-0.544351	1153,3183,26986	CIRBP,HNRNPC,PABPC1	3/70
6_Member	GO Biological Processes	GO:0009895	negative regulation of catabolic process	-2.4829	-0.521602	1153,3183,4170,11345,26986,29997	CIRBP,HNRNPC,MCL1,GABARAPL2,PABPC1,NOP53	6/348
6_Member	GO Biological Processes	GO:1902373	negative regulation of mRNA catabolic process	-2.46139	-0.512571	1153,3183,26986	CIRBP,HNRNPC,PABPC1	3/73
6_Member	GO Biological Processes	GO:1902369	negative regulation of RNA catabolic process	-2.27608	-0.373895	1153,3183,26986	CIRBP,HNRNPC,PABPC1	3/85
6_Member	GO Molecular Functions	GO:0003729	mRNA binding	-2.27176	-0.372728	1153,3183,3190,5315,5936,6182,7298,26986	CIRBP,HNRNPC,HNRNPK,PKM,RBM4,MRPL12,TYMS,PABPC1	8/644
7_Summary	GO Cellular Components	GO:0015629	actin cytoskeleton	-5.04752	-2.08273	60,1072,3183,3190,4637,10095,11337,23406,51411,64098,80774,120,2010,6275,7402,9168	ACTB,CFL1,HNRNPC,HNRNPK,MYL6,ARPC1B,GABARAP,COTL1,BIN2,PARVG,LIMD2,ADD3,EMD,S100A4,UTRN,TMSB10	16/-
7_Member	GO Cellular Components	GO:0015629	actin cytoskeleton	-5.04752	-2.08273	60,1072,3183,3190,4637,10095,11337,23406,51411,64098,80774	ACTB,CFL1,HNRNPC,HNRNPK,MYL6,ARPC1B,GABARAP,COTL1,BIN2,PARVG,LIMD2	11/509
7_Member	GO Molecular Functions	GO:0003779	actin binding	-4.84529	-2.06638	120,1072,2010,6275,7402,9168,10095,23406,64098,80774	ADD3,CFL1,EMD,S100A4,UTRN,TMSB10,ARPC1B,COTL1,PARVG,LIMD2	10/437
7_Member	GO Molecular Functions	GO:0051015	actin filament binding	-2.76568	-0.711972	120,1072,10095,23406,80774	ADD3,CFL1,ARPC1B,COTL1,LIMD2	5/207
8_Summary	GO Biological Processes	GO:0030029	actin filament-based process	-5.03662	-2.08273	60,382,391,1072,1901,4637,5901,9168,9844,10095,55845,80774,397,5912,27040,3925,9419	ACTB,ARF6,RHOG,CFL1,S1PR1,MYL6,RAN,TMSB10,ELMO1,ARPC1B,BRK1,LIMD2,ARHGDIB,RAP2B,LAT,STMN1,CRIPT	17/-
8_Member	GO Biological Processes	GO:0030029	actin filament-based process	-5.03662	-2.08273	60,382,391,1072,1901,4637,5901,9168,9844,10095,55845,80774	ACTB,ARF6,RHOG,CFL1,S1PR1,MYL6,RAN,TMSB10,ELMO1,ARPC1B,BRK1,LIMD2	12/612
8_Member	GO Biological Processes	GO:0007265	Ras protein signal transduction	-4.82069	-2.06638	391,397,1072,5912,9844,27040,55845	RHOG,ARHGDIB,CFL1,RAP2B,ELMO1,LAT,BRK1	7/191
8_Member	GO Biological Processes	GO:0030036	actin cytoskeleton organization	-4.79413	-2.06638	60,382,391,1072,1901,5901,9168,9844,10095,55845,80774	ACTB,ARF6,RHOG,CFL1,S1PR1,RAN,TMSB10,ELMO1,ARPC1B,BRK1,LIMD2	11/542
8_Member	GO Biological Processes	GO:0007264	small GTPase mediated signal transduction	-3.95123	-1.50182	391,397,1072,5912,9844,27040,55845	RHOG,ARHGDIB,CFL1,RAP2B,ELMO1,LAT,BRK1	7/262
8_Member	GO Biological Processes	GO:0016601	Rac protein signal transduction	-3.83087	-1.41878	391,9844,55845	RHOG,ELMO1,BRK1	3/25
8_Member	GO Biological Processes	GO:0007015	actin filament organization	-3.80214	-1.41002	391,1072,9168,9844,10095,55845,80774	RHOG,CFL1,TMSB10,ELMO1,ARPC1B,BRK1,LIMD2	7/277
8_Member	GO Biological Processes	GO:0097435	supramolecular fiber organization	-3.11021	-0.908574	391,1072,3925,9168,9419,9844,10095,55845,80774	RHOG,CFL1,STMN1,TMSB10,CRIPT,ELMO1,ARPC1B,BRK1,LIMD2	9/589
8_Member	GO Biological Processes	GO:0007266	Rho protein signal transduction	-2.54868	-0.574527	391,397,1072	RHOG,ARHGDIB,CFL1	3/68
9_Summary	GO Cellular Components	GO:0005925	focal adhesion	-4.985	-2.06638	60,382,391,527,1072,3190,4267,10095,26986,64098,8673,9419,917	ACTB,ARF6,RHOG,ATP6V0C,CFL1,HNRNPK,CD99,ARPC1B,PABPC1,PARVG,VAMP8,CRIPT,CD3G	13/-
9_Member	GO Cellular Components	GO:0005925	focal adhesion	-4.985	-2.06638	60,382,391,527,1072,3190,4267,10095,26986,64098	ACTB,ARF6,RHOG,ATP6V0C,CFL1,HNRNPK,CD99,ARPC1B,PABPC1,PARVG	10/421
9_Member	GO Cellular Components	GO:0030055	cell-substrate junction	-4.89696	-2.06638	60,382,391,527,1072,3190,4267,10095,26986,64098	ACTB,ARF6,RHOG,ATP6V0C,CFL1,HNRNPK,CD99,ARPC1B,PABPC1,PARVG	10/431
9_Member	GO Biological Processes	GO:1905475	regulation of protein localization to membrane	-3.03413	-0.871592	60,382,391,8673,9419	ACTB,ARF6,RHOG,VAMP8,CRIPT	5/180
9_Member	GO Biological Processes	GO:1903076	regulation of protein localization to plasma membrane	-2.97335	-0.82774	60,382,391,8673	ACTB,ARF6,RHOG,VAMP8	4/108
9_Member	GO Biological Processes	GO:0007163	establishment or maintenance of cell polarity	-2.80281	-0.728473	60,382,391,917,64098	ACTB,ARF6,RHOG,CD3G,PARVG	5/203
9_Member	GO Biological Processes	GO:1904375	regulation of protein localization to cell periphery	-2.59474	-0.599576	60,382,391,8673	ACTB,ARF6,RHOG,VAMP8	4/137
10_Summary	GO Cellular Components	GO:0101002	ficolin-1-rich granule	-4.91045	-2.06638	527,1938,3043,4282,5315,23406,51411,10576,51316,51571	ATP6V0C,EEF2,HBB,MIF,PKM,COTL1,BIN2,CCT2,PLAC8,CYRIB	10/-
10_Member	GO Cellular Components	GO:0101002	ficolin-1-rich granule	-4.91045	-2.06638	527,1938,3043,4282,5315,23406,51411	ATP6V0C,EEF2,HBB,MIF,PKM,COTL1,BIN2	7/185
10_Member	GO Cellular Components	GO:1904813	ficolin-1-rich granule lumen	-4.88184	-2.06638	1938,3043,4282,5315,23406,51411	EEF2,HBB,MIF,PKM,COTL1,BIN2	6/124
10_Member	GO Cellular Components	GO:0034774	secretory granule lumen	-4.22296	-1.69708	1938,4282,5315,10576,23406,51316,51411,51571	EEF2,MIF,PKM,CCT2,COTL1,PLAC8,BIN2,CYRIB	8/322
10_Member	GO Cellular Components	GO:0060205	cytoplasmic vesicle lumen	-4.19485	-1.69708	1938,4282,5315,10576,23406,51316,51411,51571	EEF2,MIF,PKM,CCT2,COTL1,PLAC8,BIN2,CYRIB	8/325
10_Member	GO Cellular Components	GO:0031983	vesicle lumen	-4.18554	-1.69528	1938,4282,5315,10576,23406,51316,51411,51571	EEF2,MIF,PKM,CCT2,COTL1,PLAC8,BIN2,CYRIB	8/326
11_Summary	GO Cellular Components	GO:0000323	lytic vacuole	-4.8042	-2.06638	527,972,2647,3002,7805,8673,10410,10576,11337,51316,54940,79036,84937,11345,382,917,3043,6892,54732,5912,7323,84174	ATP6V0C,CD74,BLOC1S1,GZMB,LAPTM5,VAMP8,IFITM3,CCT2,GABARAP,PLAC8,OCIAD1,KXD1,ZNRF1,GABARAPL2,ARF6,CD3G,HBB,TAPBP,TMED9,RAP2B,UBE2D3,SLA2	22/-
11_Member	GO Cellular Components	GO:0000323	lytic vacuole	-4.8042	-2.06638	527,972,2647,3002,7805,8673,10410,10576,11337,51316,54940,79036,84937	ATP6V0C,CD74,BLOC1S1,GZMB,LAPTM5,VAMP8,IFITM3,CCT2,GABARAP,PLAC8,OCIAD1,KXD1,ZNRF1	13/757
11_Member	GO Cellular Components	GO:0005764	lysosome	-4.8042	-2.06638	527,972,2647,3002,7805,8673,10410,10576,11337,51316,54940,79036,84937	ATP6V0C,CD74,BLOC1S1,GZMB,LAPTM5,VAMP8,IFITM3,CCT2,GABARAP,PLAC8,OCIAD1,KXD1,ZNRF1	13/757
11_Member	GO Cellular Components	GO:0005774	vacuolar membrane	-3.70707	-1.32934	527,972,2647,7805,8673,10410,11337,11345,79036	ATP6V0C,CD74,BLOC1S1,LAPTM5,VAMP8,IFITM3,GABARAP,GABARAPL2,KXD1	9/487
11_Member	GO Cellular Components	GO:0030139	endocytic vesicle	-3.19128	-0.95483	382,527,917,972,3043,6892,8673	ARF6,ATP6V0C,CD3G,CD74,HBB,TAPBP,VAMP8	7/350
11_Member	GO Cellular Components	GO:0030666	endocytic vesicle membrane	-2.79345	-0.725215	527,917,972,6892,8673	ATP6V0C,CD3G,CD74,TAPBP,VAMP8	5/204
11_Member	GO Cellular Components	GO:0030136	clathrin-coated vesicle	-2.69387	-0.666219	527,917,972,8673,54732	ATP6V0C,CD3G,CD74,VAMP8,TMED9	5/215
11_Member	GO Cellular Components	GO:0005765	lysosomal membrane	-2.60554	-0.608418	527,972,2647,7805,8673,10410,79036	ATP6V0C,CD74,BLOC1S1,LAPTM5,VAMP8,IFITM3,KXD1	7/443
11_Member	GO Cellular Components	GO:0098852	lytic vacuole membrane	-2.60554	-0.608418	527,972,2647,7805,8673,10410,79036	ATP6V0C,CD74,BLOC1S1,LAPTM5,VAMP8,IFITM3,KXD1	7/443
11_Member	GO Cellular Components	GO:0030665	clathrin-coated vesicle membrane	-2.58333	-0.594001	527,917,972,8673	ATP6V0C,CD3G,CD74,VAMP8	4/138
11_Member	GO Cellular Components	GO:0070821	tertiary granule membrane	-2.46139	-0.512571	527,5912,8673	ATP6V0C,RAP2B,VAMP8	3/73
11_Member	GO Cellular Components	GO:0030669	clathrin-coated endocytic vesicle membrane	-2.42828	-0.495006	917,972,8673	CD3G,CD74,VAMP8	3/75
11_Member	GO Cellular Components	GO:0005766	primary lysosome	-2.40267	-0.474453	527,8673,10576,51316	ATP6V0C,VAMP8,CCT2,PLAC8	4/155
11_Member	GO Cellular Components	GO:0042582	azurophil granule	-2.40267	-0.474453	527,8673,10576,51316	ATP6V0C,VAMP8,CCT2,PLAC8	4/155
11_Member	GO Cellular Components	GO:0030670	phagocytic vesicle membrane	-2.33447	-0.421092	527,6892,8673	ATP6V0C,TAPBP,VAMP8	3/81
11_Member	GO Cellular Components	GO:0070820	tertiary granule	-2.31597	-0.404209	527,3043,5912,8673	ATP6V0C,HBB,RAP2B,VAMP8	4/164
11_Member	GO Cellular Components	GO:0045334	clathrin-coated endocytic vesicle	-2.16789	-0.288771	917,972,8673	CD3G,CD74,VAMP8	3/93
11_Member	GO Cellular Components	GO:0010008	endosome membrane	-2.03135	-0.178389	382,527,5912,7323,8673,10410,84174	ARF6,ATP6V0C,RAP2B,UBE2D3,VAMP8,IFITM3,SLA2	7/567
11_Member	GO Cellular Components	GO:0030135	coated vesicle	-2.00432	-0.163666	527,917,972,8673,54732	ATP6V0C,CD3G,CD74,VAMP8,TMED9	5/314
12_Summary	GO Biological Processes	GO:0061024	membrane organization	-4.8042	-2.06638	2010,4034,6281,7805,8673,9144,9844,23471,26517,51411,54732,83460,440574,527,2647,51501	EMD,LRCH4,S100A10,LAPTM5,VAMP8,SYNGR2,ELMO1,TRAM1,TIMM13,BIN2,TMED9,EMC6,MICOS10,ATP6V0C,BLOC1S1,HIKESHI	16/-
12_Member	GO Biological Processes	GO:0061024	membrane organization	-4.8042	-2.06638	2010,4034,6281,7805,8673,9144,9844,23471,26517,51411,54732,83460,440574	EMD,LRCH4,S100A10,LAPTM5,VAMP8,SYNGR2,ELMO1,TRAM1,TIMM13,BIN2,TMED9,EMC6,MICOS10	13/757
12_Member	GO Biological Processes	GO:0010256	endomembrane system organization	-3.29361	-1.02764	527,2010,2647,9144,23471,51411,51501,54732,83460	ATP6V0C,EMD,BLOC1S1,SYNGR2,TRAM1,BIN2,HIKESHI,TMED9,EMC6	9/555
13_Summary	GO Molecular Functions	GO:0023023	MHC protein complex binding	-4.78464	-2.06638	972,5315,6892,51571	CD74,PKM,TAPBP,CYRIB	4/-
13_Member	GO Molecular Functions	GO:0023023	MHC protein complex binding	-4.78464	-2.06638	972,5315,6892,51571	CD74,PKM,TAPBP,CYRIB	4/37
13_Member	GO Molecular Functions	GO:0042287	MHC protein binding	-3.15487	-0.940465	972,6892,51571	CD74,TAPBP,CYRIB	3/42
14_Summary	GO Cellular Components	GO:0098562	cytoplasmic side of membrane	-4.70579	-2.00773	52,2647,3301,6277,22821,54331,79036,917,972,1043,1901,6892	ACP1,BLOC1S1,DNAJA1,S100A6,RASA3,GNG2,KXD1,CD3G,CD74,CD52,S1PR1,TAPBP	12/-
14_Member	GO Cellular Components	GO:0098562	cytoplasmic side of membrane	-4.70579	-2.00773	52,2647,3301,6277,22821,54331,79036	ACP1,BLOC1S1,DNAJA1,S100A6,RASA3,GNG2,KXD1	7/199
14_Member	GO Cellular Components	GO:0098552	side of membrane	-4.29333	-1.73105	52,917,972,1043,1901,2647,3301,6277,6892,22821,54331,79036	ACP1,CD3G,CD74,CD52,S1PR1,BLOC1S1,DNAJA1,S100A6,TAPBP,RASA3,GNG2,KXD1	12/729
14_Member	GO Cellular Components	GO:0009898	cytoplasmic side of plasma membrane	-2.34425	-0.427616	52,6277,22821,54331	ACP1,S100A6,RASA3,GNG2	4/161
15_Summary	GO Biological Processes	GO:0048145	regulation of fibroblast proliferation	-4.43596	-1.78465	972,2010,4282,6277,55845,3190,7805,8673,8809,11331,51571,2876,3301,4170,29997,1652,4050,6284,917,1901,4034,84937,397,5912,5928	CD74,EMD,MIF,S100A6,BRK1,HNRNPK,LAPTM5,VAMP8,IL18R1,PHB2,CYRIB,GPX1,DNAJA1,MCL1,NOP53,DDT,LTB,S100A13,CD3G,S1PR1,LRCH4,ZNRF1,ARHGDIB,RAP2B,RBBP4	25/-
15_Member	GO Biological Processes	GO:0048145	regulation of fibroblast proliferation	-4.43596	-1.78465	972,2010,4282,6277,55845	CD74,EMD,MIF,S100A6,BRK1	5/90
15_Member	GO Biological Processes	GO:1902165	regulation of intrinsic apoptotic signaling pathway in response to DNA damage by p53 class mediator	-4.34961	-1.74397	972,3190,4282	CD74,HNRNPK,MIF	3/17
15_Member	GO Biological Processes	GO:0048146	positive regulation of fibroblast proliferation	-4.12798	-1.64801	972,4282,6277,55845	CD74,MIF,S100A6,BRK1	4/54
15_Member	GO Biological Processes	GO:0002699	positive regulation of immune effector process	-4.02423	-1.56921	972,4282,7805,8673,8809,11331,51571	CD74,MIF,LAPTM5,VAMP8,IL18R1,PHB2,CYRIB	7/255
15_Member	GO Biological Processes	GO:2001242	regulation of intrinsic apoptotic signaling pathway	-3.84717	-1.41947	972,2876,3190,3301,4170,4282	CD74,GPX1,HNRNPK,DNAJA1,MCL1,MIF	6/190
15_Member	GO Biological Processes	GO:0002702	positive regulation of production of molecular mediator of immune response	-3.61807	-1.25428	972,4282,7805,8809,11331	CD74,MIF,LAPTM5,IL18R1,PHB2	5/134
15_Member	GO Biological Processes	GO:0002720	positive regulation of cytokine production involved in immune response	-3.4442	-1.14408	972,4282,7805,8809	CD74,MIF,LAPTM5,IL18R1	4/81
15_Member	GO Biological Processes	GO:1901797	negative regulation of signal transduction by p53 class mediator	-3.42738	-1.13755	972,4282,29997	CD74,MIF,NOP53	3/34
15_Member	GO Biological Processes	GO:0061081	positive regulation of myeloid leukocyte cytokine production involved in immune response	-3.38977	-1.11271	972,4282,7805	CD74,MIF,LAPTM5	3/35
15_Member	GO Biological Processes	GO:1902253	regulation of intrinsic apoptotic signaling pathway by p53 class mediator	-3.38977	-1.11271	972,3190,4282	CD74,HNRNPK,MIF	3/35
15_Member	GO Biological Processes	GO:1902229	regulation of intrinsic apoptotic signaling pathway in response to DNA damage	-3.28346	-1.02473	972,3190,4282	CD74,HNRNPK,MIF	3/38
15_Member	GO Biological Processes	GO:1901796	regulation of signal transduction by p53 class mediator	-2.98837	-0.839981	972,3190,4282,29997	CD74,HNRNPK,MIF,NOP53	4/107
15_Member	GO Biological Processes	GO:0002697	regulation of immune effector process	-2.96346	-0.823347	972,4282,7805,8673,8809,11331,51571	CD74,MIF,LAPTM5,VAMP8,IL18R1,PHB2,CYRIB	7/383
15_Member	GO Biological Processes	GO:0002700	regulation of production of molecular mediator of immune response	-2.95	-0.817108	972,4282,7805,8809,11331	CD74,MIF,LAPTM5,IL18R1,PHB2	5/188
15_Member	GO Biological Processes	GO:0001819	positive regulation of cytokine production	-2.92772	-0.808926	972,1652,4050,4282,6284,7805,8809,51571	CD74,DDT,LTB,MIF,S100A13,LAPTM5,IL18R1,CYRIB	8/503
15_Member	GO Biological Processes	GO:2001243	negative regulation of intrinsic apoptotic signaling pathway	-2.88637	-0.785409	972,2876,3301,4282	CD74,GPX1,DNAJA1,MIF	4/114
15_Member	GO Biological Processes	GO:2001233	regulation of apoptotic signaling pathway	-2.88023	-0.783687	972,2876,3190,3301,4050,4170,4282	CD74,GPX1,HNRNPK,DNAJA1,LTB,MCL1,MIF	7/396
15_Member	GO Biological Processes	GO:0002718	regulation of cytokine production involved in immune response	-2.80434	-0.728473	972,4282,7805,8809	CD74,MIF,LAPTM5,IL18R1	4/120
15_Member	GO Biological Processes	GO:0070228	regulation of lymphocyte apoptotic process	-2.74632	-0.698842	917,972,4282	CD3G,CD74,MIF	3/58
15_Member	GO Biological Processes	GO:0032103	positive regulation of response to external stimulus	-2.65081	-0.643747	972,1652,1901,4034,4282,8673,11331,84937	CD74,DDT,S1PR1,LRCH4,MIF,VAMP8,PHB2,ZNRF1	8/557
15_Member	GO Biological Processes	GO:1901224	positive regulation of non-canonical NF-kappaB signal transduction	-2.64325	-0.638259	7805,8809,11331	LAPTM5,IL18R1,PHB2	3/63
15_Member	GO Biological Processes	GO:0050920	regulation of chemotaxis	-2.57541	-0.591831	972,1652,1901,4282,51571	CD74,DDT,S1PR1,MIF,CYRIB	5/229
15_Member	GO Biological Processes	GO:2001234	negative regulation of apoptotic signaling pathway	-2.45762	-0.510682	972,2876,3301,4170,4282	CD74,GPX1,DNAJA1,MCL1,MIF	5/244
15_Member	GO Biological Processes	GO:0030336	negative regulation of cell migration	-2.30357	-0.395028	397,972,1652,4282,5912,5928	ARHGDIB,CD74,DDT,MIF,RAP2B,RBBP4	6/379
15_Member	GO Biological Processes	GO:2000146	negative regulation of cell motility	-2.22331	-0.332041	397,972,1652,4282,5912,5928	ARHGDIB,CD74,DDT,MIF,RAP2B,RBBP4	6/394
15_Member	GO Biological Processes	GO:2000106	regulation of leukocyte apoptotic process	-2.20721	-0.320537	917,972,4282	CD3G,CD74,MIF	3/90
15_Member	GO Biological Processes	GO:1901222	regulation of non-canonical NF-kappaB signal transduction	-2.0579	-0.196392	7805,8809,11331	LAPTM5,IL18R1,PHB2	3/102
15_Member	GO Biological Processes	GO:0040013	negative regulation of locomotion	-2.05035	-0.190274	397,972,1652,4282,5912,5928	ARHGDIB,CD74,DDT,MIF,RAP2B,RBBP4	6/429
15_Member	GO Biological Processes	GO:0033559	unsaturated fatty acid metabolic process	-2.04635	-0.187711	972,2876,4282	CD74,GPX1,MIF	3/103
16_Summary	GO Molecular Functions	GO:0140104	molecular carrier activity	-4.32307	-1.73743	475,3043,5901,51501,83460,382,3301,7805,9419,11331,11345,23471,26517,29997,972,54732	ATOX1,HBB,RAN,HIKESHI,EMC6,ARF6,DNAJA1,LAPTM5,CRIPT,PHB2,GABARAPL2,TRAM1,TIMM13,NOP53,CD74,TMED9	16/-
16_Member	GO Molecular Functions	GO:0140104	molecular carrier activity	-4.32307	-1.73743	475,3043,5901,51501,83460	ATOX1,HBB,RAN,HIKESHI,EMC6	5/95
16_Member	GO Biological Processes	GO:0033365	protein localization to organelle	-4.19787	-1.69708	382,3301,5901,7805,9419,11331,11345,23471,26517,29997,51501,83460	ARF6,DNAJA1,RAN,LAPTM5,CRIPT,PHB2,GABARAPL2,TRAM1,TIMM13,NOP53,HIKESHI,EMC6	12/746
16_Member	GO Biological Processes	GO:0006886	intracellular protein transport	-3.50405	-1.17436	382,972,5901,7805,11331,23471,26517,51501,54732	ARF6,CD74,RAN,LAPTM5,PHB2,TRAM1,TIMM13,HIKESHI,TMED9	9/519
16_Member	GO Biological Processes	GO:0072594	establishment of protein localization to organelle	-2.4829	-0.521602	5901,7805,11331,23471,26517,51501	RAN,LAPTM5,PHB2,TRAM1,TIMM13,HIKESHI	6/348
16_Member	GO Biological Processes	GO:0034504	protein localization to nucleus	-2.11734	-0.250042	5901,11331,29997,51501	RAN,PHB2,NOP53,HIKESHI	4/187
17_Summary	GO Molecular Functions	GO:0019904	protein domain specific binding	-4.07508	-1.60863	2876,3190,3301,4170,5901,5912,6451,8631,9419,9802,9844	GPX1,HNRNPK,DNAJA1,MCL1,RAN,RAP2B,SH3BGRL,SKAP1,CRIPT,DAZAP2,ELMO1	11/-
17_Member	GO Molecular Functions	GO:0019904	protein domain specific binding	-4.07508	-1.60863	2876,3190,3301,4170,5901,5912,6451,8631,9419,9802,9844	GPX1,HNRNPK,DNAJA1,MCL1,RAN,RAP2B,SH3BGRL,SKAP1,CRIPT,DAZAP2,ELMO1	11/651
17_Member	GO Molecular Functions	GO:0017124	SH3 domain binding	-2.778	-0.715244	2876,6451,8631,9844	GPX1,SH3BGRL,SKAP1,ELMO1	4/122
18_Summary	GO Molecular Functions	GO:0090079	translation regulator activity, nucleic acid binding	-4.03848	-1.57778	1938,1974,7298,26986,27335,5936,6451,1153	EEF2,EIF4A2,TYMS,PABPC1,EIF3K,RBM4,SH3BGRL,CIRBP	8/-
18_Member	GO Molecular Functions	GO:0090079	translation regulator activity, nucleic acid binding	-4.03848	-1.57778	1938,1974,7298,26986,27335	EEF2,EIF4A2,TYMS,PABPC1,EIF3K	5/109
18_Member	GO Biological Processes	GO:0002183	cytoplasmic translational initiation	-3.50627	-1.17436	1974,5936,27335	EIF4A2,RBM4,EIF3K	3/32
18_Member	GO Biological Processes	GO:0006446	regulation of translational initiation	-3.34511	-1.07548	1974,5936,6451,27335	EIF4A2,RBM4,SH3BGRL,EIF3K	4/86
18_Member	GO Biological Processes	GO:0006413	translational initiation	-2.54868	-0.574527	1974,5936,27335	EIF4A2,RBM4,EIF3K	3/68
18_Member	GO Molecular Functions	GO:0008135	translation factor activity, RNA binding	-2.27608	-0.373895	1938,1974,27335	EEF2,EIF4A2,EIF3K	3/85
18_Member	GO Molecular Functions	GO:0045182	translation regulator activity	-2.03175	-0.178389	1153,1938,1974,7298,26986,27335	CIRBP,EEF2,EIF4A2,TYMS,PABPC1,EIF3K	6/433
19_Summary	GO Biological Processes	GO:0032418	lysosome localization	-3.92014	-1.48171	2647,6284,27040,79036,1072,5901,54732,8673	BLOC1S1,S100A13,LAT,KXD1,CFL1,RAN,TMED9,VAMP8	8/-
19_Member	GO Biological Processes	GO:0032418	lysosome localization	-3.92014	-1.48171	2647,6284,27040,79036	BLOC1S1,S100A13,LAT,KXD1	4/61
19_Member	GO Biological Processes	GO:1990849	vacuolar localization	-3.92014	-1.48171	2647,6284,27040,79036	BLOC1S1,S100A13,LAT,KXD1	4/61
19_Member	GO Biological Processes	GO:0051656	establishment of organelle localization	-2.81241	-0.730968	1072,2647,5901,6284,27040,54732,79036	CFL1,BLOC1S1,RAN,S100A13,LAT,TMED9,KXD1	7/407
19_Member	GO Biological Processes	GO:0051640	organelle localization	-2.73911	-0.694259	1072,2647,5901,6284,8673,27040,54732,79036	CFL1,BLOC1S1,RAN,S100A13,VAMP8,LAT,TMED9,KXD1	8/539
20_Summary	GO Biological Processes	GO:0034109	homotypic cell-cell adhesion	-3.86545	-1.43242	60,3043,4267,5912	ACTB,HBB,CD99,RAP2B	4/-
20_Member	GO Biological Processes	GO:0034109	homotypic cell-cell adhesion	-3.86545	-1.43242	60,3043,4267,5912	ACTB,HBB,CD99,RAP2B	4/63
20_Member	GO Biological Processes	GO:0070527	platelet aggregation	-3.03876	-0.871592	60,3043,5912	ACTB,HBB,RAP2B	3/46
20_Member	GO Biological Processes	GO:0030168	platelet activation	-2.09332	-0.228923	60,3043,5912	ACTB,HBB,RAP2B	3/99

## Sheet: CD8+αβ_thymus_up
GroupID	Category	Term	Description	LogP	Log(q-value)	Genes	Symbols	InTerm_InList
1_Summary	GO Biological Processes	GO:0016071	mRNA metabolic process	-15.0901	-10.7486	708,3178,3181,3189,4116,4904,6428,6432,6625,6628,6633,6637,6651,6881,6883,7376,8106,8227,8882,9295,10189,10262,10432,10914,10949,11100,23435,25804,26019,26523,51319,51329,51747,54464,55110,55596,59286,94104,154007,192670,220988,84687,151903	C1QBP,HNRNPA1,HNRNPA2B1,HNRNPH3,MAGOH,YBX1,SRSF3,SRSF7,SNRNP70,SNRPB,SNRPD2,SNRPG,SON,TAF10,TAF12,NR1H2,PABPN1,AKAP17A,ZPR1,SRSF11,ALYREF,SF3B4,RBM14,PAPOLA,HNRNPA0,HNRNPUL1,TARDBP,LSM4,UPF2,AGO1,RSRC1,ARL6IP4,LUC7L3,XRN1,MAGOHB,ZCCHC8,UBL5,PAXBP1,SNRNP48,AGO4,HNRNPA3,PPP1R9B,CCDC12	43/-
1_Member	GO Biological Processes	GO:0016071	mRNA metabolic process	-15.0901	-10.7486	708,3178,3181,3189,4116,4904,6428,6432,6625,6628,6633,6637,6651,6881,6883,7376,8106,8227,8882,9295,10189,10262,10432,10914,10949,11100,23435,25804,26019,26523,51319,51329,51747,54464,55110,55596,59286,94104,154007,192670,220988	C1QBP,HNRNPA1,HNRNPA2B1,HNRNPH3,MAGOH,YBX1,SRSF3,SRSF7,SNRNP70,SNRPB,SNRPD2,SNRPG,SON,TAF10,TAF12,NR1H2,PABPN1,AKAP17A,ZPR1,SRSF11,ALYREF,SF3B4,RBM14,PAPOLA,HNRNPA0,HNRNPUL1,TARDBP,LSM4,UPF2,AGO1,RSRC1,ARL6IP4,LUC7L3,XRN1,MAGOHB,ZCCHC8,UBL5,PAXBP1,SNRNP48,AGO4,HNRNPA3	41/648
1_Member	GO Biological Processes	GO:0008380	RNA splicing	-14.3312	-10.2907	708,3178,3181,3189,4116,4904,6428,6432,6625,6628,6633,6637,6651,8227,8882,9295,10189,10262,10432,11100,23435,25804,51319,51329,51747,55110,55596,59286,84687,94104,154007,220988	C1QBP,HNRNPA1,HNRNPA2B1,HNRNPH3,MAGOH,YBX1,SRSF3,SRSF7,SNRNP70,SNRPB,SNRPD2,SNRPG,SON,AKAP17A,ZPR1,SRSF11,ALYREF,SF3B4,RBM14,HNRNPUL1,TARDBP,LSM4,RSRC1,ARL6IP4,LUC7L3,MAGOHB,ZCCHC8,UBL5,PPP1R9B,PAXBP1,SNRNP48,HNRNPA3	32/411
1_Member	GO Biological Processes	GO:0006397	mRNA processing	-13.7011	-9.83667	708,3178,3181,3189,4116,4904,6428,6432,6625,6628,6633,6637,6651,8106,8227,8882,9295,10189,10262,10432,10914,10949,11100,23435,25804,51319,51329,51747,55110,55596,59286,94104,154007,220988	C1QBP,HNRNPA1,HNRNPA2B1,HNRNPH3,MAGOH,YBX1,SRSF3,SRSF7,SNRNP70,SNRPB,SNRPD2,SNRPG,SON,PABPN1,AKAP17A,ZPR1,SRSF11,ALYREF,SF3B4,RBM14,PAPOLA,HNRNPA0,HNRNPUL1,TARDBP,LSM4,RSRC1,ARL6IP4,LUC7L3,MAGOHB,ZCCHC8,UBL5,PAXBP1,SNRNP48,HNRNPA3	34/491
1_Member	GO Biological Processes	GO:0000377	RNA splicing, via transesterification reactions with bulged adenosine as nucleophile	-10.1886	-7.18146	3178,3181,3189,4116,6428,6432,6625,6628,6633,6637,10189,10262,10432,11100,25804,51319,51747,55110,55596,59286,94104,220988	HNRNPA1,HNRNPA2B1,HNRNPH3,MAGOH,SRSF3,SRSF7,SNRNP70,SNRPB,SNRPD2,SNRPG,ALYREF,SF3B4,RBM14,HNRNPUL1,LSM4,RSRC1,LUC7L3,MAGOHB,ZCCHC8,UBL5,PAXBP1,HNRNPA3	22/277
1_Member	GO Biological Processes	GO:0000398	mRNA splicing, via spliceosome	-10.1886	-7.18146	3178,3181,3189,4116,6428,6432,6625,6628,6633,6637,10189,10262,10432,11100,25804,51319,51747,55110,55596,59286,94104,220988	HNRNPA1,HNRNPA2B1,HNRNPH3,MAGOH,SRSF3,SRSF7,SNRNP70,SNRPB,SNRPD2,SNRPG,ALYREF,SF3B4,RBM14,HNRNPUL1,LSM4,RSRC1,LUC7L3,MAGOHB,ZCCHC8,UBL5,PAXBP1,HNRNPA3	22/277
1_Member	GO Biological Processes	GO:0000375	RNA splicing, via transesterification reactions	-10.0683	-7.14174	3178,3181,3189,4116,6428,6432,6625,6628,6633,6637,10189,10262,10432,11100,25804,51319,51747,55110,55596,59286,94104,220988	HNRNPA1,HNRNPA2B1,HNRNPH3,MAGOH,SRSF3,SRSF7,SNRNP70,SNRPB,SNRPD2,SNRPG,ALYREF,SF3B4,RBM14,HNRNPUL1,LSM4,RSRC1,LUC7L3,MAGOHB,ZCCHC8,UBL5,PAXBP1,HNRNPA3	22/281
1_Member	GO Cellular Components	GO:0005681	spliceosomal complex	-9.94855	-7.0542	3178,3181,3189,4116,4904,6625,6628,6633,6637,8227,10189,10262,25804,51747,55110,55596,151903,154007,220988	HNRNPA1,HNRNPA2B1,HNRNPH3,MAGOH,YBX1,SNRNP70,SNRPB,SNRPD2,SNRPG,AKAP17A,ALYREF,SF3B4,LSM4,LUC7L3,MAGOHB,ZCCHC8,CCDC12,SNRNP48,HNRNPA3	19/207
1_Member	GO Cellular Components	GO:0071013	catalytic step 2 spliceosome	-6.24407	-3.86165	3178,3181,4116,6628,6633,6637,10189,55110,55596,220988	HNRNPA1,HNRNPA2B1,MAGOH,SNRPB,SNRPD2,SNRPG,ALYREF,MAGOHB,ZCCHC8,HNRNPA3	10/91
2_Summary	GO Biological Processes	GO:0006403	RNA localization	-12.1142	-8.37479	636,1069,2091,3178,3181,4116,4904,4928,6428,6432,8106,9804,10128,10189,10204,23180,26019,55110,56943,399664,868,5514,7040,51319,55122,64328,79711	BICD1,CETN2,FBL,HNRNPA1,HNRNPA2B1,MAGOH,YBX1,NUP98,SRSF3,SRSF7,PABPN1,TOMM20,LRPPRC,ALYREF,NUTF2,RFTN1,UPF2,MAGOHB,ENY2,MEX3D,CBLB,PPP1R10,TGFB1,RSRC1,AKIRIN2,XPO4,IPO4	27/-
2_Member	GO Biological Processes	GO:0006403	RNA localization	-12.1142	-8.37479	636,1069,2091,3178,3181,4116,4904,4928,6428,6432,8106,9804,10128,10189,10204,23180,26019,55110,56943,399664	BICD1,CETN2,FBL,HNRNPA1,HNRNPA2B1,MAGOH,YBX1,NUP98,SRSF3,SRSF7,PABPN1,TOMM20,LRPPRC,ALYREF,NUTF2,RFTN1,UPF2,MAGOHB,ENY2,MEX3D	20/177
2_Member	GO Biological Processes	GO:0050657	nucleic acid transport	-10.1806	-7.18146	1069,3178,3181,4116,4904,4928,6428,6432,8106,9804,10128,10189,10204,23180,26019,55110,56943	CETN2,HNRNPA1,HNRNPA2B1,MAGOH,YBX1,NUP98,SRSF3,SRSF7,PABPN1,TOMM20,LRPPRC,ALYREF,NUTF2,RFTN1,UPF2,MAGOHB,ENY2	17/155
2_Member	GO Biological Processes	GO:0050658	RNA transport	-10.1806	-7.18146	1069,3178,3181,4116,4904,4928,6428,6432,8106,9804,10128,10189,10204,23180,26019,55110,56943	CETN2,HNRNPA1,HNRNPA2B1,MAGOH,YBX1,NUP98,SRSF3,SRSF7,PABPN1,TOMM20,LRPPRC,ALYREF,NUTF2,RFTN1,UPF2,MAGOHB,ENY2	17/155
2_Member	GO Biological Processes	GO:0051236	establishment of RNA localization	-10.0917	-7.1481	1069,3178,3181,4116,4904,4928,6428,6432,8106,9804,10128,10189,10204,23180,26019,55110,56943	CETN2,HNRNPA1,HNRNPA2B1,MAGOH,YBX1,NUP98,SRSF3,SRSF7,PABPN1,TOMM20,LRPPRC,ALYREF,NUTF2,RFTN1,UPF2,MAGOHB,ENY2	17/157
2_Member	GO Biological Processes	GO:0051028	mRNA transport	-8.56624	-5.89682	1069,3178,3181,4116,4928,6428,6432,8106,10128,10189,10204,26019,55110,56943	CETN2,HNRNPA1,HNRNPA2B1,MAGOH,NUP98,SRSF3,SRSF7,PABPN1,LRPPRC,ALYREF,NUTF2,UPF2,MAGOHB,ENY2	14/126
2_Member	GO Biological Processes	GO:0006913	nucleocytoplasmic transport	-7.85937	-5.21682	868,3178,3181,4116,4928,5514,6428,7040,8106,10189,10204,26019,51319,55110,55122,56943,64328,79711	CBLB,HNRNPA1,HNRNPA2B1,MAGOH,NUP98,PPP1R10,SRSF3,TGFB1,PABPN1,ALYREF,NUTF2,UPF2,RSRC1,MAGOHB,AKIRIN2,ENY2,XPO4,IPO4	18/247
2_Member	GO Biological Processes	GO:0051169	nuclear transport	-7.83214	-5.1982	868,3178,3181,4116,4928,5514,6428,7040,8106,10189,10204,26019,51319,55110,55122,56943,64328,79711	CBLB,HNRNPA1,HNRNPA2B1,MAGOH,NUP98,PPP1R10,SRSF3,TGFB1,PABPN1,ALYREF,NUTF2,UPF2,RSRC1,MAGOHB,AKIRIN2,ENY2,XPO4,IPO4	18/248
2_Member	GO Biological Processes	GO:0015931	nucleobase-containing compound transport	-7.80305	-5.17754	1069,3178,3181,4116,4904,4928,6428,6432,8106,9804,10128,10189,10204,23180,26019,55110,56943	CETN2,HNRNPA1,HNRNPA2B1,MAGOH,YBX1,NUP98,SRSF3,SRSF7,PABPN1,TOMM20,LRPPRC,ALYREF,NUTF2,RFTN1,UPF2,MAGOHB,ENY2	17/221
2_Member	GO Biological Processes	GO:0051168	nuclear export	-7.32388	-4.76051	3178,3181,4116,4928,6428,7040,8106,10189,10204,26019,55110,56943,64328	HNRNPA1,HNRNPA2B1,MAGOH,NUP98,SRSF3,TGFB1,PABPN1,ALYREF,NUTF2,UPF2,MAGOHB,ENY2,XPO4	13/133
2_Member	GO Biological Processes	GO:0006405	RNA export from nucleus	-6.5245	-4.10206	3178,3181,4116,4928,6428,8106,10189,26019,55110,56943	HNRNPA1,HNRNPA2B1,MAGOH,NUP98,SRSF3,PABPN1,ALYREF,UPF2,MAGOHB,ENY2	10/85
2_Member	GO Biological Processes	GO:0006406	mRNA export from nucleus	-5.43202	-3.15048	3181,4116,6428,8106,10189,26019,55110,56943	HNRNPA2B1,MAGOH,SRSF3,PABPN1,ALYREF,UPF2,MAGOHB,ENY2	8/66
2_Member	GO Cellular Components	GO:0035145	exon-exon junction complex	-3.82577	-1.79388	4116,10189,26019,55110	MAGOH,ALYREF,UPF2,MAGOHB	4/20
3_Summary	GO Biological Processes	GO:0006119	oxidative phosphorylation	-11.9385	-8.29591	4508,4509,4512,4513,4514,4519,4535,4537,4539,4540,4695,4698,4706,4709,4711,7386,10632,51025,83943,1431,5160,5163,9804,54460,64949,25994,1375,4891,5366,7417,8473,8829,10857,51001,51117,65990,79064,83985,84709,116228,1535,3939,5509,7040,2597,5223,25796,10128,10204,10227,50808,8992,10396,51727,4507,11165,137964,2530,2651,4247,5281,6480,7903,54187,58505,51251,3636,8396,8651,94101,8273,23315,224,5052,…	ATP6,ATP8,COX1,COX2,COX3,CYTB,ND1,ND3,ND4L,ND5,NDUFA2,NDUFA5,NDUFAB1,NDUFB3,NDUFB5,UQCRFS1,ATP5MG,PAM16,IMMP2L,CS,PDHA1,PDK1,TOMM20,MRPS21,MRPS26,HIGD1A,CPT1B,SLC11A2,PMAIP1,VDAC2,OGT,NRP1,PGRMC1,MTERF3,COQ4,ANTKMT,TMEM223,SPNS1,MGARP,COX20,CYBA,LDHA,PPP1R3D,TGFB1,GAPDH,PGAM1,PGLS,LRPPRC,NUTF2,MFSD10,AK3,ATP6V0E1,ATP8A1,CMPK1,MTAP,NUDT3,GPAT4,FUT8,GCNT2,MGAT2,PIGF,ST6GAL1,ST8SIA4,NANS,OSTC,NT5C3A…	80/-
3_Member	GO Biological Processes	GO:0006119	oxidative phosphorylation	-11.9385	-8.29591	4508,4509,4512,4513,4514,4519,4535,4537,4539,4540,4695,4698,4706,4709,4711,7386,10632	ATP6,ATP8,COX1,COX2,COX3,CYTB,ND1,ND3,ND4L,ND5,NDUFA2,NDUFA5,NDUFAB1,NDUFB3,NDUFB5,UQCRFS1,ATP5MG	17/121
3_Member	GO Cellular Components	GO:0098800	inner mitochondrial membrane protein complex	-11.8303	-8.28553	4508,4509,4512,4513,4514,4519,4535,4537,4539,4540,4695,4698,4706,4709,4711,7386,10632,51025,83943	ATP6,ATP8,COX1,COX2,COX3,CYTB,ND1,ND3,ND4L,ND5,NDUFA2,NDUFA5,NDUFAB1,NDUFB3,NDUFB5,UQCRFS1,ATP5MG,PAM16,IMMP2L	19/162
3_Member	GO Biological Processes	GO:0009060	aerobic respiration	-11.7819	-8.28553	1431,4508,4509,4512,4513,4514,4519,4535,4537,4539,4540,4695,4698,4706,4709,4711,5160,7386,10632	CS,ATP6,ATP8,COX1,COX2,COX3,CYTB,ND1,ND3,ND4L,ND5,NDUFA2,NDUFA5,NDUFAB1,NDUFB3,NDUFB5,PDHA1,UQCRFS1,ATP5MG	19/163
3_Member	GO Biological Processes	GO:0045333	cellular respiration	-11.3259	-7.88752	1431,4508,4509,4512,4513,4514,4519,4535,4537,4539,4540,4695,4698,4706,4709,4711,5160,7386,10632,83943	CS,ATP6,ATP8,COX1,COX2,COX3,CYTB,ND1,ND3,ND4L,ND5,NDUFA2,NDUFA5,NDUFAB1,NDUFB3,NDUFB5,PDHA1,UQCRFS1,ATP5MG,IMMP2L	20/195
3_Member	GO Molecular Functions	GO:0015453	oxidoreduction-driven active transmembrane transporter activity	-11.0259	-7.63862	4512,4513,4514,4519,4535,4537,4539,4540,4695,4698,4709,4711,7386	COX1,COX2,COX3,CYTB,ND1,ND3,ND4L,ND5,NDUFA2,NDUFA5,NDUFB3,NDUFB5,UQCRFS1	13/68
3_Member	GO Cellular Components	GO:0098798	mitochondrial protein-containing complex	-10.977	-7.63549	4508,4509,4512,4513,4514,4519,4535,4537,4539,4540,4695,4698,4706,4709,4711,5160,5163,7386,9804,10632,51025,54460,64949,83943	ATP6,ATP8,COX1,COX2,COX3,CYTB,ND1,ND3,ND4L,ND5,NDUFA2,NDUFA5,NDUFAB1,NDUFB3,NDUFB5,PDHA1,PDK1,UQCRFS1,TOMM20,ATP5MG,PAM16,MRPS21,MRPS26,IMMP2L	24/305
3_Member	GO Cellular Components	GO:0070469	respirasome	-10.7124	-7.4501	4512,4513,4514,4519,4535,4537,4539,4540,4695,4698,4706,4709,4711,7386,25994	COX1,COX2,COX3,CYTB,ND1,ND3,ND4L,ND5,NDUFA2,NDUFA5,NDUFAB1,NDUFB3,NDUFB5,UQCRFS1,HIGD1A	15/105
3_Member	GO Biological Processes	GO:0019646	aerobic electron transport chain	-10.6205	-7.39298	4512,4513,4514,4519,4535,4537,4539,4540,4695,4698,4706,4709,4711,7386	COX1,COX2,COX3,CYTB,ND1,ND3,ND4L,ND5,NDUFA2,NDUFA5,NDUFAB1,NDUFB3,NDUFB5,UQCRFS1	14/89
3_Member	GO Biological Processes	GO:0042773	ATP synthesis coupled electron transport	-10.2893	-7.18146	4512,4513,4514,4519,4535,4537,4539,4540,4695,4698,4706,4709,4711,7386	COX1,COX2,COX3,CYTB,ND1,ND3,ND4L,ND5,NDUFA2,NDUFA5,NDUFAB1,NDUFB3,NDUFB5,UQCRFS1	14/94
3_Member	GO Biological Processes	GO:0042775	mitochondrial ATP synthesis coupled electron transport	-10.2893	-7.18146	4512,4513,4514,4519,4535,4537,4539,4540,4695,4698,4706,4709,4711,7386	COX1,COX2,COX3,CYTB,ND1,ND3,ND4L,ND5,NDUFA2,NDUFA5,NDUFAB1,NDUFB3,NDUFB5,UQCRFS1	14/94
3_Member	GO Cellular Components	GO:0098803	respiratory chain complex	-10.2893	-7.18146	4512,4513,4514,4519,4535,4537,4539,4540,4695,4698,4706,4709,4711,7386	COX1,COX2,COX3,CYTB,ND1,ND3,ND4L,ND5,NDUFA2,NDUFA5,NDUFAB1,NDUFB3,NDUFB5,UQCRFS1	14/94
3_Member	GO Cellular Components	GO:0031966	mitochondrial membrane	-10.2483	-7.18146	1375,4508,4509,4512,4513,4514,4519,4535,4537,4539,4540,4695,4698,4706,4709,4711,4891,5366,7386,7417,8473,8829,9804,10632,10857,25994,51001,51025,51117,54460,64949,65990,79064,83943,83985,84709,116228	CPT1B,ATP6,ATP8,COX1,COX2,COX3,CYTB,ND1,ND3,ND4L,ND5,NDUFA2,NDUFA5,NDUFAB1,NDUFB3,NDUFB5,SLC11A2,PMAIP1,UQCRFS1,VDAC2,OGT,NRP1,TOMM20,ATP5MG,PGRMC1,HIGD1A,MTERF3,PAM16,COQ4,MRPS21,MRPS26,ANTKMT,TMEM223,IMMP2L,SPNS1,MGARP,COX20	37/762
3_Member	GO Cellular Components	GO:1990204	oxidoreductase complex	-10.2268	-7.18146	1535,3939,4512,4519,4535,4537,4539,4540,4695,4698,4706,4709,4711,5160,5163,7386	CYBA,LDHA,COX1,CYTB,ND1,ND3,ND4L,ND5,NDUFA2,NDUFA5,NDUFAB1,NDUFB3,NDUFB5,PDHA1,PDK1,UQCRFS1	16/133
3_Member	GO Biological Processes	GO:0042776	proton motive force-driven mitochondrial ATP synthesis	-10.1191	-7.1481	4508,4509,4535,4537,4539,4540,4695,4698,4706,4709,4711,10632	ATP6,ATP8,ND1,ND3,ND4L,ND5,NDUFA2,NDUFA5,NDUFAB1,NDUFB3,NDUFB5,ATP5MG	12/64
3_Member	GO Cellular Components	GO:0005746	mitochondrial respirasome	-10.1004	-7.1481	4512,4513,4514,4519,4535,4537,4539,4540,4695,4698,4706,4709,4711,7386	COX1,COX2,COX3,CYTB,ND1,ND3,ND4L,ND5,NDUFA2,NDUFA5,NDUFAB1,NDUFB3,NDUFB5,UQCRFS1	14/97
3_Member	GO Biological Processes	GO:0022904	respiratory electron transport chain	-10.0244	-7.11426	4512,4513,4514,4519,4535,4537,4539,4540,4695,4698,4706,4709,4711,7386,83943	COX1,COX2,COX3,CYTB,ND1,ND3,ND4L,ND5,NDUFA2,NDUFA5,NDUFAB1,NDUFB3,NDUFB5,UQCRFS1,IMMP2L	15/117
3_Member	GO Biological Processes	GO:0015980	energy derivation by oxidation of organic compounds	-9.82599	-6.95579	1431,4508,4509,4512,4513,4514,4519,4535,4537,4539,4540,4695,4698,4706,4709,4711,5160,5509,7386,10632,83943	CS,ATP6,ATP8,COX1,COX2,COX3,CYTB,ND1,ND3,ND4L,ND5,NDUFA2,NDUFA5,NDUFAB1,NDUFB3,NDUFB5,PDHA1,PPP1R3D,UQCRFS1,ATP5MG,IMMP2L	21/262
3_Member	GO Biological Processes	GO:0006754	ATP biosynthetic process	-9.81323	-6.95579	4508,4509,4535,4537,4539,4540,4695,4698,4706,4709,4711,7040,10632	ATP6,ATP8,ND1,ND3,ND4L,ND5,NDUFA2,NDUFA5,NDUFAB1,NDUFB3,NDUFB5,TGFB1,ATP5MG	13/84
3_Member	GO Biological Processes	GO:0006091	generation of precursor metabolites and energy	-9.80594	-6.95579	1431,1535,2597,3939,4508,4509,4512,4513,4514,4519,4535,4537,4539,4540,4695,4698,4706,4709,4711,5160,5223,5509,7386,10632,25796,83943	CS,CYBA,GAPDH,LDHA,ATP6,ATP8,COX1,COX2,COX3,CYTB,ND1,ND3,ND4L,ND5,NDUFA2,NDUFA5,NDUFAB1,NDUFB3,NDUFB5,PDHA1,PGAM1,PPP1R3D,UQCRFS1,ATP5MG,PGLS,IMMP2L	26/408
3_Member	GO Cellular Components	GO:0019866	organelle inner membrane	-9.50663	-6.67027	4508,4509,4512,4513,4514,4519,4535,4537,4539,4540,4695,4698,4706,4709,4711,7386,10128,10204,10227,10632,25994,51025,51117,54460,64949,79064,83943,83985,84709,116228	ATP6,ATP8,COX1,COX2,COX3,CYTB,ND1,ND3,ND4L,ND5,NDUFA2,NDUFA5,NDUFAB1,NDUFB3,NDUFB5,UQCRFS1,LRPPRC,NUTF2,MFSD10,ATP5MG,HIGD1A,PAM16,COQ4,MRPS21,MRPS26,TMEM223,IMMP2L,SPNS1,MGARP,COX20	30/554
3_Member	GO Biological Processes	GO:0015986	proton motive force-driven ATP synthesis	-9.41991	-6.59755	4508,4509,4535,4537,4539,4540,4695,4698,4706,4709,4711,10632	ATP6,ATP8,ND1,ND3,ND4L,ND5,NDUFA2,NDUFA5,NDUFAB1,NDUFB3,NDUFB5,ATP5MG	12/73
3_Member	GO Biological Processes	GO:0009142	nucleoside triphosphate biosynthetic process	-9.40759	-6.59755	4508,4509,4535,4537,4539,4540,4695,4698,4706,4709,4711,7040,10632,50808	ATP6,ATP8,ND1,ND3,ND4L,ND5,NDUFA2,NDUFA5,NDUFAB1,NDUFB3,NDUFB5,TGFB1,ATP5MG,AK3	14/109
3_Member	GO Biological Processes	GO:0009206	purine ribonucleoside triphosphate biosynthetic process	-9.12685	-6.3294	4508,4509,4535,4537,4539,4540,4695,4698,4706,4709,4711,7040,10632	ATP6,ATP8,ND1,ND3,ND4L,ND5,NDUFA2,NDUFA5,NDUFAB1,NDUFB3,NDUFB5,TGFB1,ATP5MG	13/95
3_Member	GO Biological Processes	GO:0009145	purine nucleoside triphosphate biosynthetic process	-9.06911	-6.28643	4508,4509,4535,4537,4539,4540,4695,4698,4706,4709,4711,7040,10632	ATP6,ATP8,ND1,ND3,ND4L,ND5,NDUFA2,NDUFA5,NDUFAB1,NDUFB3,NDUFB5,TGFB1,ATP5MG	13/96
3_Member	GO Biological Processes	GO:0046034	ATP metabolic process	-9.05974	-6.28643	2597,3939,4508,4509,4535,4537,4539,4540,4695,4698,4706,4709,4711,5223,7040,10632	GAPDH,LDHA,ATP6,ATP8,ND1,ND3,ND4L,ND5,NDUFA2,NDUFA5,NDUFAB1,NDUFB3,NDUFB5,PGAM1,TGFB1,ATP5MG	16/159
3_Member	GO Biological Processes	GO:0009205	purine ribonucleoside triphosphate metabolic process	-9.04602	-6.28429	2597,3939,4508,4509,4535,4537,4539,4540,4695,4698,4706,4709,4711,5223,7040,10632,50808	GAPDH,LDHA,ATP6,ATP8,ND1,ND3,ND4L,ND5,NDUFA2,NDUFA5,NDUFAB1,NDUFB3,NDUFB5,PGAM1,TGFB1,ATP5MG,AK3	17/183
3_Member	GO Molecular Functions	GO:0009055	electron transfer activity	-8.99372	-6.24327	1535,4512,4513,4514,4519,4535,4537,4539,4540,4695,4698,4709,4711,7386	CYBA,COX1,COX2,COX3,CYTB,ND1,ND3,ND4L,ND5,NDUFA2,NDUFA5,NDUFB3,NDUFB5,UQCRFS1	14/117
3_Member	GO Biological Processes	GO:0009144	purine nucleoside triphosphate metabolic process	-8.82992	-6.10427	2597,3939,4508,4509,4535,4537,4539,4540,4695,4698,4706,4709,4711,5223,7040,10632,50808	GAPDH,LDHA,ATP6,ATP8,ND1,ND3,ND4L,ND5,NDUFA2,NDUFA5,NDUFAB1,NDUFB3,NDUFB5,PGAM1,TGFB1,ATP5MG,AK3	17/189
3_Member	GO Molecular Functions	GO:0015399	primary active transmembrane transporter activity	-8.82254	-6.10427	4512,4513,4514,4519,4535,4537,4539,4540,4695,4698,4709,4711,7386,8992,9804,10396	COX1,COX2,COX3,CYTB,ND1,ND3,ND4L,ND5,NDUFA2,NDUFA5,NDUFB3,NDUFB5,UQCRFS1,ATP6V0E1,TOMM20,ATP8A1	16/165
3_Member	GO Biological Processes	GO:0009199	ribonucleoside triphosphate metabolic process	-8.79471	-6.09254	2597,3939,4508,4509,4535,4537,4539,4540,4695,4698,4706,4709,4711,5223,7040,10632,50808	GAPDH,LDHA,ATP6,ATP8,ND1,ND3,ND4L,ND5,NDUFA2,NDUFA5,NDUFAB1,NDUFB3,NDUFB5,PGAM1,TGFB1,ATP5MG,AK3	17/190
3_Member	GO Biological Processes	GO:0009201	ribonucleoside triphosphate biosynthetic process	-8.7906	-6.09254	4508,4509,4535,4537,4539,4540,4695,4698,4706,4709,4711,7040,10632	ATP6,ATP8,ND1,ND3,ND4L,ND5,NDUFA2,NDUFA5,NDUFAB1,NDUFB3,NDUFB5,TGFB1,ATP5MG	13/101
3_Member	GO Biological Processes	GO:0022900	electron transport chain	-8.67007	-5.98177	1535,4512,4513,4514,4519,4535,4537,4539,4540,4695,4698,4706,4709,4711,7386,83943	CYBA,COX1,COX2,COX3,CYTB,ND1,ND3,ND4L,ND5,NDUFA2,NDUFA5,NDUFAB1,NDUFB3,NDUFB5,UQCRFS1,IMMP2L	16/169
3_Member	GO Cellular Components	GO:0005743	mitochondrial inner membrane	-8.63962	-5.96087	4508,4509,4512,4513,4514,4519,4535,4537,4539,4540,4695,4698,4706,4709,4711,7386,10632,25994,51025,51117,54460,64949,79064,83943,83985,84709,116228	ATP6,ATP8,COX1,COX2,COX3,CYTB,ND1,ND3,ND4L,ND5,NDUFA2,NDUFA5,NDUFAB1,NDUFB3,NDUFB5,UQCRFS1,ATP5MG,HIGD1A,PAM16,COQ4,MRPS21,MRPS26,TMEM223,IMMP2L,SPNS1,MGARP,COX20	27/497
3_Member	GO Biological Processes	GO:0009141	nucleoside triphosphate metabolic process	-8.29202	-5.63175	2597,3939,4508,4509,4535,4537,4539,4540,4695,4698,4706,4709,4711,5223,7040,10632,50808	GAPDH,LDHA,ATP6,ATP8,ND1,ND3,ND4L,ND5,NDUFA2,NDUFA5,NDUFAB1,NDUFB3,NDUFB5,PGAM1,TGFB1,ATP5MG,AK3	17/205
3_Member	GO Biological Processes	GO:0006120	mitochondrial electron transport, NADH to ubiquinone	-7.90596	-5.25464	4535,4537,4539,4540,4695,4698,4706,4709,4711	ND1,ND3,ND4L,ND5,NDUFA2,NDUFA5,NDUFAB1,NDUFB3,NDUFB5	9/46
3_Member	GO Cellular Components	GO:0005747	mitochondrial respiratory chain complex I	-7.49147	-4.90583	4535,4537,4539,4540,4695,4698,4706,4709,4711	ND1,ND3,ND4L,ND5,NDUFA2,NDUFA5,NDUFAB1,NDUFB3,NDUFB5	9/51
3_Member	GO Cellular Components	GO:0030964	NADH dehydrogenase complex	-7.49147	-4.90583	4535,4537,4539,4540,4695,4698,4706,4709,4711	ND1,ND3,ND4L,ND5,NDUFA2,NDUFA5,NDUFAB1,NDUFB3,NDUFB5	9/51
3_Member	GO Cellular Components	GO:0045271	respiratory chain complex I	-7.49147	-4.90583	4535,4537,4539,4540,4695,4698,4706,4709,4711	ND1,ND3,ND4L,ND5,NDUFA2,NDUFA5,NDUFAB1,NDUFB3,NDUFB5	9/51
3_Member	GO Biological Processes	GO:0009260	ribonucleotide biosynthetic process	-7.43862	-4.86054	4508,4509,4535,4537,4539,4540,4695,4698,4706,4709,4711,5160,7040,10632,50808,51727	ATP6,ATP8,ND1,ND3,ND4L,ND5,NDUFA2,NDUFA5,NDUFAB1,NDUFB3,NDUFB5,PDHA1,TGFB1,ATP5MG,AK3,CMPK1	16/206
3_Member	GO Biological Processes	GO:0046390	ribose phosphate biosynthetic process	-7.23605	-4.69387	4508,4509,4535,4537,4539,4540,4695,4698,4706,4709,4711,5160,7040,10632,50808,51727	ATP6,ATP8,ND1,ND3,ND4L,ND5,NDUFA2,NDUFA5,NDUFAB1,NDUFB3,NDUFB5,PDHA1,TGFB1,ATP5MG,AK3,CMPK1	16/213
3_Member	GO Molecular Functions	GO:0008137	NADH dehydrogenase (ubiquinone) activity	-7.07935	-4.56597	4535,4537,4539,4540,4695,4698,4709,4711	ND1,ND3,ND4L,ND5,NDUFA2,NDUFA5,NDUFB3,NDUFB5	8/41
3_Member	GO Biological Processes	GO:0009152	purine ribonucleotide biosynthetic process	-7.07498	-4.56597	4508,4509,4535,4537,4539,4540,4695,4698,4706,4709,4711,5160,7040,10632,50808	ATP6,ATP8,ND1,ND3,ND4L,ND5,NDUFA2,NDUFA5,NDUFAB1,NDUFB3,NDUFB5,PDHA1,TGFB1,ATP5MG,AK3	15/191
3_Member	GO Molecular Functions	GO:0050136	NADH dehydrogenase (quinone) activity	-6.99285	-4.49018	4535,4537,4539,4540,4695,4698,4709,4711	ND1,ND3,ND4L,ND5,NDUFA2,NDUFA5,NDUFB3,NDUFB5	8/42
3_Member	GO Molecular Functions	GO:0003954	NADH dehydrogenase activity	-6.82684	-4.35456	4535,4537,4539,4540,4695,4698,4709,4711	ND1,ND3,ND4L,ND5,NDUFA2,NDUFA5,NDUFB3,NDUFB5	8/44
3_Member	GO Biological Processes	GO:0033108	mitochondrial respiratory chain complex assembly	-6.76964	-4.30318	4535,4540,4695,4698,4706,4709,4711,7386,79064,83943,116228	ND1,ND5,NDUFA2,NDUFA5,NDUFAB1,NDUFB3,NDUFB5,UQCRFS1,TMEM223,IMMP2L,COX20	11/101
3_Member	GO Molecular Functions	GO:0003955	NAD(P)H dehydrogenase (quinone) activity	-6.74711	-4.28641	4535,4537,4539,4540,4695,4698,4709,4711	ND1,ND3,ND4L,ND5,NDUFA2,NDUFA5,NDUFB3,NDUFB5	8/45
3_Member	GO Biological Processes	GO:0072522	purine-containing compound biosynthetic process	-6.62454	-4.18341	4507,4508,4509,4535,4537,4539,4540,4695,4698,4706,4709,4711,5160,7040,10632,50808	MTAP,ATP6,ATP8,ND1,ND3,ND4L,ND5,NDUFA2,NDUFA5,NDUFAB1,NDUFB3,NDUFB5,PDHA1,TGFB1,ATP5MG,AK3	16/236
3_Member	GO Biological Processes	GO:0009259	ribonucleotide metabolic process	-6.56649	-4.13347	2597,3939,4508,4509,4535,4537,4539,4540,4695,4698,4706,4709,4711,5160,5223,7040,10632,11165,50808,51727,137964	GAPDH,LDHA,ATP6,ATP8,ND1,ND3,ND4L,ND5,NDUFA2,NDUFA5,NDUFAB1,NDUFB3,NDUFB5,PDHA1,PGAM1,TGFB1,ATP5MG,NUDT3,AK3,CMPK1,GPAT4	21/402
3_Member	GO Biological Processes	GO:1901137	carbohydrate derivative biosynthetic process	-6.45082	-4.03358	2530,2651,4247,4507,4508,4509,4535,4537,4539,4540,4695,4698,4706,4709,4711,5160,5281,6480,7040,7903,8473,10632,50808,51727,54187,58505	FUT8,GCNT2,MGAT2,MTAP,ATP6,ATP8,ND1,ND3,ND4L,ND5,NDUFA2,NDUFA5,NDUFAB1,NDUFB3,NDUFB5,PDHA1,PIGF,ST6GAL1,TGFB1,ST8SIA4,OGT,ATP5MG,AK3,CMPK1,NANS,OSTC	26/596
3_Member	GO Biological Processes	GO:0055086	nucleobase-containing small molecule metabolic process	-6.40946	-3.99736	2530,2597,3939,4507,4508,4509,4535,4537,4539,4540,4695,4698,4706,4709,4711,5160,5223,7040,10632,11165,25796,50808,51251,51727,54187,137964	FUT8,GAPDH,LDHA,MTAP,ATP6,ATP8,ND1,ND3,ND4L,ND5,NDUFA2,NDUFA5,NDUFAB1,NDUFB3,NDUFB5,PDHA1,PGAM1,TGFB1,ATP5MG,NUDT3,PGLS,AK3,NT5C3A,CMPK1,NANS,GPAT4	26/599
3_Member	GO Biological Processes	GO:0019693	ribose phosphate metabolic process	-6.3235	-3.92647	2597,3939,4508,4509,4535,4537,4539,4540,4695,4698,4706,4709,4711,5160,5223,7040,10632,11165,50808,51727,137964	GAPDH,LDHA,ATP6,ATP8,ND1,ND3,ND4L,ND5,NDUFA2,NDUFA5,NDUFAB1,NDUFB3,NDUFB5,PDHA1,PGAM1,TGFB1,ATP5MG,NUDT3,AK3,CMPK1,GPAT4	21/416
3_Member	GO Biological Processes	GO:0009150	purine ribonucleotide metabolic process	-6.29733	-3.9052	2597,3939,4508,4509,4535,4537,4539,4540,4695,4698,4706,4709,4711,5160,5223,7040,10632,11165,50808,137964	GAPDH,LDHA,ATP6,ATP8,ND1,ND3,ND4L,ND5,NDUFA2,NDUFA5,NDUFAB1,NDUFB3,NDUFB5,PDHA1,PGAM1,TGFB1,ATP5MG,NUDT3,AK3,GPAT4	20/382
3_Member	GO Biological Processes	GO:0006164	purine nucleotide biosynthetic process	-6.08302	-3.72378	4508,4509,4535,4537,4539,4540,4695,4698,4706,4709,4711,5160,7040,10632,50808	ATP6,ATP8,ND1,ND3,ND4L,ND5,NDUFA2,NDUFA5,NDUFAB1,NDUFB3,NDUFB5,PDHA1,TGFB1,ATP5MG,AK3	15/228
3_Member	GO Biological Processes	GO:0009165	nucleotide biosynthetic process	-5.95274	-3.60686	4508,4509,4535,4537,4539,4540,4695,4698,4706,4709,4711,5160,7040,10632,50808,51727	ATP6,ATP8,ND1,ND3,ND4L,ND5,NDUFA2,NDUFA5,NDUFAB1,NDUFB3,NDUFB5,PDHA1,TGFB1,ATP5MG,AK3,CMPK1	16/265
3_Member	GO Molecular Functions	GO:0016655	oxidoreductase activity, acting on NAD(P)H, quinone or similar compound as acceptor	-5.92575	-3.58423	4535,4537,4539,4540,4695,4698,4709,4711	ND1,ND3,ND4L,ND5,NDUFA2,NDUFA5,NDUFB3,NDUFB5	8/57
3_Member	GO Biological Processes	GO:1901293	nucleoside phosphate biosynthetic process	-5.9099	-3.57271	4508,4509,4535,4537,4539,4540,4695,4698,4706,4709,4711,5160,7040,10632,50808,51727	ATP6,ATP8,ND1,ND3,ND4L,ND5,NDUFA2,NDUFA5,NDUFAB1,NDUFB3,NDUFB5,PDHA1,TGFB1,ATP5MG,AK3,CMPK1	16/267
3_Member	GO Biological Processes	GO:0009117	nucleotide metabolic process	-5.81756	-3.49308	2597,3939,4508,4509,4535,4537,4539,4540,4695,4698,4706,4709,4711,5160,5223,7040,10632,11165,25796,50808,51251,51727,137964	GAPDH,LDHA,ATP6,ATP8,ND1,ND3,ND4L,ND5,NDUFA2,NDUFA5,NDUFAB1,NDUFB3,NDUFB5,PDHA1,PGAM1,TGFB1,ATP5MG,NUDT3,PGLS,AK3,NT5C3A,CMPK1,GPAT4	23/524
3_Member	GO Biological Processes	GO:0072521	purine-containing compound metabolic process	-5.72035	-3.40414	2597,3939,4507,4508,4509,4535,4537,4539,4540,4695,4698,4706,4709,4711,5160,5223,7040,10632,11165,25796,50808,137964	GAPDH,LDHA,MTAP,ATP6,ATP8,ND1,ND3,ND4L,ND5,NDUFA2,NDUFA5,NDUFAB1,NDUFB3,NDUFB5,PDHA1,PGAM1,TGFB1,ATP5MG,NUDT3,PGLS,AK3,GPAT4	22/492
3_Member	GO Biological Processes	GO:0006753	nucleoside phosphate metabolic process	-5.70706	-3.39493	2597,3939,4508,4509,4535,4537,4539,4540,4695,4698,4706,4709,4711,5160,5223,7040,10632,11165,25796,50808,51251,51727,137964	GAPDH,LDHA,ATP6,ATP8,ND1,ND3,ND4L,ND5,NDUFA2,NDUFA5,NDUFAB1,NDUFB3,NDUFB5,PDHA1,PGAM1,TGFB1,ATP5MG,NUDT3,PGLS,AK3,NT5C3A,CMPK1,GPAT4	23/532
3_Member	GO Biological Processes	GO:0006163	purine nucleotide metabolic process	-5.58308	-3.28689	2597,3939,4508,4509,4535,4537,4539,4540,4695,4698,4706,4709,4711,5160,5223,7040,10632,11165,25796,50808,137964	GAPDH,LDHA,ATP6,ATP8,ND1,ND3,ND4L,ND5,NDUFA2,NDUFA5,NDUFAB1,NDUFB3,NDUFB5,PDHA1,PGAM1,TGFB1,ATP5MG,NUDT3,PGLS,AK3,GPAT4	21/463
3_Member	GO Molecular Functions	GO:0016651	oxidoreductase activity, acting on NAD(P)H	-5.49817	-3.20587	1535,4535,4537,4539,4540,4695,4698,4709,4711	CYBA,ND1,ND3,ND4L,ND5,NDUFA2,NDUFA5,NDUFB3,NDUFB5	9/86
3_Member	GO Biological Processes	GO:0090407	organophosphate biosynthetic process	-5.01435	-2.76975	3636,4508,4509,4535,4537,4539,4540,4695,4698,4706,4709,4711,5160,5281,7040,8396,8651,10632,50808,51727,94101,137964	INPPL1,ATP6,ATP8,ND1,ND3,ND4L,ND5,NDUFA2,NDUFA5,NDUFAB1,NDUFB3,NDUFB5,PDHA1,PIGF,TGFB1,PIP4K2B,SOCS1,ATP5MG,AK3,CMPK1,ORMDL1,GPAT4	22/545
3_Member	GO Biological Processes	GO:0010257	NADH dehydrogenase complex assembly	-4.70981	-2.49863	4535,4540,4695,4698,4706,4709,4711	ND1,ND5,NDUFA2,NDUFA5,NDUFAB1,NDUFB3,NDUFB5	7/60
3_Member	GO Biological Processes	GO:0032981	mitochondrial respiratory chain complex I assembly	-4.70981	-2.49863	4535,4540,4695,4698,4706,4709,4711	ND1,ND5,NDUFA2,NDUFA5,NDUFAB1,NDUFB3,NDUFB5	7/60
3_Member	GO Molecular Functions	GO:0022804	active transmembrane transporter activity	-4.62205	-2.42355	4512,4513,4514,4519,4535,4537,4539,4540,4695,4698,4709,4711,4891,7386,8273,8992,9804,10396,23315	COX1,COX2,COX3,CYTB,ND1,ND3,ND4L,ND5,NDUFA2,NDUFA5,NDUFB3,NDUFB5,SLC11A2,UQCRFS1,SLC10A3,ATP6V0E1,TOMM20,ATP8A1,SLC9A8	19/454
3_Member	GO Biological Processes	GO:0007005	mitochondrion organization	-3.41124	-1.46767	4535,4540,4695,4698,4706,4709,4711,5366,7386,7417,8473,9804,25994,79064,83943,116228	ND1,ND5,NDUFA2,NDUFA5,NDUFAB1,NDUFB3,NDUFB5,PMAIP1,UQCRFS1,VDAC2,OGT,TOMM20,HIGD1A,TMEM223,IMMP2L,COX20	16/430
3_Member	GO Molecular Functions	GO:0016491	oxidoreductase activity	-3.18326	-1.28891	224,1535,2597,3939,4512,4513,4514,4519,4535,4537,4539,4540,4695,4698,4709,4711,5052,5160,7386,10549,22921,81542	ALDH3A2,CYBA,GAPDH,LDHA,COX1,COX2,COX3,CYTB,ND1,ND3,ND4L,ND5,NDUFA2,NDUFA5,NDUFB3,NDUFB5,PRDX1,PDHA1,UQCRFS1,PRDX4,MSRB2,TMX1	22/731
3_Member	GO Cellular Components	GO:1990351	transporter complex	-2.99975	-1.16338	3738,4512,4519,4535,4537,4539,4540,4695,4698,4706,4709,4711,7386,10396,84329,256471	KCNA3,COX1,CYTB,ND1,ND3,ND4L,ND5,NDUFA2,NDUFA5,NDUFAB1,NDUFB3,NDUFB5,UQCRFS1,ATP8A1,HVCN1,MFSD8	16/470
3_Member	GO Cellular Components	GO:1902495	transmembrane transporter complex	-2.82398	-1.03513	3738,4512,4519,4535,4537,4539,4540,4695,4698,4706,4709,4711,7386,84329,256471	KCNA3,COX1,CYTB,ND1,ND3,ND4L,ND5,NDUFA2,NDUFA5,NDUFAB1,NDUFB3,NDUFB5,UQCRFS1,HVCN1,MFSD8	15/443
4_Summary	GO Biological Processes	GO:0043484	regulation of RNA splicing	-10.8416	-7.54152	708,1195,3178,3181,3189,4116,4928,6428,6432,6625,6651,6881,6883,8227,8882,10262,26528,56943,81669,10914,55110,4904,8531,9530,10949,23435,399664	C1QBP,CLK1,HNRNPA1,HNRNPA2B1,HNRNPH3,MAGOH,NUP98,SRSF3,SRSF7,SNRNP70,SON,TAF10,TAF12,AKAP17A,ZPR1,SF3B4,DAZAP1,ENY2,CCNL2,PAPOLA,MAGOHB,YBX1,YBX3,BAG4,HNRNPA0,TARDBP,MEX3D	27/-
4_Member	GO Biological Processes	GO:0043484	regulation of RNA splicing	-10.8416	-7.54152	708,1195,3178,3181,3189,4116,4928,6428,6432,6625,6651,6881,6883,8227,8882,10262,26528,56943,81669	C1QBP,CLK1,HNRNPA1,HNRNPA2B1,HNRNPH3,MAGOH,NUP98,SRSF3,SRSF7,SNRNP70,SON,TAF10,TAF12,AKAP17A,ZPR1,SF3B4,DAZAP1,ENY2,CCNL2	19/184
4_Member	GO Biological Processes	GO:0050684	regulation of mRNA processing	-7.3631	-4.79244	708,3178,3181,4116,4928,6428,6432,6625,6651,10262,10914,26528,55110	C1QBP,HNRNPA1,HNRNPA2B1,MAGOH,NUP98,SRSF3,SRSF7,SNRNP70,SON,SF3B4,PAPOLA,DAZAP1,MAGOHB	13/132
4_Member	GO Biological Processes	GO:0048024	regulation of mRNA splicing, via spliceosome	-6.38962	-3.98261	708,3178,3181,4116,4928,6428,6432,6625,6651,10262,26528	C1QBP,HNRNPA1,HNRNPA2B1,MAGOH,NUP98,SRSF3,SRSF7,SNRNP70,SON,SF3B4,DAZAP1	11/110
4_Member	GO Biological Processes	GO:1903311	regulation of mRNA metabolic process	-5.40894	-3.13189	708,3178,3181,4116,4904,4928,6428,6432,6625,6651,8531,9530,10262,10914,10949,23435,26528,55110,399664	C1QBP,HNRNPA1,HNRNPA2B1,MAGOH,YBX1,NUP98,SRSF3,SRSF7,SNRNP70,SON,YBX3,BAG4,SF3B4,PAPOLA,HNRNPA0,TARDBP,DAZAP1,MAGOHB,MEX3D	19/399
4_Member	GO Biological Processes	GO:0033120	positive regulation of RNA splicing	-3.19284	-1.29693	4928,6625,8882,10262,26528	NUP98,SNRNP70,ZPR1,SF3B4,DAZAP1	5/50
4_Member	GO Biological Processes	GO:0048026	positive regulation of mRNA splicing, via spliceosome	-2.81705	-1.02942	4928,6625,10262,26528	NUP98,SNRNP70,SF3B4,DAZAP1	4/36
4_Member	GO Biological Processes	GO:0050685	positive regulation of mRNA processing	-2.60539	-0.873474	4928,6625,10262,26528	NUP98,SNRNP70,SF3B4,DAZAP1	4/41
5_Summary	GO Cellular Components	GO:0016607	nuclear speck	-8.92475	-6.1853	997,3603,3636,4116,5093,6428,6432,6625,6651,8106,8227,8535,9263,9295,9404,10189,10432,23435,51138,51319,51329,51747,55269,81669,81926	CDC34,IL16,INPPL1,MAGOH,PCBP1,SRSF3,SRSF7,SNRNP70,SON,PABPN1,AKAP17A,CBX4,STK17A,SRSF11,LPXN,ALYREF,RBM14,TARDBP,COPS4,RSRC1,ARL6IP4,LUC7L3,PSPC1,CCNL2,ABHD17A	25/-
5_Member	GO Cellular Components	GO:0016607	nuclear speck	-8.92475	-6.1853	997,3603,3636,4116,5093,6428,6432,6625,6651,8106,8227,8535,9263,9295,9404,10189,10432,23435,51138,51319,51329,51747,55269,81669,81926	CDC34,IL16,INPPL1,MAGOH,PCBP1,SRSF3,SRSF7,SNRNP70,SON,PABPN1,AKAP17A,CBX4,STK17A,SRSF11,LPXN,ALYREF,RBM14,TARDBP,COPS4,RSRC1,ARL6IP4,LUC7L3,PSPC1,CCNL2,ABHD17A	25/416
6_Summary	GO Cellular Components	GO:0005940	septin ring	-7.72115	-5.11203	989,1731,4735,10801,23157,55752,375,388,6651,9798,10096,27243,1069,1778,7073,7150,8556,10519,10982,22919,29086,309,1915,8396,10966,50808,54622,55303,55684,1455,3709,23048,84687,91663,1398,1729,4659,7082,9404,10307,10627,23499,56940,126432,5998,3603,7184,10399,3636,7178,7840,25886,3310,10396,56897,113510,4928,9770	SEPTIN7,SEPTIN1,SEPTIN2,SEPTIN9,SEPTIN6,SEPTIN11,ARF1,RHOB,SON,IST1,ACTR3,CHMP2A,CETN2,DYNC1H1,TIAL1,TOP1,CDC14A,CIB1,MAPRE2,MAPRE1,BABAM1,ANXA6,EEF1A1,PIP4K2B,RAB40B,AK3,ARL15,GIMAP4,RABL6,CSNK1G2,ITPR2,FNBP1,PPP1R9B,MYADM,CRK,DIAPH1,PPP1R12A,TJP1,LPXN,APBB3,MYL12A,MACF1,DUSP22,RINL,RGS3,IL16,HSP90B1,RACK1,INPPL1,TPT1,ALMS1,POC1A,HSPA6,ATP8A1,WRNIP1,HELQ,NUP98,RASSF2	58/-
6_Member	GO Cellular Components	GO:0005940	septin ring	-7.72115	-5.11203	989,1731,4735,10801,23157,55752	SEPTIN7,SEPTIN1,SEPTIN2,SEPTIN9,SEPTIN6,SEPTIN11	6/14
6_Member	GO Cellular Components	GO:0031105	septin complex	-7.72115	-5.11203	989,1731,4735,10801,23157,55752	SEPTIN7,SEPTIN1,SEPTIN2,SEPTIN9,SEPTIN6,SEPTIN11	6/14
6_Member	GO Cellular Components	GO:0032156	septin cytoskeleton	-7.30542	-4.74924	989,1731,4735,10801,23157,55752	SEPTIN7,SEPTIN1,SEPTIN2,SEPTIN9,SEPTIN6,SEPTIN11	6/16
6_Member	GO Biological Processes	GO:0061640	cytoskeleton-dependent cytokinesis	-7.29472	-4.74559	375,388,989,1731,4735,6651,9798,10096,10801,23157,27243,55752	ARF1,RHOB,SEPTIN7,SEPTIN1,SEPTIN2,SON,IST1,ACTR3,SEPTIN9,SEPTIN6,CHMP2A,SEPTIN11	12/111
6_Member	GO Biological Processes	GO:0000910	cytokinesis	-7.20758	-4.67225	375,388,989,1731,4735,6651,9798,10096,10801,23157,27243,55752	ARF1,RHOB,SEPTIN7,SEPTIN1,SEPTIN2,SON,IST1,ACTR3,SEPTIN9,SEPTIN6,CHMP2A,SEPTIN11	12/113
6_Member	GO Biological Processes	GO:0051301	cell division	-4.86544	-2.63787	375,388,989,1069,1731,1778,4735,6651,7073,7150,8556,9798,10096,10519,10801,10982,22919,23157,27243,29086,55752	ARF1,RHOB,SEPTIN7,CETN2,SEPTIN1,DYNC1H1,SEPTIN2,SON,TIAL1,TOP1,CDC14A,IST1,ACTR3,CIB1,SEPTIN9,MAPRE2,MAPRE1,SEPTIN6,CHMP2A,BABAM1,SEPTIN11	21/516
6_Member	GO Cellular Components	GO:0032153	cell division site	-4.15185	-2.04333	388,989,1731,4735,10801,23157,55752	RHOB,SEPTIN7,SEPTIN1,SEPTIN2,SEPTIN9,SEPTIN6,SEPTIN11	7/73
6_Member	GO Cellular Components	GO:0097227	sperm annulus	-4.04823	-1.96198	989,4735,23157	SEPTIN7,SEPTIN2,SEPTIN6	3/7
6_Member	GO Molecular Functions	GO:0005525	GTP binding	-3.9882	-1.91151	309,375,388,989,1731,1915,4735,8396,10801,10966,23157,50808,54622,55303,55684,55752	ANXA6,ARF1,RHOB,SEPTIN7,SEPTIN1,EEF1A1,SEPTIN2,PIP4K2B,SEPTIN9,RAB40B,SEPTIN6,AK3,ARL15,GIMAP4,RABL6,SEPTIN11	16/382
6_Member	GO Cellular Components	GO:0005938	cell cortex	-3.92689	-1.86867	989,1455,1731,1778,1915,3709,4735,10801,22919,23048,23157,55752,84687,91663	SEPTIN7,CSNK1G2,SEPTIN1,DYNC1H1,EEF1A1,ITPR2,SEPTIN2,SEPTIN9,MAPRE1,FNBP1,SEPTIN6,SEPTIN11,PPP1R9B,MYADM	14/308
6_Member	GO Molecular Functions	GO:0019001	guanyl nucleotide binding	-3.72336	-1.70819	309,375,388,989,1731,1915,4735,8396,10801,10966,23157,50808,54622,55303,55684,55752	ANXA6,ARF1,RHOB,SEPTIN7,SEPTIN1,EEF1A1,SEPTIN2,PIP4K2B,SEPTIN9,RAB40B,SEPTIN6,AK3,ARL15,GIMAP4,RABL6,SEPTIN11	16/403
6_Member	GO Molecular Functions	GO:0032561	guanyl ribonucleotide binding	-3.72336	-1.70819	309,375,388,989,1731,1915,4735,8396,10801,10966,23157,50808,54622,55303,55684,55752	ANXA6,ARF1,RHOB,SEPTIN7,SEPTIN1,EEF1A1,SEPTIN2,PIP4K2B,SEPTIN9,RAB40B,SEPTIN6,AK3,ARL15,GIMAP4,RABL6,SEPTIN11	16/403
6_Member	GO Cellular Components	GO:0015629	actin cytoskeleton	-3.49972	-1.54022	989,1398,1729,1915,4659,4735,7082,9404,10096,10307,10627,10801,23499,55752,56940,84687,91663,126432	SEPTIN7,CRK,DIAPH1,EEF1A1,PPP1R12A,SEPTIN2,TJP1,LPXN,ACTR3,APBB3,MYL12A,SEPTIN9,MACF1,SEPTIN11,DUSP22,PPP1R9B,MYADM,RINL	18/509
6_Member	GO Molecular Functions	GO:0003924	GTPase activity	-3.06398	-1.20883	375,388,989,1731,1915,4735,5998,10801,10966,23157,54622,55684,55752	ARF1,RHOB,SEPTIN7,SEPTIN1,EEF1A1,SEPTIN2,RGS3,SEPTIN9,RAB40B,SEPTIN6,ARL15,RABL6,SEPTIN11	13/333
6_Member	GO Cellular Components	GO:0030496	midbody	-2.61876	-0.882553	989,1731,3603,4735,7184,9798,10399,23157,27243	SEPTIN7,SEPTIN1,IL16,SEPTIN2,HSP90B1,IST1,RACK1,SEPTIN6,CHMP2A	9/205
6_Member	GO Cellular Components	GO:0001725	stress fiber	-2.17442	-0.566206	989,4659,10627,10801,55752	SEPTIN7,PPP1R12A,MYL12A,SEPTIN9,SEPTIN11	5/85
6_Member	GO Cellular Components	GO:0097517	contractile actin filament bundle	-2.17442	-0.566206	989,4659,10627,10801,55752	SEPTIN7,PPP1R12A,MYL12A,SEPTIN9,SEPTIN11	5/85
6_Member	GO Cellular Components	GO:0032154	cleavage furrow	-2.17212	-0.566206	388,989,4735,23157	RHOB,SEPTIN7,SEPTIN2,SEPTIN6	4/54
6_Member	GO Cellular Components	GO:0005819	spindle	-2.10003	-0.508249	989,1729,1731,3636,4735,7178,7840,8556,10982,22919,23157,25886,27243	SEPTIN7,DIAPH1,SEPTIN1,INPPL1,SEPTIN2,TPT1,ALMS1,CDC14A,MAPRE2,MAPRE1,SEPTIN6,POC1A,CHMP2A	13/432
6_Member	GO Molecular Functions	GO:0017111	ribonucleoside triphosphate phosphatase activity	-2.06949	-0.487646	375,388,989,1731,1778,1915,3310,4735,5998,7184,10396,10801,10966,23157,54622,55684,55752,56897,113510	ARF1,RHOB,SEPTIN7,SEPTIN1,DYNC1H1,EEF1A1,HSPA6,SEPTIN2,RGS3,HSP90B1,ATP8A1,SEPTIN9,RAB40B,SEPTIN6,ARL15,RABL6,SEPTIN11,WRNIP1,HELQ	19/743
6_Member	GO Cellular Components	GO:0042641	actomyosin	-2.05197	-0.473301	989,4659,10627,10801,55752	SEPTIN7,PPP1R12A,MYL12A,SEPTIN9,SEPTIN11	5/91
6_Member	GO Cellular Components	GO:0000776	kinetochore	-2.0033	-0.440664	989,4659,4735,4928,9770,23157,27243	SEPTIN7,PPP1R12A,SEPTIN2,NUP98,RASSF2,SEPTIN6,CHMP2A	7/170
7_Summary	GO Biological Processes	GO:0046649	lymphocyte activation	-7.15049	-4.62189	868,916,973,975,1316,1880,1958,2874,3575,5052,5532,5771,5971,6794,6932,7040,8227,8320,27086,56253,57580,112616,114836,120425,867,3937,10537,8651,10627,4891,8473,8763,10519,29086	CBLB,CD3E,CD79A,CD81,KLF6,GPR183,EGR1,GPS2,IL7R,PRDX1,PPP3CB,PTPN2,RELB,STK11,TCF7,TGFB1,AKAP17A,EOMES,FOXP1,CRTAM,PREX1,CMTM7,SLAMF6,JAML,CBL,LCP2,UBD,SOCS1,MYL12A,SLC11A2,OGT,CD164,CIB1,BABAM1	34/-
7_Member	GO Biological Processes	GO:0046649	lymphocyte activation	-7.15049	-4.62189	868,916,973,975,1316,1880,1958,2874,3575,5052,5532,5771,5971,6794,6932,7040,8227,8320,27086,56253,57580,112616,114836,120425	CBLB,CD3E,CD79A,CD81,KLF6,GPR183,EGR1,GPS2,IL7R,PRDX1,PPP3CB,PTPN2,RELB,STK11,TCF7,TGFB1,AKAP17A,EOMES,FOXP1,CRTAM,PREX1,CMTM7,SLAMF6,JAML	24/475
7_Member	GO Biological Processes	GO:0045321	leukocyte activation	-6.974	-4.48374	867,868,916,973,975,1316,1880,1958,2874,3575,3937,5052,5532,5771,5971,6794,6932,7040,8227,8320,10537,27086,56253,57580,112616,114836,120425	CBL,CBLB,CD3E,CD79A,CD81,KLF6,GPR183,EGR1,GPS2,IL7R,LCP2,PRDX1,PPP3CB,PTPN2,RELB,STK11,TCF7,TGFB1,AKAP17A,EOMES,UBD,FOXP1,CRTAM,PREX1,CMTM7,SLAMF6,JAML	27/598
7_Member	GO Biological Processes	GO:0030098	lymphocyte differentiation	-6.86669	-4.3885	916,973,1316,1880,1958,2874,3575,5532,5771,5971,6794,6932,7040,8320,27086,57580,112616,114836	CD3E,CD79A,KLF6,GPR183,EGR1,GPS2,IL7R,PPP3CB,PTPN2,RELB,STK11,TCF7,TGFB1,EOMES,FOXP1,PREX1,CMTM7,SLAMF6	18/287
7_Member	GO Biological Processes	GO:1903131	mononuclear cell differentiation	-6.65696	-4.20194	916,973,1316,1880,1958,2874,3575,5532,5771,5971,6794,6932,7040,8320,10537,27086,57580,112616,114836	CD3E,CD79A,KLF6,GPR183,EGR1,GPS2,IL7R,PPP3CB,PTPN2,RELB,STK11,TCF7,TGFB1,EOMES,UBD,FOXP1,PREX1,CMTM7,SLAMF6	19/329
7_Member	GO Biological Processes	GO:0030217	T cell differentiation	-6.62183	-4.18341	916,1880,1958,3575,5532,5771,5971,6794,6932,7040,8320,27086,57580,114836	CD3E,GPR183,EGR1,IL7R,PPP3CB,PTPN2,RELB,STK11,TCF7,TGFB1,EOMES,FOXP1,PREX1,SLAMF6	14/179
7_Member	GO Biological Processes	GO:0002521	leukocyte differentiation	-6.23938	-3.86165	916,973,975,1316,1880,1958,2874,3575,5532,5771,5971,6794,6932,7040,8320,8651,10537,27086,57580,112616,114836	CD3E,CD79A,CD81,KLF6,GPR183,EGR1,GPS2,IL7R,PPP3CB,PTPN2,RELB,STK11,TCF7,TGFB1,EOMES,SOCS1,UBD,FOXP1,PREX1,CMTM7,SLAMF6	21/421
7_Member	GO Biological Processes	GO:0001775	cell activation	-5.88632	-3.5534	867,868,916,973,975,1316,1880,1958,2874,3575,3937,5052,5532,5771,5971,6794,6932,7040,8227,8320,10537,10627,27086,56253,57580,112616,114836,120425	CBL,CBLB,CD3E,CD79A,CD81,KLF6,GPR183,EGR1,GPS2,IL7R,LCP2,PRDX1,PPP3CB,PTPN2,RELB,STK11,TCF7,TGFB1,AKAP17A,EOMES,UBD,MYL12A,FOXP1,CRTAM,PREX1,CMTM7,SLAMF6,JAML	28/722
7_Member	GO Biological Processes	GO:0042110	T cell activation	-5.60026	-3.29857	868,916,1880,1958,3575,5532,5771,5971,6794,6932,7040,8320,27086,56253,57580,114836,120425	CBLB,CD3E,GPR183,EGR1,IL7R,PPP3CB,PTPN2,RELB,STK11,TCF7,TGFB1,EOMES,FOXP1,CRTAM,PREX1,SLAMF6,JAML	17/316
7_Member	GO Biological Processes	GO:0030097	hemopoiesis	-5.39545	-3.12213	916,973,975,1316,1880,1958,2874,3575,4891,5532,5771,5971,6794,6932,7040,8320,8473,8651,8763,10519,10537,27086,29086,57580,112616,114836	CD3E,CD79A,CD81,KLF6,GPR183,EGR1,GPS2,IL7R,SLC11A2,PPP3CB,PTPN2,RELB,STK11,TCF7,TGFB1,EOMES,OGT,SOCS1,CD164,CIB1,UBD,FOXP1,BABAM1,PREX1,CMTM7,SLAMF6	26/680
7_Member	GO Biological Processes	GO:0002287	alpha-beta T cell activation involved in immune response	-3.50094	-1.54022	1880,5971,8320,27086,114836	GPR183,RELB,EOMES,FOXP1,SLAMF6	5/43
7_Member	GO Biological Processes	GO:0002293	alpha-beta T cell differentiation involved in immune response	-3.50094	-1.54022	1880,5971,8320,27086,114836	GPR183,RELB,EOMES,FOXP1,SLAMF6	5/43
7_Member	GO Biological Processes	GO:0035710	CD4-positive, alpha-beta T cell activation	-3.46938	-1.51526	868,916,1880,5971,27086,114836	CBLB,CD3E,GPR183,RELB,FOXP1,SLAMF6	6/67
7_Member	GO Biological Processes	GO:0002292	T cell differentiation involved in immune response	-3.31832	-1.40005	1880,5971,8320,27086,114836	GPR183,RELB,EOMES,FOXP1,SLAMF6	5/47
7_Member	GO Biological Processes	GO:0046631	alpha-beta T cell activation	-3.19625	-1.29878	868,916,1880,5971,8320,27086,114836	CBLB,CD3E,GPR183,RELB,EOMES,FOXP1,SLAMF6	7/104
7_Member	GO Biological Processes	GO:0002294	CD4-positive, alpha-beta T cell differentiation involved in immune response	-2.56666	-0.844235	1880,5971,27086,114836	GPR183,RELB,FOXP1,SLAMF6	4/42
7_Member	GO Biological Processes	GO:0042093	T-helper cell differentiation	-2.56666	-0.844235	1880,5971,27086,114836	GPR183,RELB,FOXP1,SLAMF6	4/42
7_Member	GO Biological Processes	GO:0046632	alpha-beta T cell differentiation	-2.40454	-0.735126	1880,5971,8320,27086,114836	GPR183,RELB,EOMES,FOXP1,SLAMF6	5/75
7_Member	GO Biological Processes	GO:0042113	B cell activation	-2.29027	-0.65718	973,1316,1880,2874,3575,5771,8227,112616	CD79A,KLF6,GPR183,GPS2,IL7R,PTPN2,AKAP17A,CMTM7	8/189
7_Member	GO Biological Processes	GO:0002286	T cell activation involved in immune response	-2.28503	-0.652784	1880,5971,8320,27086,114836	GPR183,RELB,EOMES,FOXP1,SLAMF6	5/80
7_Member	GO Biological Processes	GO:0043367	CD4-positive, alpha-beta T cell differentiation	-2.17212	-0.566206	1880,5971,27086,114836	GPR183,RELB,FOXP1,SLAMF6	4/54
7_Member	GO Biological Processes	GO:0030183	B cell differentiation	-2.00882	-0.444437	973,1316,1880,2874,5771,112616	CD79A,KLF6,GPR183,GPS2,PTPN2,CMTM7	6/130
8_Summary	GO Biological Processes	GO:0016032	viral process	-7.09508	-4.57311	636,975,2530,2672,4247,5093,6480,7852,7913,8562,8665,8666,8829,9798,10663,27243,51193,867,1915,2597,10189,23435	BICD1,CD81,FUT8,GFI1,MGAT2,PCBP1,ST6GAL1,CXCR4,DEK,DENR,EIF3F,EIF3G,NRP1,IST1,CXCR6,CHMP2A,ZNF639,CBL,EEF1A1,GAPDH,ALYREF,TARDBP	22/-
8_Member	GO Biological Processes	GO:0016032	viral process	-7.09508	-4.57311	636,975,2530,2672,4247,5093,6480,7852,7913,8562,8665,8666,8829,9798,10663,27243,51193	BICD1,CD81,FUT8,GFI1,MGAT2,PCBP1,ST6GAL1,CXCR4,DEK,DENR,EIF3F,EIF3G,NRP1,IST1,CXCR6,CHMP2A,ZNF639	17/247
8_Member	GO Biological Processes	GO:0019058	viral life cycle	-3.04144	-1.19408	975,5093,7852,7913,8829,9798,10663,27243,51193	CD81,PCBP1,CXCR4,DEK,NRP1,IST1,CXCR6,CHMP2A,ZNF639	9/178
8_Member	GO Biological Processes	GO:0044403	biological process involved in symbiotic interaction	-2.85983	-1.0632	867,975,1915,2597,7852,8829,9798,10189,23435,27243,51193	CBL,CD81,EEF1A1,GAPDH,CXCR4,NRP1,IST1,ALYREF,TARDBP,CHMP2A,ZNF639	11/267
8_Member	GO Biological Processes	GO:0051701	biological process involved in interaction with host	-2.7831	-1.00388	867,975,7852,8829,9798,10189,27243,51193	CBL,CD81,CXCR4,NRP1,IST1,ALYREF,CHMP2A,ZNF639	8/157
8_Member	GO Biological Processes	GO:0044000	movement in host	-2.45321	-0.771427	867,975,7852,8829,9798,27243,51193	CBL,CD81,CXCR4,NRP1,IST1,CHMP2A,ZNF639	7/140
9_Summary	GO Biological Processes	GO:0051603	proteolysis involved in protein catabolic process	-6.974	-4.48374	867,997,3001,5366,5682,5710,5714,5887,6049,7184,8453,9695,10444,10537,27243,29116,51009,51619,54461,55122,55658,57092,84961,92305,143384,149603,223082,868,81926,6923,8535,8651,9040,10399,10920,10966,23077,26260,51138,51564,55585,254225,389898,1375,1431,6342,6881,137964	CBL,CDC34,GZMA,PMAIP1,PSMA1,PSMD4,PSMD8,RAD23B,RNF6,HSP90B1,CUL2,EDEM1,ZER1,UBD,CHMP2A,MYLIP,DERL2,UBE2D4,FBXW5,AKIRIN2,RNF126,PCNP,FBXL20,TMEM129,CACUL1,RNF187,ZNRF2,CBLB,ABHD17A,ELOB,CBX4,SOCS1,UBE2M,RACK1,COPS8,RAB40B,MYCBP2,FBXO25,COPS4,HDAC7,UBE2Q1,RNF169,UBE2NL,CPT1B,CS,SCP2,TAF10,GPAT4	48/-
9_Member	GO Biological Processes	GO:0051603	proteolysis involved in protein catabolic process	-6.974	-4.48374	867,997,3001,5366,5682,5710,5714,5887,6049,7184,8453,9695,10444,10537,27243,29116,51009,51619,54461,55122,55658,57092,84961,92305,143384,149603,223082	CBL,CDC34,GZMA,PMAIP1,PSMA1,PSMD4,PSMD8,RAD23B,RNF6,HSP90B1,CUL2,EDEM1,ZER1,UBD,CHMP2A,MYLIP,DERL2,UBE2D4,FBXW5,AKIRIN2,RNF126,PCNP,FBXL20,TMEM129,CACUL1,RNF187,ZNRF2	27/598
9_Member	GO Biological Processes	GO:0030163	protein catabolic process	-6.53434	-4.10664	867,868,997,3001,5366,5682,5710,5714,5887,6049,7184,8453,9695,10444,10537,27243,29116,51009,51619,54461,55122,55658,57092,81926,84961,92305,143384,149603,223082	CBL,CBLB,CDC34,GZMA,PMAIP1,PSMA1,PSMD4,PSMD8,RAD23B,RNF6,HSP90B1,CUL2,EDEM1,ZER1,UBD,CHMP2A,MYLIP,DERL2,UBE2D4,FBXW5,AKIRIN2,RNF126,PCNP,ABHD17A,FBXL20,TMEM129,CACUL1,RNF187,ZNRF2	29/710
9_Member	GO Biological Processes	GO:0006511	ubiquitin-dependent protein catabolic process	-6.28488	-3.89761	867,997,5682,5710,5714,5887,6049,7184,8453,9695,10537,27243,29116,51009,51619,54461,55122,55658,57092,84961,92305,143384,149603,223082	CBL,CDC34,PSMA1,PSMD4,PSMD8,RAD23B,RNF6,HSP90B1,CUL2,EDEM1,UBD,CHMP2A,MYLIP,DERL2,UBE2D4,FBXW5,AKIRIN2,RNF126,PCNP,FBXL20,TMEM129,CACUL1,RNF187,ZNRF2	24/530
9_Member	GO Biological Processes	GO:0019941	modification-dependent protein catabolic process	-6.14089	-3.76786	867,997,5682,5710,5714,5887,6049,7184,8453,9695,10537,27243,29116,51009,51619,54461,55122,55658,57092,84961,92305,143384,149603,223082	CBL,CDC34,PSMA1,PSMD4,PSMD8,RAD23B,RNF6,HSP90B1,CUL2,EDEM1,UBD,CHMP2A,MYLIP,DERL2,UBE2D4,FBXW5,AKIRIN2,RNF126,PCNP,FBXL20,TMEM129,CACUL1,RNF187,ZNRF2	24/540
9_Member	GO Biological Processes	GO:0032446	protein modification by small protein conjugation	-6.01591	-3.66116	867,868,997,6049,6923,8453,8535,8651,9040,10399,10537,10920,10966,23077,26260,29116,51138,51564,51619,54461,55585,55658,57092,92305,149603,223082,254225,389898	CBL,CBLB,CDC34,RNF6,ELOB,CUL2,CBX4,SOCS1,UBE2M,RACK1,UBD,COPS8,RAB40B,MYCBP2,FBXO25,MYLIP,COPS4,HDAC7,UBE2D4,FBXW5,UBE2Q1,RNF126,PCNP,TMEM129,RNF187,ZNRF2,RNF169,UBE2NL	28/711
9_Member	GO Biological Processes	GO:0043632	modification-dependent macromolecule catabolic process	-5.98681	-3.63652	867,997,5682,5710,5714,5887,6049,7184,8453,9695,10537,27243,29116,51009,51619,54461,55122,55658,57092,84961,92305,143384,149603,223082	CBL,CDC34,PSMA1,PSMD4,PSMD8,RAD23B,RNF6,HSP90B1,CUL2,EDEM1,UBD,CHMP2A,MYLIP,DERL2,UBE2D4,FBXW5,AKIRIN2,RNF126,PCNP,FBXL20,TMEM129,CACUL1,RNF187,ZNRF2	24/551
9_Member	GO Biological Processes	GO:0010498	proteasomal protein catabolic process	-5.03181	-2.78372	997,5366,5682,5710,5714,5887,7184,8453,9695,51009,54461,55122,55658,57092,84961,92305,149603,223082	CDC34,PMAIP1,PSMA1,PSMD4,PSMD8,RAD23B,HSP90B1,CUL2,EDEM1,DERL2,FBXW5,AKIRIN2,RNF126,PCNP,FBXL20,TMEM129,RNF187,ZNRF2	18/386
9_Member	GO Biological Processes	GO:0043161	proteasome-mediated ubiquitin-dependent protein catabolic process	-4.90187	-2.67095	997,5682,5710,5714,5887,7184,8453,9695,51009,54461,55122,55658,57092,84961,92305,149603,223082	CDC34,PSMA1,PSMD4,PSMD8,RAD23B,HSP90B1,CUL2,EDEM1,DERL2,FBXW5,AKIRIN2,RNF126,PCNP,FBXL20,TMEM129,RNF187,ZNRF2	17/357
9_Member	GO Biological Processes	GO:0016567	protein ubiquitination	-4.49336	-2.32503	867,868,997,6049,6923,8453,8651,10399,10537,10966,23077,26260,29116,51619,54461,55585,55658,57092,92305,149603,223082,254225,389898	CBL,CBLB,CDC34,RNF6,ELOB,CUL2,SOCS1,RACK1,UBD,RAB40B,MYCBP2,FBXO25,MYLIP,UBE2D4,FBXW5,UBE2Q1,RNF126,PCNP,TMEM129,RNF187,ZNRF2,RNF169,UBE2NL	23/633
9_Member	GO Molecular Functions	GO:0019787	ubiquitin-like protein transferase activity	-4.29599	-2.1476	867,868,997,6049,8453,8535,9040,23077,26260,29116,51564,51619,55585,55658,92305,149603,223082,254225,389898	CBL,CBLB,CDC34,RNF6,CUL2,CBX4,UBE2M,MYCBP2,FBXO25,MYLIP,HDAC7,UBE2D4,UBE2Q1,RNF126,TMEM129,RNF187,ZNRF2,RNF169,UBE2NL	19/480
9_Member	GO Molecular Functions	GO:0016755	aminoacyltransferase activity	-4.09654	-1.99807	867,868,997,6049,8453,8535,9040,23077,26260,29116,51564,51619,55585,55658,92305,149603,223082,254225,389898	CBL,CBLB,CDC34,RNF6,CUL2,CBX4,UBE2M,MYCBP2,FBXO25,MYLIP,HDAC7,UBE2D4,UBE2Q1,RNF126,TMEM129,RNF187,ZNRF2,RNF169,UBE2NL	19/497
9_Member	GO Biological Processes	GO:0070936	protein K48-linked ubiquitination	-4.07647	-1.98293	997,6049,23077,51619,55658,149603,223082	CDC34,RNF6,MYCBP2,UBE2D4,RNF126,RNF187,ZNRF2	7/75
9_Member	GO Molecular Functions	GO:0016746	acyltransferase activity	-3.99553	-1.91647	867,868,997,1375,1431,6049,6342,6881,8453,8535,9040,23077,26260,29116,51564,51619,55585,55658,92305,137964,149603,223082,254225,389898	CBL,CBLB,CDC34,CPT1B,CS,RNF6,SCP2,TAF10,CUL2,CBX4,UBE2M,MYCBP2,FBXO25,MYLIP,HDAC7,UBE2D4,UBE2Q1,RNF126,TMEM129,GPAT4,RNF187,ZNRF2,RNF169,UBE2NL	24/729
9_Member	GO Molecular Functions	GO:0004842	ubiquitin-protein transferase activity	-3.67674	-1.66564	867,868,997,6049,8453,9040,23077,26260,29116,51619,55585,55658,92305,149603,223082,254225,389898	CBL,CBLB,CDC34,RNF6,CUL2,UBE2M,MYCBP2,FBXO25,MYLIP,UBE2D4,UBE2Q1,RNF126,TMEM129,RNF187,ZNRF2,RNF169,UBE2NL	17/449
9_Member	GO Biological Processes	GO:0000209	protein polyubiquitination	-2.6191	-0.882553	997,6049,23077,51619,55585,55658,92305,149603,223082,389898	CDC34,RNF6,MYCBP2,UBE2D4,UBE2Q1,RNF126,TMEM129,RNF187,ZNRF2,UBE2NL	10/245
10_Summary	GO Biological Processes	GO:1902600	proton transmembrane transport	-6.879	-4.39482	4508,4509,4512,4513,4514,4519,4540,4891,7386,8992,10632,23315,84329,8273,10396,309,2512,3709,3738,6375,7178,29099,7417,256471	ATP6,ATP8,COX1,COX2,COX3,CYTB,ND5,SLC11A2,UQCRFS1,ATP6V0E1,ATP5MG,SLC9A8,HVCN1,SLC10A3,ATP8A1,ANXA6,FTL,ITPR2,KCNA3,XCL1,TPT1,COMMD9,VDAC2,MFSD8	24/-
10_Member	GO Biological Processes	GO:1902600	proton transmembrane transport	-6.879	-4.39482	4508,4509,4512,4513,4514,4519,4540,4891,7386,8992,10632,23315,84329	ATP6,ATP8,COX1,COX2,COX3,CYTB,ND5,SLC11A2,UQCRFS1,ATP6V0E1,ATP5MG,SLC9A8,HVCN1	13/145
10_Member	GO Molecular Functions	GO:0015078	proton transmembrane transporter activity	-6.11893	-3.75054	4508,4509,4512,4513,4514,4519,4891,7386,8992,10632,23315,84329	ATP6,ATP8,COX1,COX2,COX3,CYTB,SLC11A2,UQCRFS1,ATP6V0E1,ATP5MG,SLC9A8,HVCN1	12/142
10_Member	GO Biological Processes	GO:0015988	energy coupled proton transmembrane transport, against electrochemical gradient	-4.58327	-2.39893	4512,4519,4540	COX1,CYTB,ND5	3/5
10_Member	GO Biological Processes	GO:0015990	electron transport coupled proton transport	-4.58327	-2.39893	4512,4519,4540	COX1,CYTB,ND5	3/5
10_Member	GO Cellular Components	GO:0070069	cytochrome complex	-3.50094	-1.54022	4512,4513,4514,4519,7386	COX1,COX2,COX3,CYTB,UQCRFS1	5/43
10_Member	GO Cellular Components	GO:0005751	mitochondrial respiratory chain complex IV	-3.43283	-1.48695	4512,4513,4514,7386	COX1,COX2,COX3,UQCRFS1	4/25
10_Member	GO Cellular Components	GO:0045277	respiratory chain complex IV	-3.23798	-1.33103	4512,4513,4514,7386	COX1,COX2,COX3,UQCRFS1	4/28
10_Member	GO Cellular Components	GO:0005750	mitochondrial respiratory chain complex III	-2.97024	-1.14593	4512,4519,7386	COX1,CYTB,UQCRFS1	3/15
10_Member	GO Cellular Components	GO:0045275	respiratory chain complex III	-2.97024	-1.14593	4512,4519,7386	COX1,CYTB,UQCRFS1	3/15
10_Member	GO Molecular Functions	GO:0004129	cytochrome-c oxidase activity	-2.88455	-1.08336	4512,4513,4514	COX1,COX2,COX3	3/16
10_Member	GO Molecular Functions	GO:0016675	oxidoreductase activity, acting on a heme group of donors	-2.88455	-1.08336	4512,4513,4514	COX1,COX2,COX3	3/16
10_Member	GO Molecular Functions	GO:0022853	active monoatomic ion transmembrane transporter activity	-2.63194	-0.890309	4512,4513,4514,4519,4891,7386,8273,8992,10396,23315	COX1,COX2,COX3,CYTB,SLC11A2,UQCRFS1,SLC10A3,ATP6V0E1,ATP8A1,SLC9A8	10/244
10_Member	GO Biological Processes	GO:0006812	monoatomic cation transport	-2.47688	-0.778884	309,2512,3709,3738,4508,4509,4512,4513,4514,4519,4540,4891,6375,7178,7386,8992,10396,10632,23315,29099,84329	ANXA6,FTL,ITPR2,KCNA3,ATP6,ATP8,COX1,COX2,COX3,CYTB,ND5,SLC11A2,XCL1,TPT1,UQCRFS1,ATP6V0E1,ATP8A1,ATP5MG,SLC9A8,COMMD9,HVCN1	21/781
10_Member	GO Biological Processes	GO:0098655	monoatomic cation transmembrane transport	-2.36753	-0.707259	309,3709,3738,4508,4509,4512,4513,4514,4519,4540,4891,6375,7386,8992,10396,10632,23315,84329	ANXA6,ITPR2,KCNA3,ATP6,ATP8,COX1,COX2,COX3,CYTB,ND5,SLC11A2,XCL1,UQCRFS1,ATP6V0E1,ATP8A1,ATP5MG,SLC9A8,HVCN1	18/644
10_Member	GO Biological Processes	GO:0006123	mitochondrial electron transport, cytochrome c to oxygen	-2.3112	-0.672976	4512,4513,4514	COX1,COX2,COX3	3/25
10_Member	GO Molecular Functions	GO:0015075	monoatomic ion transmembrane transporter activity	-2.21362	-0.595567	309,3709,3738,4508,4509,4512,4513,4514,4519,4891,7386,7417,8273,8992,10396,10632,23315,84329,256471	ANXA6,ITPR2,KCNA3,ATP6,ATP8,COX1,COX2,COX3,CYTB,SLC11A2,UQCRFS1,VDAC2,SLC10A3,ATP6V0E1,ATP8A1,ATP5MG,SLC9A8,HVCN1,MFSD8	19/719
10_Member	GO Biological Processes	GO:0098662	inorganic cation transmembrane transport	-2.13289	-0.533317	309,3709,3738,4508,4509,4512,4513,4514,4519,4540,4891,6375,7386,8992,10632,23315,84329	ANXA6,ITPR2,KCNA3,ATP6,ATP8,COX1,COX2,COX3,CYTB,ND5,SLC11A2,XCL1,UQCRFS1,ATP6V0E1,ATP5MG,SLC9A8,HVCN1	17/628
11_Summary	GO Biological Processes	GO:0080135	regulation of cellular response to stress	-6.64461	-4.19519	1398,2530,2874,5052,5366,5514,5610,5771,6881,6883,7178,7266,7376,7913,8531,9274,9770,10049,10399,29086,29969,51141,56940,56943,81542,91304,113510,254225,3001,3178,3181,3575,7040,10189,54464,56897,79075,285051	CRK,FUT8,GPS2,PRDX1,PMAIP1,PPP1R10,EIF2AK2,PTPN2,TAF10,TAF12,TPT1,DNAJC7,NR1H2,DEK,YBX3,BCL7C,RASSF2,DNAJB6,RACK1,BABAM1,MDFIC,INSIG2,DUSP22,ENY2,TMX1,TMEM259,HELQ,RNF169,GZMA,HNRNPA1,HNRNPA2B1,IL7R,TGFB1,ALYREF,XRN1,WRNIP1,DSCC1,STPG4	38/-
11_Member	GO Biological Processes	GO:0080135	regulation of cellular response to stress	-6.64461	-4.19519	1398,2530,2874,5052,5366,5514,5610,5771,6881,6883,7178,7266,7376,7913,8531,9274,9770,10049,10399,29086,29969,51141,56940,56943,81542,91304,113510,254225	CRK,FUT8,GPS2,PRDX1,PMAIP1,PPP1R10,EIF2AK2,PTPN2,TAF10,TAF12,TPT1,DNAJC7,NR1H2,DEK,YBX3,BCL7C,RASSF2,DNAJB6,RACK1,BABAM1,MDFIC,INSIG2,DUSP22,ENY2,TMX1,TMEM259,HELQ,RNF169	28/661
11_Member	GO Biological Processes	GO:0051052	regulation of DNA metabolic process	-3.8	-1.77445	3001,3178,3181,3575,5514,6881,6883,7040,7913,9274,10189,29086,54464,56897,56943,79075,113510,254225,285051	GZMA,HNRNPA1,HNRNPA2B1,IL7R,PPP1R10,TAF10,TAF12,TGFB1,DEK,BCL7C,ALYREF,BABAM1,XRN1,WRNIP1,ENY2,DSCC1,HELQ,RNF169,STPG4	19/524
12_Summary	GO Biological Processes	GO:0007162	negative regulation of cell adhesion	-6.37252	-3.97053	868,2065,2651,5140,5771,6375,6494,7040,8651,8763,9404,10507,55435,56253,56940,81542,91663,92196,916,975,196,1880,3575,6932,8744,55122,63925,7082,6480,3001	CBLB,ERBB3,GCNT2,PDE3B,PTPN2,XCL1,SIPA1,TGFB1,SOCS1,CD164,LPXN,SEMA4D,AP1AR,CRTAM,DUSP22,TMX1,MYADM,DAPL1,CD3E,CD81,AHR,GPR183,IL7R,TCF7,TNFSF9,AKIRIN2,ZNF335,TJP1,ST6GAL1,GZMA	30/-
12_Member	GO Biological Processes	GO:0007162	negative regulation of cell adhesion	-6.37252	-3.97053	868,2065,2651,5140,5771,6375,6494,7040,8651,8763,9404,10507,55435,56253,56940,81542,91663,92196	CBLB,ERBB3,GCNT2,PDE3B,PTPN2,XCL1,SIPA1,TGFB1,SOCS1,CD164,LPXN,SEMA4D,AP1AR,CRTAM,DUSP22,TMX1,MYADM,DAPL1	18/310
12_Member	GO Biological Processes	GO:2001185	regulation of CD8-positive, alpha-beta T cell activation	-3.82577	-1.79388	6375,8651,56253,92196	XCL1,SOCS1,CRTAM,DAPL1	4/20
12_Member	GO Biological Processes	GO:2000561	regulation of CD4-positive, alpha-beta T cell proliferation	-3.6564	-1.64732	868,916,975,6375	CBLB,CD3E,CD81,XCL1	4/22
12_Member	GO Biological Processes	GO:2000563	positive regulation of CD4-positive, alpha-beta T cell proliferation	-3.52662	-1.54494	916,975,6375	CD3E,CD81,XCL1	3/10
12_Member	GO Biological Processes	GO:0022408	negative regulation of cell-cell adhesion	-3.23113	-1.32895	868,5771,6375,7040,8651,56253,56940,81542,91663,92196	CBLB,PTPN2,XCL1,TGFB1,SOCS1,CRTAM,DUSP22,TMX1,MYADM,DAPL1	10/203
12_Member	GO Biological Processes	GO:0051249	regulation of lymphocyte activation	-3.099	-1.22731	196,868,916,975,1880,3575,5771,6375,6932,7040,8651,8744,55122,56253,56940,63925,92196	AHR,CBLB,CD3E,CD81,GPR183,IL7R,PTPN2,XCL1,TCF7,TGFB1,SOCS1,TNFSF9,AKIRIN2,CRTAM,DUSP22,ZNF335,DAPL1	17/505
12_Member	GO Biological Processes	GO:0046634	regulation of alpha-beta T cell activation	-2.9828	-1.15183	868,916,975,6375,8651,56253,92196	CBLB,CD3E,CD81,XCL1,SOCS1,CRTAM,DAPL1	7/113
12_Member	GO Biological Processes	GO:0022407	regulation of cell-cell adhesion	-2.77822	-1.00018	868,916,975,2651,3575,5771,6375,7040,7082,8651,8744,56253,56940,81542,91663,92196	CBLB,CD3E,CD81,GCNT2,IL7R,PTPN2,XCL1,TGFB1,TJP1,SOCS1,TNFSF9,CRTAM,DUSP22,TMX1,MYADM,DAPL1	16/494
12_Member	GO Biological Processes	GO:0032944	regulation of mononuclear cell proliferation	-2.6709	-0.921148	196,868,916,975,1880,6375,6480,8744,56253,63925	AHR,CBLB,CD3E,CD81,GPR183,XCL1,ST6GAL1,TNFSF9,CRTAM,ZNF335	10/241
12_Member	GO Biological Processes	GO:0050868	negative regulation of T cell activation	-2.65165	-0.907828	868,5771,6375,8651,56253,56940,92196	CBLB,PTPN2,XCL1,SOCS1,CRTAM,DUSP22,DAPL1	7/129
12_Member	GO Biological Processes	GO:0002694	regulation of leukocyte activation	-2.53664	-0.820438	196,868,916,975,1880,3575,5771,6375,6932,7040,8651,8744,55122,56253,56940,63925,92196	AHR,CBLB,CD3E,CD81,GPR183,IL7R,PTPN2,XCL1,TCF7,TGFB1,SOCS1,TNFSF9,AKIRIN2,CRTAM,DUSP22,ZNF335,DAPL1	17/571
12_Member	GO Biological Processes	GO:0046640	regulation of alpha-beta T cell proliferation	-2.52898	-0.819921	868,916,975,6375	CBLB,CD3E,CD81,XCL1	4/43
12_Member	GO Biological Processes	GO:2000516	positive regulation of CD4-positive, alpha-beta T cell activation	-2.52898	-0.819921	916,975,6375,8651	CD3E,CD81,XCL1,SOCS1	4/43
12_Member	GO Biological Processes	GO:0050865	regulation of cell activation	-2.48006	-0.781007	196,868,916,975,1880,3575,5771,6375,6932,7040,8651,8744,55122,56253,56940,63925,81542,92196	AHR,CBLB,CD3E,CD81,GPR183,IL7R,PTPN2,XCL1,TCF7,TGFB1,SOCS1,TNFSF9,AKIRIN2,CRTAM,DUSP22,ZNF335,TMX1,DAPL1	18/628
12_Member	GO Cellular Components	GO:0001772	immunological synapse	-2.4566	-0.771427	916,975,3001,56253	CD3E,CD81,GZMA,CRTAM	4/45
12_Member	GO Biological Processes	GO:0046636	negative regulation of alpha-beta T cell activation	-2.4566	-0.771427	868,6375,8651,92196	CBLB,XCL1,SOCS1,DAPL1	4/45
12_Member	GO Biological Processes	GO:2000514	regulation of CD4-positive, alpha-beta T cell activation	-2.37987	-0.716874	868,916,975,6375,8651	CBLB,CD3E,CD81,XCL1,SOCS1	5/76
12_Member	GO Biological Processes	GO:0046641	positive regulation of alpha-beta T cell proliferation	-2.36226	-0.706491	916,975,6375	CD3E,CD81,XCL1	3/24
12_Member	GO Biological Processes	GO:0070663	regulation of leukocyte proliferation	-2.35452	-0.701428	196,868,916,975,1880,6375,6480,8744,56253,63925	AHR,CBLB,CD3E,CD81,GPR183,XCL1,ST6GAL1,TNFSF9,CRTAM,ZNF335	10/267
12_Member	GO Biological Processes	GO:0032946	positive regulation of mononuclear cell proliferation	-2.3534	-0.701192	916,975,1880,6375,6480,8744,63925	CD3E,CD81,GPR183,XCL1,ST6GAL1,TNFSF9,ZNF335	7/146
12_Member	GO Biological Processes	GO:1903038	negative regulation of leukocyte cell-cell adhesion	-2.32133	-0.674422	868,5771,6375,8651,56253,56940,92196	CBLB,PTPN2,XCL1,SOCS1,CRTAM,DUSP22,DAPL1	7/148
12_Member	GO Biological Processes	GO:0050670	regulation of lymphocyte proliferation	-2.20786	-0.59144	196,868,916,975,1880,6375,8744,56253,63925	AHR,CBLB,CD3E,CD81,GPR183,XCL1,TNFSF9,CRTAM,ZNF335	9/237
[truncated: 109 more rows]

[truncated: 5 more sheets: CD8+αβ_pbmc_up, CD2-γδ_thymus_up, CD2-γδ_pbmc_up, CD2+γδ_thymus_up, CD2+γδ_pbmc_up]
